# Supplementary material for: Alternative exon splicing and differential expression in pancreatic islets reveals candidate genes and pathways implicated in early diabetes development
Source: Mamm Genome. 2021 Apr 20;32(3):153–72. doi: 10.1007/s00335-021-09869-1 (PMC8128753; doi:10.1007/s00335-021-09869-1)
Supplement: Supplementary file 1 — Supplementary file1 (XLSX 228 kb) [file 335_2021_9869_MOESM1_ESM.xlsx]

## Sheet: Sheet1
Table S1: List of all significantly differentially expressed genes in pancreatic islets from NZO vs C3H
	Mean.C3H	SE.C3H	Mean.NZO	SE.NZO	Ratio.C3H_dividedBy_NZO	SE.Ratio.C3H_dividedBy_NZO	log2.Ratio.C3H_dividedBy_NZO	p-value_tTest	q-value_tTest	p-value_WelchTest	q-value_WelchTest	p-value_WilcoxonTest	q-value_WilcoxonTest	p-value_PermutationTest	q-value_PermutationTest	chromosome_name	strand	chrom_start	chrom_end	external_gene_id	description
ENSMUSG00000086968	2550	73.1	862	23.5	2.95	0.117	1.56	6.86e-86	0.00126	5.95e-77	0.00128	0	NA	0	NA	3	-1	107888850	107893507	4933431E20Rik	RIKEN cDNA 4933431E20 gene [Source:MGI Symbol;Acc:MGI:3584041]
ENSMUSG00000021999	1260	54.9	14600	608	0.0865	0.00521	-3.53	3.6e-67	0.00126	4.53e-52	0.00128	2.87e-47	0.00125	8.82e-46	0.00129	14	1	75242287	75242425	Cpb2	carboxypeptidase B2 (plasma) [Source:MGI Symbol;Acc:MGI:1891837]
ENSMUSG00000074715	3530	169	9970	326	0.354	0.0206	-1.5	2.38e-51	0.00126	8.83e-48	0.00128	1.22e-45	0.00125	1.14e-39	0.00129	13	1	119650865	119654354	Ccl28	chemokine (C-C motif) ligand 28 [Source:MGI Symbol;Acc:MGI:1861731]
ENSMUSG00000046688	2190	68.7	5760	221	0.38	0.0188	-1.4	6.16e-48	0.00126	9.57e-45	0.00128	2.91e-36	0.00125	7.33e-43	0.00129	3	1	127789872	127790171	Tifa	TRAF-interacting protein with forkhead-associated domain [Source:MGI Symbol;Acc:MGI:2182965]
ENSMUSG00000005087	12900	353	27000	747	0.478	0.0186	-1.06	5.02e-48	0.00126	6.25e-44	0.00128	2.82e-39	0.00125	8.42e-37	0.00129	2	-1	102811141	102814337	Cd44	CD44 antigen [Source:MGI Symbol;Acc:MGI:88338]
ENSMUSG00000046623	1710	74.3	5900	249	0.29	0.0176	-1.79	1.03e-46	0.00126	1.83e-41	0.00128	1.56e-49	0.00125	4.54e-38	0.00129	4	-1	127351086	127352481	Gjb4	gap junction protein, beta 4 [Source:MGI Symbol;Acc:MGI:95722]
ENSMUSG00000031845	3610	136	9480	357	0.381	0.0203	-1.39	1.55e-43	0.00126	7.2e-40	0.00128	9.9e-44	0.00125	2.79e-36	0.00129	8	1	117095854	117096094	Bcmo1	beta-carotene 15,15'-monooxygenase [Source:MGI Symbol;Acc:MGI:1926923]
ENSMUSG00000002985	5510	177	13000	494	0.425	0.0212	-1.23	2.98e-41	0.00126	3.98e-39	0.00128	1.31e-51	0.00125	1.67e-37	0.00129	7	-1	19696109	19696337	Apoe	apolipoprotein E [Source:MGI Symbol;Acc:MGI:88057]
ENSMUSG00000034785	7470	356	21400	889	0.349	0.0221	-1.52	4.06e-40	0.00126	3.43e-37	0.00128	1.58e-47	0.00125	4.69e-34	0.00129	4	-1	107291465	107292422	Dio1	deiodinase, iodothyronine, type I [Source:MGI Symbol;Acc:MGI:94896]
ENSMUSG00000029522	3200	132	16400	861	0.194	0.0129	-2.36	2.63e-42	0.00126	1.24e-36	0.00128	4.97e-61	0.00125	6.66e-35	0.00129	5	1	115466262	115466320	Pla2g1b	phospholipase A2, group IB, pancreas [Source:MGI Symbol;Acc:MGI:101842]
ENSMUSG00000031594	3420	137	10500	462	0.326	0.0194	-1.62	9.52e-40	0.00126	1.3e-35	0.00128	3.95e-39	0.00125	4.59e-33	0.00129	8	-1	41191434	41191680	Fgl1	fibrinogen-like protein 1 [Source:MGI Symbol;Acc:MGI:102795]
ENSMUSG00000008540	1820	65.2	4450	181	0.409	0.0221	-1.29	1.08e-37	0.00126	2.05e-35	0.00128	5.21e-39	0.00125	1.3e-33	0.00129	6	1	138156132	138156384	Mgst1	microsomal glutathione S-transferase 1 [Source:MGI Symbol;Acc:MGI:1913850]
ENSMUSG00000028573	2780	71.4	1640	53.6	1.69	0.0702	0.758	1.97e-35	0.00126	2.61e-35	0.00128	0	NA	0	NA	4	1	95557507	95557591	Fggy	FGGY carbohydrate kinase domain containing [Source:MGI Symbol;Acc:MGI:1922828]
ENSMUSG00000030329	7470	407	1290	62.5	5.81	0.424	2.54	8.55e-41	0.00126	4.22e-35	0.00128	0	NA	0	NA	6	1	124996694	124996939	Pianp	PILR alpha associated neural protein [Source:MGI Symbol;Acc:MGI:2441908]
ENSMUSG00000059654	6180	266	38700	1890	0.16	0.0104	-2.64	1.94e-43	0.00126	1.1e-34	0.00128	5.79e-39	0.00125	5.79e-31	0.00129	6	1	78426285	78426391	Reg1	regenerating islet-derived 1 [Source:MGI Symbol;Acc:MGI:97895]
ENSMUSG00000071356	1490	79.6	22800	1310	0.0654	0.00512	-3.94	3.1e-42	0.00126	4.71e-34	0.00128	6.08e-47	0.00125	2.01e-31	0.00129	6	1	78371200	78371280	Reg3b	regenerating islet-derived 3 beta [Source:MGI Symbol;Acc:MGI:97478]
ENSMUSG00000026417	2180	131	14100	744	0.154	0.0123	-2.7	1.44e-40	0.00126	1.54e-33	0.00128	7.62e-45	0.00125	1.49e-30	0.00129	1	1	130834373	130834471	Pigr	polymeric immunoglobulin receptor [Source:MGI Symbol;Acc:MGI:103080]
ENSMUSG00000025656	4740	168	2310	71.1	2.05	0.0965	1.04	5.85e-35	0.00126	5.53e-33	0.00128	0	NA	0	NA	X	-1	95048935	95051199	Arhgef9	CDC42 guanine nucleotide exchange factor (GEF) 9 [Source:MGI Symbol;Acc:MGI:2442233]
ENSMUSG00000020268	834	23.1	2000	83.5	0.416	0.0208	-1.26	1.97e-35	0.00126	3.12e-32	0.00128	1.07e-25	0.00125	1.3e-30	0.00129	11	-1	54826866	54827065	Lyrm7	LYR motif containing 7 [Source:MGI Symbol;Acc:MGI:1922780]
ENSMUSG00000024225	5560	272	16400	762	0.338	0.0228	-1.56	6.77e-35	0.00126	3.61e-32	0.00128	3.74e-41	0.00125	6.1e-30	0.00129	17	-1	28558210	28558440	Clps	colipase, pancreatic [Source:MGI Symbol;Acc:MGI:88421]
ENSMUSG00000026526	22500	872	9920	430	2.26	0.132	1.18	7.86e-33	0.00126	2.36e-31	0.00128	0	NA	0	NA	1	-1	175600374	175601566	Fh1	fumarate hydratase 1 [Source:MGI Symbol;Acc:MGI:95530]
ENSMUSG00000011463	8680	419	31600	1590	0.275	0.0192	-1.86	7.72e-35	0.00126	1.35e-30	0.00128	2.31e-30	0.00125	2.42e-28	0.00129	3	-1	20248264	20249838	Cpb1	carboxypeptidase B1 (tissue) [Source:MGI Symbol;Acc:MGI:1923953]
ENSMUSG00000058579	4120	225	21100	1220	0.196	0.0156	-2.35	1.96e-34	0.00126	4.77e-30	0.00128	2.42e-35	0.00125	1.5e-28	0.00129	4	-1	141818982	141819127	Cela2a	chymotrypsin-like elastase family, member 2A [Source:MGI Symbol;Acc:MGI:95316]
ENSMUSG00000073728	768	15.8	1320	42	0.582	0.0221	-0.78	3.97e-31	0.00126	1.47e-29	0.00128	1.25e-27	0.00125	3.03e-28	0.00129	4	1	142086380	142086558	Tmem51os1	Tmem51 opposite strand 1 [Source:MGI Symbol;Acc:MGI:3642733]
ENSMUSG00000031957	19000	1090	50400	2130	0.376	0.0269	-1.41	4.92e-31	0.00126	3.91e-29	0.00128	9.93e-30	0.00125	4.5e-25	0.00129	8	-1	111686510	111686748	Ctrb1	chymotrypsinogen B1 [Source:MGI Symbol;Acc:MGI:88559]
ENSMUSG00000027173	1020	55.8	2360	89	0.432	0.0287	-1.21	5.23e-30	0.00126	4.98e-29	0.00128	2.16e-31	0.00125	9.35e-25	0.00129	2	-1	104721784	104722118	Depdc7	DEP domain containing 7 [Source:MGI Symbol;Acc:MGI:2139258]
ENSMUSG00000030685	2620	120	5870	238	0.446	0.0273	-1.17	5.18e-29	0.00126	1.25e-27	0.00128	7.23e-25	0.00125	6.14e-25	0.00129	7	1	126928879	126929298	Kctd13	potassium channel tetramerisation domain containing 13 [Source:MGI Symbol;Acc:MGI:1923739]
ENSMUSG00000028989	10100	442	3750	231	2.69	0.203	1.43	3.95e-29	0.00126	2.14e-27	0.00128	0	NA	0	NA	4	-1	148495183	148496324	Angptl7	angiopoietin-like 7 [Source:MGI Symbol;Acc:MGI:3605801]
ENSMUSG00000030717	20400	933	39800	1410	0.512	0.0297	-0.966	1.42e-27	0.00126	3.43e-27	0.00128	1.61e-27	0.00125	4.15e-25	0.00129	7	-1	126623249	126623579	Nupr1	nuclear protein transcription regulator 1 [Source:MGI Symbol;Acc:MGI:1891834]
ENSMUSG00000031896	7500	405	28400	1530	0.264	0.0202	-1.92	7.86e-31	0.00126	6.75e-27	0.00128	9.43e-29	0.00125	9.26e-25	0.00129	8	-1	105931994	105932216	Ctrl	chymotrypsin-like [Source:MGI Symbol;Acc:MGI:88558]
ENSMUSG00000043719	1110	43.3	2440	110	0.453	0.0271	-1.14	8.07e-27	0.00126	1.26e-25	0.00128	3.7e-44	0.00125	1.57e-24	0.00129	9	-1	105709091	105709584	Col6a6	collagen, type VI, alpha 6 [Source:MGI Symbol;Acc:MGI:2444259]
ENSMUSG00000021700	9900	626	1760	161	5.63	0.627	2.49	6.59e-29	0.00126	2.27e-25	0.00128	0	NA	0	NA	13	-1	110054187	110062002	Rab3c	RAB3C, member RAS oncogene family [Source:MGI Symbol;Acc:MGI:1914545]
ENSMUSG00000047407	3630	115	6390	227	0.569	0.0271	-0.814	1.07e-25	0.00126	3.37e-25	0.00128	2.6e-20	0.00125	2.83e-24	0.00129	17	-1	70844205	70845272	Tgif1	TGFB-induced factor homeobox 1 [Source:MGI Symbol;Acc:MGI:1194497]
ENSMUSG00000059974	2970	124	1380	76.8	2.16	0.15	1.11	1.93e-25	0.00126	5.16e-25	0.00128	0	NA	0	NA	9	-1	28994750	28996634	Ntm	neurotrimin [Source:MGI Symbol;Acc:MGI:2446259]
ENSMUSG00000057092	2360	96	1160	42.8	2.03	0.111	1.02	2.86e-26	0.00126	5.41e-25	0.00128	0	NA	0	NA	7	-1	31070537	31071037	Fxyd3	FXYD domain-containing ion transport regulator 3 [Source:MGI Symbol;Acc:MGI:107497]
ENSMUSG00000079056	1410	75	13800	943	0.102	0.00884	-3.29	6.62e-30	0.00126	6.16e-25	0.00128	1.65e-31	0.00125	1.39e-23	0.00129	2	-1	127456498	127458388	Kcnip3	Kv channel interacting protein 3, calsenilin [Source:MGI Symbol;Acc:MGI:1929258]
ENSMUSG00000060177	5120	261	689	53.5	7.43	0.691	2.89	1.07e-32	0.00126	6.74e-25	0.00128	0	NA	0	NA	7	1	44114696	44114855	Klk1b22	kallikrein 1-related peptidase b22 [Source:MGI Symbol;Acc:MGI:95291]
ENSMUSG00000040613	5850	291	14000	652	0.418	0.0285	-1.26	3.33e-26	0.00126	7.05e-25	0.00128	1.18e-22	0.00125	4.02e-23	0.00129	6	-1	122577792	122578935	Apobec1	apolipoprotein B mRNA editing enzyme, catalytic polypeptide 1 [Source:MGI Symbol;Acc:MGI:103298]
ENSMUSG00000064141	1900	77.2	911	29.9	2.08	0.109	1.06	6.02e-27	0.00126	8.18e-25	0.00128	0	NA	0	NA	4	-1	120930137	120931506	Zfp69	zinc finger protein 69 [Source:MGI Symbol;Acc:MGI:107794]
ENSMUSG00000048814	1910	84.3	892	34.1	2.15	0.125	1.1	1.07e-25	0.00126	3.09e-24	0.00128	0	NA	0	NA	1	-1	38793669	38798223	Lonrf2	LON peptidase N-terminal domain and ring finger 2 [Source:MGI Symbol;Acc:MGI:1920209]
ENSMUSG00000027894	17100	930	5630	322	3.05	0.24	1.61	2.84e-26	0.00126	5.29e-24	0.00128	0	NA	0	NA	3	-1	107467543	107471549	Slc6a17	solute carrier family 6 (neurotransmitter transporter), member 17 [Source:MGI Symbol;Acc:MGI:2442535]
ENSMUSG00000008575	2150	54.8	3410	108	0.629	0.0255	-0.669	3.8e-24	0.00126	1.12e-23	0.00128	2.4e-22	0.00125	8.23e-23	0.00129	4	-1	82290176	82296811	Nfib	nuclear factor I/B [Source:MGI Symbol;Acc:MGI:103188]
ENSMUSG00000020732	2280	102	5430	267	0.42	0.028	-1.25	6.61e-25	0.00126	1.69e-23	0.00128	1.47e-19	0.00125	2.97e-22	0.00129	11	1	115146542	115146652	Rab37	RAB37, member of RAS oncogene family [Source:MGI Symbol;Acc:MGI:1929945]
ENSMUSG00000022054	6550	416	1580	77.5	4.14	0.332	2.05	1.9e-26	0.00126	2.36e-23	0.00128	0	NA	0	NA	14	-1	68119283	68121384	Nefm	neurofilament, medium polypeptide [Source:MGI Symbol;Acc:MGI:97314]
ENSMUSG00000031767	3260	113	5710	210	0.572	0.0288	-0.807	1.61e-23	0.00126	3.56e-23	0.00128	8.61e-25	0.00125	2.11e-22	0.00129	8	1	114133557	114133700	Nudt7	nudix (nucleoside diphosphate linked moiety X)-type motif 7 [Source:MGI Symbol;Acc:MGI:1914778]
ENSMUSG00000037625	1390	93.4	13800	1020	0.101	0.01	-3.31	4.49e-27	0.00126	3.7e-23	0.00128	2.85e-31	0.00125	3.15e-22	0.00129	3	1	31149946	31150375	Cldn11	claudin 11 [Source:MGI Symbol;Acc:MGI:106925]
ENSMUSG00000036854	14900	521	8230	366	1.81	0.102	0.857	3.13e-23	0.00126	5.56e-23	0.00128	0	NA	0	NA	7	1	30553268	30553532	Hspb6	heat shock protein, alpha-crystallin-related, B6 [Source:MGI Symbol;Acc:MGI:2685325]
ENSMUSG00000030322	1300	48.4	2110	58.7	0.617	0.0286	-0.697	4.71e-23	0.00126	5.94e-23	0.00128	4.42e-25	0.00125	2.22e-20	0.00129	6	-1	115840697	115842562	Mbd4	methyl-CpG binding domain protein 4 [Source:MGI Symbol;Acc:MGI:1333850]
ENSMUSG00000046959	1110	48.9	2590	128	0.427	0.0283	-1.23	2.96e-24	0.00126	7.27e-23	0.00128	3.08e-20	0.00125	1.26e-21	0.00129	5	-1	108669878	108672740	Slc26a1	solute carrier family 26 (sulfate transporter), member 1 [Source:MGI Symbol;Acc:MGI:2385894]
ENSMUSG00000020053	1230	47	2690	133	0.458	0.0287	-1.13	1.72e-23	0.00126	9.54e-23	0.00128	9.95e-19	0.00125	2.93e-22	0.00129	10	1	87859068	87859412	Igf1	insulin-like growth factor 1 [Source:MGI Symbol;Acc:MGI:96432]
ENSMUSG00000066000	1240	62.9	493	14.4	2.52	0.147	1.34	1.12e-25	0.00126	1.08e-22	0.00128	0	NA	0	NA	4	-1	147611937	147614048	2610305D13Rik	RIKEN cDNA 2610305D13 gene [Source:MGI Symbol;Acc:MGI:2148252]
ENSMUSG00000021720	2010	79.5	987	45.6	2.04	0.124	1.03	1.14e-23	0.00126	1.12e-22	0.00128	0	NA	0	NA	13	-1	105167528	105167653	Rnf180	ring finger protein 180 [Source:MGI Symbol;Acc:MGI:1919066]
ENSMUSG00000050822	6290	242	3420	128	1.84	0.0989	0.881	2.64e-23	0.00126	1.2e-22	0.00128	0	NA	0	NA	5	1	142705356	142705535	Slc29a4	solute carrier family 29 (nucleoside transporters), member 4 [Source:MGI Symbol;Acc:MGI:2385330]
ENSMUSG00000027611	3430	141	9360	548	0.366	0.0262	-1.45	7.8e-24	0.00126	1.26e-22	0.00128	4.11e-22	0.00125	3.31e-22	0.00129	2	1	155751117	155751464	Procr	protein C receptor, endothelial [Source:MGI Symbol;Acc:MGI:104596]
ENSMUSG00000001918	2000	87.9	3750	145	0.532	0.0312	-0.911	6.8e-23	0.00126	1.76e-22	0.00128	4.01e-27	0.00125	5.28e-21	0.00129	7	1	16781346	16782475	Slc1a5	solute carrier family 1 (neutral amino acid transporter), member 5 [Source:MGI Symbol;Acc:MGI:105305]
ENSMUSG00000074892	5290	196	2940	117	1.8	0.0977	0.847	1.11e-22	0.00126	2.96e-22	0.00128	0	NA	0	NA	16	1	96313599	96313774	B3galt5	UDP-Gal:betaGlcNAc beta 1,3-galactosyltransferase, polypeptide 5 [Source:MGI Symbol;Acc:MGI:2136878]
ENSMUSG00000027171	1670	79.3	5320	317	0.314	0.0239	-1.67	1.63e-24	0.00126	3.92e-22	0.00128	4.14e-29	0.00125	4.01e-21	0.00129	2	-1	104830741	104832810	Prrg4	proline rich Gla (G-carboxyglutamic acid) 4 (transmembrane) [Source:MGI Symbol;Acc:MGI:2442211]
ENSMUSG00000067786	3580	101	2400	64.6	1.49	0.0582	0.577	3.14e-22	0.00126	3.99e-22	0.00128	0	NA	0	NA	2	1	157560078	157560260	Nnat	neuronatin [Source:MGI Symbol;Acc:MGI:104716]
ENSMUSG00000049350	3120	152	11800	738	0.265	0.021	-1.92	7.16e-25	0.00126	8.76e-22	0.00128	6.83e-28	0.00125	1.21e-20	0.00129	7	-1	127050156	127050599	Zg16	zymogen granule protein 16 [Source:MGI Symbol;Acc:MGI:1916286]
ENSMUSG00000061762	4950	268	1730	119	2.86	0.249	1.52	2.63e-23	0.00126	8.88e-22	0.00128	0	NA	0	NA	6	1	7555605	7555736	Tac1	tachykinin 1 [Source:MGI Symbol;Acc:MGI:98474]
ENSMUSG00000028755	3110	110	5530	208	0.562	0.0289	-0.832	2.37e-22	0.00126	1.15e-21	0.00128	1.8e-18	0.00125	3.46e-20	0.00129	4	-1	138338424	138339000	Cda	cytidine deaminase [Source:MGI Symbol;Acc:MGI:1919519]
ENSMUSG00000001123	2120	72.1	3540	121	0.6	0.0289	-0.738	5.11e-22	0.00126	1.2e-21	0.00128	5.49e-24	0.00125	2.12e-20	0.00129	11	-1	78962974	78963541	Lgals9	lectin, galactose binding, soluble 9 [Source:MGI Symbol;Acc:MGI:109496]
ENSMUSG00000029882	10300	789	38600	2450	0.265	0.0265	-1.91	1.01e-23	0.00126	1.25e-21	0.00128	2.96e-19	0.00125	3e-20	0.00129	6	-1	41030268	41031784	2210010C04Rik	RIKEN cDNA 2210010C04 gene [Source:MGI Symbol;Acc:MGI:1914623]
ENSMUSG00000021211	4290	260	985	55.8	4.36	0.361	2.12	1.14e-25	0.00126	1.9e-21	0.00128	0	NA	0	NA	13	-1	4268172	4268430	Akr1c12	aldo-keto reductase family 1, member C12 [Source:MGI Symbol;Acc:MGI:1351661]
ENSMUSG00000022621	4130	181	2040	99.2	2.02	0.132	1.02	6.16e-22	0.00126	2.15e-21	0.00128	0	NA	0	NA	15	-1	89582533	89583430	Rabl2	RAB, member of RAS oncogene family-like 2 [Source:MGI Symbol;Acc:MGI:1915958]
ENSMUSG00000058402	1960	67.3	3400	129	0.577	0.0296	-0.794	2.35e-21	0.00126	6.65e-21	0.00128	1.99e-18	0.00125	5.27e-20	0.00129	7	1	29861016	29861068	Zfp420	zinc finger protein 420 [Source:MGI Symbol;Acc:MGI:2444666]
ENSMUSG00000049112	7570	460	21400	1210	0.353	0.0293	-1.5	1.95e-22	0.00126	1.03e-20	0.00128	3.36e-19	0.00125	4e-19	0.00129	6	-1	112473684	112477321	Oxtr	oxytocin receptor [Source:MGI Symbol;Acc:MGI:109147]
ENSMUSG00000028749	6170	369	16500	912	0.374	0.0305	-1.42	5.28e-22	0.00126	1.37e-20	0.00128	2.58e-22	0.00125	4.03e-19	0.00129	4	-1	138750533	138752423	Pla2g2f	phospholipase A2, group IIF [Source:MGI Symbol;Acc:MGI:1349661]
ENSMUSG00000084174	3450	219	15400	1070	0.224	0.0211	-2.16	4.01e-23	0.00126	1.69e-20	0.00128	9.02e-27	0.00125	1.34e-19	0.00129	7	1	28540885	28541304	Sycn	syncollin [Source:MGI Symbol;Acc:MGI:1915666]
ENSMUSG00000032826	2900	192	11600	768	0.249	0.0233	-2	4.39e-23	0.00126	1.72e-20	0.00128	2.33e-25	0.00125	2.58e-19	0.00129	3	-1	126928665	126928847	Ank2	ankyrin 2, brain [Source:MGI Symbol;Acc:MGI:88025]
ENSMUSG00000047638	1130	63.3	2490	121	0.455	0.0338	-1.14	5.84e-21	0.00126	2.3e-20	0.00128	1.5e-24	0.00125	3.75e-19	0.00129	10	-1	89454234	89454948	Nr1h4	nuclear receptor subfamily 1, group H, member 4 [Source:MGI Symbol;Acc:MGI:1352464]
ENSMUSG00000027381	2320	58.4	3380	96.4	0.687	0.0261	-0.542	4.14e-20	0.00126	6.09e-20	0.00128	2.35e-14	0.00125	2.37e-19	0.00129	2	1	128126038	128126252	Bcl2l11	BCL2-like 11 (apoptosis facilitator) [Source:MGI Symbol;Acc:MGI:1197519]
ENSMUSG00000001622	7340	365	16500	894	0.444	0.0326	-1.17	2.8e-20	0.00126	9.96e-20	0.00128	6.23e-11	0.00125	3.31e-19	0.00129	5	1	87927572	87928299	Csn3	casein kappa [Source:MGI Symbol;Acc:MGI:107461]
ENSMUSG00000068011	3330	186	7420	362	0.449	0.0333	-1.16	1.78e-20	0.00126	1.28e-19	0.00128	1.5e-17	0.00125	6.5e-18	0.00129	6	-1	115583544	115585569	2510049J12Rik	RIKEN cDNA 2510049J12 gene [Source:MGI Symbol;Acc:MGI:1917541]
ENSMUSG00000026824	1450	35.4	1040	25	1.39	0.0475	0.47	1.45e-19	0.00126	1.81e-19	0.00128	0	NA	0	NA	2	1	55435970	55436510	Kcnj3	potassium inwardly-rectifying channel, subfamily J, member 3 [Source:MGI Symbol;Acc:MGI:104742]
ENSMUSG00000027902	1080	41.7	621	21.8	1.74	0.0909	0.801	4.89e-20	0.00126	2.35e-19	0.00128	0	NA	0	NA	3	-1	106387388	106387672	BC051070	cDNA sequence BC051070 [Source:MGI Symbol;Acc:MGI:2682303]
ENSMUSG00000023031	11500	734	28800	1590	0.399	0.0337	-1.33	3.33e-20	0.00126	2.71e-19	0.00128	2.29e-21	0.00125	5.33e-18	0.00129	15	-1	100674425	100674717	Cela1	chymotrypsin-like elastase family, member 1 [Source:MGI Symbol;Acc:MGI:95314]
ENSMUSG00000001566	1810	68.2	1080	36.7	1.68	0.0854	0.75	1.06e-19	0.00126	2.75e-19	0.00128	0	NA	0	NA	5	-1	29473038	29474231	Mnx1	motor neuron and pancreas homeobox 1 [Source:MGI Symbol;Acc:MGI:109160]
ENSMUSG00000090236	19900	864	9580	518	2.08	0.144	1.06	5.65e-20	0.00126	3.24e-19	0.00128	0	NA	2.22e-16	0.00129	16	-1	17835276	17835539	Car15	carbonic anhydrase 15 [Source:MGI Symbol;Acc:MGI:1931324]
ENSMUSG00000001054	5280	210	2900	126	1.82	0.108	0.867	1.28e-19	0.00126	3.95e-19	0.00128	0	NA	0	NA	11	-1	51623671	51624146	Rmnd5b	required for meiotic nuclear division 5 homolog B (S. cerevisiae) [Source:MGI Symbol;Acc:MGI:1913339]
ENSMUSG00000028979	1510	67.8	779	34.6	1.94	0.123	0.957	1.01e-19	0.00126	4.29e-19	0.00128	0	NA	0	NA	4	1	148602554	148602590	Masp2	mannan-binding lectin serine peptidase 2 [Source:MGI Symbol;Acc:MGI:1330832]
ENSMUSG00000048905	1590	54	2700	102	0.588	0.0299	-0.765	1.12e-19	0.00126	4.38e-19	0.00128	5.28e-18	0.00125	8.27e-18	0.00129	17	-1	28896397	28898923	4930539E08Rik	RIKEN cDNA 4930539E08 gene [Source:MGI Symbol;Acc:MGI:1925441]
ENSMUSG00000004552	2120	123	8460	630	0.25	0.0236	-2	1.23e-20	0.00126	4.65e-19	0.00128	1.19e-21	0.00125	1.13e-18	0.00129	1	1	131638306	131638557	Ctse	cathepsin E [Source:MGI Symbol;Acc:MGI:107361]
ENSMUSG00000001948	3980	197	1820	86.4	2.18	0.15	1.13	3.29e-20	0.00126	4.97e-19	0.00128	0	NA	0	NA	9	-1	37603295	37603486	Spa17	sperm autoantigenic protein 17 [Source:MGI Symbol;Acc:MGI:1333778]
ENSMUSG00000021456	1810	137	4830	274	0.375	0.0355	-1.42	7.43e-20	0.00126	5.21e-19	0.00128	5.1e-25	0.00125	1.88e-17	0.00129	13	-1	62836884	62837280	Fbp2	fructose bisphosphatase 2 [Source:MGI Symbol;Acc:MGI:95491]
ENSMUSG00000037145	632	24	1400	77.5	0.45	0.0302	-1.15	6.93e-20	0.00126	5.53e-19	0.00128	1.83e-22	0.00125	1.55e-18	0.00129	11	-1	58608204	58608512	2210407C18Rik	RIKEN cDNA 2210407C18 gene [Source:MGI Symbol;Acc:MGI:1925604]
ENSMUSG00000024766	6630	306	2370	255	2.8	0.328	1.49	4.23e-19	0.00126	6.13e-19	0.00128	1.8e-14	0.00125	1.91e-14	0.00129	19	-1	33555160	33556479	Lipo1	lipase, member O1 [Source:MGI Symbol;Acc:MGI:2147592]
ENSMUSG00000042659	2580	124	5280	259	0.489	0.0335	-1.03	1.85e-19	0.00126	6.31e-19	0.00128	1.97e-22	0.00125	4.02e-18	0.00129	7	-1	68737045	68739533	Arrdc4	arrestin domain containing 4 [Source:MGI Symbol;Acc:MGI:1913662]
ENSMUSG00000027956	2130	93.6	4660	247	0.457	0.0314	-1.13	1.07e-19	0.00126	9.6e-19	0.00128	3.76e-21	0.00125	5.85e-18	0.00129	3	-1	79813148	79814146	Tmem144	transmembrane protein 144 [Source:MGI Symbol;Acc:MGI:1917902]
ENSMUSG00000023140	967	44.3	6590	538	0.147	0.0137	-2.77	2.42e-21	0.00126	1.01e-18	0.00128	6.47e-32	0.00125	3.01e-18	0.00129	6	1	78405467	78405576	Reg2	regenerating islet-derived 2 [Source:MGI Symbol;Acc:MGI:97896]
ENSMUSG00000009585	2960	109	4840	178	0.611	0.0318	-0.711	8.37e-19	0.00126	1.13e-18	0.00128	8.51e-15	0.00125	3.47e-18	0.00129	15	1	79892403	79892569	Apobec3	apolipoprotein B mRNA editing enzyme, catalytic polypeptide 3 [Source:MGI Symbol;Acc:MGI:1933111]
ENSMUSG00000047747	1150	62.2	2500	125	0.46	0.0339	-1.12	2.43e-19	0.00126	1.52e-18	0.00128	1.12e-18	0.00125	3.87e-17	0.00129	8	1	82863356	82864490	Rnf150	ring finger protein 150 [Source:MGI Symbol;Acc:MGI:2443860]
ENSMUSG00000009108	3160	84.3	2210	57.5	1.43	0.0534	0.519	1.15e-18	0.00126	2e-18	0.00128	4.44e-16	0.00125	0	NA	3	1	108095439	108095580	Gnat2	guanine nucleotide binding protein, alpha transducing 2 [Source:MGI Symbol;Acc:MGI:95779]
ENSMUSG00000029561	1910	69.9	3320	138	0.576	0.0318	-0.796	1.43e-18	0.00126	3.59e-18	0.00128	2.85e-13	0.00125	1.91e-17	0.00129	5	1	114896936	114897447	Oasl2	2'-5' oligoadenylate synthetase-like 2 [Source:MGI Symbol;Acc:MGI:1344390]
ENSMUSG00000031327	25400	794	16600	568	1.53	0.0708	0.614	2.84e-18	0.00126	3.69e-18	0.00128	0	NA	0	NA	X	1	103356476	103356889	Chic1	cysteine-rich hydrophobic domain 1 [Source:MGI Symbol;Acc:MGI:1344694]
ENSMUSG00000025355	1160	45	2680	151	0.431	0.0295	-1.21	2.05e-19	0.00126	5.91e-18	0.00128	7.36e-21	0.00125	3.39e-17	0.00129	10	1	128790953	128791144	Mmp19	matrix metallopeptidase 19 [Source:MGI Symbol;Acc:MGI:1927899]
ENSMUSG00000037847	1400	43.4	952	24.9	1.47	0.0597	0.56	3.5e-18	0.00126	6.71e-18	0.00128	8.84e-14	0.00125	0	NA	19	1	18631950	18632081	Nmrk1	nicotinamide riboside kinase 1 [Source:MGI Symbol;Acc:MGI:2147434]
ENSMUSG00000047501	12500	574	24900	1180	0.5	0.0329	-1	1.24e-18	0.00126	8.59e-18	0.00128	1.25e-16	0.00125	2.2e-16	0.00129	5	-1	134945126	134946934	Cldn4	claudin 4 [Source:MGI Symbol;Acc:MGI:1313314]
ENSMUSG00000026358	1320	30.8	1820	48.5	0.722	0.0256	-0.469	6.62e-18	0.00126	8.65e-18	0.00128	1.06e-12	0.00125	2.71e-17	0.00129	1	-1	144243972	144245487	Rgs1	regulator of G-protein signaling 1 [Source:MGI Symbol;Acc:MGI:1354694]
ENSMUSG00000035896	6510	545	22900	1590	0.284	0.031	-1.81	3.39e-19	0.00126	9.67e-18	0.00128	4.07e-16	0.00125	1.03e-16	0.00129	14	-1	51145002	51145919	Rnase1	ribonuclease, RNase A family, 1 (pancreatic) [Source:MGI Symbol;Acc:MGI:97919]
ENSMUSG00000021792	27100	824	17600	676	1.54	0.0754	0.623	8.8e-18	0.00126	9.78e-18	0.00128	0	NA	2.22e-16	0.00129	14	-1	40993740	40994637	Fam213a	family with sequence similarity 213, member A [Source:MGI Symbol;Acc:MGI:1917814]
ENSMUSG00000024553	9600	541	3900	239	2.46	0.205	1.3	1.23e-18	0.00126	1.55e-17	0.00128	0	NA	4.44e-16	0.00129	18	-1	82392496	82394010	Galr1	galanin receptor 1 [Source:MGI Symbol;Acc:MGI:1096364]
ENSMUSG00000026822	17000	609	27900	1080	0.608	0.0321	-0.717	1.01e-17	0.00126	1.72e-17	0.00128	3.32e-12	0.00125	6.91e-17	0.00129	2	-1	32384633	32384884	Lcn2	lipocalin 2 [Source:MGI Symbol;Acc:MGI:96757]
ENSMUSG00000026818	7310	562	24300	1720	0.3	0.0314	-1.73	1.2e-18	0.00126	1.75e-17	0.00128	1.93e-20	0.00125	8.7e-17	0.00129	2	-1	28555795	28556373	Cel	carboxyl ester lipase [Source:MGI Symbol;Acc:MGI:88374]
ENSMUSG00000046818	1230	56.1	2880	163	0.429	0.0311	-1.22	1.04e-18	0.00126	2.25e-17	0.00128	6.96e-17	0.00125	1.94e-16	0.00129	3	1	137624037	137624273	Ddit4l	DNA-damage-inducible transcript 4-like [Source:MGI Symbol;Acc:MGI:1920534]
ENSMUSG00000004631	2430	66.4	1660	53.3	1.46	0.0617	0.549	2.04e-17	0.00126	2.48e-17	0.00128	0	NA	1.11e-15	0.00129	6	-1	4674350	4674632	Sgce	sarcoglycan, epsilon [Source:MGI Symbol;Acc:MGI:1329042]
ENSMUSG00000015484	3880	234	1530	71.9	2.54	0.194	1.34	8.15e-19	0.00126	2.7e-17	0.00128	1.44e-14	0.00125	2.22e-16	0.00129	1	-1	156075966	156079310	Fam163a	family with sequence similarity 163, member A [Source:MGI Symbol;Acc:MGI:3618859]
ENSMUSG00000029659	934	35.6	1780	87.1	0.523	0.0324	-0.935	5.81e-18	0.00126	2.76e-17	0.00128	3.17e-17	0.00125	1.24e-16	0.00129	5	1	149411749	149412255	Medag	mesenteric estrogen dependent adipogenesis [Source:MGI Symbol;Acc:MGI:1917967]
ENSMUSG00000030022	1890	56.5	2640	66.5	0.716	0.028	-0.482	3.15e-17	0.00126	3.25e-17	0.00128	5.02e-24	0.00125	1.02e-16	0.00129	6	-1	92777393	92777487	Adamts9	a disintegrin-like and metallopeptidase (reprolysin type) with thrombospondin type 1 motif, 9 [Source:MGI Symbol;Acc:MGI:1916320]
ENSMUSG00000040856	2410	70.3	1710	40.6	1.41	0.053	0.495	3.07e-17	0.00126	4.45e-17	0.00128	8.88e-16	0.00125	2.22e-16	0.00129	12	1	109452823	109453294	Dlk1	delta-like 1 homolog (Drosophila) [Source:MGI Symbol;Acc:MGI:94900]
ENSMUSG00000057163	10600	973	34400	2340	0.308	0.0352	-1.7	4.05e-18	0.00126	4.61e-17	0.00128	7.14e-17	0.00125	6.39e-16	0.00129	6	1	41521787	41521843	Prss2	protease, serine, 2 [Source:MGI Symbol;Acc:MGI:102759]
ENSMUSG00000021364	8260	496	19200	1070	0.43	0.0353	-1.22	7.36e-18	0.00126	4.89e-17	0.00128	4.3e-15	0.00125	7.14e-16	0.00129	13	-1	41182495	41185407	Elovl2	elongation of very long chain fatty acids (FEN1/Elo2, SUR4/Elo3, yeast)-like 2 [Source:MGI Symbol;Acc:MGI:1858960]
ENSMUSG00000045034	1610	90.5	3530	195	0.457	0.036	-1.13	2.19e-17	0.00126	8.45e-17	0.00128	2.86e-15	0.00125	5.47e-16	0.00129	13	1	92425896	92426201	Ankrd34b	ankyrin repeat domain 34B [Source:MGI Symbol;Acc:MGI:2443245]
ENSMUSG00000051855	8980	392	5080	225	1.77	0.11	0.82	9.69e-17	0.00126	1.79e-16	0.00128	1.59e-13	0.00125	8.88e-16	0.00129	6	1	30738050	30738335	Mest	mesoderm specific transcript [Source:MGI Symbol;Acc:MGI:96968]
ENSMUSG00000047040	3560	82	4810	124	0.74	0.0256	-0.434	1.58e-16	0.00126	1.94e-16	0.00128	1.79e-13	0.00125	5.83e-16	0.00129	11	1	96929277	96929492	Prr15l	proline rich 15-like [Source:MGI Symbol;Acc:MGI:2387599]
ENSMUSG00000024184	902	50.9	3380	268	0.267	0.026	-1.91	1.04e-17	0.00126	2.19e-16	0.00128	5.08e-31	0.00125	4.31e-16	0.00129	17	-1	26195999	26196126	Pdia2	protein disulfide isomerase associated 2 [Source:MGI Symbol;Acc:MGI:1916441]
ENSMUSG00000025746	2900	171	8480	574	0.342	0.0307	-1.55	8.4e-18	0.00126	2.32e-16	0.00128	2.59e-16	0.00125	1.33e-15	0.00129	5	1	30013376	30013560	Il6	interleukin 6 [Source:MGI Symbol;Acc:MGI:96559]
ENSMUSG00000041556	1380	58.4	3090	176	0.448	0.0317	-1.16	1.33e-17	0.00126	2.42e-16	0.00128	6.45e-16	0.00125	1.55e-15	0.00129	4	1	148164075	148164455	Fbxo2	F-box protein 2 [Source:MGI Symbol;Acc:MGI:2446216]
ENSMUSG00000033860	1700	113	6400	498	0.266	0.0272	-1.91	9.36e-18	0.00126	2.61e-16	0.00128	1.82e-21	0.00125	7.38e-16	0.00129	3	1	83007859	83007982	Fgg	fibrinogen gamma chain [Source:MGI Symbol;Acc:MGI:95526]
ENSMUSG00000029373	843	34.2	3190	248	0.265	0.0232	-1.92	4.91e-18	0.00126	3.31e-16	0.00128	1.53e-26	0.00125	7.37e-16	0.00129	5	1	90772435	90772678	Pf4	platelet factor 4 [Source:MGI Symbol;Acc:MGI:1888711]
ENSMUSG00000054196	1400	136	3330	179	0.421	0.0467	-1.25	3.13e-16	0.00126	3.9e-16	0.00128	2.33e-23	0.00125	5.81e-15	0.00129	15	1	39076932	39077159	Cthrc1	collagen triple helix repeat containing 1 [Source:MGI Symbol;Acc:MGI:1915838]
ENSMUSG00000022315	41700	1690	23700	1180	1.76	0.113	0.814	2.74e-16	0.00126	4.35e-16	0.00128	2.22e-16	0.00125	1.18e-14	0.00129	15	1	52295553	52295956	Slc30a8	solute carrier family 30 (zinc transporter), member 8 [Source:MGI Symbol;Acc:MGI:2442682]
ENSMUSG00000059187	2140	110	4200	213	0.509	0.0367	-0.974	1.77e-16	0.00126	4.35e-16	0.00128	9.85e-18	0.00125	2.37e-15	0.00129	6	1	96113154	96113586	Fam19a1	family with sequence similarity 19, member A1 [Source:MGI Symbol;Acc:MGI:2443695]
ENSMUSG00000025425	19900	922	34200	1400	0.581	0.036	-0.782	3.28e-16	0.00126	4.99e-16	0.00128	1.82e-15	0.00125	4.26e-15	0.00129	18	1	77185853	77186225	St8sia5	ST8 alpha-N-acetyl-neuraminide alpha-2,8-sialyltransferase 5 [Source:MGI Symbol;Acc:MGI:109243]
ENSMUSG00000016194	2020	71.6	3310	136	0.608	0.033	-0.718	2.74e-16	0.00126	5.38e-16	0.00128	4.35e-13	0.00125	2.13e-15	0.00129	1	-1	193221630	193222228	Hsd11b1	hydroxysteroid 11-beta dehydrogenase 1 [Source:MGI Symbol;Acc:MGI:103562]
ENSMUSG00000034825	1400	61.9	3270	209	0.427	0.0331	-1.23	1.4e-16	0.00126	8.37e-16	0.00128	6.09e-24	0.00125	1.83e-15	0.00129	7	-1	109758055	109761189	Nrip3	nuclear receptor interacting protein 3 [Source:MGI Symbol;Acc:MGI:1925843]
ENSMUSG00000051934	2650	111	4590	199	0.578	0.0349	-0.79	4.6e-16	0.00126	9.71e-16	0.00128	8.93e-15	0.00125	6.45e-15	0.00129	15	1	99149634	99149930	Spats2	spermatogenesis associated, serine-rich 2 [Source:MGI Symbol;Acc:MGI:1919822]
ENSMUSG00000026623	10600	552	19500	916	0.542	0.038	-0.883	9.6e-16	0.00126	1.62e-15	0.00128	2.09e-14	0.00125	9.55e-15	0.00129	1	1	191719358	191719618	Lpgat1	lysophosphatidylglycerol acyltransferase 1 [Source:MGI Symbol;Acc:MGI:2446186]
ENSMUSG00000024503	1150	65.4	14500	1460	0.0797	0.00925	-3.65	3.45e-17	0.00126	2.02e-15	0.00128	3.23e-31	0.00125	3.18e-15	0.00129	18	-1	43728069	43728205	Spink3	serine peptidase inhibitor, Kazal type 3 [Source:MGI Symbol;Acc:MGI:106202]
ENSMUSG00000038642	4120	171	8560	494	0.482	0.0342	-1.05	4.27e-16	0.00126	2.03e-15	0.00128	2.68e-13	0.00125	5.34e-15	0.00129	3	1	95526786	95526925	Ctss	cathepsin S [Source:MGI Symbol;Acc:MGI:107341]
ENSMUSG00000054446	16100	1210	41100	2600	0.392	0.0385	-1.35	5.1e-16	0.00126	2.71e-15	0.00128	4.16e-13	0.00125	2.9e-14	0.00129	6	1	30639218	30639528	Cpa1	carboxypeptidase A1, pancreatic [Source:MGI Symbol;Acc:MGI:88478]
ENSMUSG00000056596	5640	418	1910	120	2.94	0.286	1.56	4.23e-16	0.00126	3.53e-15	0.00128	3.4e-10	0.00125	8.88e-15	0.00129	4	-1	133491100	133491617	Trnp1	TMF1-regulated nuclear protein 1 [Source:MGI Symbol;Acc:MGI:1916789]
ENSMUSG00000024990	20600	1120	9840	584	2.1	0.169	1.07	1.21e-15	0.00126	3.83e-15	0.00128	8.33e-12	0.00125	3.77e-14	0.00129	19	-1	38116620	38116909	Rbp4	retinol binding protein 4, plasma [Source:MGI Symbol;Acc:MGI:97879]
ENSMUSG00000080717	4890	163	2940	164	1.66	0.108	0.733	3.84e-15	0.00126	3.84e-15	0.00128	5.71e-14	0.00125	1.59e-13	0.00129	16	1	98008629	98008755	B230307C23Rik	RIKEN cDNA B230307C23 gene [Source:MGI Symbol;Acc:MGI:3643396]
ENSMUSG00000028494	4300	178	7780	378	0.553	0.0352	-0.856	1.62e-15	0.00126	4.71e-15	0.00128	3.76e-16	0.00125	2.13e-14	0.00129	4	-1	86656565	86657404	Plin2	perilipin 2 [Source:MGI Symbol;Acc:MGI:87920]
ENSMUSG00000072852	956	49.9	1660	68.9	0.577	0.0385	-0.794	4.38e-15	0.00126	5.78e-15	0.00128	4.42e-21	0.00125	6.58e-14	0.00129	5	1	76928368	76928756	2310040G07Rik	RIKEN cDNA 2310040G07 gene [Source:MGI Symbol;Acc:MGI:1917534]
ENSMUSG00000021750	2530	131	1350	61	1.88	0.129	0.91	2.98e-15	0.00126	7.02e-15	0.00128	1.29e-12	0.00125	2.22e-14	0.00129	14	-1	8296274	8298797	Fam107a	family with sequence similarity 107, member A [Source:MGI Symbol;Acc:MGI:3041256]
ENSMUSG00000050605	3280	125	2120	76.5	1.55	0.0814	0.634	6.8e-15	0.00126	9.11e-15	0.00128	2.92e-12	0.00125	2.62e-14	0.00129	7	-1	24291039	24292504	Zfp61	zinc finger protein 61 [Source:MGI Symbol;Acc:MGI:99663]
ENSMUSG00000054435	1420	38.5	1950	56	0.726	0.0287	-0.461	8.57e-15	0.00126	9.43e-15	0.00128	4.25e-12	0.00125	1.73e-14	0.00129	6	1	48684549	48684623	Gimap4	GTPase, IMAP family member 4 [Source:MGI Symbol;Acc:MGI:1349656]
ENSMUSG00000035299	5080	290	2380	138	2.14	0.174	1.09	2.65e-15	0.00126	1.04e-14	0.00128	4e-14	0.00125	7.93e-14	0.00129	X	1	169926951	169927669	Mid1	midline 1 [Source:MGI Symbol;Acc:MGI:1100537]
ENSMUSG00000049985	1180	75.2	2380	125	0.495	0.041	-1.01	5.96e-15	0.00126	1.13e-14	0.00128	1.1e-18	0.00125	1e-13	0.00129	13	1	112323052	112323182	Ankrd55	ankyrin repeat domain 55 [Source:MGI Symbol;Acc:MGI:1924568]
ENSMUSG00000040205	1390	127	7420	688	0.187	0.0244	-2.42	6.04e-16	0.00126	1.16e-14	0.00128	6.13e-25	0.00125	2.18e-14	0.00129	7	-1	131308555	131308913	Cuzd1	CUB and zona pellucida-like domains 1 [Source:MGI Symbol;Acc:MGI:1202881]
ENSMUSG00000043501	957	60.4	6150	588	0.156	0.0178	-2.68	2.97e-16	0.00126	1.16e-14	0.00128	9.6e-21	0.00125	1.92e-14	0.00129	15	-1	78850862	78851150	Lgals2	lectin, galactose-binding, soluble 2 [Source:MGI Symbol;Acc:MGI:895068]
ENSMUSG00000025551	1820	74.6	1120	44.8	1.62	0.0928	0.697	8.15e-15	0.00126	1.19e-14	0.00128	3.11e-15	0.00125	4.17e-14	0.00129	14	-1	123977907	123980482	Fgf14	fibroblast growth factor 14 [Source:MGI Symbol;Acc:MGI:109189]
ENSMUSG00000006764	1080	42.7	1840	83.3	0.585	0.0352	-0.772	5.6e-15	0.00126	1.3e-14	0.00128	9.47e-18	0.00125	6.08e-14	0.00129	10	-1	115078641	115079841	Tph2	tryptophan hydroxylase 2 [Source:MGI Symbol;Acc:MGI:2651811]
ENSMUSG00000051980	16100	895	8010	435	2.02	0.157	1.01	5.13e-15	0.00126	1.31e-14	0.00128	1.79e-13	0.00125	5.64e-14	0.00129	16	-1	36493696	36495974	Casr	calcium-sensing receptor [Source:MGI Symbol;Acc:MGI:1351351]
ENSMUSG00000034488	2010	82.4	1260	43.7	1.59	0.0853	0.668	8.35e-15	0.00126	1.33e-14	0.00128	0	NA	3.46e-14	0.00129	13	1	88821472	88822048	Edil3	EGF-like repeats and discoidin I-like domains 3 [Source:MGI Symbol;Acc:MGI:1329025]
ENSMUSG00000028986	17400	748	10000	499	1.73	0.114	0.792	9.09e-15	0.00126	1.39e-14	0.00128	7.39e-13	0.00125	1.42e-13	0.00129	5	1	24100590	24100874	Klhl7	kelch-like 7 [Source:MGI Symbol;Acc:MGI:1196453]
ENSMUSG00000037185	2670	104	4750	227	0.561	0.0347	-0.834	4.08e-15	0.00126	1.6e-14	0.00128	2.47e-11	0.00125	9.94e-14	0.00129	15	-1	101349571	101350039	Krt80	keratin 80 [Source:MGI Symbol;Acc:MGI:1921377]
ENSMUSG00000024028	1120	57.5	2750	184	0.408	0.0344	-1.29	1.86e-15	0.00126	1.67e-14	0.00128	3.67e-20	0.00125	5.31e-14	0.00129	17	-1	31141049	31141222	Tff2	trefoil factor 2 (spasmolytic protein 1) [Source:MGI Symbol;Acc:MGI:1306805]
ENSMUSG00000035105	2160	126	5380	363	0.402	0.0359	-1.31	2.77e-15	0.00126	1.87e-14	0.00128	1.8e-13	0.00125	6.55e-14	0.00129	12	-1	54178981	54180655	Egln3	EGL nine homolog 3 (C. elegans) [Source:MGI Symbol;Acc:MGI:1932288]
ENSMUSG00000056812	7530	491	3250	192	2.32	0.204	1.21	5.74e-15	0.00126	1.87e-14	0.00128	2.03e-08	0.00125	4.95e-14	0.00129	18	1	64254359	64254691	St8sia3	ST8 alpha-N-acetyl-neuraminide alpha-2,8-sialyltransferase 3 [Source:MGI Symbol;Acc:MGI:106019]
ENSMUSG00000022894	946	33.2	1430	50.2	0.661	0.0328	-0.597	1.56e-14	0.00126	2.34e-14	0.00128	1.33e-13	0.00125	1.9e-13	0.00129	16	-1	85858170	85863177	Adamts5	a disintegrin-like and metallopeptidase (reprolysin type) with thrombospondin type 1 motif, 5 (aggrecanase-2) [Source:MGI Symbol;Acc:MGI:1346321]
ENSMUSG00000032607	2280	103	1320	54.5	1.73	0.106	0.787	9.69e-15	0.00126	2.59e-14	0.00128	5.51e-13	0.00125	1.99e-13	0.00129	9	1	108296853	108297025	Amt	aminomethyltransferase [Source:MGI Symbol;Acc:MGI:3646700]
ENSMUSG00000024349	2010	87.6	4250	255	0.473	0.0351	-1.08	4.58e-15	0.00126	3e-14	0.00128	1.35e-13	0.00125	9.82e-14	0.00129	18	-1	35733678	35734698	Tmem173	transmembrane protein 173 [Source:MGI Symbol;Acc:MGI:1919762]
ENSMUSG00000032092	1070	54.7	2100	113	0.509	0.0378	-0.975	9.72e-15	0.00126	3.19e-14	0.00128	1.17e-14	0.00125	2e-13	0.00129	9	1	45042425	45042794	Mpzl2	myelin protein zero-like 2 [Source:MGI Symbol;Acc:MGI:1289160]
ENSMUSG00000040511	5170	273	10200	559	0.506	0.0385	-0.984	1.23e-14	0.00126	3.47e-14	0.00128	1.88e-10	0.00125	1.82e-13	0.00129	7	-1	19903578	19905192	Pvr	poliovirus receptor [Source:MGI Symbol;Acc:MGI:107741]
ENSMUSG00000057455	1130	36.8	1660	57.5	0.677	0.0323	-0.562	2.69e-14	0.00126	3.61e-14	0.00128	9.42e-13	0.00125	1.33e-13	0.00129	18	-1	30973489	30975504	Rit2	Ras-like without CAAX 2 [Source:MGI Symbol;Acc:MGI:108054]
ENSMUSG00000030017	1190	118	3460	259	0.343	0.0427	-1.54	1.52e-14	0.00126	3.71e-14	0.00128	1.22e-27	0.00125	1.14e-13	0.00129	6	-1	78466767	78466890	Reg3g	regenerating islet-derived 3 gamma [Source:MGI Symbol;Acc:MGI:109406]
ENSMUSG00000078954	1470	73.3	2550	117	0.575	0.0389	-0.798	3.09e-14	0.00126	4.46e-14	0.00128	3.89e-19	0.00125	1.94e-13	0.00129	15	1	84732891	84733029	Arhgap8	Rho GTPase activating protein 8 [Source:MGI Symbol;Acc:MGI:1920417]
ENSMUSG00000042246	749	40.2	2160	102	0.346	0.0247	-1.53	3.4e-17	0.00126	4.82e-14	0.00128	1.58e-14	0.00125	1.58e-14	0.00129	7	-1	118535843	118538217	Tmc7	transmembrane channel-like gene family 7 [Source:MGI Symbol;Acc:MGI:2443317]
ENSMUSG00000050732	4220	178	6720	269	0.627	0.0365	-0.673	3.85e-14	0.00126	4.83e-14	0.00128	3.77e-13	0.00125	1.59e-13	0.00129	6	-1	72385223	72385653	Vamp8	vesicle-associated membrane protein 8 [Source:MGI Symbol;Acc:MGI:1336882]
ENSMUSG00000068341	991	85.5	2680	188	0.37	0.0411	-1.44	1.28e-14	0.00126	4.88e-14	0.00128	1.19e-22	0.00125	2.77e-13	0.00129	6	-1	78375874	78376138	Reg3d	regenerating islet-derived 3 delta [Source:MGI Symbol;Acc:MGI:1353426]
ENSMUSG00000001131	4850	197	9630	554	0.504	0.0355	-0.988	1.09e-14	0.00126	5.07e-14	0.00128	2.8e-10	0.00125	1.41e-13	0.00129	X	1	20871031	20871162	Timp1	tissue inhibitor of metalloproteinase 1 [Source:MGI Symbol;Acc:MGI:98752]
ENSMUSG00000079293	1110	59.5	2920	209	0.381	0.034	-1.39	5.98e-15	0.00126	6.18e-14	0.00128	1.43e-20	0.00125	1.71e-13	0.00129	6	-1	129461591	129463167	Clec7a	C-type lectin domain family 7, member a [Source:MGI Symbol;Acc:MGI:1861431]
ENSMUSG00000022824	1570	75.8	8210	643	0.191	0.0176	-2.39	3.38e-17	0.00126	6.28e-14	0.00128	1.36e-12	0.00125	5.72e-19	0.00129	16	1	33794367	33794575	Muc13	mucin 13, epithelial transmembrane [Source:MGI Symbol;Acc:MGI:103190]
ENSMUSG00000030188	2180	113	3620	144	0.604	0.0395	-0.728	5.8e-14	0.00126	6.52e-14	0.00128	3.66e-18	0.00125	4.47e-13	0.00129	6	-1	131284388	131284728	Magohb	mago-nashi homolog B (Drosophila) [Source:MGI Symbol;Acc:MGI:1913691]
ENSMUSG00000015962	1040	49.1	2060	118	0.503	0.0373	-0.992	2.22e-14	0.00126	8.12e-14	0.00128	4.35e-11	0.00125	2.96e-13	0.00129	1	1	177729814	177729961	1700016C15Rik	RIKEN cDNA 1700016C15 gene [Source:MGI Symbol;Acc:MGI:1916678]
ENSMUSG00000027690	24100	1420	10400	853	2.31	0.233	1.21	3.6e-14	0.00126	8.98e-14	0.00128	1.87e-14	0.00125	2.05e-12	0.00129	3	1	28705730	28705822	Slc2a2	solute carrier family 2 (facilitated glucose transporter), member 2 [Source:MGI Symbol;Acc:MGI:1095438]
ENSMUSG00000073374	2500	136	1250	71.1	2	0.157	0.998	3.12e-14	0.00126	9.64e-14	0.00128	1.36e-12	0.00125	9.26e-13	0.00129	17	1	69417461	69418931	C030034I22Rik	RIKEN cDNA C030034I22 gene [Source:MGI Symbol;Acc:MGI:1924783]
ENSMUSG00000028463	1440	92.4	3530	244	0.408	0.0385	-1.29	2.49e-14	0.00126	1.06e-13	0.00128	4.87e-16	0.00125	3.26e-13	0.00129	4	1	43506966	43507395	Car9	carbonic anhydrase 9 [Source:MGI Symbol;Acc:MGI:2447188]
ENSMUSG00000062478	1790	85.6	4510	317	0.397	0.0338	-1.33	9.92e-15	0.00126	1.11e-13	0.00128	3.62e-14	0.00125	2.89e-13	0.00129	4	-1	141838244	141838314	Ctrc	chymotrypsin C (caldecrin) [Source:MGI Symbol;Acc:MGI:1923951]
ENSMUSG00000040016	914	33.2	1690	94.1	0.542	0.0361	-0.885	5.46e-14	0.00126	1.38e-13	0.00128	5.1e-15	0.00125	2.43e-13	0.00129	3	1	157566892	157567845	Ptger3	prostaglandin E receptor 3 (subtype EP3) [Source:MGI Symbol;Acc:MGI:97795]
ENSMUSG00000070880	3930	238	1700	84.2	2.32	0.181	1.21	5.05e-15	0.00126	1.52e-13	0.00128	2.35e-13	0.00125	2.32e-12	0.00129	2	1	70563442	70563910	Gad1	glutamate decarboxylase 1 [Source:MGI Symbol;Acc:MGI:95632]
ENSMUSG00000035964	4230	257	2000	120	2.11	0.18	1.08	6.28e-14	0.00126	1.65e-13	0.00128	2.23e-11	0.00125	6.09e-13	0.00129	8	-1	70483876	70484434	Tmem59l	transmembrane protein 59-like [Source:MGI Symbol;Acc:MGI:1915187]
ENSMUSG00000007682	1170	66.7	2760	187	0.426	0.0377	-1.23	3.72e-14	0.00126	1.75e-13	0.00128	2.68e-18	0.00125	4.94e-13	0.00129	12	-1	90724554	90729990	Dio2	deiodinase, iodothyronine, type II [Source:MGI Symbol;Acc:MGI:1338833]
ENSMUSG00000034472	2250	132	6060	456	0.371	0.0354	-1.43	2.76e-14	0.00126	1.87e-13	0.00128	3.82e-12	0.00125	4.21e-13	0.00129	8	1	75218536	75218815	Rasd2	RASD family, member 2 [Source:MGI Symbol;Acc:MGI:1922391]
ENSMUSG00000042379	8310	446	4240	258	1.96	0.159	0.97	9.35e-14	0.00126	1.92e-13	0.00128	5e-11	0.00125	1.52e-12	0.00129	13	1	113209659	113210143	Esm1	endothelial cell-specific molecule 1 [Source:MGI Symbol;Acc:MGI:1918940]
ENSMUSG00000029371	1500	84.6	4270	331	0.351	0.0337	-1.51	2.11e-14	0.00126	1.94e-13	0.00128	6.11e-16	0.00125	4.14e-13	0.00129	5	1	90759299	90759560	Cxcl5	chemokine (C-X-C motif) ligand 5 [Source:MGI Symbol;Acc:MGI:1096868]
ENSMUSG00000023433	2890	260	17600	1660	0.165	0.0214	-2.6	2.86e-15	0.00126	1.99e-13	0.00128	9.89e-21	0.00125	5.61e-13	0.00129	4	-1	137421900	137422052	Cela3b	chymotrypsin-like elastase family, member 3B [Source:MGI Symbol;Acc:MGI:1915118]
ENSMUSG00000054342	1380	56.5	2900	183	0.477	0.0359	-1.07	4.53e-14	0.00126	2.31e-13	0.00128	2.85e-12	0.00125	4.97e-13	0.00129	7	1	24370263	24370595	Kcnn4	potassium intermediate/small conductance calcium-activated channel, subfamily N, member 4 [Source:MGI Symbol;Acc:MGI:1277957]
ENSMUSG00000044734	4100	246	13000	1090	0.315	0.0324	-1.67	3.49e-14	0.00126	2.92e-13	0.00128	8.73e-11	0.00125	5.11e-13	0.00129	13	-1	32842092	32843222	Serpinb1a	serine (or cysteine) peptidase inhibitor, clade B, member 1a [Source:MGI Symbol;Acc:MGI:1913472]
ENSMUSG00000033488	2220	147	995	44.6	2.23	0.178	1.15	5.29e-14	0.00126	3.33e-13	0.00128	2.36e-11	0.00125	7.88e-13	0.00129	1	1	157458580	157458645	BC026585	cDNA sequence BC026585 [Source:MGI Symbol;Acc:MGI:2448516]
ENSMUSG00000042515	13100	503	8620	342	1.52	0.084	0.607	3.01e-13	0.00126	3.35e-13	0.00128	5.5e-11	0.00125	6.28e-13	0.00129	X	1	139213091	139213238	Mum1l1	melanoma associated antigen (mutated) 1-like 1 [Source:MGI Symbol;Acc:MGI:2445062]
ENSMUSG00000037553	2980	166	5950	349	0.501	0.0405	-0.996	1.58e-13	0.00126	3.47e-13	0.00128	2.47e-10	0.00125	1.06e-12	0.00129	4	-1	133605299	133608773	Zdhhc18	zinc finger, DHHC domain containing 18 [Source:MGI Symbol;Acc:MGI:3527792]
ENSMUSG00000019772	7900	574	3100	211	2.55	0.253	1.35	8.84e-14	0.00126	3.66e-13	0.00128	3.21e-12	0.00125	1.01e-12	0.00129	10	1	5639218	5639370	Vip	vasoactive intestinal polypeptide [Source:MGI Symbol;Acc:MGI:98933]
ENSMUSG00000036938	3500	268	36200	3330	0.0968	0.0116	-3.37	3.84e-16	0.00126	3.8e-13	0.00128	2.62e-16	0.00125	9.86e-24	0.00129	6	-1	41311233	41311426	Try5	trypsin 5 [Source:MGI Symbol;Acc:MGI:102756]
ENSMUSG00000039252	2420	123	1350	60.7	1.79	0.121	0.837	1.68e-13	0.00126	4e-13	0.00128	9.02e-11	0.00125	1.6e-12	0.00129	5	-1	52537864	52538780	Lgi2	leucine-rich repeat LGI family, member 2 [Source:MGI Symbol;Acc:MGI:2180196]
ENSMUSG00000020592	2270	116	5390	389	0.421	0.0372	-1.25	1.15e-13	0.00126	4.02e-13	0.00128	5.13e-09	0.00125	6.68e-13	0.00129	12	1	8771323	8771701	Sdc1	syndecan 1 [Source:MGI Symbol;Acc:MGI:1349162]
ENSMUSG00000040978	1630	87.4	884	40.8	1.85	0.13	0.885	1.57e-13	0.00126	4.36e-13	0.00128	0	NA	1.76e-12	0.00129	11	1	9048594	9049200	Gm11992	predicted gene 11992 [Source:MGI Symbol;Acc:MGI:3651127]
ENSMUSG00000071553	3070	229	11100	972	0.277	0.0319	-1.85	4.45e-14	0.00126	4.67e-13	0.00128	4.07e-18	0.00125	9.42e-13	0.00129	6	1	30541582	30541729	Cpa2	carboxypeptidase A2, pancreatic [Source:MGI Symbol;Acc:MGI:3617840]
ENSMUSG00000048489	1550	60.3	2810	155	0.553	0.0374	-0.854	2.47e-13	0.00126	5.44e-13	0.00128	7.17e-13	0.00125	9.97e-13	0.00129	6	1	116651693	116652847	8430408G22Rik	RIKEN cDNA 8430408G22 gene [Source:MGI Symbol;Acc:MGI:1918730]
ENSMUSG00000042784	1740	98.5	5500	451	0.316	0.0315	-1.66	4.04e-14	0.00126	6.83e-13	0.00128	8.89e-21	0.00125	1.54e-12	0.00129	3	1	89229911	89231214	Muc1	mucin 1, transmembrane [Source:MGI Symbol;Acc:MGI:97231]
ENSMUSG00000035775	833	48.6	1870	125	0.444	0.0394	-1.17	1.82e-13	0.00126	7.11e-13	0.00128	3.1e-18	0.00125	2.17e-12	0.00129	11	-1	99428403	99429078	Krt20	keratin 20 [Source:MGI Symbol;Acc:MGI:1914059]
ENSMUSG00000032118	1150	46.9	1830	77.2	0.629	0.0368	-0.669	5.2e-13	0.00126	8.06e-13	0.00128	3.29e-11	0.00125	3.66e-12	0.00129	9	1	36832684	36832911	Fez1	fasciculation and elongation protein zeta 1 (zygin I) [Source:MGI Symbol;Acc:MGI:2670976]
ENSMUSG00000064336	6790	570	1970	243	3.45	0.513	1.78	2.2e-13	0.00126	8.3e-13	0.00128	2.22e-16	0.00125	3.38e-12	0.00129	MT	1	1	68	mt-Tf	mitochondrially encoded tRNA phenylalanine [Source:MGI Symbol;Acc:MGI:102487]
ENSMUSG00000027520	9000	276	6470	204	1.39	0.0612	0.478	7.53e-13	0.00126	8.62e-13	0.00128	7.61e-12	0.00125	3.24e-12	0.00129	1	1	63294916	63295022	Zdbf2	zinc finger, DBF-type containing 2 [Source:MGI Symbol;Acc:MGI:1921134]
ENSMUSG00000005268	33100	984	24100	767	1.38	0.06	0.462	8.97e-13	0.00126	9.48e-13	0.00128	1.02e-11	0.00125	2.1e-12	0.00129	15	1	10177238	10177871	Prlr	prolactin receptor [Source:MGI Symbol;Acc:MGI:97763]
ENSMUSG00000006219	1580	76.3	4140	330	0.382	0.0357	-1.39	2.81e-13	0.00126	9.9e-13	0.00128	1.89e-14	0.00125	1.31e-12	0.00129	4	-1	141576062	141577943	Fblim1	filamin binding LIM protein 1 [Source:MGI Symbol;Acc:MGI:1921452]
ENSMUSG00000024338	2800	96	4030	139	0.694	0.0338	-0.527	9.25e-13	0.00126	1.07e-12	0.00128	8.61e-12	0.00125	2.64e-12	0.00129	17	1	34197790	34198545	Psmb8	proteasome (prosome, macropain) subunit, beta type 8 (large multifunctional peptidase 7) [Source:MGI Symbol;Acc:MGI:1346527]
ENSMUSG00000054302	3600	211	6660	363	0.54	0.0432	-0.889	8.42e-13	0.00126	1.07e-12	0.00128	2.75e-07	0.00125	2.08e-12	0.00129	12	-1	54670340	54673790	Eapp	E2F-associated phosphoprotein [Source:MGI Symbol;Acc:MGI:1913516]
ENSMUSG00000019929	4840	255	9670	584	0.5	0.0401	-0.999	4.15e-13	0.00126	1.1e-12	0.00128	1.07e-09	0.00125	3.21e-12	0.00129	10	1	97482350	97482547	Dcn	decorin [Source:MGI Symbol;Acc:MGI:94872]
ENSMUSG00000031382	2020	80.3	3230	143	0.625	0.0373	-0.678	7.61e-13	0.00126	1.1e-12	0.00128	3.37e-13	0.00125	2.74e-12	0.00129	X	1	164436994	164437225	Asb11	ankyrin repeat and SOCS box-containing 11 [Source:MGI Symbol;Acc:MGI:1916104]
ENSMUSG00000027358	931	36.2	1940	124	0.48	0.036	-1.06	1.86e-13	0.00126	1.2e-12	0.00128	6.25e-17	0.00125	2.66e-12	0.00129	2	1	133552159	133553351	Bmp2	bone morphogenetic protein 2 [Source:MGI Symbol;Acc:MGI:88177]
ENSMUSG00000019539	4880	272	2600	139	1.87	0.145	0.905	7.09e-13	0.00126	1.27e-12	0.00128	2.36e-10	0.00125	3.57e-12	0.00129	7	-1	45082913	45083363	Rcn3	reticulocalbin 3, EF-hand calcium binding domain [Source:MGI Symbol;Acc:MGI:1277122]
ENSMUSG00000047712	1340	65.1	2400	123	0.56	0.0396	-0.836	6.61e-13	0.00126	1.39e-12	0.00128	3.66e-13	0.00125	6.29e-12	0.00129	10	-1	8204753	8207670	Ust	uronyl-2-sulfotransferase [Source:MGI Symbol;Acc:MGI:2442406]
ENSMUSG00000040562	2740	159	1230	106	2.24	0.233	1.16	9.14e-13	0.00126	1.77e-12	0.00128	1.58e-11	0.00125	6.94e-11	0.00129	3	-1	107985482	107986109	Gstm2	glutathione S-transferase, mu 2 [Source:MGI Symbol;Acc:MGI:95861]
ENSMUSG00000085636	1730	107	3070	145	0.563	0.0438	-0.828	1.56e-12	0.00126	1.92e-12	0.00128	6.73e-13	0.00125	1.51e-11	0.00129	11	1	120150838	120152341	Gm11769	predicted gene 11769 [Source:MGI Symbol;Acc:MGI:3702101]
ENSMUSG00000020077	22300	942	33500	1250	0.665	0.0375	-0.59	1.92e-12	0.00126	2.07e-12	0.00128	7.47e-13	0.00125	4.92e-12	0.00129	10	-1	62493833	62495106	Srgn	serglycin [Source:MGI Symbol;Acc:MGI:97756]
ENSMUSG00000020359	3080	182	1520	96.4	2.03	0.176	1.02	8.86e-13	0.00126	2.12e-12	0.00128	8.88e-16	0.00125	1.28e-11	0.00129	11	1	51585514	51587317	Phykpl	5-phosphohydroxy-L-lysine phospholyase [Source:MGI Symbol;Acc:MGI:1920197]
ENSMUSG00000030744	9690	507	16300	758	0.597	0.0418	-0.745	1.88e-12	0.00126	2.18e-12	0.00128	8.48e-11	0.00125	4.78e-12	0.00129	7	-1	99477896	99478951	Rps3	ribosomal protein S3 [Source:MGI Symbol;Acc:MGI:1350917]
ENSMUSG00000012640	3410	196	1820	86.4	1.87	0.139	0.904	9.94e-13	0.00126	2.27e-12	0.00128	2.13e-09	0.00125	5.73e-12	0.00129	7	-1	43298007	43298139	Zfp715	zinc finger protein 715 [Source:MGI Symbol;Acc:MGI:1917180]
ENSMUSG00000044988	26000	1320	14200	892	1.83	0.148	0.873	1.85e-12	0.00126	2.55e-12	0.00128	5.6e-12	0.00125	1.6e-11	0.00129	13	-1	3940688	3941656	Ucn3	urocortin 3 [Source:MGI Symbol;Acc:MGI:1932970]
ENSMUSG00000046314	2610	141	6440	485	0.406	0.0376	-1.3	5.29e-13	0.00126	2.55e-12	0.00128	4.31e-08	0.00125	4.84e-12	0.00129	12	-1	44852488	44855877	Stxbp6	syntaxin binding protein 6 (amisyn) [Source:MGI Symbol;Acc:MGI:2384963]
ENSMUSG00000090258	7100	274	4660	202	1.52	0.0886	0.609	2.6e-12	0.00126	2.89e-12	0.00128	1.2e-13	0.00125	7.79e-12	0.00129	12	1	76765538	76765638	Churc1	churchill domain containing 1 [Source:MGI Symbol;Acc:MGI:1923684]
ENSMUSG00000020522	6650	208	9040	260	0.736	0.0313	-0.442	2.92e-12	0.00126	3.08e-12	0.00128	2.13e-12	0.00125	8.48e-12	0.00129	11	1	57518687	57518748	Mfap3	microfibrillar-associated protein 3 [Source:MGI Symbol;Acc:MGI:1924068]
ENSMUSG00000005233	15000	979	7260	467	2.06	0.189	1.04	3.06e-12	0.00126	4.17e-12	0.00128	0.000199	0.00337	6.36e-12	0.00129	2	-1	69193895	69194545	Spc25	SPC25, NDC80 kinetochore complex component, homolog (S. cerevisiae) [Source:MGI Symbol;Acc:MGI:1913692]
ENSMUSG00000032718	6910	486	2970	207	2.33	0.23	1.22	1.41e-12	0.00126	4.34e-12	0.00128	1.2e-08	0.00125	1.39e-11	0.00129	6	-1	134609210	134610851	Mansc1	MANSC domain containing 1 [Source:MGI Symbol;Acc:MGI:1914979]
ENSMUSG00000027333	2110	93.5	3380	150	0.626	0.0392	-0.677	3.4e-12	0.00126	4.35e-12	0.00128	2.32e-13	0.00125	1.11e-11	0.00129	2	1	131511984	131512214	Smox	spermine oxidase [Source:MGI Symbol;Acc:MGI:2445356]
ENSMUSG00000060923	2630	96.7	4180	186	0.63	0.0363	-0.668	2.14e-12	0.00126	4.58e-12	0.00128	7.19e-11	0.00125	1.96e-11	0.00129	11	-1	30505991	30506439	Acyp2	acylphosphatase 2, muscle type [Source:MGI Symbol;Acc:MGI:1922822]
ENSMUSG00000024679	2940	156	7630	573	0.385	0.0355	-1.38	4.57e-13	0.00126	6.43e-12	0.00128	1.3e-12	0.00125	1.99e-11	0.00129	19	-1	11586604	11587181	Ms4a6d	membrane-spanning 4-domains, subfamily A, member 6D [Source:MGI Symbol;Acc:MGI:1916024]
ENSMUSG00000051314	6280	380	3250	190	1.93	0.162	0.95	4.29e-12	0.00126	6.97e-12	0.00128	5.63e-10	0.00125	1.53e-11	0.00129	7	-1	30818357	30820114	Ffar2	free fatty acid receptor 2 [Source:MGI Symbol;Acc:MGI:2441731]
ENSMUSG00000022404	14000	841	7010	475	2	0.181	0.997	4.33e-12	0.00126	7.09e-12	0.00128	4.44e-16	0.00125	2.51e-11	0.00129	15	-1	81318921	81319776	Slc25a17	solute carrier family 25 (mitochondrial carrier, peroxisomal membrane protein), member 17 [Source:MGI Symbol;Acc:MGI:1342248]
ENSMUSG00000061947	26200	949	36900	1170	0.71	0.0341	-0.495	7.02e-12	0.00126	7.55e-12	0.00128	1.35e-14	0.00125	3.44e-11	0.00129	12	-1	103616675	103617028	Serpina10	serine (or cysteine) peptidase inhibitor, clade A (alpha-1 antiproteinase, antitrypsin), member 10 [Source:MGI Symbol;Acc:MGI:2667725]
ENSMUSG00000050538	4490	211	2770	124	1.62	0.105	0.698	6.11e-12	0.00126	7.92e-12	0.00128	5.15e-08	0.00125	1.7e-11	0.00129	11	1	97841293	97841547	B230217C12Rik	RIKEN cDNA B230217C12 gene [Source:MGI Symbol;Acc:MGI:1915377]
ENSMUSG00000062591	7490	550	3150	213	2.38	0.238	1.25	2.43e-12	0.00126	8.2e-12	0.00128	1.54e-12	0.00125	2.18e-11	0.00129	17	-1	57080066	57081747	Tubb4a	tubulin, beta 4A class IVA [Source:MGI Symbol;Acc:MGI:107848]
ENSMUSG00000026360	4030	194	2480	108	1.63	0.105	0.703	6.71e-12	0.00126	8.92e-12	0.00128	2.99e-10	0.00125	1.75e-11	0.00129	1	-1	143999338	144001874	Rgs2	regulator of G-protein signaling 2 [Source:MGI Symbol;Acc:MGI:1098271]
ENSMUSG00000000861	4490	216	2740	127	1.64	0.109	0.71	7.88e-12	0.00126	9.54e-12	0.00128	1.55e-14	0.00125	1.68e-11	0.00129	11	1	24078056	24078445	Bcl11a	B cell CLL/lymphoma 11A (zinc finger protein) [Source:MGI Symbol;Acc:MGI:106190]
ENSMUSG00000026271	2250	102	3850	204	0.584	0.0408	-0.776	6.72e-12	0.00126	9.7e-12	0.00128	2.23e-09	0.00125	1.75e-11	0.00129	1	1	92973119	92973281	Gpr35	G protein-coupled receptor 35 [Source:MGI Symbol;Acc:MGI:1929509]
ENSMUSG00000051590	918	52.1	1660	88.6	0.554	0.0432	-0.853	6.15e-12	0.00126	9.87e-12	0.00128	3.35e-14	0.00125	4.07e-11	0.00129	1	-1	127815271	127815337	Map3k19	mitogen-activated protein kinase kinase kinase 19 [Source:MGI Symbol;Acc:MGI:1203481]
ENSMUSG00000045827	2710	129	4840	269	0.56	0.0409	-0.837	5.28e-12	0.00126	9.88e-12	0.00128	2.95e-09	0.00125	2.45e-11	0.00129	13	1	33004541	33004695	Serpinb9	serine (or cysteine) peptidase inhibitor, clade B, member 9 [Source:MGI Symbol;Acc:MGI:106603]
ENSMUSG00000006638	2000	70	1340	61.3	1.49	0.0855	0.571	1.21e-11	0.00126	1.24e-11	0.00128	2.12e-11	0.00125	4.68e-11	0.00129	5	1	30950066	30950248	Abhd1	abhydrolase domain containing 1 [Source:MGI Symbol;Acc:MGI:1931013]
ENSMUSG00000041886	805	36.1	1290	57.9	0.624	0.0396	-0.682	8.9e-12	0.00126	1.27e-11	0.00128	1.59e-12	0.00125	4.93e-11	0.00129	12	1	119443410	119443524	Macc1	metastasis associated in colon cancer 1 [Source:MGI Symbol;Acc:MGI:2685113]
ENSMUSG00000023224	17100	701	25500	944	0.671	0.0371	-0.576	1.25e-11	0.00126	1.51e-11	0.00128	2.3e-13	0.00125	9.95e-11	0.00129	2	-1	84765387	84765827	Serping1	serine (or cysteine) peptidase inhibitor, clade G, member 1 [Source:MGI Symbol;Acc:MGI:894696]
ENSMUSG00000029816	1500	79.8	3470	265	0.432	0.0402	-1.21	5.66e-12	0.00126	1.59e-11	0.00128	8.46e-14	0.00125	2.4e-11	0.00129	6	1	49036518	49036792	Gpnmb	glycoprotein (transmembrane) nmb [Source:MGI Symbol;Acc:MGI:1934765]
ENSMUSG00000049281	2480	81.4	1820	51.8	1.36	0.0592	0.445	1.54e-11	0.00126	1.68e-11	0.00128	1.99e-06	0.00125	2.41e-11	0.00129	9	1	40269216	40269602	Scn3b	sodium channel, voltage-gated, type III, beta [Source:MGI Symbol;Acc:MGI:1918882]
ENSMUSG00000035506	1200	46.6	1920	91.4	0.626	0.0384	-0.676	1.11e-11	0.00126	1.76e-11	0.00128	5.44e-10	0.00125	3.92e-11	0.00129	16	1	33540852	33541043	Slc12a8	solute carrier family 12 (potassium/chloride transporters), member 8 [Source:MGI Symbol;Acc:MGI:2443672]
ENSMUSG00000035640	7430	478	3760	218	1.98	0.171	0.983	1.08e-11	0.00126	1.85e-11	0.00128	2.74e-11	0.00125	3.51e-11	0.00129	10	-1	80130451	80132251	Dos	downstream of Stk11 [Source:MGI Symbol;Acc:MGI:1354170]
ENSMUSG00000050370	1370	70.5	2670	167	0.512	0.0414	-0.965	7.07e-12	0.00126	1.93e-11	0.00128	8.26e-11	0.00125	5.28e-11	0.00129	19	-1	34473786	34475135	Ch25h	cholesterol 25-hydroxylase [Source:MGI Symbol;Acc:MGI:1333869]
ENSMUSG00000022037	26700	1290	42500	1860	0.629	0.0411	-0.67	1.71e-11	0.00126	2.05e-11	0.00128	3.15e-10	0.00125	6.61e-11	0.00129	14	1	65968483	65968688	Clu	clusterin [Source:MGI Symbol;Acc:MGI:88423]
ENSMUSG00000024610	4650	259	8600	506	0.541	0.0438	-0.887	1.38e-11	0.00126	2.06e-11	0.00128	8.43e-13	0.00125	4.14e-11	0.00129	18	1	60803848	60804010	Cd74	CD74 antigen (invariant polypeptide of major histocompatibility complex, class II antigen-associated) [Source:MGI Symbol;Acc:MGI:96534]
ENSMUSG00000029377	4800	245	11000	824	0.435	0.0393	-1.2	5.07e-12	0.00126	2.17e-11	0.00128	8.13e-10	0.00125	4e-11	0.00129	5	1	91074617	91074805	Ereg	epiregulin [Source:MGI Symbol;Acc:MGI:107508]
ENSMUSG00000021759	5190	234	8330	392	0.623	0.0406	-0.683	1.84e-11	0.00126	2.33e-11	0.00128	9.91e-09	0.00125	4.85e-11	0.00129	13	1	112800894	112801266	Ppap2a	phosphatidic acid phosphatase type 2A [Source:MGI Symbol;Acc:MGI:108412]
ENSMUSG00000067780	1350	90.7	2630	158	0.515	0.0464	-0.957	1.58e-11	0.00126	2.36e-11	0.00128	1.01e-12	0.00125	6.96e-11	0.00129	1	1	17601901	17602042	Pi15	peptidase inhibitor 15 [Source:MGI Symbol;Acc:MGI:1934659]
ENSMUSG00000070645	815	39.4	1280	53.5	0.638	0.0408	-0.649	2.07e-11	0.00126	2.4e-11	0.00128	2.82e-13	0.00125	9.66e-11	0.00129	1	1	133350510	133350797	Ren1	renin 1 structural [Source:MGI Symbol;Acc:MGI:97898]
ENSMUSG00000038793	1620	104	794	44.3	2.04	0.173	1.03	7.76e-12	0.00126	2.59e-11	0.00128	1.31e-10	0.00125	9.11e-11	0.00129	1	1	180935022	180935359	Lefty1	left right determination factor 1 [Source:MGI Symbol;Acc:MGI:107405]
ENSMUSG00000026749	3120	122	4790	212	0.651	0.0384	-0.62	2.48e-11	0.00126	3.25e-11	0.00128	1.68e-07	0.00125	6.62e-11	0.00129	2	1	38511643	38511793	Nek6	NIMA (never in mitosis gene a)-related expressed kinase 6 [Source:MGI Symbol;Acc:MGI:1891638]
ENSMUSG00000039552	1700	77.9	2820	142	0.604	0.041	-0.728	2.3e-11	0.00126	3.45e-11	0.00128	1.38e-10	0.00125	8.57e-11	0.00129	10	1	33905111	33905838	Rsph4a	radial spoke head 4 homolog A (Chlamydomonas) [Source:MGI Symbol;Acc:MGI:3027894]
ENSMUSG00000041731	1260	70.1	726	28.5	1.74	0.118	0.797	1.4e-11	0.00126	3.69e-11	0.00128	2.13e-11	0.00125	8.73e-11	0.00129	19	-1	24815658	24815812	Pgm5	phosphoglucomutase 5 [Source:MGI Symbol;Acc:MGI:1925668]
ENSMUSG00000024803	2210	111	3900	218	0.565	0.0425	-0.823	2.31e-11	0.00126	3.96e-11	0.00128	3.34e-10	0.00125	1.01e-10	0.00129	19	-1	36111965	36112817	Ankrd1	ankyrin repeat domain 1 (cardiac muscle) [Source:MGI Symbol;Acc:MGI:1097717]
ENSMUSG00000000440	1840	109	3790	255	0.487	0.0436	-1.04	1.74e-11	0.00126	3.98e-11	0.00128	1.08e-08	0.00125	9.24e-11	0.00129	6	1	115361221	115361370	Pparg	peroxisome proliferator activated receptor gamma [Source:MGI Symbol;Acc:MGI:97747]
ENSMUSG00000028581	2380	108	4130	235	0.576	0.042	-0.796	3.02e-11	0.00126	4.26e-11	0.00128	3.87e-07	0.00125	6.46e-11	0.00129	4	1	130913125	130913434	Laptm5	lysosomal-associated protein transmembrane 5 [Source:MGI Symbol;Acc:MGI:108046]
ENSMUSG00000062190	8860	414	5610	242	1.58	0.101	0.66	3.42e-11	0.00126	4.32e-11	0.00128	1.54e-07	0.00125	8.39e-11	0.00129	6	1	57702601	57703263	Lancl2	LanC (bacterial lantibiotic synthetase component C)-like 2 [Source:MGI Symbol;Acc:MGI:1919085]
ENSMUSG00000003352	5510	275	9140	453	0.604	0.0425	-0.729	3.56e-11	0.00126	4.69e-11	0.00128	1.81e-09	0.00125	1.18e-10	0.00129	15	1	98634764	98635213	Cacnb3	calcium channel, voltage-dependent, beta 3 subunit [Source:MGI Symbol;Acc:MGI:103307]
ENSMUSG00000041658	6190	297	3760	197	1.65	0.117	0.72	3.93e-11	0.00126	4.8e-11	0.00128	2.17e-09	0.00125	1.33e-10	0.00129	X	1	153139981	153140575	Rragb	Ras-related GTP binding B [Source:MGI Symbol;Acc:MGI:3038613]
ENSMUSG00000027984	35000	1380	23200	1060	1.51	0.0911	0.593	4.69e-11	0.00126	5.09e-11	0.00128	2.61e-10	0.00125	1.39e-10	0.00129	3	-1	131233419	131234287	Hadh	hydroxyacyl-Coenzyme A dehydrogenase [Source:MGI Symbol;Acc:MGI:96009]
ENSMUSG00000008461	1190	64	2100	114	0.566	0.0434	-0.82	3.28e-11	0.00126	5.53e-11	0.00128	2.79e-12	0.00125	2.05e-10	0.00129	7	1	45618622	45621059	Fut1	fucosyltransferase 1 [Source:MGI Symbol;Acc:MGI:109375]
ENSMUSG00000049130	964	34.3	1620	90	0.597	0.0394	-0.745	3.43e-11	0.00126	5.63e-11	0.00128	1.19e-07	0.00125	7.89e-11	0.00129	7	-1	16246743	16249090	C5ar1	complement component 5a receptor 1 [Source:MGI Symbol;Acc:MGI:88232]
ENSMUSG00000064390	3630	398	10100	834	0.36	0.0495	-1.47	2.76e-11	0.00126	5.8e-11	0.00128	9.76e-09	0.00125	1.65e-10	0.00129	3	-1	86140618	86140688	Rnu73b	U73B small nuclear RNA [Source:MGI Symbol;Acc:MGI:1321387]
ENSMUSG00000032402	2610	112	4330	224	0.603	0.0406	-0.73	3.67e-11	0.00126	6.28e-11	0.00128	5.21e-09	0.00125	1.52e-10	0.00129	9	-1	63646767	63650385	Smad3	SMAD family member 3 [Source:MGI Symbol;Acc:MGI:1201674]
ENSMUSG00000090958	5380	246	8710	416	0.618	0.0409	-0.694	4.46e-11	0.00126	6.71e-11	0.00128	1.1e-09	0.00125	2.32e-10	0.00129	7	1	98494222	98494308	Lrrc32	leucine rich repeat containing 32 [Source:MGI Symbol;Acc:MGI:93882]
ENSMUSG00000055313	1690	60.6	1210	38	1.4	0.0663	0.481	5.6e-11	0.00126	6.84e-11	0.00128	1.26e-08	0.00125	1.48e-10	0.00129	13	-1	21421275	21423624	Pgbd1	piggyBac transposable element derived 1 [Source:MGI Symbol;Acc:MGI:2441675]
ENSMUSG00000046178	1780	62.8	1260	46.8	1.41	0.0724	0.498	7.11e-11	0.00126	7.52e-11	0.00128	1.05e-11	0.00125	1.32e-10	0.00129	6	1	8949676	8950307	Nxph1	neurexophilin 1 [Source:MGI Symbol;Acc:MGI:107492]
ENSMUSG00000039678	2840	117	4430	205	0.64	0.0396	-0.643	5.39e-11	0.00126	7.52e-11	0.00128	2.59e-10	0.00125	1.76e-10	0.00129	2	1	30134797	30135152	Tbc1d13	TBC1 domain family, member 13 [Source:MGI Symbol;Acc:MGI:2385326]
ENSMUSG00000035349	10700	500	17300	813	0.621	0.0411	-0.687	5.35e-11	0.00126	7.73e-11	0.00128	2.12e-10	0.00125	2.89e-10	0.00129	12	1	59095799	59095914	Mia2	melanoma inhibitory activity 2 [Source:MGI Symbol;Acc:MGI:2159614]
ENSMUSG00000006403	1810	74.2	2810	130	0.644	0.0398	-0.635	6.7e-11	0.00126	8.58e-11	0.00128	1.64e-09	0.00125	1.61e-10	0.00129	1	1	171250421	171251469	Adamts4	a disintegrin-like and metallopeptidase (reprolysin type) with thrombospondin type 1 motif, 4 [Source:MGI Symbol;Acc:MGI:1339949]
ENSMUSG00000026580	1290	98.4	4270	394	0.302	0.0361	-1.73	1.03e-11	0.00126	9.51e-11	0.00128	1.86e-14	0.00125	2e-10	0.00129	1	1	164149020	164149141	Selp	selectin, platelet [Source:MGI Symbol;Acc:MGI:98280]
ENSMUSG00000030752	1390	43.9	1020	33	1.36	0.0615	0.447	8.73e-11	0.00126	9.88e-11	0.00128	4.23e-10	0.00125	3.71e-10	0.00129	7	1	125452228	125452728	Kdm8	lysine (K)-specific demethylase 8 [Source:MGI Symbol;Acc:MGI:1924285]
ENSMUSG00000051043	2580	115	4170	212	0.62	0.0418	-0.689	8.87e-11	0.00126	1.05e-10	0.00128	9.54e-07	0.00125	1.49e-10	0.00129	11	1	114851850	114852273	Gprc5c	G protein-coupled receptor, family C, group 5, member C [Source:MGI Symbol;Acc:MGI:1917605]
ENSMUSG00000026228	1200	53.8	1910	93.3	0.625	0.0415	-0.678	8.4e-11	0.00126	1.07e-10	0.00128	1.78e-11	0.00125	2.06e-10	0.00129	1	-1	86099026	86100232	Htr2b	5-hydroxytryptamine (serotonin) receptor 2B [Source:MGI Symbol;Acc:MGI:109323]
ENSMUSG00000026656	1920	96.9	3110	153	0.617	0.0435	-0.697	9.45e-11	0.00126	1.08e-10	0.00128	2.09e-07	0.00125	1.81e-10	0.00129	1	-1	170960558	170961100	Fcgr2b	Fc receptor, IgG, low affinity IIb [Source:MGI Symbol;Acc:MGI:95499]
ENSMUSG00000040552	2430	127	5620	439	0.433	0.0408	-1.21	3e-11	0.00126	1.09e-10	0.00128	1.01e-12	0.00125	1.77e-10	0.00129	6	-1	122847138	122851264	C3ar1	complement component 3a receptor 1 [Source:MGI Symbol;Acc:MGI:1097680]
ENSMUSG00000028270	1130	46.3	1760	79.7	0.642	0.0393	-0.64	6.95e-11	0.00126	1.09e-10	0.00128	1.65e-10	0.00125	3.85e-10	0.00129	3	1	142623670	142623883	Gbp2	guanylate binding protein 2 [Source:MGI Symbol;Acc:MGI:102772]
ENSMUSG00000044968	6790	408	12700	781	0.536	0.0461	-0.9	7.87e-11	0.00126	1.11e-10	0.00128	3.88e-07	0.00125	2.11e-10	0.00129	5	-1	21662901	21665362	Napepld	N-acyl phosphatidylethanolamine phospholipase D [Source:MGI Symbol;Acc:MGI:2140885]
ENSMUSG00000062006	8370	707	23800	1980	0.352	0.0419	-1.51	2.04e-11	0.00126	1.31e-10	0.00128	3.24e-05	0.00134	4.83e-10	0.00129	3	-1	130726831	130726959	Rpl34	ribosomal protein L34 [Source:MGI Symbol;Acc:MGI:1915686]
ENSMUSG00000020736	5540	195	3900	161	1.42	0.0773	0.509	1.4e-10	0.00126	1.43e-10	0.00128	9.87e-13	0.00125	2.62e-10	0.00129	11	-1	115490420	115490744	Nt5c	5',3'-nucleotidase, cytosolic [Source:MGI Symbol;Acc:MGI:1354954]
ENSMUSG00000001348	3050	169	6230	434	0.489	0.0435	-1.03	5.97e-11	0.00126	1.48e-10	0.00128	1.56e-09	0.00125	2.98e-10	0.00129	9	-1	22126731	22127262	Acp5	acid phosphatase 5, tartrate resistant [Source:MGI Symbol;Acc:MGI:87883]
ENSMUSG00000029919	13700	656	21800	1030	0.627	0.0422	-0.674	1.25e-10	0.00126	1.62e-10	0.00128	4.18e-10	0.00125	4.64e-10	0.00129	6	-1	65117293	65120088	Hpgds	hematopoietic prostaglandin D synthase [Source:MGI Symbol;Acc:MGI:1859384]
ENSMUSG00000073910	1860	84.7	2810	118	0.663	0.0411	-0.592	1.61e-10	0.00126	1.73e-10	0.00128	7.44e-11	0.00125	3.05e-10	0.00129	4	-1	34949074	34954047	Mob3b	MOB kinase activator 3B [Source:MGI Symbol;Acc:MGI:2664539]
ENSMUSG00000020303	1900	103	3190	167	0.596	0.0451	-0.747	1.54e-10	0.00126	1.86e-10	0.00128	9.28e-12	0.00125	3.66e-10	0.00129	11	-1	31357307	31360528	Stc2	stanniocalcin 2 [Source:MGI Symbol;Acc:MGI:1316731]
ENSMUSG00000041202	3350	197	6370	408	0.525	0.0457	-0.929	1.11e-10	0.00126	1.87e-10	0.00128	5.19e-11	0.00125	3.99e-10	0.00129	4	1	138775735	138775850	Pla2g2d	phospholipase A2, group IID [Source:MGI Symbol;Acc:MGI:1341796]
ENSMUSG00000056145	770	40.5	1270	62.3	0.608	0.0438	-0.717	1.62e-10	0.00126	2.12e-10	0.00128	3.12e-11	0.00125	7.4e-10	0.00129	3	1	107039504	107039570	AI504432	expressed sequence AI504432 [Source:MGI Symbol;Acc:MGI:2139742]
ENSMUSG00000064471	770	37	1220	52.8	0.633	0.041	-0.66	1.54e-10	0.00126	2.14e-10	0.00128	2.28e-09	0.00125	2.16e-09	0.00129	16	1	90602496	90602617	Gm23406	predicted gene, 23406 [Source:MGI Symbol;Acc:MGI:5453183]
ENSMUSG00000053475	1850	97.9	3840	276	0.481	0.0429	-1.06	7.56e-11	0.00126	2.17e-10	0.00128	3.8e-09	0.00125	4.14e-10	0.00129	2	1	52038009	52038269	Tnfaip6	tumor necrosis factor alpha induced protein 6 [Source:MGI Symbol;Acc:MGI:1195266]
ENSMUSG00000079516	752	38.5	1550	110	0.487	0.0426	-1.04	7.56e-11	0.00126	2.2e-10	0.00128	2e-12	0.00125	4.14e-10	0.00129	6	1	78381897	78382015	Reg3a	regenerating islet-derived 3 alpha [Source:MGI Symbol;Acc:MGI:109408]
ENSMUSG00000046032	17300	794	11300	486	1.53	0.0958	0.613	2.12e-10	0.00126	2.41e-10	0.00128	3.76e-08	0.00125	3.69e-10	0.00129	X	-1	101211959	101212346	Snx12	sorting nexin 12 [Source:MGI Symbol;Acc:MGI:1919331]
ENSMUSG00000067274	31700	1600	17800	1380	1.78	0.164	0.83	2.36e-10	0.00126	2.43e-10	0.00128	1.14e-09	0.00125	8.78e-10	0.00129	5	1	115560719	115561004	Rplp0	ribosomal protein, large, P0 [Source:MGI Symbol;Acc:MGI:1927636]
ENSMUSG00000047330	1770	68.9	3050	175	0.582	0.0404	-0.782	1.01e-10	0.00126	2.53e-10	0.00128	3.93e-09	0.00125	5.27e-10	0.00129	1	1	78817611	78820024	Kcne4	potassium voltage-gated channel, Isk-related subfamily, gene 4 [Source:MGI Symbol;Acc:MGI:1891125]
ENSMUSG00000028001	978	28.3	1400	59.7	0.697	0.0358	-0.521	2.08e-10	0.00126	2.56e-10	0.00128	1.2e-05	0.00125	3.37e-10	0.00129	3	1	83026153	83026268	Fga	fibrinogen alpha chain [Source:MGI Symbol;Acc:MGI:1316726]
ENSMUSG00000000276	3980	159	2700	116	1.47	0.0864	0.558	2.49e-10	0.00126	2.71e-10	0.00128	2.19e-11	0.00125	5.5e-10	0.00129	11	-1	89035179	89040911	Dgke	diacylglycerol kinase, epsilon [Source:MGI Symbol;Acc:MGI:1889276]
ENSMUSG00000031517	2550	124	1610	69.5	1.58	0.103	0.659	2.11e-10	0.00126	2.97e-10	0.00128	9.11e-08	0.00125	6.79e-10	0.00129	8	1	54954728	54955315	Gpm6a	glycoprotein m6a [Source:MGI Symbol;Acc:MGI:107671]
ENSMUSG00000069920	2760	117	1890	69.9	1.46	0.0824	0.55	2.69e-10	0.00126	3.11e-10	0.00128	7.56e-07	0.00125	4.85e-10	0.00129	8	-1	105252638	105254842	B3gnt9	UDP-GlcNAc:betaGal beta-1,3-N-acetylglucosaminyltransferase 9 [Source:MGI Symbol;Acc:MGI:2142841]
ENSMUSG00000023959	2500	142	4760	310	0.524	0.0453	-0.932	1.67e-10	0.00126	3.17e-10	0.00128	3.69e-09	0.00125	6.84e-10	0.00129	17	1	44188572	44188961	Clic5	chloride intracellular channel 5 [Source:MGI Symbol;Acc:MGI:1917912]
ENSMUSG00000022577	1320	43.1	959	36.7	1.38	0.0692	0.461	3.32e-10	0.00126	3.37e-10	0.00128	4.44e-16	0.00125	5.63e-10	0.00129	15	-1	75564745	75565341	Ly6h	lymphocyte antigen 6 complex, locus H [Source:MGI Symbol;Acc:MGI:1346030]
ENSMUSG00000049241	2670	134	1660	76.3	1.61	0.109	0.684	2.85e-10	0.00126	4.13e-10	0.00128	7.02e-10	0.00125	1.08e-09	0.00129	5	-1	123876736	123880020	Gpr81	G protein-coupled receptor 81 [Source:MGI Symbol;Acc:MGI:2441671]
ENSMUSG00000053279	995	66.7	1970	134	0.504	0.0481	-0.987	2.7e-10	0.00126	4.33e-10	0.00128	1.07e-16	0.00125	9.09e-10	0.00129	19	1	20601961	20602077	Aldh1a1	aldehyde dehydrogenase family 1, subfamily A1 [Source:MGI Symbol;Acc:MGI:1353450]
ENSMUSG00000025647	12200	423	16700	584	0.728	0.0359	-0.458	4.45e-10	0.00126	4.65e-10	0.00128	1.73e-08	0.00125	6.69e-10	0.00129	9	1	109038565	109038764	Shisa5	shisa homolog 5 (Xenopus laevis) [Source:MGI Symbol;Acc:MGI:1915044]
ENSMUSG00000032532	1550	222	5590	569	0.277	0.0486	-1.85	2.19e-10	0.00126	5.08e-10	0.00128	6.21e-20	0.00125	9.61e-10	0.00129	9	-1	121489825	121490201	Cck	cholecystokinin [Source:MGI Symbol;Acc:MGI:88297]
ENSMUSG00000026535	802	44.3	1590	108	0.506	0.0442	-0.984	1.84e-10	0.00126	5.09e-10	0.00128	5.96e-11	0.00125	1.29e-09	0.00129	1	-1	173963794	173963982	Ifi202b	interferon activated gene 202B [Source:MGI Symbol;Acc:MGI:1347083]
ENSMUSG00000051234	6970	522	2270	365	3.07	0.545	1.62	2.88e-10	0.00126	5.16e-10	0.00128	1.93e-09	0.00125	2.16e-10	0.00129	9	-1	96470941	96471852	Rnf7	ring finger protein 7 [Source:MGI Symbol;Acc:MGI:1337096]
ENSMUSG00000017144	2420	81.6	3410	131	0.711	0.0363	-0.493	4.35e-10	0.00126	5.17e-10	0.00128	1.72e-07	0.00125	9.67e-10	0.00129	2	-1	51130438	51132545	Rnd3	Rho family GTPase 3 [Source:MGI Symbol;Acc:MGI:1921444]
ENSMUSG00000054162	1380	70.7	861	37.7	1.6	0.108	0.676	3.95e-10	0.00126	5.37e-10	0.00128	2.95e-07	0.00125	9.78e-10	0.00129	8	1	63143899	63144013	Spock3	sparc/osteonectin, cwcv and kazal-like domains proteoglycan 3 [Source:MGI Symbol;Acc:MGI:1920152]
ENSMUSG00000009569	4020	201	6440	325	0.625	0.0444	-0.679	4.89e-10	0.00126	5.56e-10	0.00128	6.88e-06	0.00125	8.75e-10	0.00129	16	1	13326382	13326571	Mkl2	MKL/myocardin-like 2 [Source:MGI Symbol;Acc:MGI:3050795]
ENSMUSG00000030220	1310	50.1	1870	73.7	0.697	0.0383	-0.521	5.19e-10	0.00126	5.91e-10	0.00128	3.68e-09	0.00125	1.23e-09	0.00129	6	-1	136923523	136924326	Arhgdib	Rho, GDP dissociation inhibitor (GDI) beta [Source:MGI Symbol;Acc:MGI:101940]
ENSMUSG00000048388	15800	847	9480	501	1.67	0.126	0.741	4.42e-10	0.00126	6.04e-10	0.00128	2.96e-09	0.00125	1.52e-09	0.00129	2	1	83812636	83812977	Fam171b	family with sequence similarity 171, member B [Source:MGI Symbol;Acc:MGI:2444579]
ENSMUSG00000030652	3900	191	2500	111	1.56	0.103	0.64	5.19e-10	0.00126	6.11e-10	0.00128	9.94e-07	0.00125	9.43e-10	0.00129	7	-1	118509659	118510180	Coq7	demethyl-Q 7 [Source:MGI Symbol;Acc:MGI:107207]
ENSMUSG00000053062	11100	694	5910	404	1.88	0.174	0.911	4.4e-10	0.00126	6.25e-10	0.00128	4.64e-08	0.00125	1.66e-09	0.00129	16	1	84774123	84774553	Jam2	junction adhesion molecule 2 [Source:MGI Symbol;Acc:MGI:1933820]
ENSMUSG00000035357	2570	184	5960	474	0.431	0.0461	-1.21	2.38e-10	0.00126	6.35e-10	0.00128	2.78e-10	0.00125	1.34e-09	0.00129	6	-1	101149609	101152068	Pdzrn3	PDZ domain containing RING finger 3 [Source:MGI Symbol;Acc:MGI:1933157]
ENSMUSG00000036896	1360	63.5	2310	133	0.586	0.0435	-0.771	3.81e-10	0.00126	6.38e-10	0.00128	9.79e-09	0.00125	1.28e-09	0.00129	4	-1	136889804	136890599	C1qc	complement component 1, q subcomponent, C chain [Source:MGI Symbol;Acc:MGI:88225]
ENSMUSG00000031326	1190	69.2	682	36.2	1.75	0.137	0.804	3.96e-10	0.00126	6.44e-10	0.00128	1.1e-09	0.00125	1.59e-09	0.00129	X	1	103321398	103322055	Cdx4	caudal type homeobox 4 [Source:MGI Symbol;Acc:MGI:88362]
ENSMUSG00000031980	9680	632	4890	390	1.98	0.204	0.986	5.16e-10	0.00126	6.78e-10	0.00128	3.61e-10	0.00125	1.82e-09	0.00129	8	-1	124556534	124557121	Agt	angiotensinogen (serpin peptidase inhibitor, clade A, member 8) [Source:MGI Symbol;Acc:MGI:87963]
ENSMUSG00000028019	1300	47.9	2130	119	0.61	0.0408	-0.713	3.63e-10	0.00126	6.82e-10	0.00128	6.89e-10	0.00125	1.14e-09	0.00129	3	1	81036416	81037554	Pdgfc	platelet-derived growth factor, C polypeptide [Source:MGI Symbol;Acc:MGI:1859631]
ENSMUSG00000035004	1350	52.1	2300	134	0.589	0.0411	-0.765	2.92e-10	0.00126	6.82e-10	0.00128	1.27e-09	0.00125	1.3e-09	0.00129	7	-1	121064067	121065517	Igsf6	immunoglobulin superfamily, member 6 [Source:MGI Symbol;Acc:MGI:1891393]
ENSMUSG00000090223	10900	1210	2610	220	4.17	0.58	2.06	1.39e-10	0.00126	6.83e-10	0.00128	1.01e-05	0.00125	8.61e-10	0.00129	16	1	96467606	96467790	Pcp4	Purkinje cell protein 4 [Source:MGI Symbol;Acc:MGI:97509]
ENSMUSG00000032854	2860	169	1630	83.7	1.76	0.137	0.812	3.89e-10	0.00126	6.89e-10	0.00128	2.7e-09	0.00125	1.66e-09	0.00129	3	-1	125865359	125867579	Ugt8a	UDP galactosyltransferase 8A [Source:MGI Symbol;Acc:MGI:109522]
ENSMUSG00000092470	13500	891	7020	457	1.92	0.178	0.941	4.54e-10	0.00126	6.94e-10	0.00128	1.75e-06	0.00125	1.44e-09	0.00129	16	-1	17835277	17835539	Gm20518	predicted gene 20518 [Source:MGI Symbol;Acc:MGI:5141983]
ENSMUSG00000026994	1460	71	3010	224	0.487	0.0432	-1.04	2.68e-10	0.00126	7.06e-10	0.00128	1.54e-08	0.00125	1.08e-09	0.00129	2	-1	66082766	66084292	Galnt3	UDP-N-acetyl-alpha-D-galactosamine:polypeptide N-acetylgalactosaminyltransferase 3 [Source:MGI Symbol;Acc:MGI:894695]
ENSMUSG00000032358	2600	144	4530	264	0.574	0.046	-0.8	5.07e-10	0.00126	7.29e-10	0.00128	2.95e-09	0.00125	1.58e-09	0.00129	9	-1	76490705	76493085	Fam83b	family with sequence similarity 83, member B [Source:MGI Symbol;Acc:MGI:2685362]
ENSMUSG00000034641	727	29.8	1220	68.5	0.597	0.0416	-0.743	3.53e-10	0.00126	7.47e-10	0.00128	2.8e-12	0.00125	1.63e-09	0.00129	11	-1	114982274	114984297	Cd300ld	CD300 molecule-like family member d [Source:MGI Symbol;Acc:MGI:2442358]
ENSMUSG00000035864	1770	59.2	1300	46.9	1.36	0.0672	0.449	7.33e-10	0.00126	7.58e-10	0.00128	7.23e-11	0.00125	1.3e-09	0.00129	10	-1	108497650	108500746	Syt1	synaptotagmin I [Source:MGI Symbol;Acc:MGI:99667]
ENSMUSG00000037001	7900	557	3810	305	2.08	0.222	1.05	5.22e-10	0.00126	7.76e-10	0.00128	5.85e-09	0.00125	1.84e-09	0.00129	11	-1	58888153	58891546	Zfp39	zinc finger protein 39 [Source:MGI Symbol;Acc:MGI:99183]
ENSMUSG00000031112	8970	376	12500	285	0.719	0.0344	-0.475	5.86e-10	0.00126	8.67e-10	0.00128	8.85e-09	0.00125	5.65e-09	0.00129	X	1	50891300	50891848	2610018G03Rik	RIKEN cDNA 2610018G03 gene [Source:MGI Symbol;Acc:MGI:1917665]
ENSMUSG00000041112	3990	184	6730	387	0.593	0.0436	-0.754	5.51e-10	0.00126	8.69e-10	0.00128	2.21e-06	0.00125	1.59e-09	0.00129	13	1	20472726	20473287	Elmo1	engulfment and cell motility 1 [Source:MGI Symbol;Acc:MGI:2153044]
ENSMUSG00000029161	3650	198	5710	255	0.64	0.0449	-0.645	8.1e-10	0.00126	8.82e-10	0.00128	1.35e-09	0.00125	2.82e-09	0.00129	5	-1	30933146	30933988	Cgref1	cell growth regulator with EF hand domain 1 [Source:MGI Symbol;Acc:MGI:1915817]
ENSMUSG00000033707	3880	206	2260	155	1.72	0.149	0.779	8.83e-10	0.00126	9.46e-10	0.00128	1.73e-12	0.00125	2.03e-09	0.00129	15	-1	76715276	76716306	Lrrc24	leucine rich repeat containing 24 [Source:MGI Symbol;Acc:MGI:3605040]
ENSMUSG00000043388	8200	379	12700	602	0.644	0.0426	-0.635	7.56e-10	0.00126	9.62e-10	0.00128	1.3e-07	0.00125	2.43e-09	0.00129	5	-1	144735915	144737492	Tmem130	transmembrane protein 130 [Source:MGI Symbol;Acc:MGI:3607706]
ENSMUSG00000059498	1170	48.2	1870	102	0.624	0.0425	-0.68	7.98e-10	0.00126	1.05e-09	0.00128	9.69e-11	0.00125	1.51e-09	0.00129	1	-1	171051174	171051852	Fcgr3	Fc receptor, IgG, low affinity III [Source:MGI Symbol;Acc:MGI:95500]
ENSMUSG00000027562	1820	101	3150	182	0.577	0.0463	-0.793	7.3e-10	0.00126	1.06e-09	0.00128	3.87e-10	0.00125	2.46e-09	0.00129	3	1	14886426	14886786	Car2	carbonic anhydrase 2 [Source:MGI Symbol;Acc:MGI:88269]
ENSMUSG00000047230	1920	142	4560	388	0.422	0.0474	-1.25	5.65e-10	0.00126	1.07e-09	0.00128	1.61e-05	0.00126	1.58e-09	0.00129	X	1	139800828	139801010	Cldn2	claudin 2 [Source:MGI Symbol;Acc:MGI:1276110]
ENSMUSG00000052962	2410	172	4530	288	0.532	0.0508	-0.911	8.48e-10	0.00126	1.09e-09	0.00128	3.21e-08	0.00125	2.34e-09	0.00129	6	-1	71813003	71816287	Mrpl35	mitochondrial ribosomal protein L35 [Source:MGI Symbol;Acc:MGI:1913473]
ENSMUSG00000032359	1900	163	5720	547	0.332	0.0427	-1.59	2.7e-10	0.00126	1.09e-09	0.00128	4.84e-13	0.00125	1.96e-09	0.00129	9	1	90062522	90062787	Ctsh	cathepsin H [Source:MGI Symbol;Acc:MGI:107285]
ENSMUSG00000086965	6260	368	3510	193	1.78	0.143	0.833	5.47e-10	0.00126	1.1e-09	0.00128	6.1e-08	0.00125	4.31e-09	0.00129	16	1	18500940	18501658	Gm16314	predicted gene 16314 [Source:MGI Symbol;Acc:MGI:3833934]
ENSMUSG00000027500	3210	196	1800	99	1.79	0.147	0.838	6.59e-10	0.00126	1.13e-09	0.00128	4.48e-09	0.00125	2.76e-09	0.00129	3	1	8541841	8541936	Stmn2	stathmin-like 2 [Source:MGI Symbol;Acc:MGI:98241]
ENSMUSG00000027188	6980	354	11400	600	0.611	0.0446	-0.711	9.17e-10	0.00126	1.29e-09	0.00128	6.07e-10	0.00125	3.47e-09	0.00129	2	1	102550012	102550264	Pamr1	peptidase domain containing associated with muscle regeneration 1 [Source:MGI Symbol;Acc:MGI:2445082]
ENSMUSG00000025777	9770	426	6540	292	1.49	0.0932	0.579	1.16e-09	0.00126	1.31e-09	0.00128	1.64e-08	0.00125	2.77e-09	0.00129	1	1	17145362	17145588	Gdap1	ganglioside-induced differentiation-associated-protein 1 [Source:MGI Symbol;Acc:MGI:1338002]
ENSMUSG00000027078	2950	137	4410	192	0.668	0.0426	-0.583	1.21e-09	0.00126	1.31e-09	0.00128	1.69e-10	0.00125	2.43e-09	0.00129	2	1	84802703	84802874	Ube2l6	ubiquitin-conjugating enzyme E2L 6 [Source:MGI Symbol;Acc:MGI:1914500]
ENSMUSG00000019945	4120	254	2290	133	1.8	0.153	0.849	8.66e-10	0.00126	1.39e-09	0.00128	3.21e-09	0.00125	3.3e-09	0.00129	10	-1	68430953	68431323	1700040L02Rik	RIKEN cDNA 1700040L02 gene [Source:MGI Symbol;Acc:MGI:1920537]
ENSMUSG00000032041	3460	85.7	4870	211	0.709	0.0354	-0.495	1e-09	0.00126	1.4e-09	0.00128	4.68e-05	0.00145	1.83e-09	0.00129	9	-1	35184551	35187930	Tirap	toll-interleukin 1 receptor (TIR) domain-containing adaptor protein [Source:MGI Symbol;Acc:MGI:2152213]
ENSMUSG00000043008	1540	39.7	2100	79.8	0.735	0.0338	-0.444	1.07e-09	0.00126	1.41e-09	0.00128	6.73e-08	0.00125	2.12e-09	0.00129	16	-1	19949450	19949652	Klhl6	kelch-like 6 [Source:MGI Symbol;Acc:MGI:2686922]
ENSMUSG00000002944	2510	198	8100	790	0.31	0.0389	-1.69	2.12e-10	0.00126	1.48e-09	0.00128	1.9e-09	0.00125	2.76e-09	0.00129	5	-1	17781690	17783349	Cd36	CD36 antigen [Source:MGI Symbol;Acc:MGI:107899]
ENSMUSG00000019960	9520	618	5200	289	1.83	0.157	0.874	8.96e-10	0.00126	1.49e-09	0.00128	4.72e-08	0.00125	2.83e-09	0.00129	10	1	99263231	99264091	Dusp6	dual specificity phosphatase 6 [Source:MGI Symbol;Acc:MGI:1914853]
ENSMUSG00000041775	6470	308	4360	155	1.49	0.0883	0.571	1.36e-09	0.00126	1.56e-09	0.00128	4.29e-08	0.00125	1.95e-09	0.00129	7	-1	138835823	138836926	Mapk1ip1	mitogen-activated protein kinase 1 interacting protein 1 [Source:MGI Symbol;Acc:MGI:1916796]
ENSMUSG00000003420	2050	84.4	2940	115	0.698	0.0396	-0.52	1.43e-09	0.00126	1.57e-09	0.00128	1.23e-09	0.00125	3.74e-09	0.00129	7	-1	45092993	45093355	Fcgrt	Fc receptor, IgG, alpha chain transporter [Source:MGI Symbol;Acc:MGI:103017]
ENSMUSG00000009734	1440	59	990	38.8	1.45	0.0824	0.538	1.27e-09	0.00126	1.6e-09	0.00128	4.63e-09	0.00125	4.84e-09	0.00129	13	-1	18121101	18125558	Pou6f2	POU domain, class 6, transcription factor 2 [Source:MGI Symbol;Acc:MGI:2443631]
ENSMUSG00000031919	2520	168	5260	396	0.479	0.0481	-1.06	8.49e-10	0.00126	1.64e-09	0.00128	7.36e-10	0.00125	3.08e-09	0.00129	8	-1	107061484	107061824	Tmed6	transmembrane emp24 protein transport domain containing 6 [Source:MGI Symbol;Acc:MGI:1913519]
ENSMUSG00000009075	4000	243	2190	153	1.82	0.169	0.866	1.34e-09	0.00126	1.68e-09	0.00128	2.92e-11	0.00125	4.18e-09	0.00129	11	-1	4736892	4738948	Cabp7	calcium binding protein 7 [Source:MGI Symbol;Acc:MGI:2183437]
ENSMUSG00000066026	1240	42.6	1760	71.5	0.708	0.0377	-0.498	1.52e-09	0.00126	1.79e-09	0.00128	8.33e-07	0.00125	2.9e-09	0.00129	4	1	144892827	144892910	Dhrs3	dehydrogenase/reductase (SDR family) member 3 [Source:MGI Symbol;Acc:MGI:1315215]
ENSMUSG00000032038	1920	98.8	3660	259	0.524	0.0458	-0.934	1.02e-09	0.00126	1.84e-09	0.00128	2.19e-08	0.00125	2.76e-09	0.00129	9	-1	35046579	35047519	St3gal4	ST3 beta-galactoside alpha-2,3-sialyltransferase 4 [Source:MGI Symbol;Acc:MGI:1316743]
ENSMUSG00000049225	4790	176	3510	115	1.36	0.0671	0.447	1.75e-09	0.00126	1.85e-09	0.00128	5.53e-08	0.00125	2.42e-09	0.00129	4	-1	11958184	11962233	Pdp1	pyruvate dehyrogenase phosphatase catalytic subunit 1 [Source:MGI Symbol;Acc:MGI:2685870]
ENSMUSG00000047250	1380	63.6	2230	121	0.62	0.0441	-0.69	1.44e-09	0.00126	1.88e-09	0.00128	1.35e-09	0.00125	3.05e-09	0.00129	2	1	36230556	36230763	Ptgs1	prostaglandin-endoperoxide synthase 1 [Source:MGI Symbol;Acc:MGI:97797]
ENSMUSG00000030785	8820	675	3890	400	2.27	0.291	1.18	1.47e-09	0.00126	1.99e-09	0.00128	7.89e-11	0.00125	4.95e-09	0.00129	7	-1	128205436	128205812	Cox6a2	cytochrome c oxidase subunit VIa polypeptide 2 [Source:MGI Symbol;Acc:MGI:104649]
ENSMUSG00000006777	711	37.1	1160	61.6	0.614	0.0458	-0.704	1.63e-09	0.00126	2.05e-09	0.00128	7.67e-12	0.00125	4.21e-09	0.00129	11	-1	99477974	99478291	Krt23	keratin 23 [Source:MGI Symbol;Acc:MGI:2148866]
ENSMUSG00000030523	800	33.8	1250	64.8	0.64	0.0427	-0.645	1.78e-09	0.00126	2.38e-09	0.00128	4.13e-05	0.00141	4.01e-09	0.00129	7	1	64153835	64154106	Trpm1	transient receptor potential cation channel, subfamily M, member 1 [Source:MGI Symbol;Acc:MGI:1330305]
ENSMUSG00000021613	5400	303	3190	181	1.69	0.135	0.76	1.77e-09	0.00126	2.4e-09	0.00128	3.29e-11	0.00125	6.11e-09	0.00129	13	1	89584698	89584827	Hapln1	hyaluronan and proteoglycan link protein 1 [Source:MGI Symbol;Acc:MGI:1337006]
ENSMUSG00000036905	2430	139	4890	364	0.497	0.0466	-1.01	1.19e-09	0.00126	2.48e-09	0.00128	1.73e-08	0.00125	4.13e-09	0.00129	4	-1	136880129	136880869	C1qb	complement component 1, q subcomponent, beta polypeptide [Source:MGI Symbol;Acc:MGI:88224]
ENSMUSG00000020427	5730	272	8790	418	0.652	0.0438	-0.617	2.17e-09	0.00126	2.5e-09	0.00128	3.33e-07	0.00125	4.72e-09	0.00129	11	-1	7206086	7207506	Igfbp3	insulin-like growth factor binding protein 3 [Source:MGI Symbol;Acc:MGI:96438]
ENSMUSG00000028488	6680	298	4500	197	1.48	0.0927	0.57	2.29e-09	0.00126	2.57e-09	0.00128	9.59e-13	0.00125	4.41e-09	0.00129	4	1	85205126	85205621	Sh3gl2	SH3-domain GRB2-like 2 [Source:MGI Symbol;Acc:MGI:700009]
ENSMUSG00000036390	5990	336	9740	522	0.615	0.0477	-0.702	2.58e-09	0.00126	2.83e-09	0.00128	1.93e-09	0.00125	4.14e-09	0.00129	6	-1	67035096	67035772	Gadd45a	growth arrest and DNA-damage-inducible 45 alpha [Source:MGI Symbol;Acc:MGI:107799]
ENSMUSG00000020513	2720	198	1410	79.5	1.92	0.177	0.943	2.01e-09	0.00126	2.92e-09	0.00128	1.05e-07	0.00125	3.89e-09	0.00129	11	1	86544991	86545230	Tubd1	tubulin, delta 1 [Source:MGI Symbol;Acc:MGI:1891826]
ENSMUSG00000048583	2210	96.2	3350	163	0.659	0.043	-0.601	2.66e-09	0.00126	2.96e-09	0.00128	3.48e-11	0.00125	3.99e-09	0.00129	7	-1	142650766	142651624	Igf2	insulin-like growth factor 2 [Source:MGI Symbol;Acc:MGI:96434]
ENSMUSG00000040747	2220	147	4620	352	0.48	0.0485	-1.06	1.51e-09	0.00126	3e-09	0.00128	5.23e-08	0.00125	5.61e-09	0.00129	3	-1	106758861	106760875	Cd53	CD53 antigen [Source:MGI Symbol;Acc:MGI:88341]
ENSMUSG00000049882	3130	155	2030	89	1.54	0.102	0.625	2.35e-09	0.00126	3.08e-09	0.00128	1.09e-08	0.00125	6.2e-09	0.00129	12	-1	69577628	69577940	Mettl21d	methyltransferase like 21D [Source:MGI Symbol;Acc:MGI:2684917]
ENSMUSG00000078532	2100	77.8	2890	106	0.726	0.0379	-0.462	3.04e-09	0.00126	3.19e-09	0.00128	3.19e-09	0.00125	4.86e-09	0.00129	4	-1	130531602	130531914	Nkain1	Na+/K+ transporting ATPase interacting 1 [Source:MGI Symbol;Acc:MGI:1914399]
ENSMUSG00000021556	6240	247	8830	354	0.707	0.0399	-0.501	3.12e-09	0.00126	3.28e-09	0.00128	6.2e-09	0.00125	4.51e-09	0.00129	13	-1	59634996	59637401	Golm1	golgi membrane protein 1 [Source:MGI Symbol;Acc:MGI:1917329]
ENSMUSG00000027463	938	37.1	1330	53.9	0.704	0.0398	-0.506	3.13e-09	0.00126	3.37e-09	0.00128	1.4e-08	0.00125	5.3e-09	0.00129	2	1	151999865	151999938	Slc52a3	solute carrier protein family 52, member 3 [Source:MGI Symbol;Acc:MGI:1916948]
ENSMUSG00000057137	1950	86.5	3200	180	0.61	0.0437	-0.713	2e-09	0.00126	3.43e-09	0.00128	8.39e-07	0.00125	7.16e-09	0.00129	6	1	34872528	34874946	Tmem140	transmembrane protein 140 [Source:MGI Symbol;Acc:MGI:1915737]
ENSMUSG00000040557	2620	107	3850	173	0.681	0.0413	-0.555	3.07e-09	0.00126	3.5e-09	0.00128	3.83e-09	0.00125	5.62e-09	0.00129	5	1	134932406	134932847	Wbscr27	Williams Beuren syndrome chromosome region 27 (human) [Source:MGI Symbol;Acc:MGI:1933146]
ENSMUSG00000036898	4040	142	3000	97.5	1.35	0.0644	0.428	3.26e-09	0.00126	3.52e-09	0.00128	4.81e-08	0.00125	5.57e-09	0.00129	5	1	138441468	138441629	Zfp157	zinc finger protein 157 [Source:MGI Symbol;Acc:MGI:1919404]
ENSMUSG00000042851	3360	152	2300	92	1.46	0.088	0.547	3.53e-09	0.00126	3.87e-09	0.00128	2.04e-09	0.00125	5.2e-09	0.00129	2	1	128967402	128967836	Zc3h6	zinc finger CCCH type containing 6 [Source:MGI Symbol;Acc:MGI:1926001]
ENSMUSG00000028238	898	58.8	2000	166	0.449	0.0475	-1.15	1.84e-09	0.00126	4.05e-09	0.00128	1.39e-09	0.00125	6.33e-09	0.00129	4	-1	19876841	19878380	Atp6v0d2	ATPase, H+ transporting, lysosomal V0 subunit D2 [Source:MGI Symbol;Acc:MGI:1924415]
ENSMUSG00000020889	7220	469	4010	231	1.8	0.156	0.848	2.79e-09	0.00126	4.14e-09	0.00128	2.5e-09	0.00125	7.44e-09	0.00129	11	-1	98767932	98768419	Nr1d1	nuclear receptor subfamily 1, group D, member 1 [Source:MGI Symbol;Acc:MGI:2444210]
ENSMUSG00000025236	2410	99	3970	233	0.609	0.0436	-0.716	2.89e-09	0.00126	4.9e-09	0.00128	5.58e-07	0.00125	7.96e-09	0.00129	9	1	59291572	59291866	Adpgk	ADP-dependent glucokinase [Source:MGI Symbol;Acc:MGI:1919391]
ENSMUSG00000060044	1400	76.4	2220	112	0.631	0.0468	-0.665	4.43e-09	0.00126	5.1e-09	0.00128	6.04e-09	0.00125	1.16e-08	0.00129	10	1	68723746	68724090	Tmem26	transmembrane protein 26 [Source:MGI Symbol;Acc:MGI:2143537]
ENSMUSG00000022490	13400	832	7370	533	1.81	0.173	0.857	4.38e-09	0.00126	5.25e-09	0.00128	9.55e-08	0.00125	1.11e-08	0.00129	15	-1	103530279	103530949	Ppp1r1a	protein phosphatase 1, regulatory (inhibitor) subunit 1A [Source:MGI Symbol;Acc:MGI:1889595]
ENSMUSG00000030560	5550	307	9740	621	0.57	0.0481	-0.812	3.82e-09	0.00126	5.31e-09	0.00128	4.47e-06	0.00125	8.61e-09	0.00129	7	1	88278085	88278374	Ctsc	cathepsin C [Source:MGI Symbol;Acc:MGI:109553]
ENSMUSG00000044501	3380	165	2150	123	1.57	0.118	0.654	5.13e-09	0.00126	5.46e-09	0.00128	3.55e-13	0.00125	1.04e-08	0.00129	17	1	22371991	22372088	Zfp758	zinc finger protein 758 [Source:MGI Symbol;Acc:MGI:2385044]
ENSMUSG00000031387	1650	84.8	2620	135	0.632	0.0461	-0.662	4.72e-09	0.00126	5.64e-09	0.00128	1.48e-07	0.00125	1.09e-08	0.00129	X	-1	73929116	73930262	Renbp	renin binding protein [Source:MGI Symbol;Acc:MGI:105940]
ENSMUSG00000018604	3400	140	5080	245	0.671	0.0425	-0.576	5.72e-09	0.00126	6.64e-09	0.00128	2.67e-07	0.00125	9.62e-09	0.00129	5	1	119670669	119671057	Tbx3	T-box 3 [Source:MGI Symbol;Acc:MGI:98495]
ENSMUSG00000033721	1220	72.4	2010	109	0.607	0.0489	-0.72	5.81e-09	0.00126	6.83e-09	0.00128	3.11e-11	0.00125	1.53e-08	0.00129	3	1	109573907	109574131	Vav3	vav 3 oncogene [Source:MGI Symbol;Acc:MGI:1888518]
ENSMUSG00000054404	1080	46	1570	68	0.689	0.0418	-0.538	6.33e-09	0.00126	7.1e-09	0.00128	3.09e-09	0.00125	1.33e-08	0.00129	11	1	82954661	82954782	Slfn5	schlafen 5 [Source:MGI Symbol;Acc:MGI:1329004]
ENSMUSG00000029120	1370	60.1	919	43.8	1.48	0.0963	0.57	6.64e-09	0.00126	7.34e-09	0.00128	4.71e-09	0.00125	1.72e-08	0.00129	5	1	36868513	36868890	Ppp2r2c	protein phosphatase 2 (formerly 2A), regulatory subunit B (PR 52), gamma isoform [Source:MGI Symbol;Acc:MGI:2442660]
ENSMUSG00000023043	11800	778	20000	1100	0.589	0.0507	-0.764	6.38e-09	0.00126	7.57e-09	0.00128	2.55e-08	0.00125	2.45e-08	0.00129	15	1	102028216	102028674	Krt18	keratin 18 [Source:MGI Symbol;Acc:MGI:96692]
ENSMUSG00000045731	1980	114	1220	56.7	1.63	0.121	0.706	5.45e-09	0.00126	7.94e-09	0.00128	5.01e-07	0.00125	1.4e-08	0.00129	14	-1	65400673	65401861	Pnoc	prepronociceptin [Source:MGI Symbol;Acc:MGI:105308]
ENSMUSG00000021221	2100	131	1290	39.1	1.62	0.113	0.7	5.86e-09	0.00126	7.99e-09	0.00128	0.00449	0.0452	8.76e-09	0.00129	12	-1	83269010	83269627	Dpf3	D4, zinc and double PHD fingers, family 3 [Source:MGI Symbol;Acc:MGI:1917377]
ENSMUSG00000028427	1230	59.9	1960	105	0.625	0.0454	-0.677	5.72e-09	0.00126	8.03e-09	0.00128	6.61e-10	0.00125	1.87e-08	0.00129	4	-1	41033074	41034459	Aqp7	aquaporin 7 [Source:MGI Symbol;Acc:MGI:1314647]
ENSMUSG00000026483	2680	216	6630	532	0.405	0.046	-1.3	1.38e-09	0.00126	8.24e-09	0.00128	1.85e-09	0.00125	5.5e-10	0.00129	1	1	151717229	151719342	Fam129a	family with sequence similarity 129, member A [Source:MGI Symbol;Acc:MGI:2137237]
ENSMUSG00000033831	5400	322	9520	610	0.567	0.0496	-0.817	6.25e-09	0.00126	8.31e-09	0.00128	2.13e-09	0.00125	1.41e-08	0.00129	3	-1	83042247	83042634	Fgb	fibrinogen beta chain [Source:MGI Symbol;Acc:MGI:99501]
ENSMUSG00000079017	822	43.8	1430	90.7	0.574	0.0475	-0.801	5.38e-09	0.00126	8.54e-09	0.00128	6.71e-09	0.00125	1.61e-08	0.00129	12	-1	103442167	103442383	Ifi27l2a	interferon, alpha-inducible protein 27 like 2A [Source:MGI Symbol;Acc:MGI:1924183]
ENSMUSG00000064342	2050	121	1100	76.4	1.85	0.169	0.89	5.04e-09	0.00126	9.37e-09	0.00128	4.41e-09	0.00125	3.2e-09	0.00129	MT	1	3706	3774	mt-Ti	mitochondrially encoded tRNA isoleucine [Source:MGI Symbol;Acc:MGI:102484]
ENSMUSG00000040387	5480	355	3070	210	1.79	0.168	0.837	8.88e-09	0.00126	1.02e-08	0.00128	2.16e-09	0.00125	1.48e-08	0.00129	4	-1	24612554	24617546	Klhl32	kelch-like 32 [Source:MGI Symbol;Acc:MGI:3612790]
ENSMUSG00000064452	2990	132	4520	220	0.661	0.0435	-0.598	8.1e-09	0.00126	1.04e-08	0.00128	1.53e-09	0.00125	2.21e-08	0.00129	12	1	109631074	109631148	Gm24564	predicted gene, 24564 [Source:MGI Symbol;Acc:MGI:5454341]
ENSMUSG00000027316	1610	89.9	1010	53.8	1.6	0.124	0.681	1.08e-08	0.00126	1.19e-08	0.00128	7.2e-06	0.00125	1.6e-08	0.00129	2	-1	131039632	131040325	Gfra4	glial cell line derived neurotrophic factor family receptor alpha 4 [Source:MGI Symbol;Acc:MGI:1341873]
ENSMUSG00000046402	1440	109	3160	264	0.457	0.0515	-1.13	6.86e-09	0.00126	1.19e-08	0.00128	4.64e-05	0.00145	1.91e-08	0.00129	9	1	98422961	98425051	Rbp1	retinol binding protein 1, cellular [Source:MGI Symbol;Acc:MGI:97876]
ENSMUSG00000019891	2060	90.8	2960	126	0.696	0.0425	-0.523	1.13e-08	0.00126	1.2e-08	0.00128	5.47e-08	0.00125	1.88e-08	0.00129	10	1	52233619	52233835	Dcbld1	discoidin, CUB and LCCL domain containing 1 [Source:MGI Symbol;Acc:MGI:1913936]
ENSMUSG00000048216	2670	103	1950	69.9	1.37	0.0718	0.453	1.13e-08	0.00126	1.21e-08	0.00128	2.94e-06	0.00125	1.79e-08	0.00129	6	-1	13834458	13837073	Gpr85	G protein-coupled receptor 85 [Source:MGI Symbol;Acc:MGI:1927851]
ENSMUSG00000048483	3580	198	2170	139	1.65	0.14	0.725	1.14e-08	0.00126	1.25e-08	0.00128	1.35e-13	0.00125	2.28e-08	0.00129	12	-1	86983381	86983646	Zdhhc22	zinc finger, DHHC-type containing 22 [Source:MGI Symbol;Acc:MGI:2685108]
ENSMUSG00000028923	4910	199	7080	313	0.694	0.0416	-0.527	1.1e-08	0.00126	1.25e-08	0.00128	3.06e-08	0.00125	2.09e-08	0.00129	4	-1	141068195	141068279	Necap2	NECAP endocytosis associated 2 [Source:MGI Symbol;Acc:MGI:1913397]
ENSMUSG00000032860	1550	77.8	2630	168	0.589	0.0477	-0.764	9.54e-09	0.00126	1.27e-08	0.00128	6.86e-08	0.00125	1.78e-08	0.00129	7	-1	100996572	100999100	P2ry2	purinergic receptor P2Y, G-protein coupled 2 [Source:MGI Symbol;Acc:MGI:105107]
ENSMUSG00000020709	1260	49.8	1850	86.2	0.684	0.0418	-0.548	1.08e-08	0.00126	1.3e-08	0.00128	6.31e-08	0.00125	2.13e-08	0.00129	11	1	80154105	80154309	Adap2	ArfGAP with dual PH domains 2 [Source:MGI Symbol;Acc:MGI:2663075]
ENSMUSG00000032035	4010	178	5980	286	0.67	0.0437	-0.577	1.12e-08	0.00126	1.31e-08	0.00128	1.38e-08	0.00125	2.29e-08	0.00129	9	1	32696049	32696465	Ets1	E26 avian leukemia oncogene 1, 5' domain [Source:MGI Symbol;Acc:MGI:95455]
ENSMUSG00000022523	5820	373	3270	219	1.78	0.165	0.83	1.07e-08	0.00126	1.34e-08	0.00128	5.85e-07	0.00125	2.49e-08	0.00129	16	-1	28160120	28162535	Fgf12	fibroblast growth factor 12 [Source:MGI Symbol;Acc:MGI:109183]
ENSMUSG00000021125	779	41.7	1250	69.6	0.621	0.0479	-0.688	1.12e-08	0.00126	1.35e-08	0.00128	1.82e-11	0.00125	2.39e-08	0.00129	12	1	79130777	79130980	Arg2	arginase type II [Source:MGI Symbol;Acc:MGI:1330806]
ENSMUSG00000050855	1660	70	1190	41.5	1.39	0.076	0.479	1.23e-08	0.00126	1.37e-08	0.00128	5.3e-10	0.00125	1.85e-08	0.00129	7	-1	29833620	29835803	Zfp940	zinc finger protein 940 [Source:MGI Symbol;Acc:MGI:2446235]
ENSMUSG00000048779	1420	60.8	2280	132	0.62	0.0447	-0.689	8.71e-09	0.00126	1.38e-08	0.00128	7.32e-08	0.00125	2.36e-08	0.00129	7	-1	100937638	100939184	P2ry6	pyrimidinergic receptor P2Y, G-protein coupled, 6 [Source:MGI Symbol;Acc:MGI:2673874]
ENSMUSG00000028024	4000	327	7530	471	0.532	0.0547	-0.912	1.08e-08	0.00126	1.4e-08	0.00128	3.86e-07	0.00125	7.61e-08	0.00129	3	-1	129269175	129270422	Enpep	glutamyl aminopeptidase [Source:MGI Symbol;Acc:MGI:106645]
ENSMUSG00000030641	1150	54.9	1790	90.7	0.646	0.0449	-0.631	1.1e-08	0.00126	1.46e-08	0.00128	5.31e-09	0.00125	3.65e-08	0.00129	7	-1	92857529	92860312	4632434I11Rik	RIKEN cDNA 4632434I11 gene [Source:MGI Symbol;Acc:MGI:1921291]
ENSMUSG00000061353	1020	37.8	1370	48.1	0.745	0.0379	-0.424	1.44e-08	0.00126	1.47e-08	0.00128	1.76e-11	0.00125	1.95e-08	0.00129	6	1	117168535	117168716	Cxcl12	chemokine (C-X-C motif) ligand 12 [Source:MGI Symbol;Acc:MGI:103556]
ENSMUSG00000022816	7070	330	11100	614	0.635	0.0458	-0.656	1.28e-08	0.00126	1.63e-08	0.00128	7.54e-06	0.00125	2.64e-08	0.00129	16	1	37777152	37777350	Fstl1	follistatin-like 1 [Source:MGI Symbol;Acc:MGI:102793]
ENSMUSG00000045009	1350	88.1	2280	133	0.592	0.0517	-0.757	1.5e-08	0.00126	1.74e-08	0.00128	3.91e-11	0.00125	3.67e-08	0.00129	6	-1	113494095	113496065	Prrt3	proline-rich transmembrane protein 3 [Source:MGI Symbol;Acc:MGI:2444810]
ENSMUSG00000037798	11000	523	7290	358	1.51	0.103	0.591	1.63e-08	0.00126	1.85e-08	0.00128	2.75e-08	0.00125	3.83e-08	0.00129	14	1	41105381	41105684	Mat1a	methionine adenosyltransferase I, alpha [Source:MGI Symbol;Acc:MGI:88017]
ENSMUSG00000051832	2100	129	1230	79.5	1.71	0.153	0.777	1.62e-08	0.00126	1.86e-08	0.00128	1.71e-12	0.00125	2.95e-08	0.00129	11	1	83582056	83582133	E230016K23Rik	RIKEN cDNA E230016K23 gene [Source:MGI Symbol;Acc:MGI:3041204]
ENSMUSG00000024697	1400	82.3	2460	163	0.568	0.0503	-0.816	1.43e-08	0.00126	1.94e-08	0.00128	7.38e-08	0.00125	3.13e-08	0.00129	19	1	16435667	16436817	Gna14	guanine nucleotide binding protein, alpha 14 [Source:MGI Symbol;Acc:MGI:95769]
ENSMUSG00000075602	2380	171	5900	541	0.404	0.047	-1.31	6.11e-09	0.00126	2.11e-08	0.00128	1.59e-08	0.00125	3.72e-08	0.00129	15	-1	74994878	74995479	Ly6a	lymphocyte antigen 6 complex, locus A [Source:MGI Symbol;Acc:MGI:107527]
ENSMUSG00000045410	1430	109	2680	187	0.533	0.0551	-0.906	1.77e-08	0.00126	2.14e-08	0.00128	9.44e-06	0.00125	3.54e-08	0.00129	13	-1	4590757	4593298	Akr1e1	aldo-keto reductase family 1, member E1 [Source:MGI Symbol;Acc:MGI:1914758]
ENSMUSG00000002108	1710	72.2	2550	125	0.673	0.0436	-0.571	1.8e-08	0.00126	2.14e-08	0.00128	4.41e-06	0.00125	3.34e-08	0.00129	2	-1	91184092	91184482	Nr1h3	nuclear receptor subfamily 1, group H, member 3 [Source:MGI Symbol;Acc:MGI:1352462]
ENSMUSG00000030407	6480	412	10900	641	0.595	0.0516	-0.749	1.84e-08	0.00126	2.15e-08	0.00128	1.69e-07	0.00125	4.04e-08	0.00129	7	-1	19140217	19141299	Qpctl	glutaminyl-peptide cyclotransferase-like [Source:MGI Symbol;Acc:MGI:1914619]
ENSMUSG00000038463	1730	93.8	2880	175	0.6	0.049	-0.737	1.69e-08	0.00126	2.17e-08	0.00128	6.16e-06	0.00125	3.48e-08	0.00129	1	1	170644532	170645095	Olfml2b	olfactomedin-like 2B [Source:MGI Symbol;Acc:MGI:2443310]
ENSMUSG00000026185	17800	868	26500	1260	0.67	0.0456	-0.579	2.16e-08	0.00126	2.37e-08	0.00128	7.24e-08	0.00125	4.17e-08	0.00129	1	-1	72857932	72859209	Igfbp5	insulin-like growth factor binding protein 5 [Source:MGI Symbol;Acc:MGI:96440]
ENSMUSG00000034098	1430	82.8	719	44.8	1.99	0.169	0.991	4.45e-09	0.00126	2.38e-08	0.00128	1.06e-07	0.00125	4.22e-08	0.00129	3	1	76707475	76710019	Fstl5	follistatin-like 5 [Source:MGI Symbol;Acc:MGI:2442179]
ENSMUSG00000063903	8520	818	40600	3080	0.21	0.0257	-2.25	8.02e-11	0.00126	2.49e-08	0.00128	1.29e-08	0.00125	1.29e-08	0.00129	7	1	44228911	44229047	Klk1	kallikrein 1 [Source:MGI Symbol;Acc:MGI:102850]
ENSMUSG00000035413	2140	112	3450	196	0.619	0.048	-0.691	1.95e-08	0.00126	2.5e-08	0.00128	2.59e-07	0.00125	4.63e-08	0.00129	11	1	80812506	80812689	Tmem98	transmembrane protein 98 [Source:MGI Symbol;Acc:MGI:1923457]
ENSMUSG00000024529	1050	56.5	1730	103	0.61	0.0489	-0.714	2.1e-08	0.00126	2.57e-08	0.00128	1.14e-08	0.00125	3.86e-08	0.00129	18	-1	52516069	52519233	Lox	lysyl oxidase [Source:MGI Symbol;Acc:MGI:96817]
ENSMUSG00000019987	2260	107	4280	329	0.53	0.0479	-0.917	1.54e-08	0.00126	2.58e-08	0.00128	1.91e-05	0.00126	3.19e-08	0.00129	10	-1	24915208	24915779	Arg1	arginase, liver [Source:MGI Symbol;Acc:MGI:88070]
ENSMUSG00000026023	1560	81.8	975	58.3	1.6	0.127	0.674	2.53e-08	0.00126	2.85e-08	0.00128	6.35e-11	0.00125	6.79e-08	0.00129	1	1	59258703	59258797	Cdk15	cyclin-dependent kinase 15 [Source:MGI Symbol;Acc:MGI:3583944]
ENSMUSG00000032470	5320	205	3900	148	1.36	0.0738	0.448	2.84e-08	0.00126	2.95e-08	0.00128	3.22e-07	0.00125	3.9e-08	0.00129	9	-1	99385422	99388504	Mras	muscle and microspikes RAS [Source:MGI Symbol;Acc:MGI:1100856]
ENSMUSG00000058152	1160	64.3	1780	87.1	0.652	0.0481	-0.618	2.74e-08	0.00126	2.99e-08	0.00128	2.27e-10	0.00125	6.5e-08	0.00129	18	1	59175401	59176484	Chsy3	chondroitin sulfate synthase 3 [Source:MGI Symbol;Acc:MGI:1926173]
ENSMUSG00000025402	6030	403	3480	194	1.73	0.151	0.792	2.44e-08	0.00126	3.09e-08	0.00128	2.95e-08	0.00125	4.19e-08	0.00129	10	-1	127660918	127661779	Nab2	Ngfi-A binding protein 2 [Source:MGI Symbol;Acc:MGI:107563]
ENSMUSG00000026678	8630	526	14500	899	0.595	0.0517	-0.749	2.79e-08	0.00126	3.12e-08	0.00128	1.09e-07	0.00125	4.21e-08	0.00129	1	1	169655501	169655621	Rgs5	regulator of G-protein signaling 5 [Source:MGI Symbol;Acc:MGI:1098434]
ENSMUSG00000022550	5820	324	3670	186	1.59	0.119	0.665	2.49e-08	0.00126	3.13e-08	0.00128	7.91e-08	0.00125	5.59e-08	0.00129	15	1	76593719	76594170	Adck5	aarF domain containing kinase 5 [Source:MGI Symbol;Acc:MGI:2679274]
ENSMUSG00000010175	10400	458	7260	325	1.44	0.09	0.524	2.94e-08	0.00126	3.17e-08	0.00128	9.99e-08	0.00125	5.28e-08	0.00129	1	-1	190118038	190123405	Prox1	prospero-related homeobox 1 [Source:MGI Symbol;Acc:MGI:97772]
ENSMUSG00000028307	1320	127	2510	166	0.527	0.0614	-0.924	3.15e-08	0.00126	3.33e-08	0.00128	1.22e-13	0.00125	6.41e-08	0.00129	4	-1	49535995	49536888	Aldob	aldolase B, fructose-bisphosphate [Source:MGI Symbol;Acc:MGI:87995]
ENSMUSG00000054720	2950	200	5360	373	0.55	0.0535	-0.862	2.77e-08	0.00126	3.47e-08	0.00128	9.79e-07	0.00125	5.34e-08	0.00129	5	1	105519388	105519630	Lrrc8c	leucine rich repeat containing 8 family, member C [Source:MGI Symbol;Acc:MGI:2140839]
ENSMUSG00000072941	1300	97.7	2870	251	0.454	0.0522	-1.14	1.97e-08	0.00126	3.59e-08	0.00128	1.71e-06	0.00125	5.46e-08	0.00129	5	1	52363946	52364052	Sod3	superoxide dismutase 3, extracellular [Source:MGI Symbol;Acc:MGI:103181]
ENSMUSG00000019866	1830	158	3880	285	0.471	0.0535	-1.09	1.64e-08	0.00126	3.65e-08	0.00128	1.83e-08	0.00125	1.08e-08	0.00129	10	-1	43950307	43951957	Aim1	absent in melanoma 1 [Source:MGI Symbol;Acc:MGI:109544]
ENSMUSG00000025492	4490	316	8990	701	0.5	0.0524	-1	2.26e-08	0.00126	4.03e-08	0.00128	1.37e-06	0.00125	7.61e-08	0.00129	7	-1	141009586	141009889	Ifitm3	interferon induced transmembrane protein 3 [Source:MGI Symbol;Acc:MGI:1913391]
ENSMUSG00000004655	1290	79.2	2100	120	0.612	0.0513	-0.709	3.52e-08	0.00126	4.04e-08	0.00128	1.17e-10	0.00125	7.64e-08	0.00129	6	1	55336432	55336874	Aqp1	aquaporin 1 [Source:MGI Symbol;Acc:MGI:103201]
ENSMUSG00000006519	1440	55.3	2190	118	0.659	0.0436	-0.601	2.8e-08	0.00126	4.07e-08	0.00128	6.37e-07	0.00125	6.41e-08	0.00129	8	-1	122424772	122425087	Cyba	cytochrome b-245, alpha polypeptide [Source:MGI Symbol;Acc:MGI:1316658]
ENSMUSG00000019429	1890	66	1390	58.6	1.36	0.0742	0.442	4.1e-08	0.00126	4.15e-08	0.00128	1.4e-08	0.00125	9.03e-08	0.00129	7	-1	30854330	30855904	Ffar3	free fatty acid receptor 3 [Source:MGI Symbol;Acc:MGI:2685324]
ENSMUSG00000003282	2250	96.8	1610	59.4	1.39	0.0789	0.478	3.81e-08	0.00126	4.17e-08	0.00128	1.03e-06	0.00125	5.59e-08	0.00129	4	-1	3900996	3904947	Plag1	pleiomorphic adenoma gene 1 [Source:MGI Symbol;Acc:MGI:1891916]
ENSMUSG00000032262	4410	368	2150	137	2.05	0.215	1.03	2.55e-08	0.00126	4.23e-08	0.00128	1.49e-07	0.00125	5.71e-08	0.00129	9	-1	83778692	83780809	Elovl4	elongation of very long chain fatty acids (FEN1/Elo2, SUR4/Elo3, yeast)-like 4 [Source:MGI Symbol;Acc:MGI:1933331]
ENSMUSG00000003662	3930	138	5320	203	0.739	0.0383	-0.436	3.85e-08	0.00126	4.32e-08	0.00128	3.29e-08	0.00125	8.06e-08	0.00129	2	-1	127240938	127243037	Ciao1	cytosolic iron-sulfur protein assembly 1 [Source:MGI Symbol;Acc:MGI:1346998]
ENSMUSG00000023067	13200	574	18400	751	0.715	0.0427	-0.484	4.32e-08	0.00126	4.44e-08	0.00128	1.14e-08	0.00125	6.2e-08	0.00129	17	1	29093772	29093861	Cdkn1a	cyclin-dependent kinase inhibitor 1A (P21) [Source:MGI Symbol;Acc:MGI:104556]
ENSMUSG00000029270	1720	86	2760	164	0.622	0.0483	-0.684	3.61e-08	0.00126	4.49e-08	0.00128	7.71e-06	0.00125	6.57e-08	0.00129	5	-1	107908053	107910216	Fam69a	family with sequence similarity 69, member A [Source:MGI Symbol;Acc:MGI:1914516]
ENSMUSG00000004032	9640	326	7130	313	1.35	0.0751	0.436	4.54e-08	0.00126	4.54e-08	0.00128	3.5e-10	0.00125	6.83e-08	0.00129	3	1	107895821	107895998	Gstm5	glutathione S-transferase, mu 5 [Source:MGI Symbol;Acc:MGI:1309466]
ENSMUSG00000026069	922	32.4	1350	70.1	0.682	0.0426	-0.553	3.9e-08	0.00126	4.74e-08	0.00128	8.08e-06	0.00125	5.88e-08	0.00129	1	1	40439627	40439856	Il1rl1	interleukin 1 receptor-like 1 [Source:MGI Symbol;Acc:MGI:98427]
ENSMUSG00000041881	4270	198	2950	133	1.45	0.0937	0.535	4.73e-08	0.00126	5.08e-08	0.00128	1.54e-11	0.00125	7.29e-08	0.00129	17	1	33824591	33824680	Ndufa7	NADH dehydrogenase (ubiquinone) 1 alpha subcomplex, 7 (B14.5a) [Source:MGI Symbol;Acc:MGI:1913666]
ENSMUSG00000020009	4710	220	6430	221	0.733	0.0425	-0.449	5.61e-08	0.00126	5.61e-08	0.00128	2.57e-09	0.00125	8.23e-08	0.00129	10	1	19591949	19592197	Ifngr1	interferon gamma receptor 1 [Source:MGI Symbol;Acc:MGI:107655]
ENSMUSG00000045414	9110	610	16000	1060	0.57	0.0537	-0.81	4.91e-08	0.00126	6.11e-08	0.00128	1.12e-06	0.00125	1.06e-07	0.00129	9	-1	94517864	94520646	1190002N15Rik	RIKEN cDNA 1190002N15 gene [Source:MGI Symbol;Acc:MGI:1916111]
ENSMUSG00000074240	1570	79.1	1040	49	1.51	0.104	0.59	4.98e-08	0.00126	6.21e-08	0.00128	9.61e-10	0.00125	1.34e-07	0.00129	8	-1	72205563	72205758	Cib3	calcium and integrin binding family member 3 [Source:MGI Symbol;Acc:MGI:2685953]
ENSMUSG00000018500	2880	188	1660	109	1.73	0.16	0.793	5.12e-08	0.00126	6.32e-08	0.00128	2.37e-06	0.00125	1.1e-07	0.00129	11	1	62248984	62249436	Adora2b	adenosine A2b receptor [Source:MGI Symbol;Acc:MGI:99403]
ENSMUSG00000056888	1490	63.1	2220	117	0.669	0.0454	-0.579	5.62e-08	0.00126	6.43e-08	0.00128	5.9e-10	0.00125	8.3e-08	0.00129	10	-1	111985448	111985682	Glipr1	GLI pathogenesis-related 1 (glioma) [Source:MGI Symbol;Acc:MGI:1920940]
ENSMUSG00000006356	3190	155	5070	294	0.63	0.0477	-0.666	5.14e-08	0.00126	6.99e-08	0.00128	2.89e-06	0.00125	1.22e-07	0.00129	12	1	113140236	113140614	Crip2	cysteine rich protein 2 [Source:MGI Symbol;Acc:MGI:1915587]
ENSMUSG00000030954	2130	179	10500	1180	0.202	0.0283	-2.31	2.37e-09	0.00126	7.18e-08	0.00128	1.13e-15	0.00125	9.3e-16	0.00129	7	-1	119442544	119442839	Gp2	glycoprotein 2 (zymogen granule membrane) [Source:MGI Symbol;Acc:MGI:1914383]
ENSMUSG00000009628	1140	68.8	722	24.2	1.59	0.109	0.665	3.38e-08	0.00126	7.48e-08	0.00128	9.41e-06	0.00125	1.15e-07	0.00129	8	1	33570544	33573558	Tex15	testis expressed gene 15 [Source:MGI Symbol;Acc:MGI:1934816]
ENSMUSG00000016346	2020	84.2	1470	57.4	1.38	0.0788	0.46	7.87e-08	0.00126	8.03e-08	0.00128	3.31e-05	0.00135	8.94e-08	0.00129	2	-1	181075579	181081775	Kcnq2	potassium voltage-gated channel, subfamily Q, member 2 [Source:MGI Symbol;Acc:MGI:1309503]
ENSMUSG00000051076	1610	108	2690	161	0.601	0.054	-0.735	7.3e-08	0.00126	8.16e-08	0.00128	1.42e-06	0.00125	1.44e-07	0.00129	3	1	100825459	100825590	Vtcn1	V-set domain containing T cell activation inhibitor 1 [Source:MGI Symbol;Acc:MGI:3039619]
ENSMUSG00000063063	1800	84	1210	47.3	1.48	0.0903	0.57	4.08e-08	0.00126	8.23e-08	0.00128	3.22e-08	0.00125	8.62e-09	0.00129	6	-1	76881637	76882837	Ctnna2	catenin (cadherin associated protein), alpha 2 [Source:MGI Symbol;Acc:MGI:88275]
ENSMUSG00000024781	8260	428	12600	666	0.654	0.0484	-0.612	7.4e-08	0.00126	8.38e-08	0.00128	2.09e-06	0.00125	1.39e-07	0.00129	19	-1	34492318	34494213	Lipa	lysosomal acid lipase A [Source:MGI Symbol;Acc:MGI:96789]
ENSMUSG00000059991	3870	296	2010	152	1.92	0.207	0.942	6.38e-08	0.00126	8.56e-08	0.00128	1.76e-09	0.00125	1.38e-07	0.00129	5	1	144545887	144546483	Nptx2	neuronal pentraxin 2 [Source:MGI Symbol;Acc:MGI:1858209]
ENSMUSG00000029195	2720	146	1790	82.4	1.52	0.108	0.604	7.1e-08	0.00126	8.79e-08	0.00128	1.97e-09	0.00125	1.44e-07	0.00129	5	1	65348386	65349236	Klb	klotho beta [Source:MGI Symbol;Acc:MGI:1932466]
ENSMUSG00000030551	2000	143	4100	352	0.488	0.0546	-1.04	6.44e-08	0.00126	8.85e-08	0.00128	1.61e-07	0.00125	1.12e-07	0.00129	7	-1	70351946	70354931	Nr2f2	nuclear receptor subfamily 2, group F, member 2 [Source:MGI Symbol;Acc:MGI:1352452]
ENSMUSG00000074344	2650	172	1570	92.6	1.69	0.149	0.76	7.01e-08	0.00126	8.95e-08	0.00128	2.23e-06	0.00125	1.42e-07	0.00129	3	1	105870907	105871011	Adora3	adenosine A3 receptor [Source:MGI Symbol;Acc:MGI:104847]
ENSMUSG00000017057	9140	430	13300	627	0.687	0.0458	-0.541	8.34e-08	0.00126	9.01e-08	0.00128	3.69e-07	0.00125	1.4e-07	0.00129	X	1	36112110	36112275	Il13ra1	interleukin 13 receptor, alpha 1 [Source:MGI Symbol;Acc:MGI:105052]
ENSMUSG00000063652	1150	55.7	1880	115	0.615	0.0479	-0.701	5.85e-08	0.00126	9.2e-08	0.00128	2.95e-07	0.00125	1.71e-07	0.00129	11	-1	53949965	53951355	Slc22a21	solute carrier family 22 (organic cation transporter), member 21 [Source:MGI Symbol;Acc:MGI:1929481]
ENSMUSG00000039913	1490	63.2	1090	40.1	1.37	0.077	0.457	9.45e-08	0.00126	1.02e-07	0.00128	1.59e-09	0.00125	1.36e-07	0.00129	2	-1	136081104	136083376	Pak7	p21 protein (Cdc42/Rac)-activated kinase 7 [Source:MGI Symbol;Acc:MGI:1920334]
ENSMUSG00000026365	1220	85.2	2780	223	0.437	0.0465	-1.2	1.55e-08	0.00126	1.04e-07	0.00128	3.28e-09	0.00125	2.29e-09	0.00129	1	-1	140085855	140086522	Cfh	complement component factor h [Source:MGI Symbol;Acc:MGI:88385]
ENSMUSG00000038775	901	49.1	1920	164	0.469	0.0473	-1.09	2.86e-08	0.00126	1.09e-07	0.00128	6.72e-10	0.00125	1.88e-07	0.00129	9	1	119057783	119058055	Vill	villin-like [Source:MGI Symbol;Acc:MGI:1201781]
ENSMUSG00000028222	5190	509	2140	143	2.42	0.288	1.28	4.31e-08	0.00126	1.13e-07	0.00128	1.72e-08	0.00125	1.51e-07	0.00129	4	1	15881264	15881477	Calb1	calbindin 1 [Source:MGI Symbol;Acc:MGI:88248]
ENSMUSG00000037820	1460	78.7	3330	269	0.438	0.0425	-1.19	1.01e-08	0.00126	1.16e-07	0.00128	1.83e-11	0.00125	1.78e-11	0.00129	2	-1	158116402	158117951	Tgm2	transglutaminase 2, C polypeptide [Source:MGI Symbol;Acc:MGI:98731]
ENSMUSG00000069049	9790	467	6710	330	1.46	0.0999	0.544	1.13e-07	0.00126	1.18e-07	0.00128	1.06e-08	0.00125	1.57e-07	0.00129	Y	1	1010543	1010685	Eif2s3y	eukaryotic translation initiation factor 2, subunit 3, structural gene Y-linked [Source:MGI Symbol;Acc:MGI:1349430]
ENSMUSG00000034463	2230	139	3970	285	0.562	0.0534	-0.832	9.11e-08	0.00126	1.21e-07	0.00128	6.19e-06	0.00125	1.76e-07	0.00129	14	-1	65919395	65921188	Scara3	scavenger receptor class A, member 3 [Source:MGI Symbol;Acc:MGI:2444418]
ENSMUSG00000020676	1560	89.3	2730	194	0.571	0.0521	-0.808	9.35e-08	0.00126	1.27e-07	0.00128	1.3e-07	0.00125	1.76e-07	0.00129	11	1	82057823	82058042	Ccl11	chemokine (C-C motif) ligand 11 [Source:MGI Symbol;Acc:MGI:103576]
ENSMUSG00000091747	1860	124	3610	293	0.514	0.054	-0.96	8.52e-08	0.00126	1.27e-07	0.00128	2.59e-06	0.00125	1.79e-07	0.00129	17	-1	34996736	34999469	D17H6S56E-5	DNA segment, Chr 17, human D6S56E 5 [Source:MGI Symbol;Acc:MGI:1306799]
ENSMUSG00000025044	1330	68.2	2580	217	0.516	0.0509	-0.953	8.5e-08	0.00126	1.3e-07	0.00128	8.9e-06	0.00125	1.5e-07	0.00129	8	-1	39581700	39581865	Msr1	macrophage scavenger receptor 1 [Source:MGI Symbol;Acc:MGI:98257]
ENSMUSG00000042258	18000	912	12100	612	1.49	0.107	0.576	1.26e-07	0.00126	1.36e-07	0.00128	1.33e-09	0.00125	1.96e-07	0.00129	13	-1	116298281	116299596	Isl1	ISL1 transcription factor, LIM/homeodomain [Source:MGI Symbol;Acc:MGI:101791]
ENSMUSG00000026833	3840	228	6500	435	0.59	0.0529	-0.76	1.13e-07	0.00126	1.37e-07	0.00128	4.55e-05	0.00144	1.92e-07	0.00129	2	1	28193093	28193462	Olfm1	olfactomedin 1 [Source:MGI Symbol;Acc:MGI:1860437]
ENSMUSG00000055312	1690	68.9	1200	58.3	1.41	0.0893	0.492	1.36e-07	0.00126	1.38e-07	0.00128	4.58e-08	0.00125	2.35e-07	0.00129	2	1	105224320	105224380	0610012H03Rik	RIKEN cDNA 0610012H03 gene [Source:MGI Symbol;Acc:MGI:1921338]
ENSMUSG00000042842	1040	79.9	1920	141	0.538	0.0574	-0.894	1.17e-07	0.00126	1.46e-07	0.00128	1.78e-08	0.00125	2.45e-07	0.00129	13	1	32968500	32968674	Serpinb6b	serine (or cysteine) peptidase inhibitor, clade B, member 6b [Source:MGI Symbol;Acc:MGI:894688]
ENSMUSG00000029762	3830	204	7580	612	0.504	0.0488	-0.987	4.99e-08	0.00126	1.47e-07	0.00128	1.12e-05	0.00125	2.51e-07	0.00129	6	1	34356115	34356423	Akr1b8	aldo-keto reductase family 1, member B8 [Source:MGI Symbol;Acc:MGI:107673]
ENSMUSG00000021263	1630	103	2910	210	0.561	0.0538	-0.835	1.11e-07	0.00126	1.51e-07	0.00128	1.16e-06	0.00125	2.28e-07	0.00129	12	-1	108690222	108690610	Degs2	degenerative spermatocyte homolog 2 (Drosophila), lipid desaturase [Source:MGI Symbol;Acc:MGI:1917309]
ENSMUSG00000022508	2170	109	3320	184	0.654	0.0489	-0.612	1.38e-07	0.00126	1.56e-07	0.00128	1.53e-09	0.00125	2.17e-07	0.00129	16	-1	23965052	23966268	Bcl6	B cell leukemia/lymphoma 6 [Source:MGI Symbol;Acc:MGI:107187]
ENSMUSG00000036446	1030	56.3	1920	153	0.536	0.0517	-0.9	1.01e-07	0.00126	1.57e-07	0.00128	7.93e-08	0.00125	2.02e-07	0.00129	10	1	97565501	97565885	Lum	lumican [Source:MGI Symbol;Acc:MGI:109347]
ENSMUSG00000076431	4150	273	7590	568	0.547	0.0545	-0.872	1.17e-07	0.00126	1.6e-07	0.00128	2.6e-07	0.00125	2.38e-07	0.00129	13	-1	28948919	28953713	Sox4	SRY-box containing gene 4 [Source:MGI Symbol;Acc:MGI:98366]
ENSMUSG00000040724	1350	91.7	2140	114	0.632	0.0544	-0.662	1.59e-07	0.00126	1.65e-07	0.00128	5.79e-08	0.00125	3.13e-07	0.00129	3	1	107101567	107101759	Kcna2	potassium voltage-gated channel, shaker-related subfamily, member 2 [Source:MGI Symbol;Acc:MGI:96659]
ENSMUSG00000036887	3800	217	6630	472	0.573	0.0523	-0.804	1.2e-07	0.00126	1.69e-07	0.00128	9.43e-06	0.00125	2.44e-07	0.00129	4	-1	136895917	136896728	C1qa	complement component 1, q subcomponent, alpha polypeptide [Source:MGI Symbol;Acc:MGI:88223]
ENSMUSG00000072763	5030	263	3220	165	1.56	0.114	0.645	1.14e-07	0.00126	1.78e-07	0.00128	2.15e-07	0.00125	7.7e-08	0.00129	5	-1	109678763	109678889	5430403G16Rik	RIKEN cDNA 5430403G16 gene [Source:MGI Symbol;Acc:MGI:1924450]
ENSMUSG00000025203	26100	1510	16300	987	1.6	0.134	0.679	1.53e-07	0.00126	1.78e-07	0.00128	4.69e-07	0.00125	3.45e-07	0.00129	19	1	44293676	44294411	Scd2	stearoyl-Coenzyme A desaturase 2 [Source:MGI Symbol;Acc:MGI:98240]
ENSMUSG00000021756	13700	374	20700	910	0.662	0.0343	-0.596	1.76e-08	0.00126	1.79e-07	0.00128	3.94e-08	0.00125	1.38e-08	0.00129	13	1	112503705	112506860	Il6st	interleukin 6 signal transducer [Source:MGI Symbol;Acc:MGI:96560]
ENSMUSG00000022893	3800	242	6410	422	0.593	0.0544	-0.755	1.55e-07	0.00126	1.81e-07	0.00128	1.56e-07	0.00125	2.61e-07	0.00129	16	-1	85793827	85796100	Adamts1	a disintegrin-like and metallopeptidase (reprolysin type) with thrombospondin type 1 motif, 1 [Source:MGI Symbol;Acc:MGI:109249]
ENSMUSG00000070802	19100	823	13600	613	1.41	0.0876	0.492	1.71e-07	0.00126	1.82e-07	0.00128	9.73e-07	0.00125	3.34e-07	0.00129	7	1	16944682	16948828	Pnmal2	PNMA-like 2 [Source:MGI Symbol;Acc:MGI:3645856]
ENSMUSG00000074472	1210	53.9	847	41.5	1.43	0.0945	0.514	1.78e-07	0.00126	1.85e-07	0.00128	2.88e-07	0.00125	2.96e-07	0.00129	9	1	22188168	22188231	Zfp872	zinc finger protein 872 [Source:MGI Symbol;Acc:MGI:3588272]
ENSMUSG00000038296	2130	158	4880	452	0.436	0.0517	-1.2	7.06e-08	0.00126	1.91e-07	0.00128	0.000164	0.0029	3.31e-07	0.00129	7	-1	111471661	111472083	Galnt18	UDP-N-acetyl-alpha-D-galactosamine:polypeptide N-acetylgalactosaminyltransferase 18 [Source:MGI Symbol;Acc:MGI:2446239]
ENSMUSG00000084902	877	43	1210	45.6	0.724	0.0447	-0.466	2e-07	0.00126	2.01e-07	0.00128	3.64e-08	0.00125	3.77e-07	0.00129	14	-1	13829643	13829891	Gm281	predicted gene 281 [Source:MGI Symbol;Acc:MGI:2685127]
ENSMUSG00000044807	1830	66.8	2490	106	0.733	0.041	-0.449	1.84e-07	0.00126	2.05e-07	0.00128	1.57e-05	0.00125	3.06e-07	0.00129	11	-1	50811086	50815993	Zfp354c	zinc finger protein 354C [Source:MGI Symbol;Acc:MGI:1353621]
ENSMUSG00000010830	5410	264	7850	373	0.689	0.0469	-0.538	1.91e-07	0.00126	2.07e-07	0.00128	6.06e-07	0.00125	3.6e-07	0.00129	15	1	79516408	79516640	Kdelr3	KDEL (Lys-Asp-Glu-Leu) endoplasmic reticulum protein retention receptor 3 [Source:MGI Symbol;Acc:MGI:2145953]
ENSMUSG00000030144	1580	99.2	2950	233	0.536	0.0541	-0.899	1.51e-07	0.00126	2.16e-07	0.00128	1.67e-06	0.00125	2.92e-07	0.00129	6	1	123262107	123262362	Clec4d	C-type lectin domain family 4, member d [Source:MGI Symbol;Acc:MGI:1298389]
ENSMUSG00000035165	1780	96	2630	126	0.678	0.0488	-0.562	2.08e-07	0.00126	2.2e-07	0.00128	2.89e-07	0.00125	4.35e-07	0.00129	7	1	100178683	100178766	Kcne3	potassium voltage-gated channel, Isk-related subfamily, gene 3 [Source:MGI Symbol;Acc:MGI:1891124]
ENSMUSG00000041552	2800	150	1850	101	1.52	0.116	0.603	2.1e-07	0.00126	2.25e-07	0.00128	1.53e-08	0.00125	3.17e-07	0.00129	X	-1	155573455	155575195	Ptchd1	patched domain containing 1 [Source:MGI Symbol;Acc:MGI:2685233]
ENSMUSG00000060475	7960	450	4940	307	1.61	0.135	0.688	1.89e-07	0.00126	2.31e-07	0.00128	6.35e-06	0.00125	7.25e-07	0.00129	17	-1	12966796	12968051	Wtap	Wilms' tumour 1-associating protein [Source:MGI Symbol;Acc:MGI:1926395]
ENSMUSG00000079620	5850	552	12600	1150	0.465	0.061	-1.11	2.01e-07	0.00126	2.42e-07	0.00128	0.00179	0.0218	3.04e-07	0.00129	16	1	32750197	32753393	Muc4	mucin 4 [Source:MGI Symbol;Acc:MGI:2153525]
ENSMUSG00000035095	2420	114	3600	193	0.672	0.0479	-0.574	2.19e-07	0.00126	2.44e-07	0.00128	4.38e-07	0.00125	3.26e-07	0.00129	14	1	63436394	63436632	Fam167a	family with sequence similarity 167, member A [Source:MGI Symbol;Acc:MGI:3606565]
ENSMUSG00000026981	3800	222	5540	250	0.686	0.0506	-0.544	2.64e-07	0.00126	2.65e-07	0.00128	1.67e-10	0.00125	3.46e-07	0.00129	2	1	24336853	24336992	Il1rn	interleukin 1 receptor antagonist [Source:MGI Symbol;Acc:MGI:96547]
ENSMUSG00000047363	1800	86.4	1240	61	1.45	0.0995	0.537	2.46e-07	0.00126	2.66e-07	0.00128	1.56e-07	0.00125	4.54e-07	0.00129	2	1	30608160	30608943	Cstad	CSA-conditional, T cell activation-dependent protein [Source:MGI Symbol;Acc:MGI:1925867]
ENSMUSG00000040694	1450	60.7	1050	48.1	1.39	0.0864	0.476	2.68e-07	0.00126	2.78e-07	0.00128	1.28e-08	0.00125	4.71e-07	0.00129	17	-1	48419231	48419633	Apobec2	apolipoprotein B mRNA editing enzyme, catalytic polypeptide 2 [Source:MGI Symbol;Acc:MGI:1343178]
ENSMUSG00000050989	3730	172	5360	259	0.696	0.0465	-0.523	2.6e-07	0.00126	2.79e-07	0.00128	1.59e-07	0.00125	3.91e-07	0.00129	4	-1	134537892	134539789	Sepn1	selenoprotein N, 1 [Source:MGI Symbol;Acc:MGI:2151208]
ENSMUSG00000028583	6390	343	10100	628	0.63	0.0516	-0.667	2.6e-07	0.00126	3.01e-07	0.00128	3.87e-05	0.00139	4e-07	0.00129	4	-1	143267431	143268426	Pdpn	podoplanin [Source:MGI Symbol;Acc:MGI:103098]
ENSMUSG00000005124	1870	78.7	2680	133	0.699	0.0454	-0.516	2.9e-07	0.00126	3.23e-07	0.00128	9.74e-07	0.00125	4.33e-07	0.00129	15	1	66891320	66891634	Wisp1	WNT1 inducible signaling pathway protein 1 [Source:MGI Symbol;Acc:MGI:1197008]
ENSMUSG00000008475	19700	1610	8450	1240	2.33	0.393	1.22	2.94e-07	0.00126	3.32e-07	0.00128	7.11e-08	0.00125	5.91e-07	0.00129	1	1	152774260	152774395	Arpc5	actin related protein 2/3 complex, subunit 5 [Source:MGI Symbol;Acc:MGI:1915021]
ENSMUSG00000019808	1900	96.6	3010	187	0.631	0.0507	-0.664	2.7e-07	0.00126	3.35e-07	0.00128	3.09e-05	0.00133	4.74e-07	0.00129	10	1	13552894	13553361	Adat2	adenosine deaminase, tRNA-specific 2 [Source:MGI Symbol;Acc:MGI:1914007]
ENSMUSG00000065425	892	38.8	653	23.2	1.37	0.0768	0.45	2.96e-07	0.00126	3.49e-07	0.00128	7.54e-06	0.00125	5.64e-07	0.00129	X	-1	105379082	105379179	Mir325	microRNA 325 [Source:MGI Symbol;Acc:MGI:3619336]
ENSMUSG00000027074	2670	176	4940	376	0.54	0.0545	-0.888	2.1e-07	0.00126	3.53e-07	0.00128	7.71e-06	0.00125	6.6e-07	0.00129	2	1	84936890	84937834	Slc43a3	solute carrier family 43, member 3 [Source:MGI Symbol;Acc:MGI:1931054]
ENSMUSG00000028619	1880	77.7	1350	68.7	1.4	0.0916	0.481	3.63e-07	0.00126	3.65e-07	0.00128	7.84e-12	0.00125	4.5e-07	0.00129	4	-1	107134155	107139799	Tceanc2	transcription elongation factor A (SII) N-terminal and central domain containing 2 [Source:MGI Symbol;Acc:MGI:1913776]
ENSMUSG00000058291	6970	396	4580	242	1.52	0.118	0.607	3.58e-07	0.00126	3.84e-07	0.00128	2.97e-07	0.00125	4.77e-07	0.00129	5	-1	138604616	138607821	Zfp68	zinc finger protein 68 [Source:MGI Symbol;Acc:MGI:1344427]
ENSMUSG00000032508	4930	220	7070	352	0.697	0.0466	-0.521	3.64e-07	0.00126	3.91e-07	0.00128	1.5e-07	0.00125	5.02e-07	0.00129	9	-1	119335934	119336899	Myd88	myeloid differentiation primary response gene 88 [Source:MGI Symbol;Acc:MGI:108005]
ENSMUSG00000042389	4420	286	2680	171	1.65	0.149	0.72	3.6e-07	0.00126	4.16e-07	0.00128	8.99e-06	0.00125	6.28e-07	0.00129	6	1	115547822	115552361	Tsen2	tRNA splicing endonuclease 2 homolog (S. cerevisiae) [Source:MGI Symbol;Acc:MGI:2141599]
ENSMUSG00000022324	3950	301	2190	143	1.8	0.181	0.852	3.03e-07	0.00126	4.16e-07	0.00128	3.35e-06	0.00125	6.11e-07	0.00129	15	1	34306680	34306908	Matn2	matrilin 2 [Source:MGI Symbol;Acc:MGI:109613]
ENSMUSG00000044629	5260	297	3460	187	1.52	0.119	0.605	3.91e-07	0.00126	4.16e-07	0.00128	4.35e-07	0.00125	5.19e-07	0.00129	11	1	17051586	17051824	Cnrip1	cannabinoid receptor interacting protein 1 [Source:MGI Symbol;Acc:MGI:1917505]
ENSMUSG00000047261	2320	155	1420	78.7	1.64	0.142	0.712	3.51e-07	0.00126	4.18e-07	0.00128	4.62e-07	0.00125	5.41e-07	0.00129	16	-1	42248442	42249114	Gap43	growth associated protein 43 [Source:MGI Symbol;Acc:MGI:95639]
ENSMUSG00000039745	3000	158	4570	255	0.658	0.0506	-0.604	3.77e-07	0.00126	4.23e-07	0.00128	4.47e-06	0.00125	6.21e-07	0.00129	7	1	49759106	49759311	Htatip2	HIV-1 tat interactive protein 2, homolog (human) [Source:MGI Symbol;Acc:MGI:1859271]
ENSMUSG00000044461	1810	92.4	3370	282	0.538	0.0527	-0.895	2.94e-07	0.00126	4.35e-07	0.00128	1.82e-06	0.00125	5.03e-07	0.00129	14	1	59625281	59626400	Shisa2	shisa homolog 2 (Xenopus laevis) [Source:MGI Symbol;Acc:MGI:2444716]
ENSMUSG00000031697	5740	352	3580	212	1.6	0.137	0.683	3.62e-07	0.00126	4.37e-07	0.00128	1.68e-06	0.00125	7.65e-07	0.00129	8	1	85301109	85301238	Orc6	origin recognition complex, subunit 6 [Source:MGI Symbol;Acc:MGI:1929285]
ENSMUSG00000029832	1090	49.3	1650	96.5	0.66	0.0488	-0.6	3.82e-07	0.00126	4.51e-07	0.00128	1.26e-08	0.00125	5.79e-07	0.00129	6	1	51432670	51433413	Nfe2l3	nuclear factor, erythroid derived 2, like 3 [Source:MGI Symbol;Acc:MGI:1339958]
ENSMUSG00000029337	2350	161	1420	78	1.65	0.145	0.727	3.99e-07	0.00126	5.05e-07	0.00128	8.16e-05	0.00182	6.78e-07	0.00129	5	1	98254184	98254760	Fgf5	fibroblast growth factor 5 [Source:MGI Symbol;Acc:MGI:95519]
ENSMUSG00000020911	2670	385	6390	598	0.417	0.0718	-1.26	4.38e-07	0.00126	5.09e-07	0.00128	6.21e-12	0.00125	9.38e-07	0.00129	11	-1	100140810	100141167	Krt19	keratin 19 [Source:MGI Symbol;Acc:MGI:96693]
ENSMUSG00000036699	4940	229	3530	157	1.4	0.09	0.485	5.02e-07	0.00126	5.21e-07	0.00128	3.25e-05	0.00134	6.37e-07	0.00129	X	1	36195986	36196158	Zcchc12	zinc finger, CCHC domain containing 12 [Source:MGI Symbol;Acc:MGI:1919943]
ENSMUSG00000030522	3020	156	4380	207	0.69	0.0483	-0.536	5.03e-07	0.00126	5.44e-07	0.00128	2.44e-06	0.00125	1.22e-06	0.00129	7	1	64337433	64338029	Mtmr10	myotubularin related protein 10 [Source:MGI Symbol;Acc:MGI:2142292]
ENSMUSG00000074994	7500	380	10600	481	0.707	0.048	-0.501	5.4e-07	0.00126	5.5e-07	0.00128	7.64e-07	0.00125	7.22e-07	0.00129	2	-1	104760494	104760589	Qser1	glutamine and serine rich 1 [Source:MGI Symbol;Acc:MGI:2138986]
ENSMUSG00000050071	13000	609	9200	419	1.41	0.0923	0.497	5.26e-07	0.00126	5.62e-07	0.00128	1e-05	0.00125	8.21e-07	0.00129	X	-1	136213972	136214583	Bex1	brain expressed gene 1 [Source:MGI Symbol;Acc:MGI:1328321]
ENSMUSG00000054169	1370	73.6	908	49.5	1.5	0.115	0.589	5.34e-07	0.00126	5.94e-07	0.00128	9.49e-07	0.00125	1.01e-06	0.00129	7	1	24778126	24778485	Ceacam10	carcinoembryonic antigen-related cell adhesion molecule 10 [Source:MGI Symbol;Acc:MGI:1347248]
ENSMUSG00000013418	931	49.5	1310	55.9	0.71	0.0484	-0.494	5.91e-07	0.00126	5.96e-07	0.00128	4.54e-10	0.00125	9.03e-07	0.00129	11	-1	95865943	95866276	B4galnt2	beta-1,4-N-acetyl-galactosaminyl transferase 2 [Source:MGI Symbol;Acc:MGI:1342058]
ENSMUSG00000058070	3540	223	5530	316	0.639	0.0544	-0.646	5.62e-07	0.00126	6.13e-07	0.00128	4.27e-05	0.00142	1.09e-06	0.00129	12	1	108506479	108508538	Eml1	echinoderm microtubule associated protein like 1 [Source:MGI Symbol;Acc:MGI:1915769]
ENSMUSG00000000957	3580	189	5600	348	0.64	0.0521	-0.645	5.58e-07	0.00126	6.39e-07	0.00128	2.35e-05	0.00128	8.26e-07	0.00129	14	1	54431604	54431973	Mmp14	matrix metallopeptidase 14 (membrane-inserted) [Source:MGI Symbol;Acc:MGI:101900]
ENSMUSG00000066512	1280	171	6830	976	0.187	0.0367	-2.42	1.66e-07	0.00126	6.39e-07	0.00128	7.14e-13	0.00125	7.37e-07	0.00129	7	1	44219991	44220127	Klk1b5	kallikrein 1-related peptidase b5 [Source:MGI Symbol;Acc:MGI:892020]
ENSMUSG00000063727	1780	94.8	2900	197	0.613	0.0529	-0.707	5.29e-07	0.00126	6.7e-07	0.00128	4.61e-07	0.00125	8.95e-07	0.00129	15	-1	54250619	54252382	Tnfrsf11b	tumor necrosis factor receptor superfamily, member 11b (osteoprotegerin) [Source:MGI Symbol;Acc:MGI:109587]
ENSMUSG00000032643	1350	82.3	2070	116	0.65	0.0538	-0.621	6.46e-07	0.00126	6.89e-07	0.00128	5.93e-07	0.00125	1.07e-06	0.00129	4	1	124705613	124705789	Fhl3	four and a half LIM domains 3 [Source:MGI Symbol;Acc:MGI:1341092]
ENSMUSG00000026896	2920	157	4430	250	0.659	0.0514	-0.601	6.27e-07	0.00126	7.05e-07	0.00128	7.18e-06	0.00125	1.07e-06	0.00129	2	-1	62595798	62598088	Ifih1	interferon induced with helicase C domain 1 [Source:MGI Symbol;Acc:MGI:1918836]
ENSMUSG00000038009	1050	51.6	1590	91.9	0.66	0.0501	-0.599	5.97e-07	0.00126	7.11e-07	0.00128	3.4e-08	0.00125	1.04e-06	0.00129	15	1	99099412	99099600	Dnajc22	DnaJ (Hsp40) homolog, subfamily C, member 22 [Source:MGI Symbol;Acc:MGI:1920028]
ENSMUSG00000032303	1510	67.5	1090	48.2	1.39	0.0872	0.473	6.78e-07	0.00126	7.25e-07	0.00128	1.37e-06	0.00125	1.17e-06	0.00129	9	-1	55011343	55012929	Chrna3	cholinergic receptor, nicotinic, alpha polypeptide 3 [Source:MGI Symbol;Acc:MGI:87887]
ENSMUSG00000028269	1340	92.2	826	41.5	1.63	0.138	0.703	5.63e-07	0.00126	7.31e-07	0.00128	6.65e-10	0.00125	9.46e-07	0.00129	3	1	142598995	142599122	Gbp2b	guanylate binding protein 2b [Source:MGI Symbol;Acc:MGI:95666]
ENSMUSG00000027994	2650	148	1770	86.9	1.5	0.111	0.581	6.3e-07	0.00126	7.39e-07	0.00128	1.79e-05	0.00126	1.12e-06	0.00129	3	-1	129914960	129915186	Ccdc109b	coiled-coil domain containing 109B [Source:MGI Symbol;Acc:MGI:1914065]
ENSMUSG00000089872	1230	59.7	1840	104	0.669	0.0499	-0.581	6.52e-07	0.00126	7.43e-07	0.00128	5.93e-06	0.00125	1.02e-06	0.00129	1	-1	190796069	190798741	Rps6kc1	ribosomal protein S6 kinase polypeptide 1 [Source:MGI Symbol;Acc:MGI:2443419]
ENSMUSG00000048960	1270	51.6	1790	87.4	0.71	0.0452	-0.493	6.51e-07	0.00126	7.48e-07	0.00128	2.54e-05	0.00129	1.08e-06	0.00129	1	1	11265679	11265745	Prex2	phosphatidylinositol-3,4,5-trisphosphate-dependent Rac exchange factor 2 [Source:MGI Symbol;Acc:MGI:1923385]
ENSMUSG00000055897	2220	106	1550	76.3	1.43	0.0979	0.517	7e-07	0.00126	7.57e-07	0.00128	9.86e-07	0.00125	1.37e-06	0.00129	2	-1	173584905	173587115	Ppp4r1l-ps	protein phosphatase 4, regulatory subunit 1-like, pseudogene [Source:MGI Symbol;Acc:MGI:1924560]
ENSMUSG00000031349	9440	544	6160	342	1.53	0.123	0.615	7.17e-07	0.00126	8.15e-07	0.00128	4.54e-06	0.00125	1.29e-06	0.00129	X	1	72926294	72926410	Nsdhl	NAD(P) dependent steroid dehydrogenase-like [Source:MGI Symbol;Acc:MGI:1099438]
ENSMUSG00000016528	9630	575	14700	836	0.653	0.0537	-0.615	7.92e-07	0.00126	8.47e-07	0.00128	3.68e-08	0.00125	1.23e-06	0.00129	1	-1	131053704	131055235	Mapkapk2	MAP kinase-activated protein kinase 2 [Source:MGI Symbol;Acc:MGI:109298]
ENSMUSG00000047222	538	25.7	1550	190	0.348	0.0457	-1.52	3.78e-07	0.00126	8.64e-07	0.00128	4.49e-09	0.00125	8.6e-07	0.00129	14	-1	51255266	51255911	Ear11	eosinophil-associated, ribonuclease A family, member 11 [Source:MGI Symbol;Acc:MGI:1890465]
ENSMUSG00000081613	1400	142	2570	171	0.545	0.066	-0.875	8.28e-07	0.00126	8.72e-07	0.00128	8.56e-07	0.00125	6.26e-07	0.00129	11	1	32185005	32185701	Gm12109	predicted gene 12109 [Source:MGI Symbol;Acc:MGI:3651175]
ENSMUSG00000034528	1390	110	2450	180	0.567	0.0614	-0.818	8.16e-07	0.00126	8.88e-07	0.00128	5.51e-08	0.00125	1.15e-06	0.00129	5	-1	103955440	103956286	Hsd17b13	hydroxysteroid (17-beta) dehydrogenase 13 [Source:MGI Symbol;Acc:MGI:2140804]
ENSMUSG00000024109	5970	699	2090	237	2.85	0.464	1.51	4.89e-07	0.00126	9.08e-07	0.00128	5.87e-08	0.00125	1.19e-06	0.00129	17	-1	90033644	90037384	Nrxn1	neurexin I [Source:MGI Symbol;Acc:MGI:1096391]
ENSMUSG00000032261	1770	109	3090	234	0.573	0.0559	-0.805	6.85e-07	0.00126	9.09e-07	0.00128	2.31e-05	0.00128	1.24e-06	0.00129	9	1	83548338	83548503	Sh3bgrl2	SH3 domain binding glutamic acid-rich protein like 2 [Source:MGI Symbol;Acc:MGI:1915350]
ENSMUSG00000033781	7230	707	3410	268	2.12	0.266	1.08	7.18e-07	0.00126	9.11e-07	0.00128	5.62e-05	0.00155	1.04e-06	0.00129	13	1	3634032	3634175	Asb13	ankyrin repeat and SOCS box-containing 13 [Source:MGI Symbol;Acc:MGI:2145525]
ENSMUSG00000037225	2380	101	3350	168	0.709	0.0467	-0.495	9.04e-07	0.00126	9.52e-07	0.00128	0.000581	0.00833	1.1e-06	0.00129	3	1	37348346	37349024	Fgf2	fibroblast growth factor 2 [Source:MGI Symbol;Acc:MGI:95516]
ENSMUSG00000000386	1510	110	5250	680	0.287	0.0426	-1.8	2.95e-07	0.00126	9.63e-07	0.00128	1.39e-09	0.00125	1.04e-06	0.00129	16	-1	97447035	97448372	Mx1	myxovirus (influenza virus) resistance 1 [Source:MGI Symbol;Acc:MGI:97243]
ENSMUSG00000069516	3760	252	9400	1020	0.4	0.0511	-1.32	3.81e-07	0.00126	9.78e-07	0.00128	6.08e-06	0.00125	1.17e-06	0.00129	10	-1	117277334	117278187	Lyz2	lysozyme 2 [Source:MGI Symbol;Acc:MGI:96897]
ENSMUSG00000021565	2100	136	3740	290	0.56	0.0566	-0.838	6.92e-07	0.00126	9.79e-07	0.00128	5.96e-07	0.00125	1.46e-06	0.00129	13	-1	73679745	73681832	Slc6a19	solute carrier family 6 (neurotransmitter transporter), member 19 [Source:MGI Symbol;Acc:MGI:1921588]
ENSMUSG00000005973	8890	599	5390	351	1.65	0.155	0.722	8.62e-07	0.00126	9.86e-07	0.00128	6.97e-05	0.0017	1.4e-06	0.00129	2	-1	105386291	105388026	Rcn1	reticulocalbin 1 [Source:MGI Symbol;Acc:MGI:104559]
ENSMUSG00000050335	3490	220	6140	479	0.568	0.0569	-0.817	8.11e-07	0.00126	1.01e-06	0.00128	0.00026	0.00418	1.26e-06	0.00129	14	1	47380053	47380317	Lgals3	lectin, galactose binding, soluble 3 [Source:MGI Symbol;Acc:MGI:96778]
ENSMUSG00000019817	8120	464	5350	309	1.52	0.123	0.603	9.55e-07	0.00126	1.02e-06	0.00128	3.2e-05	0.00134	1.36e-06	0.00129	10	1	13127142	13128996	Plagl1	pleiomorphic adenoma gene-like 1 [Source:MGI Symbol;Acc:MGI:1100874]
ENSMUSG00000022797	9660	378	6360	373	1.52	0.107	0.603	1.02e-06	0.00126	1.02e-06	0.00128	3.87e-07	0.00125	6.45e-07	0.00129	16	1	32616749	32617156	Tfrc	transferrin receptor [Source:MGI Symbol;Acc:MGI:98822]
ENSMUSG00000068299	1660	99.4	1090	55.6	1.53	0.12	0.612	8.85e-07	0.00126	1.04e-06	0.00128	9.48e-07	0.00125	1.46e-06	0.00129	6	-1	85899051	85901613	1700019G17Rik	RIKEN cDNA 1700019G17 gene [Source:MGI Symbol;Acc:MGI:1922791]
ENSMUSG00000097509	1730	88.2	1190	63.7	1.46	0.108	0.546	1.01e-06	0.00126	1.08e-06	0.00128	3.52e-08	0.00125	1.72e-06	0.00129	7	1	35555367	35556935	B230322F03Rik	RIKEN cDNA B230322F03 gene [Source:MGI Symbol;Acc:MGI:3704291]
ENSMUSG00000050103	1490	94.5	932	57.5	1.6	0.142	0.68	9.49e-07	0.00126	1.13e-06	0.00128	4.89e-06	0.00125	1.93e-06	0.00129	12	1	37241641	37242167	Agmo	alkylglycerol monooxygenase [Source:MGI Symbol;Acc:MGI:2442495]
ENSMUSG00000021950	1410	148	2450	150	0.574	0.0699	-0.8	1.13e-06	0.00126	1.13e-06	0.00128	2.46e-18	0.00125	1.56e-06	0.00129	14	1	34089511	34089601	Anxa8	annexin A8 [Source:MGI Symbol;Acc:MGI:1201374]
ENSMUSG00000096037	4680	241	8410	648	0.557	0.0516	-0.845	4.82e-07	0.00126	1.14e-06	0.00128	1.24e-05	0.00125	1.61e-07	0.00129	8	-1	123599861	123599979	n-R5s136	nuclear encoded rRNA 5S 136 [Source:MGI Symbol;Acc:MGI:4421992]
ENSMUSG00000037826	4260	223	2900	159	1.47	0.112	0.558	1.13e-06	0.00126	1.21e-06	0.00128	1.65e-06	0.00125	1.91e-06	0.00129	6	-1	57506502	57510849	Ppm1k	protein phosphatase 1K (PP2C domain containing) [Source:MGI Symbol;Acc:MGI:2442111]
ENSMUSG00000046805	2640	135	4160	272	0.634	0.0526	-0.658	9.74e-07	0.00126	1.21e-06	0.00128	0.000195	0.00333	1.63e-06	0.00129	19	1	12461033	12465284	Mpeg1	macrophage expressed gene 1 [Source:MGI Symbol;Acc:MGI:1333743]
ENSMUSG00000006301	8530	459	11900	489	0.72	0.0488	-0.474	1.28e-06	0.00126	1.28e-06	0.00128	4.14e-07	0.00125	2.02e-06	0.00129	1	-1	74288247	74289518	Tmbim1	transmembrane BAX inhibitor motif containing 1 [Source:MGI Symbol;Acc:MGI:1916910]
ENSMUSG00000073647	41800	1600	30200	1220	1.39	0.0771	0.471	1.08e-06	0.00126	1.35e-06	0.00128	1.65e-06	0.00125	4.77e-07	0.00129	18	-1	4198616	4198969	Gm10557	predicted gene 10557 [Source:MGI Symbol;Acc:MGI:3708638]
ENSMUSG00000022375	1740	113	1100	61.2	1.58	0.135	0.659	1.19e-06	0.00126	1.36e-06	0.00128	1.31e-08	0.00125	1.74e-06	0.00129	15	-1	66379858	66380571	Lrrc6	leucine rich repeat containing 6 (testis) [Source:MGI Symbol;Acc:MGI:1859553]
ENSMUSG00000049106	7620	320	10300	447	0.737	0.0445	-0.439	1.35e-06	0.00126	1.42e-06	0.00128	3.39e-06	0.00125	2.03e-06	0.00129	12	-1	80335847	80340276	Dcaf5	DDB1 and CUL4 associated factor 5 [Source:MGI Symbol;Acc:MGI:2444785]
ENSMUSG00000024357	8110	468	12200	680	0.665	0.0534	-0.589	1.34e-06	0.00126	1.43e-06	0.00128	1.18e-05	0.00125	2.1e-06	0.00129	18	-1	35266400	35266909	Sil1	endoplasmic reticulum chaperone SIL1 homolog (S. cerevisiae) [Source:MGI Symbol;Acc:MGI:1932040]
ENSMUSG00000038400	10800	609	16100	896	0.67	0.0532	-0.578	1.49e-06	0.00126	1.57e-06	0.00128	6.38e-06	0.00125	2.07e-06	0.00129	2	-1	173224458	173228343	Pmepa1	prostate transmembrane protein, androgen induced 1 [Source:MGI Symbol;Acc:MGI:1929600]
ENSMUSG00000064829	2260	124	1500	89.5	1.5	0.122	0.587	1.53e-06	0.00126	1.62e-06	0.00128	2.12e-06	0.00125	2.46e-06	0.00129	2	1	26912218	26912291	Gm22879	predicted gene, 22879 [Source:MGI Symbol;Acc:MGI:5452656]
ENSMUSG00000095334	2220	204	5950	557	0.373	0.0489	-1.42	2.26e-07	0.00126	1.66e-06	0.00128	9.72e-10	0.00125	2.07e-09	0.00129	7	1	126942144	126942342	Gm21984	predicted gene 21984 [Source:MGI Symbol;Acc:MGI:5439453]
ENSMUSG00000030469	13800	613	10100	454	1.37	0.0868	0.455	1.62e-06	0.00126	1.69e-06	0.00128	5.01e-06	0.00125	2.44e-06	0.00129	7	1	43584068	43584296	Zfp719	zinc finger protein 719 [Source:MGI Symbol;Acc:MGI:2444708]
ENSMUSG00000036594	1630	96.9	2610	176	0.624	0.0562	-0.679	1.6e-06	0.00126	1.78e-06	0.00128	1.82e-09	0.00125	2.19e-06	0.00129	17	-1	34282744	34283023	H2-Aa	histocompatibility 2, class II antigen A, alpha [Source:MGI Symbol;Acc:MGI:95895]
ENSMUSG00000031375	12100	712	18400	1080	0.66	0.0549	-0.6	1.78e-06	0.00126	1.84e-06	0.00128	0.000675	0.00944	2.17e-06	0.00129	X	1	73483602	73483762	Bgn	biglycan [Source:MGI Symbol;Acc:MGI:88158]
ENSMUSG00000029781	20900	974	15000	716	1.39	0.0927	0.477	1.79e-06	0.00126	1.85e-06	0.00128	3.69e-06	0.00125	2.54e-06	0.00129	6	1	56832059	56832427	Fkbp9	FK506 binding protein 9 [Source:MGI Symbol;Acc:MGI:1350921]
ENSMUSG00000029994	12100	1230	23700	1920	0.51	0.0662	-0.97	1.5e-06	0.00126	1.87e-06	0.00128	5.15e-06	0.00125	4.33e-06	0.00129	6	-1	86736840	86737823	Anxa4	annexin A4 [Source:MGI Symbol;Acc:MGI:88030]
ENSMUSG00000000058	1560	64.9	2230	121	0.701	0.048	-0.513	1.73e-06	0.00126	1.88e-06	0.00128	0.00217	0.0254	2.18e-06	0.00129	6	1	17281185	17281510	Cav2	caveolin 2 [Source:MGI Symbol;Acc:MGI:107571]
ENSMUSG00000004698	2390	138	1480	99.2	1.62	0.143	0.692	1.51e-06	0.00126	1.89e-06	0.00128	2.91e-06	0.00125	2.07e-06	0.00129	12	-1	34371503	34374138	Hdac9	histone deacetylase 9 [Source:MGI Symbol;Acc:MGI:1931221]
ENSMUSG00000082361	3250	194	5530	421	0.588	0.0569	-0.767	1.55e-06	0.00126	1.92e-06	0.00128	2.8e-05	0.00131	2.4e-06	0.00129	5	-1	91357261	91359327	Btc	betacellulin, epidermal growth factor family member [Source:MGI Symbol;Acc:MGI:99439]
ENSMUSG00000031750	1230	54.9	1670	71.3	0.738	0.0456	-0.439	1.89e-06	0.00126	1.94e-06	0.00128	3.41e-06	0.00125	2.71e-06	0.00129	8	-1	110741829	110742448	Il34	interleukin 34 [Source:MGI Symbol;Acc:MGI:1923777]
ENSMUSG00000004317	6480	318	9210	459	0.704	0.0493	-0.507	1.83e-06	0.00126	1.94e-06	0.00128	2.08e-05	0.00127	2.8e-06	0.00129	X	-1	7153810	7159819	Clcn5	chloride channel 5 [Source:MGI Symbol;Acc:MGI:99486]
ENSMUSG00000003271	1750	66.9	2350	104	0.747	0.0436	-0.421	1.87e-06	0.00126	1.96e-06	0.00128	1.27e-05	0.00125	2.35e-06	0.00129	7	-1	45729983	45730199	Sult2b1	sulfotransferase family, cytosolic, 2B, member 1 [Source:MGI Symbol;Acc:MGI:1926342]
ENSMUSG00000029650	4940	225	6830	323	0.722	0.0474	-0.469	1.92e-06	0.00126	1.99e-06	0.00128	4.55e-07	0.00125	2.43e-06	0.00129	5	-1	147878437	147879214	Slc46a3	solute carrier family 46, member 3 [Source:MGI Symbol;Acc:MGI:1918956]
ENSMUSG00000030800	3660	193	5390	298	0.679	0.0518	-0.558	1.89e-06	0.00126	2.07e-06	0.00128	3.52e-06	0.00125	2.99e-06	0.00129	7	-1	127925725	127926640	Prss8	protease, serine, 8 (prostasin) [Source:MGI Symbol;Acc:MGI:1923810]
ENSMUSG00000023284	7380	706	3390	205	2.18	0.246	1.12	6.13e-07	0.00126	2.09e-06	0.00128	0.00037	0.00563	8.59e-07	0.00129	5	1	110127247	110129102	Zfp605	zinc finger protein 605 [Source:MGI Symbol;Acc:MGI:2444933]
ENSMUSG00000020407	3590	227	2350	120	1.53	0.124	0.609	1.99e-06	0.00126	2.17e-06	0.00128	1.18e-05	0.00125	2.51e-06	0.00129	11	1	9118103	9118284	Upp1	uridine phosphorylase 1 [Source:MGI Symbol;Acc:MGI:1097668]
ENSMUSG00000059824	6130	357	4060	243	1.51	0.126	0.595	2.22e-06	0.00126	2.32e-06	0.00128	1.46e-06	0.00125	2.9e-06	0.00129	7	1	45705088	45705762	Dbp	D site albumin promoter binding protein [Source:MGI Symbol;Acc:MGI:94866]
ENSMUSG00000033022	2890	199	1740	130	1.66	0.169	0.733	2.21e-06	0.00126	2.41e-06	0.00128	2.57e-08	0.00125	3.45e-06	0.00129	18	-1	46713205	46713961	Cdo1	cysteine dioxygenase 1, cytosolic [Source:MGI Symbol;Acc:MGI:105925]
ENSMUSG00000000056	3640	210	5580	344	0.653	0.0551	-0.615	2.26e-06	0.00126	2.43e-06	0.00128	0.000664	0.00933	3.05e-06	0.00129	11	1	121237253	121237351	Narf	nuclear prelamin A recognition factor [Source:MGI Symbol;Acc:MGI:1914858]
ENSMUSG00000030219	1190	82	2000	145	0.597	0.0598	-0.744	2.22e-06	0.00126	2.49e-06	0.00128	5.09e-07	0.00125	3.18e-06	0.00129	6	-1	136907311	136907507	Erp27	endoplasmic reticulum protein 27 [Source:MGI Symbol;Acc:MGI:1916437]
ENSMUSG00000020102	1620	75.8	1100	76.2	1.47	0.123	0.554	2.5e-06	0.00126	2.5e-06	0.00128	2.04e-14	0.00125	3.48e-06	0.00129	10	-1	125226464	125228289	Slc16a7	solute carrier family 16 (monocarboxylic acid transporters), member 7 [Source:MGI Symbol;Acc:MGI:1330284]
ENSMUSG00000024558	2380	141	3590	205	0.664	0.0545	-0.592	2.31e-06	0.00126	2.5e-06	0.00128	6.1e-06	0.00125	3.82e-06	0.00129	18	-1	73929213	73931094	Mapk4	mitogen-activated protein kinase 4 [Source:MGI Symbol;Acc:MGI:2444559]
ENSMUSG00000005656	9120	474	12500	535	0.727	0.0489	-0.46	2.49e-06	0.00126	2.5e-06	0.00128	7.65e-07	0.00125	3.47e-06	0.00129	12	-1	54746349	54747059	Snx6	sorting nexin 6 [Source:MGI Symbol;Acc:MGI:1919433]
ENSMUSG00000036275	19300	902	13900	692	1.39	0.0952	0.477	2.46e-06	0.00126	2.51e-06	0.00128	4.14e-06	0.00125	3.17e-06	0.00129	11	1	52403046	52403274	9530068E07Rik	RIKEN cDNA 9530068E07 gene [Source:MGI Symbol;Acc:MGI:2654705]
ENSMUSG00000039304	1230	55.6	1700	79.7	0.725	0.0472	-0.464	2.39e-06	0.00126	2.51e-06	0.00128	6.98e-07	0.00125	3.37e-06	0.00129	3	1	27317028	27317290	Tnfsf10	tumor necrosis factor (ligand) superfamily, member 10 [Source:MGI Symbol;Acc:MGI:107414]
ENSMUSG00000027490	1880	109	2770	152	0.679	0.054	-0.559	2.46e-06	0.00126	2.54e-06	0.00128	3.48e-08	0.00125	3.16e-06	0.00129	2	-1	154559407	154560935	E2f1	E2F transcription factor 1 [Source:MGI Symbol;Acc:MGI:101941]
ENSMUSG00000039328	2740	175	4510	324	0.607	0.0584	-0.72	2.27e-06	0.00126	2.55e-06	0.00128	5.85e-05	0.00157	3.15e-06	0.00129	8	1	31111820	31112172	Rnf122	ring finger protein 122 [Source:MGI Symbol;Acc:MGI:1916117]
ENSMUSG00000050777	1080	63.7	1700	110	0.638	0.0558	-0.649	2.36e-06	0.00126	2.69e-06	0.00128	6.16e-05	0.00161	3.67e-06	0.00129	1	-1	120067377	120068324	Tmem37	transmembrane protein 37 [Source:MGI Symbol;Acc:MGI:2157899]
ENSMUSG00000047631	883	52.2	1320	73.4	0.67	0.0544	-0.578	2.54e-06	0.00126	2.71e-06	0.00128	2.39e-06	0.00125	4.16e-06	0.00129	10	1	128267997	128268769	Apof	apolipoprotein F [Source:MGI Symbol;Acc:MGI:104539]
ENSMUSG00000041120	2730	157	1850	94.6	1.48	0.114	0.563	2.48e-06	0.00126	2.72e-06	0.00128	9.72e-05	0.00201	3.56e-06	0.00129	4	-1	139082284	139083602	Nbl1	neuroblastoma, suppression of tumorigenicity 1 [Source:MGI Symbol;Acc:MGI:104591]
ENSMUSG00000006333	11100	750	17700	1150	0.63	0.059	-0.667	2.6e-06	0.00126	2.74e-06	0.00128	6.66e-08	0.00125	3.39e-06	0.00129	7	1	3704646	3704768	Rps9	ribosomal protein S9 [Source:MGI Symbol;Acc:MGI:1924096]
ENSMUSG00000058715	3120	208	4790	282	0.652	0.0578	-0.617	2.71e-06	0.00126	2.8e-06	0.00128	3.3e-06	0.00125	3.66e-06	0.00129	1	-1	171229572	171229927	Fcer1g	Fc receptor, IgE, high affinity I, gamma polypeptide [Source:MGI Symbol;Acc:MGI:95496]
ENSMUSG00000000078	5030	210	7150	388	0.704	0.0482	-0.507	2.63e-06	0.00126	3e-06	0.00128	0.000129	0.00242	3.82e-06	0.00129	13	1	5861489	5861842	Klf6	Kruppel-like factor 6 [Source:MGI Symbol;Acc:MGI:1346318]
ENSMUSG00000082286	2710	173	4580	314	0.592	0.0554	-0.757	1.87e-06	0.00126	3.1e-06	0.00128	6.48e-06	0.00125	2.15e-06	0.00129	11	1	3129382	3129520	Pisd-ps1	phosphatidylserine decarboxylase, pseudogene 1 [Source:MGI Symbol;Acc:MGI:3842428]
ENSMUSG00000006360	2630	99.4	3610	179	0.727	0.0454	-0.459	2.7e-06	0.00126	3.11e-06	0.00128	9.82e-06	0.00125	4.15e-06	0.00129	12	1	113152012	113152153	Crip1	cysteine-rich protein 1 (intestinal) [Source:MGI Symbol;Acc:MGI:88501]
ENSMUSG00000055413	1990	118	1220	105	1.63	0.171	0.706	3.14e-06	0.00126	3.18e-06	0.00128	1.7e-05	0.00126	6.93e-06	0.00129	17	1	35394811	35395079	H2-Q5	histocompatibility 2, Q region locus 5 [Source:MGI Symbol;Acc:MGI:95934]
ENSMUSG00000020607	3350	196	5050	296	0.663	0.0549	-0.593	2.93e-06	0.00126	3.18e-06	0.00128	2.21e-05	0.00127	4.64e-06	0.00129	12	-1	14147599	14150760	Fam84a	family with sequence similarity 84, member A [Source:MGI Symbol;Acc:MGI:2145011]
ENSMUSG00000031897	2560	110	3440	149	0.743	0.0454	-0.428	3.06e-06	0.00126	3.19e-06	0.00128	1.24e-05	0.00125	4.52e-06	0.00129	8	-1	105935728	105935905	Psmb10	proteasome (prosome, macropain) subunit, beta type 10 [Source:MGI Symbol;Acc:MGI:1096380]
ENSMUSG00000080759	953	74.3	1590	106	0.601	0.0617	-0.735	2.95e-06	0.00126	3.3e-06	0.00128	5.57e-06	0.00125	6.58e-06	0.00129	6	1	53045884	53046423	Gm15573	predicted gene 15573 [Source:MGI Symbol;Acc:MGI:3783021]
ENSMUSG00000040268	10700	475	14400	634	0.741	0.0464	-0.432	3.26e-06	0.00126	3.33e-06	0.00128	6.13e-05	0.0016	4.04e-06	0.00129	7	1	130877734	130878153	Plekha1	pleckstrin homology domain containing, family A (phosphoinositide binding specific) member 1 [Source:MGI Symbol;Acc:MGI:2442213]
ENSMUSG00000019122	1460	176	2980	265	0.49	0.0734	-1.03	3.12e-06	0.00126	3.37e-06	0.00128	2.1e-06	0.00125	4.82e-06	0.00129	11	-1	83572919	83575495	Ccl9	chemokine (C-C motif) ligand 9 [Source:MGI Symbol;Acc:MGI:104533]
ENSMUSG00000020420	1420	116	718	52.8	1.98	0.217	0.986	1.22e-06	0.00126	3.46e-06	0.00128	4.86e-06	0.00125	1.19e-06	0.00129	7	1	27877766	27879567	Zfp607	zinc finger proten 607 [Source:MGI Symbol;Acc:MGI:3584526]
ENSMUSG00000025511	1820	86.7	2610	145	0.695	0.0509	-0.525	3.32e-06	0.00126	3.56e-06	0.00128	0.000201	0.0034	4.33e-06	0.00129	7	1	141475240	141475497	Tspan4	tetraspanin 4 [Source:MGI Symbol;Acc:MGI:1928097]
ENSMUSG00000027375	2010	115	3490	289	0.575	0.0579	-0.798	2.95e-06	0.00126	3.68e-06	0.00128	0.000119	0.00228	4.21e-06	0.00129	2	-1	127633226	127635054	Mal	myelin and lymphocyte protein, T cell differentiation protein [Source:MGI Symbol;Acc:MGI:892970]
ENSMUSG00000024500	2120	87.5	1590	71.3	1.33	0.0813	0.416	3.65e-06	0.00126	3.7e-06	0.00128	3.26e-06	0.00125	5.01e-06	0.00129	18	-1	42645269	42646007	Ppp2r2b	protein phosphatase 2 (formerly 2A), regulatory subunit B (PR 52), beta isoform [Source:MGI Symbol;Acc:MGI:1920180]
ENSMUSG00000022906	2700	198	4430	308	0.611	0.0617	-0.711	3.56e-06	0.00126	3.76e-06	0.00128	0.000344	0.00529	4.63e-06	0.00129	16	1	35938470	35939060	Parp9	poly (ADP-ribose) polymerase family, member 9 [Source:MGI Symbol;Acc:MGI:1933117]
ENSMUSG00000024538	2180	93.9	3080	164	0.708	0.0486	-0.498	3.37e-06	0.00126	3.79e-06	0.00128	0.000383	0.0058	4.94e-06	0.00129	18	-1	53406341	53407065	Ppic	peptidylprolyl isomerase C [Source:MGI Symbol;Acc:MGI:97751]
ENSMUSG00000024426	3980	176	5370	242	0.74	0.0467	-0.434	3.76e-06	0.00126	3.84e-06	0.00128	8.29e-06	0.00125	4.56e-06	0.00129	17	-1	35898257	35898350	Atat1	alpha tubulin acetyltransferase 1 [Source:MGI Symbol;Acc:MGI:1913869]
ENSMUSG00000055114	881	39.8	1210	55.9	0.731	0.0473	-0.452	3.72e-06	0.00126	3.91e-06	0.00128	6.29e-06	0.00125	5.42e-06	0.00129	15	-1	58344925	58345037	Anxa13	annexin A13 [Source:MGI Symbol;Acc:MGI:1917037]
ENSMUSG00000023906	5540	410	3270	245	1.69	0.178	0.759	3.56e-06	0.00126	3.97e-06	0.00128	4.88e-06	0.00125	5.35e-06	0.00129	17	1	23679758	23679821	Cldn6	claudin 6 [Source:MGI Symbol;Acc:MGI:1859284]
ENSMUSG00000057924	3730	179	5180	250	0.72	0.0489	-0.475	3.83e-06	0.00126	4.04e-06	0.00128	3.22e-07	0.00125	5.82e-06	0.00129	8	-1	69372145	69372612	Gm10033	predicted gene 10033 [Source:MGI Symbol;Acc:MGI:3642803]
ENSMUSG00000073411	3020	476	7200	747	0.419	0.079	-1.26	4.01e-06	0.00126	4.42e-06	0.00128	1.5e-13	0.00125	6.31e-06	0.00129	17	1	35262730	35263186	H2-D1	histocompatibility 2, D region locus 1 [Source:MGI Symbol;Acc:MGI:95896]
ENSMUSG00000052305	1050	185	4440	625	0.236	0.0533	-2.08	1.56e-06	0.00126	4.53e-06	0.00128	1.29e-05	0.00125	9.59e-08	0.00129	7	-1	103826534	103826793	Hbb-bs	hemoglobin, beta adult s chain [Source:MGI Symbol;Acc:MGI:5474852]
ENSMUSG00000042808	4230	365	8750	811	0.483	0.0611	-1.05	2.43e-06	0.00126	4.65e-06	0.00128	1.4e-05	0.00125	2.8e-06	0.00129	12	-1	76792335	76793000	Gpx2	glutathione peroxidase 2 [Source:MGI Symbol;Acc:MGI:106609]
ENSMUSG00000030199	4660	244	6350	268	0.733	0.0493	-0.447	4.65e-06	0.00126	4.67e-06	0.00128	2.54e-07	0.00125	6.58e-06	0.00129	6	1	134035969	134036138	Etv6	ets variant gene 6 (TEL oncogene) [Source:MGI Symbol;Acc:MGI:109336]
ENSMUSG00000046410	1670	72.7	2290	111	0.728	0.0473	-0.458	4.32e-06	0.00126	4.7e-06	0.00128	2.81e-05	0.00131	6.75e-06	0.00129	7	-1	29221928	29225259	Kcnk6	potassium inwardly-rectifying channel, subfamily K, member 6 [Source:MGI Symbol;Acc:MGI:1891291]
ENSMUSG00000021822	1920	78.8	2580	119	0.742	0.0458	-0.43	4.49e-06	0.00126	4.74e-06	0.00128	0.000134	0.00248	6.04e-06	0.00129	14	1	20837049	20837135	Plau	plasminogen activator, urokinase [Source:MGI Symbol;Acc:MGI:97611]
ENSMUSG00000020744	4490	217	3260	151	1.38	0.0923	0.462	4.58e-06	0.00126	4.76e-06	0.00128	0.000115	0.00223	5.93e-06	0.00129	11	-1	115614178	115615591	Slc25a19	solute carrier family 25 (mitochondrial thiamine pyrophosphate carrier), member 19 [Source:MGI Symbol;Acc:MGI:1914533]
ENSMUSG00000023064	3060	189	2000	123	1.53	0.133	0.612	4.66e-06	0.00126	5.05e-06	0.00128	6.37e-07	0.00125	6.97e-06	0.00129	14	-1	34370274	34370565	Sncg	synuclein, gamma [Source:MGI Symbol;Acc:MGI:1298397]
ENSMUSG00000019124	16200	820	11500	612	1.41	0.104	0.498	4.94e-06	0.00126	5.06e-06	0.00128	6.4e-05	0.00163	6.33e-06	0.00129	6	-1	54505890	54509362	Scrn1	secernin 1 [Source:MGI Symbol;Acc:MGI:1917188]
ENSMUSG00000071519	1740	254	24300	4160	0.0716	0.0161	-3.8	9.15e-07	0.00126	5.07e-06	0.00128	2.09e-16	0.00125	4.63e-17	0.00129	6	-1	41374874	41375127	Prss3	protease, serine, 3 [Source:MGI Symbol;Acc:MGI:102758]
ENSMUSG00000027555	1770	100	1160	82	1.52	0.137	0.604	4.99e-06	0.00126	5.08e-06	0.00128	1.08e-08	0.00125	7.43e-06	0.00129	3	1	14645037	14645234	Car13	carbonic anhydrase 13 [Source:MGI Symbol;Acc:MGI:1931322]
ENSMUSG00000006546	2610	161	1740	95.3	1.5	0.123	0.584	4.81e-06	0.00126	5.28e-06	0.00128	0.000189	0.00325	6.71e-06	0.00129	1	-1	74889934	74890136	Cryba2	crystallin, beta A2 [Source:MGI Symbol;Acc:MGI:104336]
ENSMUSG00000032827	2550	133	1780	97.3	1.43	0.108	0.52	5.11e-06	0.00126	5.37e-06	0.00128	3.99e-06	0.00125	8.03e-06	0.00129	6	1	4905226	4906787	Ppp1r9a	protein phosphatase 1, regulatory (inhibitor) subunit 9A [Source:MGI Symbol;Acc:MGI:2442401]
ENSMUSG00000032487	12500	1140	24500	2200	0.51	0.0652	-0.97	3.9e-06	0.00126	5.38e-06	0.00128	1.46e-05	0.00125	8.87e-06	0.00129	1	1	150103869	150104115	Ptgs2	prostaglandin-endoperoxide synthase 2 [Source:MGI Symbol;Acc:MGI:97798]
ENSMUSG00000070427	4610	278	7330	515	0.628	0.0581	-0.671	4.86e-06	0.00126	5.5e-06	0.00128	0.000227	0.00373	6.85e-06	0.00129	7	-1	102015079	102015835	Il18bp	interleukin 18 binding protein [Source:MGI Symbol;Acc:MGI:1333800]
ENSMUSG00000024909	5010	253	3610	167	1.39	0.095	0.472	5.32e-06	0.00126	5.53e-06	0.00128	0.000216	0.00359	6.57e-06	0.00129	19	1	5474688	5474774	Efemp2	epidermal growth factor-containing fibulin-like extracellular matrix protein 2 [Source:MGI Symbol;Acc:MGI:1891209]
ENSMUSG00000021091	8860	652	14900	1100	0.597	0.0622	-0.745	4.89e-06	0.00126	5.57e-06	0.00128	2.05e-08	0.00125	7.88e-06	0.00129	12	1	104408654	104409307	Serpina3n	serine (or cysteine) peptidase inhibitor, clade A, member 3N [Source:MGI Symbol;Acc:MGI:105045]
ENSMUSG00000028551	2540	130	1810	91.9	1.41	0.101	0.492	5.57e-06	0.00126	5.78e-06	0.00128	7.28e-05	0.00173	7.29e-06	0.00129	4	-1	109660876	109661626	Cdkn2c	cyclin-dependent kinase inhibitor 2C (p18, inhibits CDK4) [Source:MGI Symbol;Acc:MGI:105388]
ENSMUSG00000021786	2660	130	3670	175	0.726	0.0497	-0.462	5.84e-06	0.00126	6e-06	0.00128	5.53e-05	0.00154	7.52e-06	0.00129	14	-1	16238656	16241070	Oxsm	3-oxoacyl-ACP synthase, mitochondrial [Source:MGI Symbol;Acc:MGI:1918397]
ENSMUSG00000026811	3530	149	2610	137	1.35	0.0913	0.438	6.1e-06	0.00126	6.11e-06	0.00128	9.3e-07	0.00125	7.32e-06	0.00129	2	1	32608464	32608557	St6galnac6	ST6 (alpha-N-acetyl-neuraminyl-2,3-beta-galactosyl-1,3)-N-acetylgalactosaminide alpha-2,6-sialyltransferase 6 [Source:MGI Symbol;Acc:MGI:1355316]
ENSMUSG00000048915	3030	145	2230	94.8	1.36	0.0869	0.44	5.88e-06	0.00126	6.16e-06	0.00128	9.89e-07	0.00125	7.42e-06	0.00129	17	-1	62604184	62607463	Efna5	ephrin A5 [Source:MGI Symbol;Acc:MGI:107444]
ENSMUSG00000028159	5690	264	7640	333	0.744	0.0474	-0.426	6.29e-06	0.00126	6.42e-06	0.00128	2.16e-05	0.00127	8.54e-06	0.00129	3	-1	137931007	137933189	Dapp1	dual adaptor for phosphotyrosine and 3-phosphoinositides 1 [Source:MGI Symbol;Acc:MGI:1347063]
ENSMUSG00000051439	3360	201	5820	490	0.577	0.0595	-0.794	5.29e-06	0.00126	6.65e-06	0.00128	3.48e-05	0.00136	7.72e-06	0.00129	18	-1	36725074	36726397	Cd14	CD14 antigen [Source:MGI Symbol;Acc:MGI:88318]
ENSMUSG00000020723	2040	112	1450	61.5	1.41	0.0976	0.494	5.82e-06	0.00126	6.66e-06	0.00128	5.96e-06	0.00125	8.57e-06	0.00129	11	-1	107732357	107735318	Cacng4	calcium channel, voltage-dependent, gamma subunit 4 [Source:MGI Symbol;Acc:MGI:1859167]
ENSMUSG00000033777	1480	76.2	2430	188	0.608	0.0566	-0.717	5.21e-06	0.00126	6.95e-06	0.00128	1.51e-05	0.00125	8.36e-06	0.00129	X	1	106147446	106147613	Tlr13	toll-like receptor 13 [Source:MGI Symbol;Acc:MGI:3045213]
ENSMUSG00000064343	1300	73.4	880	51.4	1.48	0.12	0.564	6.35e-06	0.00126	6.96e-06	0.00128	1.67e-05	0.00126	1.21e-05	0.00129	MT	-1	3772	3842	mt-Tq	mitochondrially encoded tRNA glutamine [Source:MGI Symbol;Acc:MGI:102477]
ENSMUSG00000000544	1720	89	2460	137	0.699	0.053	-0.517	6.84e-06	0.00126	7.12e-06	0.00128	9.36e-05	0.00196	8.37e-06	0.00129	1	1	166130238	166130604	Gpa33	glycoprotein A33 (transmembrane) [Source:MGI Symbol;Acc:MGI:1891703]
ENSMUSG00000067006	743	35.8	1030	52	0.722	0.0504	-0.471	7.06e-06	0.00126	7.27e-06	0.00128	4.1e-06	0.00125	8.48e-06	0.00129	1	1	106861173	106861260	Serpinb5	serine (or cysteine) peptidase inhibitor, clade B, member 5 [Source:MGI Symbol;Acc:MGI:109579]
ENSMUSG00000054200	2560	171	1620	109	1.57	0.149	0.654	6.75e-06	0.00126	7.29e-06	0.00128	0.000287	0.00452	9.55e-06	0.00129	19	1	38097079	38097693	Ffar4	free fatty acid receptor 4 [Source:MGI Symbol;Acc:MGI:2147577]
ENSMUSG00000053664	2650	129	1930	89.5	1.37	0.0923	0.458	6.93e-06	0.00126	7.31e-06	0.00128	7.41e-05	0.00174	9.92e-06	0.00129	1	-1	167223827	167223919	Uck2	uridine-cytidine kinase 2 [Source:MGI Symbol;Acc:MGI:1931744]
ENSMUSG00000025473	2180	195	4570	456	0.478	0.0641	-1.06	4.73e-06	0.00126	7.33e-06	0.00128	2.85e-07	0.00125	1.05e-05	0.00129	7	-1	139984729	139985430	Adam8	a disintegrin and metallopeptidase domain 8 [Source:MGI Symbol;Acc:MGI:107825]
ENSMUSG00000034634	1870	177	3150	217	0.593	0.0694	-0.755	7.38e-06	0.00126	7.52e-06	0.00128	8.71e-08	0.00125	1.05e-05	0.00129	15	-1	74762056	74762588	Ly6d	lymphocyte antigen 6 complex, locus D [Source:MGI Symbol;Acc:MGI:96881]
ENSMUSG00000053347	3670	200	2550	142	1.44	0.112	0.527	7.23e-06	0.00126	7.59e-06	0.00128	1.41e-05	0.00125	1.03e-05	0.00129	17	1	21988031	21988101	Zfp943	zinc finger prtoein 943 [Source:MGI Symbol;Acc:MGI:1921920]
ENSMUSG00000020399	2130	93	2990	163	0.714	0.0499	-0.486	7.13e-06	0.00126	7.62e-06	0.00128	0.000407	0.00613	8.79e-06	0.00129	11	1	46454935	46455058	Havcr2	hepatitis A virus cellular receptor 2 [Source:MGI Symbol;Acc:MGI:2159682]
ENSMUSG00000066705	2950	190	5100	424	0.578	0.0609	-0.791	6.26e-06	0.00126	7.72e-06	0.00128	1.7e-07	0.00125	9.31e-06	0.00129	9	1	45370185	45370488	Fxyd6	FXYD domain-containing ion transport regulator 6 [Source:MGI Symbol;Acc:MGI:1890226]
ENSMUSG00000062202	11000	603	7720	375	1.42	0.104	0.505	7.34e-06	0.00126	7.82e-06	0.00128	0.000223	0.00369	9.61e-06	0.00129	17	-1	30215524	30220570	Btbd9	BTB (POZ) domain containing 9 [Source:MGI Symbol;Acc:MGI:1916625]
ENSMUSG00000020570	5410	311	7800	425	0.695	0.055	-0.526	7.71e-06	0.00126	7.86e-06	0.00128	4.36e-05	0.00143	9.14e-06	0.00129	12	1	32953891	32954018	Sypl	synaptophysin-like protein [Source:MGI Symbol;Acc:MGI:108081]
ENSMUSG00000035443	5100	332	7780	482	0.656	0.0589	-0.609	7.56e-06	0.00126	8e-06	0.00128	7.77e-05	0.00177	1.09e-05	0.00129	9	1	26999951	27000056	Thyn1	thymocyte nuclear protein 1 [Source:MGI Symbol;Acc:MGI:1925112]
ENSMUSG00000023249	1840	84	2530	128	0.726	0.0496	-0.461	8.14e-06	0.00126	8.43e-06	0.00128	2.61e-05	0.00129	9.7e-06	0.00129	9	-1	106470322	106471402	Parp3	poly (ADP-ribose) polymerase family, member 3 [Source:MGI Symbol;Acc:MGI:1891258]
ENSMUSG00000097392	1680	105	1120	64.8	1.5	0.128	0.589	7.85e-06	0.00126	8.57e-06	0.00128	8.24e-06	0.00125	1.11e-05	0.00129	5	1	104550886	104554211	D930016D06Rik	RIKEN cDNA D930016D06 gene [Source:MGI Symbol;Acc:MGI:2442700]
ENSMUSG00000032890	2720	125	2020	91.1	1.35	0.0868	0.428	8.51e-06	0.00126	8.71e-06	0.00128	0.000202	0.0034	1.03e-05	0.00129	4	1	120854816	120855122	Rims3	regulating synaptic membrane exocytosis 3 [Source:MGI Symbol;Acc:MGI:2443331]
ENSMUSG00000015134	1450	128	10300	1650	0.14	0.0256	-2.83	1.46e-06	0.00126	8.82e-06	0.00128	7.74e-05	0.00177	2.95e-08	0.00129	7	-1	66390892	66392761	Aldh1a3	aldehyde dehydrogenase family 1, subfamily A3 [Source:MGI Symbol;Acc:MGI:1861722]
ENSMUSG00000097070	2730	175	4250	277	0.644	0.0588	-0.636	8e-06	0.00126	9.04e-06	0.00128	6.63e-05	0.00166	1.37e-05	0.0013	5	1	36796228	36797729	Gm26605	predicted gene, 26605 [Source:MGI Symbol;Acc:MGI:5477099]
ENSMUSG00000024737	1220	59.5	1720	94.4	0.706	0.0518	-0.502	8.5e-06	0.00126	9.14e-06	0.00128	7.02e-05	0.0017	1.17e-05	0.00129	19	1	10842544	10843578	Slc15a3	solute carrier family 15, member 3 [Source:MGI Symbol;Acc:MGI:1929691]
ENSMUSG00000029249	1640	84.9	2510	170	0.654	0.0558	-0.612	8.12e-06	0.00126	9.46e-06	0.00128	0.000335	0.00517	1.15e-05	0.00129	5	1	77267932	77268823	Rest	RE1-silencing transcription factor [Source:MGI Symbol;Acc:MGI:104897]
ENSMUSG00000045268	6910	417	4790	220	1.44	0.109	0.529	8.78e-06	0.00126	9.47e-06	0.00128	0.000249	0.00404	1.06e-05	0.00129	4	-1	119169513	119171042	Zfp691	zinc finger protein 691 [Source:MGI Symbol;Acc:MGI:3041163]
ENSMUSG00000049723	3410	251	5870	478	0.581	0.0637	-0.783	8.5e-06	0.00126	9.83e-06	0.00128	0.000178	0.00309	1.23e-05	0.00129	9	1	7347374	7347538	Mmp12	matrix metallopeptidase 12 [Source:MGI Symbol;Acc:MGI:97005]
ENSMUSG00000021553	994	48.4	1830	154	0.544	0.053	-0.877	3.16e-06	0.00126	1.02e-05	0.00128	2.84e-07	0.00125	7.99e-08	0.00129	13	-1	58553305	58555816	Slc28a3	solute carrier family 28 (sodium-coupled nucleoside transporter), member 3 [Source:MGI Symbol;Acc:MGI:2137361]
ENSMUSG00000022969	5150	318	7810	489	0.66	0.0581	-0.599	9.52e-06	0.00126	1.04e-05	0.00128	9.83e-05	0.00202	1.45e-05	0.0013	16	1	91406755	91407741	Il10rb	interleukin 10 receptor, beta [Source:MGI Symbol;Acc:MGI:109380]
ENSMUSG00000009246	6040	378	3700	336	1.63	0.18	0.706	1.03e-05	0.00126	1.04e-05	0.00128	4.04e-05	0.00141	2.16e-05	0.00132	7	-1	143071217	143072436	Trpm5	transient receptor potential cation channel, subfamily M, member 5 [Source:MGI Symbol;Acc:MGI:1861718]
ENSMUSG00000064515	1480	70.7	2700	259	0.546	0.0586	-0.872	8.04e-06	0.00126	1.09e-05	0.00128	0.00716	0.0656	1.14e-05	0.00129	6	1	60250792	60250910	n-R5s162	nuclear encoded rRNA 5S 162 [Source:MGI Symbol;Acc:MGI:4422026]
ENSMUSG00000035936	3790	235	2550	144	1.48	0.125	0.57	1.03e-05	0.00126	1.1e-05	0.00128	0.00204	0.0241	1.35e-05	0.0013	13	-1	24907579	24911766	Aldh5a1	aldhehyde dehydrogenase family 5, subfamily A1 [Source:MGI Symbol;Acc:MGI:2441982]
ENSMUSG00000026073	1510	98.6	2490	192	0.609	0.0615	-0.715	9.8e-06	0.00126	1.11e-05	0.00128	0.000178	0.00309	1.34e-05	0.0013	1	1	40102389	40102537	Il1r2	interleukin 1 receptor, type II [Source:MGI Symbol;Acc:MGI:96546]
ENSMUSG00000022952	4570	296	7270	527	0.629	0.0611	-0.669	1.07e-05	0.00126	1.15e-05	0.00128	0.000783	0.0107	1.32e-05	0.0013	16	-1	92601467	92606124	Runx1	runt related transcription factor 1 [Source:MGI Symbol;Acc:MGI:99852]
ENSMUSG00000038521	523	14.4	916	74.4	0.571	0.049	-0.808	2.84e-06	0.00126	1.24e-05	0.00128	1.05e-05	0.00125	5.99e-07	0.00129	6	-1	124530345	124531740	C1s	complement component 1, s subcomponent [Source:MGI Symbol;Acc:MGI:1355312]
ENSMUSG00000027761	706	36.9	972	47.4	0.726	0.0518	-0.462	1.22e-05	0.00127	1.24e-05	0.00128	3.81e-06	0.00125	1.55e-05	0.0013	3	1	60031763	60031941	Aadac	arylacetamide deacetylase (esterase) [Source:MGI Symbol;Acc:MGI:1915008]
ENSMUSG00000049580	1200	56	1710	101	0.7	0.0526	-0.515	1.14e-05	0.00127	1.24e-05	0.00128	0.000552	0.00796	1.46e-05	0.0013	7	-1	98350786	98353130	Tsku	tsukushi [Source:MGI Symbol;Acc:MGI:2443855]
ENSMUSG00000062210	1430	76.6	1930	81.7	0.745	0.0508	-0.426	1.25e-05	0.00127	1.25e-05	0.00128	2.53e-10	0.00125	1.35e-05	0.0013	18	1	50046372	50051320	Tnfaip8	tumor necrosis factor, alpha-induced protein 8 [Source:MGI Symbol;Acc:MGI:2147191]
ENSMUSG00000022178	1010	48.5	1360	62.3	0.742	0.0493	-0.43	1.23e-05	0.00127	1.25e-05	0.00128	4.32e-06	0.00125	1.54e-05	0.0013	14	-1	54567469	54569056	Ajuba	ajuba LIM protein [Source:MGI Symbol;Acc:MGI:1341886]
ENSMUSG00000032440	2370	134	3530	225	0.672	0.0571	-0.574	1.19e-05	0.00127	1.26e-05	0.00128	1.12e-06	0.00125	1.47e-05	0.0013	9	-1	116087698	116090557	Tgfbr2	transforming growth factor, beta receptor II [Source:MGI Symbol;Acc:MGI:98729]
ENSMUSG00000006731	1470	105	2270	147	0.647	0.0625	-0.628	1.26e-05	0.00127	1.3e-05	0.00128	1.26e-07	0.00125	1.59e-05	0.0013	10	1	127165156	127165519	B4galnt1	beta-1,4-N-acetyl-galactosaminyl transferase 1 [Source:MGI Symbol;Acc:MGI:1342057]
ENSMUSG00000051355	3470	181	2510	125	1.39	0.0997	0.47	1.29e-05	0.00127	1.32e-05	0.00128	0.000198	0.00336	1.47e-05	0.0013	11	-1	22896136	22900057	Commd1	COMM domain containing 1 [Source:MGI Symbol;Acc:MGI:109474]
ENSMUSG00000068615	15300	845	10600	633	1.44	0.118	0.53	1.29e-05	0.00127	1.33e-05	0.00128	1.87e-05	0.00126	1.75e-05	0.0013	2	-1	114009601	114011923	Gjd2	gap junction protein, delta 2 [Source:MGI Symbol;Acc:MGI:1334209]
ENSMUSG00000064604	2650	95.2	3790	228	0.7	0.0491	-0.515	9.58e-06	0.00126	1.36e-05	0.00128	0.00102	0.0134	1.74e-05	0.0013	4	1	132309941	132310069	Snora44	small nucleolar RNA, H/ACA box 44 [Source:MGI Symbol;Acc:MGI:3819506]
ENSMUSG00000003051	5800	353	8360	456	0.694	0.0567	-0.528	1.33e-05	0.00127	1.36e-05	0.00128	4.63e-09	0.00125	1.78e-05	0.00131	1	-1	135253574	135254380	Elf3	E74-like factor 3 [Source:MGI Symbol;Acc:MGI:1101781]
ENSMUSG00000022587	12400	891	19400	1310	0.638	0.0628	-0.648	1.3e-05	0.00127	1.37e-05	0.00128	0.000202	0.0034	1.74e-05	0.0013	15	1	74957777	74957877	Ly6e	lymphocyte antigen 6 complex, locus E [Source:MGI Symbol;Acc:MGI:106651]
ENSMUSG00000024145	4310	253	2970	163	1.45	0.116	0.536	1.3e-05	0.00127	1.38e-05	0.00128	0.000928	0.0123	1.74e-05	0.0013	17	-1	86997256	86997567	Pigf	phosphatidylinositol glycan anchor biosynthesis, class F [Source:MGI Symbol;Acc:MGI:99462]
ENSMUSG00000062542	3510	237	2320	132	1.52	0.134	0.6	1.31e-05	0.00127	1.4e-05	0.00128	0.00151	0.0187	1.57e-05	0.0013	7	1	107370728	107371147	Syt9	synaptotagmin IX [Source:MGI Symbol;Acc:MGI:1926373]
ENSMUSG00000062345	1210	64	1760	107	0.688	0.0555	-0.539	1.42e-05	0.00128	1.5e-05	0.00129	0.00116	0.0149	1.72e-05	0.0013	1	1	107511423	107511478	Serpinb2	serine (or cysteine) peptidase inhibitor, clade B, member 2 [Source:MGI Symbol;Acc:MGI:97609]
ENSMUSG00000055128	4180	222	5920	331	0.705	0.0544	-0.503	1.5e-05	0.00128	1.54e-05	0.00129	3.19e-05	0.00134	1.75e-05	0.0013	14	1	46832134	46832379	Cgrrf1	cell growth regulator with ring finger domain 1 [Source:MGI Symbol;Acc:MGI:1916368]
ENSMUSG00000000958	1220	65.8	1740	98.7	0.701	0.0549	-0.513	1.59e-05	0.00128	1.66e-05	0.0013	7.73e-06	0.00125	2.05e-05	0.00132	14	-1	54369444	54369886	Slc7a7	solute carrier family 7 (cationic amino acid transporter, y+ system), member 7 [Source:MGI Symbol;Acc:MGI:1337120]
ENSMUSG00000038418	8310	464	5870	318	1.42	0.11	0.502	1.64e-05	0.00128	1.67e-05	0.0013	0.000378	0.00573	1.86e-05	0.00131	18	1	34859823	34861786	Egr1	early growth response 1 [Source:MGI Symbol;Acc:MGI:95295]
ENSMUSG00000055963	2260	121	1630	76.9	1.38	0.0986	0.469	1.6e-05	0.00128	1.68e-05	0.0013	0.000716	0.00996	2e-05	0.00132	4	1	12906838	12906938	Triqk	triple QxxK/R motif containing [Source:MGI Symbol;Acc:MGI:3650048]
ENSMUSG00000036983	4760	247	3440	173	1.38	0.0999	0.468	1.63e-05	0.00128	1.69e-05	0.0013	4.58e-05	0.00144	2.06e-05	0.00132	17	-1	3519263	3519795	Tfb1m	transcription factor B1, mitochondrial [Source:MGI Symbol;Acc:MGI:2146851]
ENSMUSG00000003665	1580	91.9	2440	173	0.646	0.0593	-0.631	1.53e-05	0.00128	1.72e-05	0.0013	0.000199	0.00338	2.07e-05	0.00132	17	-1	17843328	17844299	Has1	hyaluronan synthase1 [Source:MGI Symbol;Acc:MGI:106590]
ENSMUSG00000029759	10100	493	13800	673	0.729	0.0503	-0.457	1.64e-05	0.00128	1.76e-05	0.0013	3.37e-05	0.00135	3.05e-05	0.00139	6	-1	5236433	5236998	Pon3	paraoxonase 3 [Source:MGI Symbol;Acc:MGI:106686]
ENSMUSG00000025921	5470	297	7570	382	0.722	0.0536	-0.47	1.74e-05	0.00128	1.76e-05	0.0013	2.76e-06	0.00125	2.1e-05	0.00132	1	1	16105774	16106306	Rdh10	retinol dehydrogenase 10 (all-trans) [Source:MGI Symbol;Acc:MGI:1924238]
ENSMUSG00000068758	3000	205	1940	131	1.55	0.149	0.631	1.7e-05	0.00128	1.79e-05	0.0013	2.37e-06	0.00125	2.18e-05	0.00132	14	1	14347914	14348068	Il3ra	interleukin 3 receptor, alpha chain [Source:MGI Symbol;Acc:MGI:96553]
ENSMUSG00000054814	4600	271	6590	366	0.698	0.0566	-0.518	1.75e-05	0.00128	1.8e-05	0.0013	8.15e-07	0.00125	2.22e-05	0.00133	5	-1	73998463	74002137	Usp46	ubiquitin specific peptidase 46 [Source:MGI Symbol;Acc:MGI:1916977]
ENSMUSG00000021453	5390	255	7230	340	0.745	0.0497	-0.425	1.77e-05	0.00128	1.8e-05	0.0013	2.18e-05	0.00127	2.08e-05	0.00132	13	1	51846678	51846832	Gadd45g	growth arrest and DNA-damage-inducible 45 gamma [Source:MGI Symbol;Acc:MGI:1346325]
ENSMUSG00000030423	3730	291	5880	398	0.634	0.0655	-0.657	1.75e-05	0.00128	1.8e-05	0.0013	1.14e-10	0.00125	2.22e-05	0.00133	7	-1	38262820	38263309	Pop4	processing of precursor 4, ribonuclease P/MRP family, (S. cerevisiae) [Source:MGI Symbol;Acc:MGI:1913411]
ENSMUSG00000027199	11400	862	18400	1330	0.621	0.0649	-0.688	1.69e-05	0.00128	1.82e-05	0.0013	0.000148	0.00267	2.41e-05	0.00134	2	-1	122594467	122595609	Gatm	glycine amidinotransferase (L-arginine:glycine amidinotransferase) [Source:MGI Symbol;Acc:MGI:1914342]
ENSMUSG00000026821	6790	515	10900	761	0.624	0.0644	-0.68	1.7e-05	0.00128	1.85e-05	0.0013	1.4e-05	0.00125	2.78e-05	0.00137	2	1	28542290	28542902	Ralgds	ral guanine nucleotide dissociation stimulator [Source:MGI Symbol;Acc:MGI:107485]
ENSMUSG00000021187	9290	878	4500	587	2.06	0.333	1.05	1.65e-05	0.00128	1.88e-05	0.0013	1.24e-05	0.00125	1.18e-05	0.00129	12	-1	101645443	101649205	Tc2n	tandem C2 domains, nuclear [Source:MGI Symbol;Acc:MGI:1921663]
ENSMUSG00000057614	4010	253	2740	145	1.46	0.12	0.549	1.79e-05	0.00128	1.93e-05	0.0013	0.000134	0.00249	2.26e-05	0.00133	5	-1	18265135	18267209	Gnai1	guanine nucleotide binding protein (G protein), alpha inhibiting 1 [Source:MGI Symbol;Acc:MGI:95771]
ENSMUSG00000038633	26400	1270	19200	1050	1.37	0.0998	0.455	1.93e-05	0.00129	1.95e-05	0.0013	1.18e-05	0.00125	2.36e-05	0.00134	1	-1	182275772	182276893	Degs1	degenerative spermatocyte homolog 1 (Drosophila) [Source:MGI Symbol;Acc:MGI:1097711]
ENSMUSG00000020182	24700	2590	10700	1360	2.31	0.38	1.21	1.22e-05	0.00127	1.97e-05	0.0013	1.97e-05	0.00126	1.16e-05	0.00129	11	-1	11814101	11814517	Ddc	dopa decarboxylase [Source:MGI Symbol;Acc:MGI:94876]
ENSMUSG00000041598	3750	237	5490	325	0.684	0.0592	-0.548	1.98e-05	0.00129	2.02e-05	0.00131	2.55e-05	0.00129	2.32e-05	0.00133	11	-1	113726850	113729665	Cdc42ep4	CDC42 effector protein (Rho GTPase binding) 4 [Source:MGI Symbol;Acc:MGI:1929760]
ENSMUSG00000030970	2440	101	3280	165	0.744	0.0486	-0.427	2.01e-05	0.00129	2.13e-05	0.00131	0.00115	0.0149	2.5e-05	0.00134	7	-1	132987563	132988351	Ctbp2	C-terminal binding protein 2 [Source:MGI Symbol;Acc:MGI:1201686]
ENSMUSG00000029163	5280	285	7390	398	0.715	0.0545	-0.484	2.09e-05	0.0013	2.13e-05	0.00131	0.000371	0.00563	2.43e-05	0.00134	5	1	30913402	30914044	Emilin1	elastin microfibril interfacer 1 [Source:MGI Symbol;Acc:MGI:1926189]
ENSMUSG00000073096	8120	438	5710	351	1.42	0.116	0.507	2.18e-05	0.00131	2.2e-05	0.00132	3.34e-11	0.00125	2.51e-05	0.00134	6	1	48556955	48557094	Lrrc61	leucine rich repeat containing 61 [Source:MGI Symbol;Acc:MGI:2652848]
ENSMUSG00000027962	1850	97.1	2810	199	0.659	0.0581	-0.601	2.02e-05	0.00129	2.24e-05	0.00132	0.000526	0.00765	2.51e-05	0.00134	3	-1	116110020	116111037	Vcam1	vascular cell adhesion molecule 1 [Source:MGI Symbol;Acc:MGI:98926]
ENSMUSG00000078348	4510	360	7280	531	0.619	0.067	-0.691	2.23e-05	0.00131	2.33e-05	0.00134	0.000302	0.00472	2.92e-05	0.00138	10	1	13008450	13009182	Sf3b5	splicing factor 3b, subunit 5 [Source:MGI Symbol;Acc:MGI:1913375]
ENSMUSG00000036880	2570	155	3760	228	0.684	0.0585	-0.549	2.3e-05	0.00132	2.4e-05	0.00134	3.81e-05	0.00139	2.97e-05	0.00138	18	1	74787119	74787285	Acaa2	acetyl-Coenzyme A acyltransferase 2 (mitochondrial 3-oxoacyl-Coenzyme A thiolase) [Source:MGI Symbol;Acc:MGI:1098623]
ENSMUSG00000035557	1090	66.5	1910	177	0.569	0.0634	-0.813	2.01e-05	0.00129	2.42e-05	0.00134	0.000102	0.00206	2.62e-05	0.00135	11	-1	100256217	100256496	Krt17	keratin 17 [Source:MGI Symbol;Acc:MGI:96691]
ENSMUSG00000034875	10500	553	7490	432	1.4	0.11	0.485	2.42e-05	0.00132	2.44e-05	0.00134	4.12e-05	0.00141	2.79e-05	0.00137	7	-1	35547185	35548123	Nudt19	nudix (nucleoside diphosphate linked moiety X)-type motif 19 [Source:MGI Symbol;Acc:MGI:94203]
ENSMUSG00000021508	1730	102	2590	171	0.669	0.0592	-0.579	2.3e-05	0.00132	2.46e-05	0.00134	0.00142	0.0179	2.92e-05	0.00138	13	-1	56288647	56289807	Cxcl14	chemokine (C-X-C motif) ligand 14 [Source:MGI Symbol;Acc:MGI:1888514]
ENSMUSG00000064844	39900	1910	28700	1740	1.39	0.108	0.479	2.47e-05	0.00132	2.48e-05	0.00134	8.13e-07	0.00125	4.01e-05	0.00148	18	1	75001880	75001944	Gm26202	predicted gene, 26202 [Source:MGI Symbol;Acc:MGI:5455979]
ENSMUSG00000037295	3360	202	2330	129	1.45	0.118	0.531	2.34e-05	0.00132	2.52e-05	0.00135	0.000436	0.00651	3.26e-05	0.00141	4	-1	134744735	134747199	Ldlrap1	low density lipoprotein receptor adaptor protein 1 [Source:MGI Symbol;Acc:MGI:2140175]
ENSMUSG00000028015	4820	273	7040	440	0.685	0.0577	-0.547	2.4e-05	0.00132	2.54e-05	0.00135	0.000317	0.00494	3.02e-05	0.00138	3	1	81932601	81932775	Ctso	cathepsin O [Source:MGI Symbol;Acc:MGI:2139628]
ENSMUSG00000045573	2970	205	5110	455	0.581	0.0654	-0.784	2.31e-05	0.00132	2.6e-05	0.00135	0.000866	0.0116	2.86e-05	0.00137	4	-1	4133531	4134507	Penk	preproenkephalin [Source:MGI Symbol;Acc:MGI:104629]
ENSMUSG00000025887	862	34.6	1180	64.9	0.732	0.0499	-0.45	2.46e-05	0.00132	2.69e-05	0.00136	0.00183	0.0221	3.09e-05	0.00139	9	1	5346482	5346523	Casp12	caspase 12 [Source:MGI Symbol;Acc:MGI:1312922]
ENSMUSG00000029819	3060	198	2050	129	1.5	0.135	0.58	2.58e-05	0.00133	2.72e-05	0.00136	4.18e-05	0.00142	3.31e-05	0.00141	6	1	49822710	49822801	Npy	neuropeptide Y [Source:MGI Symbol;Acc:MGI:97374]
ENSMUSG00000016481	9670	827	4690	795	2.06	0.392	1.05	2.8e-05	0.00135	2.8e-05	0.00137	3.38e-07	0.00125	4.65e-05	0.00153	1	-1	195111080	195111155	Cr1l	complement component (3b/4b) receptor 1-like [Source:MGI Symbol;Acc:MGI:88513]
ENSMUSG00000049556	2550	154	1730	116	1.47	0.133	0.558	2.76e-05	0.00135	2.8e-05	0.00137	2.32e-05	0.00128	3.2e-05	0.0014	9	-1	56618475	56621315	Lingo1	leucine rich repeat and Ig domain containing 1 [Source:MGI Symbol;Acc:MGI:1915522]
ENSMUSG00000008136	2140	106	2930	151	0.731	0.0522	-0.451	2.74e-05	0.00135	2.84e-05	0.00137	0.000279	0.00443	3.51e-05	0.00143	1	-1	43123074	43123665	Fhl2	four and a half LIM domains 2 [Source:MGI Symbol;Acc:MGI:1338762]
ENSMUSG00000000290	1120	56.4	1620	99.6	0.689	0.0549	-0.537	2.42e-05	0.00132	2.91e-05	0.00138	3.94e-05	0.0014	4.26e-05	0.0015	10	1	77565178	77565622	Itgb2	integrin beta 2 [Source:MGI Symbol;Acc:MGI:96611]
ENSMUSG00000015652	2360	141	3490	225	0.676	0.0594	-0.564	2.79e-05	0.00135	2.93e-05	0.00138	0.00067	0.0094	3.44e-05	0.00142	5	-1	5736317	5736673	Steap1	six transmembrane epithelial antigen of the prostate 1 [Source:MGI Symbol;Acc:MGI:1917608]
ENSMUSG00000027356	2430	192	5340	533	0.454	0.0578	-1.14	8.48e-06	0.00126	2.95e-05	0.00138	2.12e-07	0.00125	7.35e-07	0.00129	2	-1	132924957	132925794	Fermt1	fermitin family homolog 1 (Drosophila) [Source:MGI Symbol;Acc:MGI:2443583]
ENSMUSG00000063354	1510	93	2120	111	0.711	0.0576	-0.492	3e-05	0.00137	3.02e-05	0.00138	9.77e-08	0.00125	3.6e-05	0.00143	15	-1	76612385	76612663	Slc39a4	solute carrier family 39 (zinc transporter), member 4 [Source:MGI Symbol;Acc:MGI:1919277]
ENSMUSG00000046008	2220	259	12300	1860	0.181	0.0345	-2.47	4.31e-06	0.00126	3.17e-05	0.0014	2.83e-09	0.00125	3.66e-09	0.00129	19	1	58681664	58681786	Pnlip	pancreatic lipase [Source:MGI Symbol;Acc:MGI:97722]
ENSMUSG00000044626	1070	55.7	1440	67.8	0.743	0.0521	-0.429	3.15e-05	0.00138	3.18e-05	0.0014	1.82e-05	0.00126	3.91e-05	0.00147	16	-1	21953826	21956177	Liph	lipase, member H [Source:MGI Symbol;Acc:MGI:2388029]
ENSMUSG00000058159	741	35.9	549	26.6	1.35	0.0925	0.433	3.12e-05	0.00138	3.28e-05	0.00141	2.56e-05	0.00129	4.94e-05	0.00157	17	1	8422105	8422259	T2	brachyury 2 [Source:MGI Symbol;Acc:MGI:104658]
ENSMUSG00000084128	2710	122	3610	176	0.75	0.0497	-0.416	3.18e-05	0.00139	3.29e-05	0.00141	0.000135	0.0025	3.92e-05	0.00147	8	-1	106130319	106131583	Esrp2	epithelial splicing regulatory protein 2 [Source:MGI Symbol;Acc:MGI:1924661]
ENSMUSG00000060988	2490	231	1220	171	2.04	0.342	1.03	3.1e-05	0.00138	3.37e-05	0.00141	1.31e-07	0.00125	1.7e-05	0.0013	2	1	54516442	54516681	Galnt13	UDP-N-acetyl-alpha-D-galactosamine:polypeptide N-acetylgalactosaminyltransferase 13 [Source:MGI Symbol;Acc:MGI:2139447]
ENSMUSG00000033174	1250	61.8	1700	88.9	0.732	0.0526	-0.45	3.29e-05	0.00139	3.4e-05	0.00142	3.57e-06	0.00125	4.08e-05	0.00148	6	1	88724704	88725178	Mgll	monoglyceride lipase [Source:MGI Symbol;Acc:MGI:1346042]
ENSMUSG00000041548	7100	386	5050	300	1.41	0.113	0.493	3.36e-05	0.0014	3.41e-05	0.00142	1.95e-05	0.00126	4.13e-05	0.00148	5	-1	116408491	116409490	Hspb8	heat shock protein 8 [Source:MGI Symbol;Acc:MGI:2135756]
ENSMUSG00000020546	7550	415	5440	281	1.39	0.105	0.473	3.31e-05	0.00139	3.43e-05	0.00142	0.000621	0.00883	4.09e-05	0.00148	11	-1	90476492	90480714	Stxbp4	syntaxin binding protein 4 [Source:MGI Symbol;Acc:MGI:1342296]
ENSMUSG00000020733	2710	136	3730	200	0.727	0.0533	-0.46	3.47e-05	0.0014	3.62e-05	0.00143	9.62e-05	0.002	4.47e-05	0.00152	11	1	115163341	115163951	Slc9a3r1	solute carrier family 9 (sodium/hydrogen exchanger), member 3 regulator 1 [Source:MGI Symbol;Acc:MGI:1349482]
ENSMUSG00000028776	1260	59.9	1700	85.7	0.741	0.0514	-0.433	3.55e-05	0.00141	3.68e-05	0.00144	0.000132	0.00245	4.52e-05	0.00152	4	-1	130165602	130166205	Tinagl1	tubulointerstitial nephritis antigen-like 1 [Source:MGI Symbol;Acc:MGI:2137617]
ENSMUSG00000061576	2100	194	1200	77.4	1.75	0.197	0.807	2.88e-05	0.00136	3.81e-05	0.00145	0.00668	0.0621	4.45e-05	0.00152	5	1	27049199	27049813	Dpp6	dipeptidylpeptidase 6 [Source:MGI Symbol;Acc:MGI:94921]
ENSMUSG00000074272	19100	2050	38300	3840	0.499	0.0734	-1	2.97e-05	0.00137	3.88e-05	0.00146	0.000133	0.00248	2.35e-05	0.00134	7	-1	25466317	25466437	Ceacam1	carcinoembryonic antigen-related cell adhesion molecule 1 [Source:MGI Symbol;Acc:MGI:1347245]
ENSMUSG00000020737	3430	170	4680	243	0.735	0.0528	-0.445	3.93e-05	0.00146	4.07e-05	0.00148	0.000167	0.00294	4.94e-05	0.00157	11	-1	115497353	115498299	Hn1	hematological and neurological expressed sequence 1 [Source:MGI Symbol;Acc:MGI:1096361]
ENSMUSG00000059027	1400	69.6	1010	62	1.38	0.109	0.466	4.14e-05	0.00147	4.14e-05	0.00149	1.22e-08	0.00125	4.64e-05	0.00153	4	-1	109651529	109652825	9630013D21Rik	RIKEN cDNA 9630013D21 gene [Source:MGI Symbol;Acc:MGI:2442649]
ENSMUSG00000020949	8030	573	5190	365	1.55	0.155	0.63	4.07e-05	0.00147	4.32e-05	0.0015	0.000206	0.00346	5.3e-05	0.00161	12	-1	65062436	65062740	Fkbp3	FK506 binding protein 3 [Source:MGI Symbol;Acc:MGI:1353460]
ENSMUSG00000015013	10500	664	7150	448	1.47	0.131	0.553	4.16e-05	0.00147	4.34e-05	0.0015	0.000659	0.00929	5.26e-05	0.0016	8	1	122611626	122611693	Trappc2l	trafficking protein particle complex 2-like [Source:MGI Symbol;Acc:MGI:1916295]
ENSMUSG00000030342	3310	178	5880	544	0.563	0.0602	-0.83	2.38e-05	0.00132	4.49e-05	0.00152	0.000235	0.00384	8.41e-06	0.00129	6	-1	125462116	125462203	Cd9	CD9 antigen [Source:MGI Symbol;Acc:MGI:88348]
ENSMUSG00000045257	4900	338	3240	214	1.51	0.144	0.599	4.27e-05	0.00148	4.52e-05	0.00152	0.000365	0.00558	5.43e-05	0.00162	17	1	80290212	80290337	Morn2	MORN repeat containing 2 [Source:MGI Symbol;Acc:MGI:2674071]
ENSMUSG00000043301	3200	168	2360	119	1.36	0.0987	0.441	4.69e-05	0.00153	4.75e-05	0.00155	0.000648	0.00913	5.1e-05	0.00158	16	-1	94761080	94762685	Kcnj6	potassium inwardly-rectifying channel, subfamily J, member 6 [Source:MGI Symbol;Acc:MGI:104781]
ENSMUSG00000074796	1950	149	3300	278	0.591	0.0673	-0.758	3.93e-05	0.00146	4.77e-05	0.00155	0.000767	0.0106	6.52e-05	0.00175	2	-1	130687159	130687484	Slc4a11	solute carrier family 4, sodium bicarbonate transporter-like, member 11 [Source:MGI Symbol;Acc:MGI:2138987]
ENSMUSG00000031521	11300	610	8180	441	1.38	0.105	0.466	4.68e-05	0.00152	4.81e-05	0.00156	0.000331	0.00512	5.82e-05	0.00166	8	1	53511702	53511931	Aga	aspartylglucosaminidase [Source:MGI Symbol;Acc:MGI:104873]
ENSMUSG00000038387	3570	239	5550	409	0.643	0.0641	-0.638	4.53e-05	0.00151	5e-05	0.00158	0.000791	0.0108	6.29e-05	0.00172	7	1	45017978	45018168	Rras	Harvey rat sarcoma oncogene, subgroup R [Source:MGI Symbol;Acc:MGI:98179]
ENSMUSG00000031285	6430	326	4740	255	1.36	0.1	0.44	5.12e-05	0.00157	5.16e-05	0.0016	2.06e-07	0.00125	5.69e-05	0.00165	X	-1	143855842	143863607	Dcx	doublecortin [Source:MGI Symbol;Acc:MGI:1277171]
ENSMUSG00000002032	3060	159	2250	112	1.36	0.0978	0.444	5.1e-05	0.00157	5.38e-05	0.00162	1.78e-05	0.00126	7.47e-05	0.00186	9	-1	44798121	44798432	Tmem25	transmembrane protein 25 [Source:MGI Symbol;Acc:MGI:1918937]
ENSMUSG00000068329	4100	216	5660	315	0.724	0.0555	-0.465	5.38e-05	0.00161	5.51e-05	0.00164	0.00211	0.0248	6.22e-05	0.00171	6	-1	83051266	83051634	Htra2	HtrA serine peptidase 2 [Source:MGI Symbol;Acc:MGI:1928676]
ENSMUSG00000034394	2530	208	4580	448	0.552	0.0705	-0.856	4.77e-05	0.00153	5.52e-05	0.00164	1.76e-05	0.00126	6.3e-05	0.00172	11	1	4266497	4266617	Lif	leukemia inhibitory factor [Source:MGI Symbol;Acc:MGI:96787]
ENSMUSG00000024725	3870	272	6640	597	0.582	0.0664	-0.782	4.33e-05	0.00148	5.53e-05	0.00164	0.00338	0.0362	6.84e-05	0.00179	19	-1	18579328	18581328	Ostf1	osteoclast stimulating factor 1 [Source:MGI Symbol;Acc:MGI:700012]
ENSMUSG00000042179	8680	1400	29400	4010	0.295	0.0622	-1.76	1.87e-05	0.00129	5.76e-05	0.00166	3.9e-05	0.0014	8.59e-06	0.00129	19	1	58744047	58744169	Pnliprp1	pancreatic lipase related protein 1 [Source:MGI Symbol;Acc:MGI:97723]
ENSMUSG00000026971	1660	129	2740	228	0.607	0.069	-0.72	5.58e-05	0.00162	6.09e-05	0.0017	4.26e-05	0.00142	7.21e-05	0.00183	2	-1	60598292	60600583	Itgb6	integrin beta 6 [Source:MGI Symbol;Acc:MGI:96615]
ENSMUSG00000054106	961	73.4	11000	1960	0.0875	0.017	-3.51	9.24e-06	0.00126	6.09e-05	0.0017	1.45e-11	0.00125	1.45e-11	0.00129	6	1	41305339	41305532	Try4	trypsin 4 [Source:MGI Symbol;Acc:MGI:102757]
ENSMUSG00000051098	4790	281	3410	190	1.41	0.114	0.492	6.04e-05	0.00168	6.28e-05	0.00172	8.51e-05	0.00186	7.53e-05	0.00187	13	1	81711417	81711982	Mblac2	metallo-beta-lactamase domain containing 2 [Source:MGI Symbol;Acc:MGI:1920102]
ENSMUSG00000035277	1590	85	1180	56.7	1.35	0.0972	0.435	6.16e-05	0.00169	6.36e-05	0.00173	7.12e-07	0.00125	7.28e-05	0.00184	X	1	93286507	93286923	Arx	aristaless related homeobox [Source:MGI Symbol;Acc:MGI:1097716]
ENSMUSG00000026610	3240	179	4440	237	0.73	0.0559	-0.454	6.3e-05	0.00171	6.39e-05	0.00173	6.05e-06	0.00125	7.28e-05	0.00184	1	1	187997827	187998052	Esrrg	estrogen-related receptor gamma [Source:MGI Symbol;Acc:MGI:1347056]
ENSMUSG00000021493	3050	138	4090	217	0.747	0.0521	-0.421	6.35e-05	0.00171	6.47e-05	0.00174	0.00731	0.0666	6.88e-05	0.00179	13	-1	55506306	55507123	Pdlim7	PDZ and LIM domain 7 [Source:MGI Symbol;Acc:MGI:1914649]
ENSMUSG00000032667	3880	195	5270	283	0.736	0.0542	-0.442	6.37e-05	0.00171	6.53e-05	0.00174	4.68e-05	0.00145	7.41e-05	0.00186	6	-1	5264147	5265479	Pon2	paraoxonase 2 [Source:MGI Symbol;Acc:MGI:106687]
ENSMUSG00000061119	3700	196	5070	274	0.73	0.0552	-0.455	6.39e-05	0.00171	6.59e-05	0.00175	7.65e-05	0.00177	8.01e-05	0.00192	7	1	92875253	92875500	Prcp	prolylcarboxypeptidase (angiotensinase C) [Source:MGI Symbol;Acc:MGI:1919711]
ENSMUSG00000043336	2100	113	3010	196	0.697	0.059	-0.52	6.42e-05	0.00171	6.6e-05	0.00175	0.0127	0.101	6.97e-05	0.0018	16	1	57353093	57353458	Filip1l	filamin A interacting protein 1-like [Source:MGI Symbol;Acc:MGI:1925999]
ENSMUSG00000058396	1140	58.3	1610	101	0.705	0.0571	-0.503	6.26e-05	0.0017	6.7e-05	0.00176	0.000971	0.0128	7.72e-05	0.00189	10	-1	127747276	127751096	Gpr182	G protein-coupled receptor 182 [Source:MGI Symbol;Acc:MGI:109545]
ENSMUSG00000027859	3740	280	6790	637	0.551	0.0661	-0.86	4.22e-05	0.00148	6.7e-05	0.00176	0.000271	0.00433	2.85e-05	0.00137	3	1	102509711	102509837	Ngf	nerve growth factor [Source:MGI Symbol;Acc:MGI:97321]
ENSMUSG00000014554	3350	175	2460	136	1.36	0.104	0.447	6.81e-05	0.00176	6.88e-05	0.00178	0.000842	0.0114	7.79e-05	0.0019	6	-1	83480219	83480436	Dguok	deoxyguanosine kinase [Source:MGI Symbol;Acc:MGI:1351602]
ENSMUSG00000022297	3130	162	4230	222	0.738	0.0544	-0.438	6.85e-05	0.00176	6.99e-05	0.0018	0.000406	0.00612	8.1e-05	0.00193	15	1	39006333	39006489	Fzd6	frizzled homolog 6 (Drosophila) [Source:MGI Symbol;Acc:MGI:108474]
ENSMUSG00000025324	1890	128	3130	238	0.602	0.0612	-0.733	4.25e-05	0.00148	7.09e-05	0.00181	2.14e-05	0.00127	3.76e-05	0.00145	7	1	58828119	58829426	Atp10a	ATPase, class V, type 10A [Source:MGI Symbol;Acc:MGI:1330809]
ENSMUSG00000060147	4290	299	6610	491	0.65	0.0662	-0.622	6.87e-05	0.00176	7.14e-05	0.00182	0.000832	0.0113	7.93e-05	0.00191	13	-1	33917918	33918442	Serpinb6a	serine (or cysteine) peptidase inhibitor, clade B, member 6a [Source:MGI Symbol;Acc:MGI:103123]
ENSMUSG00000003423	2630	160	3820	250	0.689	0.0615	-0.538	6.98e-05	0.00178	7.15e-05	0.00182	0.00043	0.00644	7.76e-05	0.00189	7	1	45154314	45154540	Pih1d1	PIH1 domain containing 1 [Source:MGI Symbol;Acc:MGI:1916095]
ENSMUSG00000083171	1970	298	4920	641	0.401	0.08	-1.32	5.83e-05	0.00165	7.4e-05	0.00184	0.000502	0.00736	9.23e-05	0.00208	11	-1	71057166	71057969	Gm12321	predicted gene 12321 [Source:MGI Symbol;Acc:MGI:3651559]
ENSMUSG00000021133	9310	484	12700	677	0.736	0.0549	-0.443	7.43e-05	0.00183	7.61e-05	0.00187	0.000329	0.00509	8.9e-05	0.00204	12	1	80790532	80790815	4933426M11Rik	RIKEN cDNA 4933426M11 gene [Source:MGI Symbol;Acc:MGI:2444661]
ENSMUSG00000026018	3080	155	4200	231	0.734	0.0546	-0.446	7.37e-05	0.00183	7.62e-05	0.00187	0.00023	0.00378	8.78e-05	0.00202	1	-1	59989070	59991239	Ica1l	islet cell autoantigen 1-like [Source:MGI Symbol;Acc:MGI:1917625]
ENSMUSG00000003948	3900	227	5550	347	0.702	0.0599	-0.511	7.7e-05	0.00186	7.91e-05	0.00191	0.000496	0.00728	8.77e-05	0.00202	11	1	90248805	90249735	Mmd	monocyte to macrophage differentiation-associated [Source:MGI Symbol;Acc:MGI:1914718]
ENSMUSG00000023074	4080	238	6160	443	0.663	0.0615	-0.592	6.76e-05	0.00176	7.92e-05	0.00191	0.000283	0.00447	0.000102	0.0022	X	-1	53345008	53345989	Mospd1	motile sperm domain containing 1 [Source:MGI Symbol;Acc:MGI:1917630]
ENSMUSG00000041189	1730	108	2590	185	0.669	0.0635	-0.58	7.59e-05	0.00185	7.94e-05	0.00191	5.49e-05	0.00154	8.77e-05	0.00202	11	-1	69784036	69784761	Chrnb1	cholinergic receptor, nicotinic, beta polypeptide 1 (muscle) [Source:MGI Symbol;Acc:MGI:87890]
ENSMUSG00000060260	1260	63.6	1710	92.6	0.737	0.0545	-0.441	8.04e-05	0.00191	8.32e-05	0.00196	0.000473	0.00699	9.86e-05	0.00217	7	1	139248482	139248643	Pwwp2b	PWWP domain containing 2B [Source:MGI Symbol;Acc:MGI:2142008]
ENSMUSG00000029001	1940	127	3000	232	0.647	0.0655	-0.628	7.92e-05	0.00189	8.5e-05	0.00199	0.000811	0.011	9.58e-05	0.00213	4	-1	148152800	148153644	Fbxo44	F-box protein 44 [Source:MGI Symbol;Acc:MGI:1354744]
ENSMUSG00000060487	2320	135	3700	316	0.627	0.0648	-0.674	7.61e-05	0.00185	8.6e-05	0.002	0.000206	0.00346	9.29e-05	0.00209	10	-1	9627259	9629049	Samd5	sterile alpha motif domain containing 5 [Source:MGI Symbol;Acc:MGI:2444815]
ENSMUSG00000033031	977	106	2360	276	0.413	0.0658	-1.27	3.42e-05	0.0014	8.62e-05	0.002	1.65e-06	0.00125	3.1e-06	0.00129	16	1	49013797	49014349	C330027C09Rik	RIKEN cDNA C330027C09 gene [Source:MGI Symbol;Acc:MGI:2146335]
ENSMUSG00000089996	3550	415	1760	97.5	2.02	0.261	1.01	5.45e-05	0.00161	8.91e-05	0.00204	0.000281	0.00445	9.07e-05	0.00206	X	-1	136955265	136955482	Tmsb15b2	thymosin beta 15b2 [Source:MGI Symbol;Acc:MGI:3843061]
ENSMUSG00000030763	5590	362	3900	224	1.43	0.124	0.519	8.68e-05	0.00199	9e-05	0.00205	0.00319	0.0347	9.98e-05	0.00217	7	1	123377982	123378255	Lcmt1	leucine carboxyl methyltransferase 1 [Source:MGI Symbol;Acc:MGI:1353593]
ENSMUSG00000064344	8360	749	4830	418	1.73	0.215	0.79	7.66e-05	0.00186	9.02e-05	0.00205	7.65e-06	0.00125	0.000122	0.00248	MT	1	3845	3913	mt-Tm	mitochondrially encoded tRNA methionine [Source:MGI Symbol;Acc:MGI:102480]
ENSMUSG00000032221	3950	205	2880	173	1.37	0.109	0.453	9.22e-05	0.00206	9.27e-05	0.00208	2.82e-05	0.00131	0.000107	0.00227	9	1	72438526	72438679	Mns1	meiosis-specific nuclear structural protein 1 [Source:MGI Symbol;Acc:MGI:107933]
ENSMUSG00000002233	3480	168	4690	258	0.742	0.0542	-0.431	9.37e-05	0.00207	9.59e-05	0.00212	9.73e-05	0.00201	0.000105	0.00223	3	1	104791889	104792052	Rhoc	ras homolog gene family, member C [Source:MGI Symbol;Acc:MGI:106028]
ENSMUSG00000046808	1270	82.3	1890	127	0.674	0.0628	-0.569	8.76e-05	0.002	9.65e-05	0.00212	0.000245	0.00396	0.000138	0.00268	5	1	72227632	72229611	Atp10d	ATPase, class V, type 10D [Source:MGI Symbol;Acc:MGI:2450125]
ENSMUSG00000021253	1620	78.3	2170	117	0.744	0.0538	-0.426	9.44e-05	0.00208	9.71e-05	0.00213	0.000858	0.0116	0.00011	0.0023	12	-1	86056744	86057938	Tgfb3	transforming growth factor, beta 3 [Source:MGI Symbol;Acc:MGI:98727]
ENSMUSG00000019970	3330	176	4530	246	0.735	0.0557	-0.444	9.45e-05	0.00208	9.72e-05	0.00213	0.000425	0.00636	0.000116	0.00239	10	1	21996026	21996341	Sgk1	serum/glucocorticoid regulated kinase 1 [Source:MGI Symbol;Acc:MGI:1340062]
ENSMUSG00000031066	3320	215	2220	157	1.49	0.143	0.579	9.14e-05	0.00205	9.84e-05	0.00214	0.000191	0.00326	0.000102	0.0022	X	1	20712326	20712982	Usp11	ubiquitin specific peptidase 11 [Source:MGI Symbol;Acc:MGI:2384312]
ENSMUSG00000036502	1480	79.8	1090	59.3	1.36	0.104	0.446	9.82e-05	0.00212	0.000101	0.00218	0.000407	0.00613	0.000124	0.00249	X	-1	38196573	38197298	Tmem255a	transmembrane protein 255A [Source:MGI Symbol;Acc:MGI:3045722]
ENSMUSG00000040998	1680	88.7	1250	61	1.34	0.0968	0.426	9.92e-05	0.00213	0.000104	0.00222	0.000182	0.00315	0.00013	0.00258	3	-1	132881745	132884513	Npnt	nephronectin [Source:MGI Symbol;Acc:MGI:2148811]
ENSMUSG00000031543	1870	111	1350	72.4	1.39	0.111	0.472	0.000101	0.00215	0.000105	0.00223	0.00406	0.0419	0.000122	0.00248	8	1	23139030	23139495	Ank1	ankyrin 1, erythroid [Source:MGI Symbol;Acc:MGI:88024]
ENSMUSG00000034729	1930	144	1270	83.9	1.52	0.152	0.606	9.84e-05	0.00212	0.000106	0.00225	0.00102	0.0134	0.000125	0.00252	17	1	47368892	47370370	Mrps10	mitochondrial ribosomal protein S10 [Source:MGI Symbol;Acc:MGI:1928139]
ENSMUSG00000015568	13200	1080	8250	626	1.6	0.178	0.68	9.81e-05	0.00212	0.000107	0.00227	4.3e-05	0.00142	0.00013	0.00258	8	1	68880491	68880840	Lpl	lipoprotein lipase [Source:MGI Symbol;Acc:MGI:96820]
ENSMUSG00000046223	4300	247	5860	311	0.734	0.0574	-0.447	0.00011	0.00229	0.000111	0.00232	0.000118	0.00227	0.00013	0.00258	7	1	24462500	24462567	Plaur	plasminogen activator, urokinase receptor [Source:MGI Symbol;Acc:MGI:97612]
ENSMUSG00000049502	4640	237	6230	331	0.745	0.0549	-0.425	0.000113	0.00232	0.000116	0.00238	0.00153	0.0189	0.00013	0.00258	16	-1	35926511	35929368	Dtx3l	deltex 3-like (Drosophila) [Source:MGI Symbol;Acc:MGI:2656973]
ENSMUSG00000036322	1500	104	2150	133	0.694	0.0645	-0.527	0.000115	0.00234	0.000116	0.00238	0.00387	0.0403	0.000131	0.00259	17	-1	34341959	34342295	H2-Ea-ps	histocompatibility 2, class II antigen E alpha, pseudogene [Source:MGI Symbol;Acc:MGI:95900]
ENSMUSG00000054459	5690	477	3490	293	1.63	0.194	0.705	0.000111	0.0023	0.000117	0.00239	4.3e-05	0.00142	0.000134	0.00263	12	-1	11325247	11326504	Vsnl1	visinin-like 1 [Source:MGI Symbol;Acc:MGI:1349453]
ENSMUSG00000038147	1160	61.6	1570	84.6	0.74	0.0561	-0.434	0.000116	0.00236	0.000118	0.0024	3.72e-05	0.00138	0.000129	0.00257	1	1	171840565	171840703	Cd84	CD84 antigen [Source:MGI Symbol;Acc:MGI:1336885]
ENSMUSG00000040236	4920	325	3400	215	1.45	0.133	0.536	0.000114	0.00234	0.000119	0.00242	4.92e-05	0.00148	0.000139	0.00269	8	1	3679015	3681255	Trappc5	trafficking protein particle complex 5 [Source:MGI Symbol;Acc:MGI:1913932]
ENSMUSG00000006315	19100	1100	13700	829	1.39	0.116	0.476	0.000117	0.00237	0.000119	0.00242	0.000299	0.0047	0.000136	0.00265	7	-1	30727701	30727903	Tmem147	transmembrane protein 147 [Source:MGI Symbol;Acc:MGI:1915011]
ENSMUSG00000028096	6830	817	3260	338	2.1	0.332	1.07	9.27e-05	0.00206	0.00012	0.00243	0.013	0.103	0.000139	0.0027	3	-1	96868281	96871594	Gpr89	G protein-coupled receptor 89 [Source:MGI Symbol;Acc:MGI:1914799]
ENSMUSG00000042834	2360	109	3170	177	0.744	0.0538	-0.427	0.000116	0.00235	0.000121	0.00244	0.00277	0.0311	0.000137	0.00267	18	-1	33437019	33438839	Nrep	neuronal regeneration related protein [Source:MGI Symbol;Acc:MGI:99444]
ENSMUSG00000007480	1850	107	1330	77.9	1.39	0.115	0.474	0.000122	0.00242	0.000124	0.00249	2.49e-05	0.00129	0.000146	0.00279	18	1	68337603	68337725	Mc5r	melanocortin 5 receptor [Source:MGI Symbol;Acc:MGI:99420]
ENSMUSG00000069833	1710	80.8	2410	163	0.708	0.0583	-0.498	0.000121	0.00242	0.000127	0.00253	0.00331	0.0358	0.000134	0.00263	19	1	8989284	8989429	Ahnak	AHNAK nucleoprotein (desmoyokin) [Source:MGI Symbol;Acc:MGI:1316648]
ENSMUSG00000036944	1530	132	2630	240	0.581	0.0731	-0.784	0.000109	0.00227	0.000127	0.00253	0.000998	0.0131	0.000167	0.00306	15	-1	66526212	66527934	Tmem71	transmembrane protein 71 [Source:MGI Symbol;Acc:MGI:2146049]
ENSMUSG00000023827	5030	350	3400	221	1.48	0.141	0.564	0.000121	0.00242	0.000128	0.00254	0.000493	0.00726	0.000156	0.00291	17	1	12119284	12119415	Agpat4	1-acylglycerol-3-phosphate O-acyltransferase 4 (lysophosphatidic acid acyltransferase, delta) [Source:MGI Symbol;Acc:MGI:1915512]
ENSMUSG00000036298	3140	184	2280	123	1.38	0.11	0.461	0.000125	0.00247	0.000129	0.00254	0.00326	0.0353	0.000145	0.00279	15	-1	91267696	91272380	Slc2a13	solute carrier family 2 (facilitated glucose transporter), member 13 [Source:MGI Symbol;Acc:MGI:2146030]
ENSMUSG00000055430	7770	602	5020	367	1.55	0.165	0.63	0.000123	0.00244	0.000129	0.00254	0.00131	0.0167	0.000146	0.00279	6	-1	58905234	58907126	Nap1l5	nucleosome assembly protein 1-like 5 [Source:MGI Symbol;Acc:MGI:1923555]
ENSMUSG00000060586	1790	108	2510	149	0.714	0.0603	-0.486	0.000126	0.00249	0.00013	0.00255	7.45e-05	0.00175	0.000155	0.00291	17	1	34305883	34306047	H2-Eb1	histocompatibility 2, class II antigen E beta [Source:MGI Symbol;Acc:MGI:95901]
ENSMUSG00000033998	12500	912	18500	1220	0.679	0.0667	-0.558	0.000128	0.00251	0.000131	0.00256	4.93e-05	0.00148	0.000154	0.00289	8	1	125995102	125995814	Kcnk1	potassium channel, subfamily K, member 1 [Source:MGI Symbol;Acc:MGI:109322]
ENSMUSG00000040808	1260	61	1910	154	0.662	0.0621	-0.596	0.000117	0.00237	0.000132	0.00257	0.00092	0.0123	0.000138	0.00269	X	-1	162961992	162962240	S100g	S100 calcium binding protein G [Source:MGI Symbol;Acc:MGI:104528]
ENSMUSG00000094521	821	74.3	488	19.8	1.68	0.167	0.749	6.15e-05	0.00169	0.000133	0.0026	7.22e-05	0.00172	6.16e-06	0.00129	10	-1	38615375	38615481	Gm22911	predicted gene, 22911 [Source:MGI Symbol;Acc:MGI:5452688]
ENSMUSG00000093916	4460	231	6010	324	0.743	0.0556	-0.429	0.000134	0.00259	0.000137	0.00265	0.000909	0.0122	0.00016	0.00297	X	-1	108664004	108664891	Gm379	predicted gene 379 [Source:MGI Symbol;Acc:MGI:2685225]
ENSMUSG00000049521	1550	85.3	2250	159	0.689	0.0615	-0.538	0.000128	0.00251	0.000138	0.00267	0.00407	0.0419	0.000155	0.00291	15	1	78847095	78847819	Cdc42ep1	CDC42 effector protein (Rho GTPase binding) 1 [Source:MGI Symbol;Acc:MGI:1929763]
ENSMUSG00000029016	5410	334	3750	255	1.44	0.133	0.53	0.000135	0.0026	0.00014	0.00269	0.000159	0.00282	0.000201	0.00355	4	-1	148004259	148006861	Clcn6	chloride channel 6 [Source:MGI Symbol;Acc:MGI:1347049]
ENSMUSG00000089676	6730	635	3690	369	1.83	0.251	0.869	0.000113	0.00232	0.000143	0.00272	0.000576	0.00828	0.000147	0.00281	11	1	97841263	97841576	B230217C12Rik	RIKEN cDNA B230217C12 gene [Source:MGI Symbol;Acc:MGI:1915377]
ENSMUSG00000038332	4150	226	3090	159	1.35	0.101	0.428	0.00014	0.00267	0.000143	0.00272	0.00144	0.018	0.00016	0.00297	10	1	41810574	41811300	Sesn1	sestrin 1 [Source:MGI Symbol;Acc:MGI:2155278]
ENSMUSG00000023873	1150	77.9	1570	75	0.732	0.0608	-0.45	0.000143	0.00271	0.000144	0.00273	1.83e-08	0.00125	0.000183	0.00328	17	1	9005192	9005245	1700010I14Rik	RIKEN cDNA 1700010I14 gene [Source:MGI Symbol;Acc:MGI:1914181]
ENSMUSG00000026870	1410	98.8	2230	188	0.632	0.0693	-0.662	0.000135	0.0026	0.000144	0.00273	0.000181	0.00313	0.000155	0.00291	2	1	34874396	34874591	Cutal	cutA divalent cation tolerance homolog-like [Source:MGI Symbol;Acc:MGI:1925246]
ENSMUSG00000038729	3410	177	4640	266	0.735	0.0568	-0.444	0.000144	0.00271	0.000147	0.00279	0.00475	0.0474	0.000163	0.00302	4	1	57742095	57742473	Akap2	A kinase (PRKA) anchor protein 2 [Source:MGI Symbol;Acc:MGI:1306795]
ENSMUSG00000003541	7690	484	11100	740	0.693	0.0635	-0.529	0.000145	0.00273	0.000151	0.00283	0.00382	0.0398	0.000172	0.00312	17	1	35821684	35821928	Ier3	immediate early response 3 [Source:MGI Symbol;Acc:MGI:104814]
ENSMUSG00000022074	1970	113	2870	202	0.688	0.0624	-0.54	0.000142	0.00269	0.000151	0.00283	0.000676	0.00944	0.00017	0.00309	14	1	69767472	69767791	Tnfrsf10b	tumor necrosis factor receptor superfamily, member 10b [Source:MGI Symbol;Acc:MGI:1341090]
ENSMUSG00000048728	627	24	1390	150	0.451	0.0515	-1.15	2.47e-05	0.00132	0.000154	0.00287	1.55e-05	0.00125	1.55e-05	0.0013	11	-1	50887366	50887443	Zfp454	zinc finger protein 454 [Source:MGI Symbol;Acc:MGI:2679253]
ENSMUSG00000091971	6750	688	3780	347	1.79	0.245	0.837	0.000144	0.00272	0.000155	0.00289	0.00127	0.0162	0.000169	0.00308	17	-1	34969199	34971974	Hspa1a	heat shock protein 1A [Source:MGI Symbol;Acc:MGI:96244]
ENSMUSG00000036908	4430	291	6530	462	0.679	0.0656	-0.558	0.000153	0.00284	0.000158	0.00293	0.00282	0.0315	0.000175	0.00316	19	1	3935186	3935352	Unc93b1	unc-93 homolog B1 (C. elegans) [Source:MGI Symbol;Acc:MGI:1859307]
ENSMUSG00000085208	3620	240	5250	351	0.69	0.0649	-0.536	0.000157	0.00289	0.000161	0.00297	0.00105	0.0138	0.000183	0.00328	11	1	86206953	86207311	4632419I22Rik	RIKEN cDNA 4632419I22 gene [Source:MGI Symbol;Acc:MGI:1921288]
ENSMUSG00000036111	3440	205	2480	144	1.39	0.115	0.472	0.000164	0.003	0.000169	0.00309	9.94e-05	0.00203	0.000196	0.00347	7	-1	109138572	109138976	Lmo1	LIM domain only 1 [Source:MGI Symbol;Acc:MGI:102812]
ENSMUSG00000040044	8760	1100	3740	556	2.34	0.456	1.23	0.000127	0.0025	0.00017	0.0031	0.000462	0.00686	0.000103	0.00221	4	-1	34570796	34571018	Orc3	origin recognition complex, subunit 3 [Source:MGI Symbol;Acc:MGI:1354944]
ENSMUSG00000035285	2850	167	2090	106	1.36	0.105	0.445	0.000164	0.00299	0.000171	0.00311	0.00564	0.0544	0.000194	0.00344	7	1	4923211	4923329	Nat14	N-acetyltransferase 14 [Source:MGI Symbol;Acc:MGI:3039561]
ENSMUSG00000029298	987	70.8	1370	71.3	0.719	0.0637	-0.476	0.000171	0.00309	0.000171	0.00312	2.51e-05	0.00129	0.000216	0.00374	5	-1	105078394	105080264	Gbp9	guanylate-binding protein 9 [Source:MGI Symbol;Acc:MGI:3605620]
ENSMUSG00000005131	1580	113	2370	171	0.669	0.0679	-0.58	0.000166	0.00302	0.000172	0.00312	1.85e-05	0.00126	0.000197	0.00349	9	1	53408053	53408142	4930550C14Rik	RIKEN cDNA 4930550C14 gene [Source:MGI Symbol;Acc:MGI:1922561]
ENSMUSG00000039137	3370	177	2510	141	1.34	0.103	0.424	0.000171	0.00309	0.000172	0.00313	3.85e-05	0.00139	0.000186	0.00332	4	-1	63416412	63416590	Whrn	whirlin [Source:MGI Symbol;Acc:MGI:2682003]
ENSMUSG00000031827	2520	137	3420	194	0.737	0.058	-0.441	0.000171	0.00309	0.000173	0.00314	1.94e-05	0.00126	0.000186	0.00333	8	-1	119809225	119810049	Cotl1	coactosin-like 1 (Dictyostelium) [Source:MGI Symbol;Acc:MGI:1919292]
ENSMUSG00000034422	3540	288	5910	517	0.6	0.0716	-0.738	0.000144	0.00272	0.000175	0.00316	0.000497	0.00731	0.000121	0.00247	16	-1	35841409	35841630	Parp14	poly (ADP-ribose) polymerase family, member 14 [Source:MGI Symbol;Acc:MGI:1919489]
ENSMUSG00000028822	9460	627	13600	885	0.696	0.0647	-0.523	0.000171	0.00309	0.000175	0.00316	0.000344	0.00529	0.000198	0.0035	4	-1	134897849	134898476	Tmem50a	transmembrane protein 50A [Source:MGI Symbol;Acc:MGI:1919067]
ENSMUSG00000038843	5540	327	4000	240	1.38	0.116	0.468	0.000176	0.00317	0.000178	0.00321	2.65e-06	0.00125	0.000192	0.00341	19	-1	17326141	17330488	Gcnt1	glucosaminyl (N-acetyl) transferase 1, core 2 [Source:MGI Symbol;Acc:MGI:95676]
ENSMUSG00000044338	1770	113	2690	211	0.659	0.0668	-0.602	0.000167	0.00304	0.000179	0.00322	0.000268	0.0043	0.000198	0.00349	2	1	85136360	85139922	Aplnr	apelin receptor [Source:MGI Symbol;Acc:MGI:1346086]
ENSMUSG00000058119	1690	245	16400	3500	0.103	0.0266	-3.28	8.15e-05	0.00192	0.000183	0.00328	3.12e-09	0.00125	1.54e-08	0.00129	6	1	41392356	41392428	Gm5771	predicted gene 5771 [Source:MGI Symbol;Acc:MGI:3646222]
ENSMUSG00000054123	1040	96.1	1620	118	0.643	0.0756	-0.637	0.000184	0.00326	0.000186	0.00331	2.52e-10	0.00125	0.000217	0.00375	5	-1	114855758	114858682	Gm9936	predicted gene 9936 [Source:MGI Symbol;Acc:MGI:3641854]
ENSMUSG00000022951	5800	357	8380	578	0.692	0.0641	-0.53	0.000181	0.00322	0.000187	0.00334	0.00312	0.034	0.000206	0.00361	16	-1	92391953	92393628	Rcan1	regulator of calcineurin 1 [Source:MGI Symbol;Acc:MGI:1890564]
ENSMUSG00000058488	3400	215	4850	315	0.702	0.0636	-0.511	0.000183	0.00326	0.000188	0.00335	0.000471	0.00697	0.000212	0.00369	5	1	150952607	150953541	Kl	klotho [Source:MGI Symbol;Acc:MGI:1101771]
ENSMUSG00000049680	3510	197	2620	134	1.34	0.102	0.424	0.00019	0.00334	0.000192	0.0034	0.0127	0.101	0.000202	0.00356	11	-1	5713417	5718263	Urgcp	upregulator of cell proliferation [Source:MGI Symbol;Acc:MGI:1919296]
ENSMUSG00000075874	1630	117	2640	237	0.617	0.0709	-0.696	0.000175	0.00315	0.000194	0.00343	0.00683	0.0632	0.000215	0.00374	Y	-1	991630	991748	n-R5s1	nuclear encoded rRNA 5S 1 [Source:MGI Symbol;Acc:MGI:4421733]
ENSMUSG00000051136	2300	145	1670	83.6	1.38	0.111	0.466	0.000184	0.00326	0.000194	0.00344	0.000817	0.0111	0.000218	0.00376	3	1	27371639	27372586	Ghsr	growth hormone secretagogue receptor [Source:MGI Symbol;Acc:MGI:2441906]
ENSMUSG00000058135	8050	853	4160	431	1.94	0.287	0.954	0.000141	0.00269	0.000195	0.00344	0.00129	0.0165	0.000166	0.00305	3	-1	108017351	108017426	Gstm1	glutathione S-transferase, mu 1 [Source:MGI Symbol;Acc:MGI:95860]
ENSMUSG00000007440	2970	195	2090	131	1.42	0.129	0.507	0.000195	0.00343	0.000197	0.00348	7.38e-05	0.00174	0.000207	0.00362	18	1	36930285	36932672	Pcdha2	protocadherin alpha 2 [Source:MGI Symbol;Acc:MGI:2681880]
ENSMUSG00000058975	1390	100	974	45.4	1.43	0.122	0.513	0.000187	0.0033	0.000201	0.00354	0.00895	0.078	0.000212	0.00369	7	1	46396497	46398247	Kcnc1	potassium voltage gated channel, Shaw-related subfamily, member 1 [Source:MGI Symbol;Acc:MGI:96667]
ENSMUSG00000018920	4030	269	5830	397	0.692	0.066	-0.531	0.000203	0.00354	0.000206	0.00361	1.45e-05	0.00125	0.000219	0.00377	11	-1	70453983	70454557	Cxcl16	chemokine (C-X-C motif) ligand 16 [Source:MGI Symbol;Acc:MGI:1932682]
ENSMUSG00000021772	6950	474	4780	335	1.46	0.142	0.541	0.000211	0.00366	0.000214	0.00373	0.000432	0.00645	0.000235	0.00401	14	1	18271136	18271323	Nkiras1	NFKB inhibitor interacting Ras-like protein 1 [Source:MGI Symbol;Acc:MGI:1916971]
ENSMUSG00000045763	2670	134	3800	269	0.704	0.061	-0.506	0.000207	0.0036	0.000218	0.00378	0.0317	0.202	0.00023	0.00394	15	-1	25363285	25364918	Basp1	brain abundant, membrane attached signal protein 1 [Source:MGI Symbol;Acc:MGI:1917600]
ENSMUSG00000036299	10800	581	8080	456	1.34	0.104	0.422	0.000222	0.00381	0.000223	0.00385	4.34e-05	0.00143	0.000241	0.00411	18	1	75005900	75006114	BC031181	cDNA sequence BC031181 [Source:MGI Symbol;Acc:MGI:3039614]
ENSMUSG00000027875	1200	126	1910	145	0.628	0.0811	-0.671	0.000245	0.00415	0.000246	0.00421	6.4e-07	0.00125	0.000275	0.00462	3	1	98280435	98280587	Hmgcs2	3-hydroxy-3-methylglutaryl-Coenzyme A synthase 2 [Source:MGI Symbol;Acc:MGI:101939]
ENSMUSG00000040322	3370	207	4900	352	0.688	0.0651	-0.539	0.000235	0.00401	0.000247	0.00422	0.00652	0.061	0.000275	0.00462	3	1	109123149	109123387	Slc25a24	solute carrier family 25 (mitochondrial carrier, phosphate carrier), member 24 [Source:MGI Symbol;Acc:MGI:1917160]
ENSMUSG00000029193	1220	72.7	1660	94	0.734	0.0603	-0.446	0.000247	0.00417	0.000251	0.00427	3.06e-05	0.00133	0.000289	0.00483	5	-1	53698485	53700312	Cckar	cholecystokinin A receptor [Source:MGI Symbol;Acc:MGI:99478]
ENSMUSG00000028444	14300	884	10200	679	1.41	0.128	0.493	0.000253	0.00425	0.000256	0.00435	0.0011	0.0143	0.00029	0.00484	4	-1	41657498	41658152	Cntfr	ciliary neurotrophic factor receptor [Source:MGI Symbol;Acc:MGI:99605]
ENSMUSG00000031608	2570	177	3970	323	0.648	0.0691	-0.625	0.000231	0.00395	0.000259	0.00439	0.00213	0.025	0.000309	0.00508	8	-1	57523828	57526251	Galnt7	UDP-N-acetyl-alpha-D-galactosamine: polypeptide N-acetylgalactosaminyltransferase 7 [Source:MGI Symbol;Acc:MGI:1349449]
ENSMUSG00000030225	2880	179	2100	111	1.37	0.112	0.457	0.000252	0.00424	0.000263	0.00445	0.00319	0.0347	0.000294	0.00489	6	1	137754542	137754638	Dera	2-deoxyribose-5-phosphate aldolase homolog (C. elegans) [Source:MGI Symbol;Acc:MGI:1913762]
ENSMUSG00000024014	2420	142	3230	168	0.748	0.0586	-0.418	0.000262	0.00439	0.000263	0.00446	5.83e-05	0.00157	0.000301	0.00498	17	1	29490812	29491225	Pim1	proviral integration site 1 [Source:MGI Symbol;Acc:MGI:97584]
ENSMUSG00000021149	11600	907	7540	421	1.54	0.148	0.622	0.000177	0.00318	0.00027	0.00453	0.000599	0.00855	0.000166	0.00305	13	-1	8972071	8973274	Gtpbp4	GTP binding protein 4 [Source:MGI Symbol;Acc:MGI:1916487]
ENSMUSG00000078185	2110	126	1540	87.6	1.37	0.113	0.452	0.000264	0.00441	0.00027	0.00453	0.000886	0.0119	0.000305	0.00503	1	-1	175686488	175688353	Chml	choroideremia-like [Source:MGI Symbol;Acc:MGI:101913]
ENSMUSG00000050908	2180	134	1590	89.5	1.37	0.115	0.459	0.000266	0.00443	0.000272	0.00456	2.1e-07	0.00125	0.000298	0.00493	16	-1	10420557	10422885	Tvp23a	trans-golgi network vesicle protein 23A [Source:MGI Symbol;Acc:MGI:3665441]
ENSMUSG00000074743	2570	145	3540	220	0.725	0.0608	-0.463	0.000267	0.00445	0.000276	0.0046	0.000859	0.0116	0.000309	0.00508	2	-1	148404471	148408188	Thbd	thrombomodulin [Source:MGI Symbol;Acc:MGI:98736]
ENSMUSG00000033107	1680	89.8	2480	171	0.677	0.0591	-0.562	0.000185	0.00328	0.000277	0.00461	0.000155	0.00276	0.000114	0.00236	18	1	20974299	20974455	Rnf125	ring finger protein 125 [Source:MGI Symbol;Acc:MGI:1914914]
ENSMUSG00000032068	5320	413	8110	631	0.657	0.0721	-0.607	0.000273	0.00451	0.000282	0.00469	0.000632	0.00894	0.000314	0.00514	9	1	50494525	50494746	1600029D21Rik	RIKEN cDNA 1600029D21 gene [Source:MGI Symbol;Acc:MGI:1923759]
ENSMUSG00000030930	2200	120	3010	183	0.733	0.0597	-0.449	0.000277	0.00457	0.000284	0.00472	0.00239	0.0275	0.00031	0.00508	7	-1	132235780	132238464	Chst15	carbohydrate (N-acetylgalactosamine 4-sulfate 6-O) sulfotransferase 15 [Source:MGI Symbol;Acc:MGI:1924840]
ENSMUSG00000019872	6330	448	9320	679	0.679	0.0689	-0.558	0.000281	0.00463	0.000289	0.0048	0.00181	0.0219	0.00032	0.00521	10	1	57794374	57794784	Smpdl3a	sphingomyelin phosphodiesterase, acid-like 3A [Source:MGI Symbol;Acc:MGI:1931437]
ENSMUSG00000045027	1450	95.8	2020	121	0.719	0.0641	-0.476	0.000292	0.00478	0.000295	0.00489	1.28e-06	0.00125	0.000335	0.00544	17	-1	23993535	23994044	Prss22	protease, serine, 22 [Source:MGI Symbol;Acc:MGI:1918085]
ENSMUSG00000057541	2690	173	1940	86.5	1.38	0.108	0.465	0.000245	0.00415	0.000299	0.00494	0.00627	0.059	0.00029	0.00484	5	-1	23740648	23741976	Pus7	pseudouridylate synthase 7 homolog (S. cerevisiae) [Source:MGI Symbol;Acc:MGI:1925947]
ENSMUSG00000031837	2950	203	1880	178	1.57	0.184	0.654	0.000293	0.00479	0.000299	0.00494	0.00116	0.015	0.000367	0.0059	8	1	119472142	119472640	Necab2	N-terminal EF-hand calcium binding protein 2 [Source:MGI Symbol;Acc:MGI:2152211]
ENSMUSG00000004347	4180	381	2570	198	1.63	0.194	0.702	0.000265	0.00442	0.0003	0.00495	0.00308	0.0337	0.00035	0.00567	6	-1	56361745	56362193	Pde1c	phosphodiesterase 1C [Source:MGI Symbol;Acc:MGI:108413]
ENSMUSG00000060950	3190	235	2240	108	1.42	0.125	0.51	0.00028	0.00461	0.000301	0.00496	0.00106	0.0138	0.000316	0.00517	12	1	111678105	111678962	Trmt61a	tRNA methyltransferase 61A [Source:MGI Symbol;Acc:MGI:2443487]
ENSMUSG00000035606	3190	325	1740	179	1.84	0.266	0.877	0.00024	0.00409	0.000303	0.00499	0.000164	0.00289	0.000232	0.00397	9	1	102541886	102546238	Ky	kyphoscoliosis peptidase [Source:MGI Symbol;Acc:MGI:96709]
ENSMUSG00000054619	17400	1450	11000	918	1.58	0.186	0.656	0.000292	0.00478	0.000306	0.00502	0.000341	0.00526	0.000351	0.00568	15	1	100304817	100305344	Mettl7a1	methyltransferase like 7A1 [Source:MGI Symbol;Acc:MGI:1916523]
ENSMUSG00000022367	2150	133	3140	234	0.685	0.0665	-0.546	0.000293	0.00478	0.000307	0.00503	0.00274	0.0309	0.000333	0.00542	15	-1	56665627	56668588	Has2	hyaluronan synthase 2 [Source:MGI Symbol;Acc:MGI:107821]
ENSMUSG00000036510	4340	419	2570	218	1.69	0.217	0.755	0.000273	0.00451	0.000309	0.00506	0.00686	0.0634	0.00036	0.00581	8	-1	99028769	99029911	Cdh8	cadherin 8 [Source:MGI Symbol;Acc:MGI:107434]
ENSMUSG00000018339	38700	2450	27000	2070	1.43	0.143	0.521	0.000317	0.00513	0.000318	0.00521	3.92e-05	0.0014	0.000366	0.00589	11	1	54907127	54907280	Gpx3	glutathione peroxidase 3 [Source:MGI Symbol;Acc:MGI:105102]
ENSMUSG00000003505	665	43	1030	89.9	0.644	0.0699	-0.635	0.000291	0.00478	0.000319	0.00522	3.44e-07	0.00125	0.000345	0.00558	7	-1	18345808	18346127	Psg18	pregnancy specific glycoprotein 18 [Source:MGI Symbol;Acc:MGI:1347251]
ENSMUSG00000037942	1230	68.6	1710	111	0.72	0.0617	-0.473	0.000308	0.00501	0.00032	0.00523	0.00189	0.0226	0.000354	0.00572	1	1	172698056	172698200	Crp	C-reactive protein, pentraxin-related [Source:MGI Symbol;Acc:MGI:88512]
ENSMUSG00000022146	2620	280	5930	807	0.442	0.0765	-1.18	0.000222	0.00381	0.000323	0.00527	2.38e-05	0.00129	2.17e-05	0.00132	15	-1	6813577	6815928	Osmr	oncostatin M receptor [Source:MGI Symbol;Acc:MGI:1330819]
ENSMUSG00000028699	1400	169	2250	160	0.624	0.0871	-0.681	0.000325	0.00525	0.000325	0.0053	6.18e-09	0.00125	0.000369	0.00592	4	-1	116161869	116163035	Tspan1	tetraspanin 1 [Source:MGI Symbol;Acc:MGI:1914055]
ENSMUSG00000042367	1100	54.2	1480	89.4	0.742	0.0579	-0.431	0.000314	0.0051	0.000328	0.00533	0.00163	0.02	0.000361	0.00582	4	-1	127325235	127326771	Gjb3	gap junction protein, beta 3 [Source:MGI Symbol;Acc:MGI:95721]
ENSMUSG00000049670	5000	280	3720	213	1.35	0.108	0.428	0.000331	0.00534	0.000337	0.00546	0.000271	0.00434	0.000387	0.00614	19	-1	42074939	42076255	Morn4	MORN repeat containing 4 [Source:MGI Symbol;Acc:MGI:2449568]
ENSMUSG00000026640	3290	163	4520	249	0.727	0.0539	-0.46	0.000279	0.0046	0.000355	0.00574	0.000478	0.00707	0.000479	0.00732	1	1	194812066	194816869	Plxna2	plexin A2 [Source:MGI Symbol;Acc:MGI:107684]
ENSMUSG00000027646	1860	93.5	2810	236	0.662	0.0649	-0.595	0.000292	0.00478	0.00036	0.00581	0.0107	0.0895	0.000392	0.00622	2	1	157469753	157471835	Src	Rous sarcoma oncogene [Source:MGI Symbol;Acc:MGI:98397]
ENSMUSG00000074662	1130	69.3	843	37.4	1.34	0.101	0.421	0.000343	0.00552	0.000364	0.00584	0.00248	0.0284	0.000395	0.00625	13	1	109688222	109688464	Gm10737	predicted gene 10737 [Source:MGI Symbol;Acc:MGI:3708588]
ENSMUSG00000051008	845	58.3	1210	82.2	0.699	0.0676	-0.518	0.000358	0.00574	0.000366	0.00586	1.04e-05	0.00125	0.000409	0.00644	11	-1	60112219	60112793	4930412M03Rik	RIKEN cDNA 4930412M03 gene [Source:MGI Symbol;Acc:MGI:2443570]
ENSMUSG00000003882	1410	128	2150	163	0.654	0.0773	-0.614	0.000364	0.00579	0.000367	0.00588	1.81e-08	0.00125	0.000402	0.00635	15	-1	9506161	9508358	Il7r	interleukin 7 receptor [Source:MGI Symbol;Acc:MGI:96562]
ENSMUSG00000048280	3000	184	2210	123	1.36	0.112	0.442	0.000363	0.00578	0.000368	0.00588	0.0228	0.159	0.000386	0.00613	13	-1	67667437	67671611	Zfp738	zinc finger protein 738 [Source:MGI Symbol;Acc:MGI:3040706]
ENSMUSG00000001025	2550	131	3500	227	0.729	0.0602	-0.455	0.000354	0.00568	0.000371	0.00592	0.0144	0.112	0.000404	0.00637	3	1	90612894	90613226	S100a6	S100 calcium binding protein A6 (calcyclin) [Source:MGI Symbol;Acc:MGI:1339467]
ENSMUSG00000051111	1780	109	1290	80.9	1.38	0.121	0.465	0.000366	0.00581	0.000372	0.00594	5.29e-05	0.00152	0.00042	0.00658	13	-1	95959443	95961463	Sv2c	synaptic vesicle glycoprotein 2c [Source:MGI Symbol;Acc:MGI:1922459]
ENSMUSG00000041390	1950	98.3	2610	155	0.748	0.0583	-0.42	0.000369	0.00585	0.000376	0.00599	0.00854	0.0751	0.000394	0.00624	6	1	15720661	15720963	Mdfic	MyoD family inhibitor domain containing [Source:MGI Symbol;Acc:MGI:104611]
ENSMUSG00000000385	1210	92.2	2680	336	0.454	0.0665	-1.14	0.000156	0.00288	0.000376	0.006	0.00129	0.0165	0.000119	0.00244	16	-1	97564684	97566151	Tmprss2	transmembrane protease, serine 2 [Source:MGI Symbol;Acc:MGI:1354381]
ENSMUSG00000018899	2740	164	3700	211	0.74	0.0612	-0.434	0.000377	0.00595	0.000381	0.00604	5.13e-06	0.00125	0.000419	0.00657	11	1	53770014	53770278	Irf1	interferon regulatory factor 1 [Source:MGI Symbol;Acc:MGI:96590]
ENSMUSG00000022512	1520	95.5	2110	132	0.722	0.0639	-0.47	0.000374	0.00591	0.000381	0.00604	0.000638	0.00901	0.000424	0.00662	16	-1	26356642	26359200	Cldn1	claudin 1 [Source:MGI Symbol;Acc:MGI:1276109]
ENSMUSG00000070178	1800	147	3060	313	0.588	0.077	-0.766	0.000346	0.00555	0.000382	0.00605	0.00609	0.058	0.000412	0.00649	11	1	74319792	74319910	n-R5s71	nuclear encoded rRNA 5S 71 [Source:MGI Symbol;Acc:MGI:4421916]
ENSMUSG00000031711	10300	642	14200	808	0.726	0.061	-0.462	0.000368	0.00583	0.000382	0.00605	0.000175	0.00305	0.000476	0.00729	8	-1	82763621	82764491	Zfp330	zinc finger protein 330 [Source:MGI Symbol;Acc:MGI:1353574]
ENSMUSG00000038112	3310	248	2260	146	1.46	0.145	0.547	0.000363	0.00578	0.000383	0.00607	0.00361	0.0382	0.000428	0.00667	9	-1	39587396	39589125	AW551984	expressed sequence AW551984 [Source:MGI Symbol;Acc:MGI:2143322]
ENSMUSG00000074364	3930	237	5570	389	0.705	0.0651	-0.504	0.000371	0.00586	0.000384	0.00607	0.00151	0.0187	0.000418	0.00656	7	-1	15946977	15950792	Ehd2	EH-domain containing 2 [Source:MGI Symbol;Acc:MGI:2154274]
ENSMUSG00000035849	3780	293	5830	491	0.648	0.0742	-0.627	0.000388	0.0061	0.000402	0.00633	0.0017	0.0207	0.000435	0.00675	11	-1	99232761	99235147	Krt222	keratin 222 [Source:MGI Symbol;Acc:MGI:2442728]
ENSMUSG00000032666	5050	285	3770	219	1.34	0.108	0.421	0.000405	0.00632	0.000407	0.00639	0.00279	0.0313	0.000424	0.00662	1	-1	151884524	151893432	1700025G04Rik	RIKEN cDNA 1700025G04 gene [Source:MGI Symbol;Acc:MGI:1916649]
ENSMUSG00000039158	1690	164	2930	282	0.576	0.0787	-0.795	0.000339	0.00546	0.000407	0.00639	0.000869	0.0117	0.00044	0.00682	4	-1	63394586	63395634	Akna	AT-hook transcription factor [Source:MGI Symbol;Acc:MGI:2140340]
ENSMUSG00000058881	8130	445	6070	365	1.34	0.109	0.42	0.000419	0.0065	0.000422	0.00658	4.43e-05	0.00143	0.000466	0.00716	18	1	82955524	82957449	Zfp516	zinc finger protein 516 [Source:MGI Symbol;Acc:MGI:2443957]
ENSMUSG00000017754	2130	145	2970	181	0.717	0.0656	-0.48	0.000418	0.00649	0.000425	0.00663	5.58e-05	0.00155	0.000532	0.00797	2	-1	164839518	164839828	Pltp	phospholipid transfer protein [Source:MGI Symbol;Acc:MGI:103151]
ENSMUSG00000044748	8760	528	11800	673	0.742	0.0614	-0.431	0.000424	0.00657	0.000429	0.00667	0.000582	0.00834	0.000481	0.00734	8	1	21776599	21776712	Defb1	defensin beta 1 [Source:MGI Symbol;Acc:MGI:1096878]
ENSMUSG00000006494	2680	242	1600	160	1.68	0.226	0.745	0.000397	0.00622	0.000437	0.00679	0.000738	0.0102	0.00042	0.00658	2	1	71873224	71873565	Pdk1	pyruvate dehydrogenase kinase, isoenzyme 1 [Source:MGI Symbol;Acc:MGI:1926119]
ENSMUSG00000031253	1380	71.4	2310	216	0.597	0.0638	-0.744	0.000214	0.00371	0.000443	0.00686	0.000668	0.00938	0.000148	0.00281	X	1	133910517	133910731	Srpx2	sushi-repeat-containing protein, X-linked 2 [Source:MGI Symbol;Acc:MGI:1916042]
ENSMUSG00000095105	1710	95.2	2290	133	0.746	0.0599	-0.423	0.000434	0.0067	0.000443	0.00687	0.00284	0.0317	0.0005	0.0076	13	-1	12471209	12478574	Edaradd	EDAR (ectodysplasin-A receptor)-associated death domain [Source:MGI Symbol;Acc:MGI:1931001]
ENSMUSG00000026643	11200	873	7280	635	1.54	0.18	0.619	0.000445	0.00683	0.00046	0.0071	0.0011	0.0143	0.000574	0.0085	2	1	3304812	3307135	Nmt2	N-myristoyltransferase 2 [Source:MGI Symbol;Acc:MGI:1202298]
ENSMUSG00000044976	3620	252	5370	417	0.675	0.0704	-0.568	0.000441	0.00679	0.000464	0.00716	0.00931	0.0802	0.000523	0.0079	9	1	74110356	74110699	Wdr72	WD repeat domain 72 [Source:MGI Symbol;Acc:MGI:3583957]
ENSMUSG00000020080	736	47.5	994	50.7	0.741	0.0609	-0.433	0.000464	0.00711	0.000465	0.00717	0.000187	0.00321	0.000527	0.00791	10	-1	62395159	62395493	Hkdc1	hexokinase domain containing 1 [Source:MGI Symbol;Acc:MGI:2384910]
ENSMUSG00000029385	2540	156	3520	231	0.722	0.0648	-0.47	0.000468	0.00715	0.000472	0.00724	0.0018	0.0218	0.000488	0.00744	5	1	93267257	93267797	Ccng2	cyclin G2 [Source:MGI Symbol;Acc:MGI:1095734]
ENSMUSG00000037111	5800	418	8410	608	0.69	0.0704	-0.535	0.000477	0.00725	0.000485	0.0074	0.000198	0.00336	0.000527	0.00791	3	-1	51515319	51521487	Setd7	SET domain containing (lysine methyltransferase) 7 [Source:MGI Symbol;Acc:MGI:1920501]
ENSMUSG00000027430	3100	176	2280	149	1.36	0.118	0.445	0.000486	0.00737	0.00049	0.00747	0.000782	0.0107	0.000602	0.00885	2	1	144599897	144600091	Dtd1	D-tyrosyl-tRNA deacylase 1 [Source:MGI Symbol;Acc:MGI:1913294]
ENSMUSG00000055912	4700	255	3510	171	1.34	0.0974	0.419	0.000426	0.00659	0.000496	0.00754	0.000836	0.0113	0.000506	0.00768	6	1	72357949	72358016	Tmem150a	transmembrane protein 150A [Source:MGI Symbol;Acc:MGI:2385244]
ENSMUSG00000041782	1240	91.1	2050	203	0.603	0.0745	-0.73	0.000413	0.00643	0.0005	0.00758	0.0105	0.0882	0.000378	0.00604	1	1	135818598	135819016	Lad1	ladinin [Source:MGI Symbol;Acc:MGI:109343]
ENSMUSG00000041324	18400	1060	24700	1460	0.744	0.0614	-0.427	0.000496	0.0075	0.000502	0.0076	0.00301	0.0332	0.000535	0.008	13	1	16014451	16014532	Inhba	inhibin beta-A [Source:MGI Symbol;Acc:MGI:96570]
ENSMUSG00000023942	6340	390	8600	513	0.738	0.0632	-0.439	0.000517	0.00776	0.000521	0.00785	0.000699	0.00974	0.000558	0.00832	17	-1	45585200	45585782	Slc29a1	solute carrier family 29 (nucleoside transporters), member 1 [Source:MGI Symbol;Acc:MGI:1927073]
ENSMUSG00000017009	7360	482	10300	665	0.716	0.0658	-0.483	0.000506	0.00761	0.000521	0.00785	0.00152	0.0188	0.000625	0.00912	2	-1	164424247	164426237	Sdc4	syndecan 4 [Source:MGI Symbol;Acc:MGI:1349164]
ENSMUSG00000040616	2130	147	3150	251	0.676	0.0711	-0.564	0.00053	0.00792	0.000552	0.00826	0.00624	0.0589	0.000595	0.00878	4	-1	142030992	142032094	Tmem51	transmembrane protein 51 [Source:MGI Symbol;Acc:MGI:2384874]
ENSMUSG00000032125	3380	190	4560	278	0.742	0.0614	-0.431	0.000541	0.00806	0.000553	0.00826	0.00246	0.0281	0.000604	0.00888	9	1	37404074	37404521	Robo4	roundabout homolog 4 (Drosophila) [Source:MGI Symbol;Acc:MGI:1921394]
ENSMUSG00000023277	7220	535	4970	364	1.45	0.151	0.54	0.000567	0.00836	0.000577	0.00857	0.00567	0.0547	0.000623	0.0091	9	1	106203108	106203284	Twf2	twinfilin, actin-binding protein, homolog 2 (Drosophila) [Source:MGI Symbol;Acc:MGI:1346078]
ENSMUSG00000026832	803	56.1	1100	62.9	0.732	0.0662	-0.45	0.000577	0.0085	0.000578	0.00858	4.32e-07	0.00125	0.000649	0.00941	2	-1	58129137	58134193	Cytip	cytohesin 1 interacting protein [Source:MGI Symbol;Acc:MGI:2183535]
ENSMUSG00000030852	9760	954	16600	1620	0.587	0.0811	-0.768	0.000512	0.00769	0.000587	0.0087	2.5e-05	0.00129	0.000625	0.00912	7	1	130728523	130729828	Tacc2	transforming, acidic coiled-coil containing protein 2 [Source:MGI Symbol;Acc:MGI:1928899]
ENSMUSG00000029231	1120	88.9	3020	430	0.372	0.0606	-1.43	0.000178	0.00318	0.000592	0.00876	8.98e-05	0.00192	2.85e-05	0.00137	5	1	75194953	75198204	Pdgfra	platelet derived growth factor receptor, alpha polypeptide [Source:MGI Symbol;Acc:MGI:97530]
ENSMUSG00000035212	4430	275	6160	409	0.719	0.0654	-0.475	0.000583	0.00856	0.000603	0.00891	0.00381	0.0398	0.000687	0.00988	4	1	101656109	101656295	Leprot	leptin receptor overlapping transcript [Source:MGI Symbol;Acc:MGI:2687005]
ENSMUSG00000041046	2900	162	3990	270	0.727	0.0637	-0.461	0.00059	0.00864	0.000604	0.00891	0.0145	0.112	0.000634	0.00922	11	1	6658521	6658627	Ramp3	receptor (calcitonin) activity modifying protein 3 [Source:MGI Symbol;Acc:MGI:1860292]
ENSMUSG00000031838	9710	592	13100	795	0.739	0.0635	-0.437	0.000613	0.00895	0.00062	0.00912	0.00238	0.0274	0.000676	0.00974	8	-1	70762774	70763040	Ifi30	interferon gamma inducible protein 30 [Source:MGI Symbol;Acc:MGI:2137648]
ENSMUSG00000061371	1650	95.1	1220	76.3	1.35	0.115	0.433	0.000615	0.00895	0.000623	0.00915	0.000297	0.00467	0.000739	0.0105	10	1	82059517	82061329	Zfp873	zinc finger protein 873 [Source:MGI Symbol;Acc:MGI:3040689]
ENSMUSG00000095162	1440	93.9	2000	132	0.719	0.0668	-0.476	0.000615	0.00895	0.000626	0.00919	0.00045	0.00669	0.00069	0.00991	3	-1	75396868	75397101	Wdr49	WD repeat domain 49 [Source:MGI Symbol;Acc:MGI:3645287]
ENSMUSG00000026398	937	45.7	1280	87.5	0.732	0.0614	-0.451	0.000594	0.00869	0.000627	0.00919	0.00637	0.0598	0.000667	0.00961	1	-1	136843584	136845710	Nr5a2	nuclear receptor subfamily 5, group A, member 2 [Source:MGI Symbol;Acc:MGI:1346834]
ENSMUSG00000028289	2820	189	2040	109	1.38	0.118	0.462	0.000581	0.00854	0.000632	0.00925	0.00185	0.0223	0.000734	0.0105	4	1	28813131	28813480	Epha7	Eph receptor A7 [Source:MGI Symbol;Acc:MGI:95276]
ENSMUSG00000093929	1410	115	913	70.2	1.55	0.173	0.63	0.000543	0.00808	0.00064	0.00936	0.00111	0.0145	0.000529	0.00793	7	-1	59673461	59673554	Gm23862	predicted gene, 23862 [Source:MGI Symbol;Acc:MGI:5453639]
ENSMUSG00000024269	10800	931	6910	629	1.57	0.196	0.648	0.000628	0.00913	0.00065	0.00949	0.00364	0.0384	0.000744	0.0106	18	-1	25136037	25139139	Tpgs2	tubulin polyglutamylase complex subunit 2 [Source:MGI Symbol;Acc:MGI:1913898]
ENSMUSG00000051343	2410	145	3390	243	0.71	0.0666	-0.494	0.00063	0.00915	0.000655	0.00955	0.00417	0.0427	0.000709	0.0102	6	-1	85334963	85337226	Rab11fip5	RAB11 family interacting protein 5 (class I) [Source:MGI Symbol;Acc:MGI:1098586]
ENSMUSG00000001300	6000	425	8700	659	0.69	0.0715	-0.536	0.000652	0.00944	0.000665	0.00967	0.00405	0.0418	0.000704	0.0101	8	-1	8617434	8620976	Efnb2	ephrin B2 [Source:MGI Symbol;Acc:MGI:105097]
ENSMUSG00000047641	1180	80.7	1670	116	0.704	0.0686	-0.507	0.000643	0.00933	0.000669	0.00972	0.00233	0.0269	0.000806	0.0113	15	-1	101433102	101433322	Krt83	keratin 83 [Source:MGI Symbol;Acc:MGI:3665486]
ENSMUSG00000025068	4060	277	5730	399	0.709	0.0692	-0.496	0.000675	0.00972	0.000683	0.0099	0.00499	0.0492	0.000723	0.0103	19	1	47854970	47855122	Gsto1	glutathione S-transferase omega 1 [Source:MGI Symbol;Acc:MGI:1342273]
ENSMUSG00000070343	12400	2400	1980	580	6.26	2.2	2.65	0.000234	0.004	0.000687	0.00995	8.82e-06	0.00125	6.18e-06	0.00129	3	-1	146838775	146839365	Gm10288	predicted gene 10288 [Source:MGI Symbol;Acc:MGI:3704227]
ENSMUSG00000094389	1310	109	848	57.9	1.54	0.166	0.622	0.000543	0.00808	0.000691	0.00999	0.000957	0.0127	0.000385	0.00613	7	-1	59871864	59871957	Gm22188	predicted gene, 22188 [Source:MGI Symbol;Acc:MGI:5451965]
ENSMUSG00000045314	3760	320	2480	188	1.52	0.173	0.601	0.000667	0.00963	0.000692	0.01	0.000801	0.011	0.000742	0.0106	5	-1	93041123	93045022	Sowahb	sosondowah ankyrin repeat domain family member B [Source:MGI Symbol;Acc:MGI:1925338]
ENSMUSG00000023791	2210	135	3060	207	0.724	0.0659	-0.466	0.000697	0.00999	0.000708	0.0102	0.000521	0.00759	0.000741	0.0106	16	-1	32084420	32084626	Pigx	phosphatidylinositol glycan anchor biosynthesis, class X [Source:MGI Symbol;Acc:MGI:1919334]
ENSMUSG00000047139	15800	1460	25000	2200	0.633	0.0809	-0.66	0.000682	0.00982	0.000709	0.0102	0.000947	0.0126	0.000813	0.0114	10	1	43579169	43579322	Cd24a	CD24a antigen [Source:MGI Symbol;Acc:MGI:88323]
ENSMUSG00000020964	18900	1390	25200	1190	0.749	0.0655	-0.416	0.000705	0.0101	0.000709	0.0102	0.000132	0.00246	0.000829	0.0116	12	-1	91806043	91810053	Sel1l	sel-1 suppressor of lin-12-like (C. elegans) [Source:MGI Symbol;Acc:MGI:1329016]
ENSMUSG00000028328	10400	1450	4660	617	2.23	0.428	1.15	0.000545	0.0081	0.000711	0.0102	1.75e-05	0.00126	0.00013	0.00258	4	1	46060966	46061134	Tmod1	tropomodulin 1 [Source:MGI Symbol;Acc:MGI:98775]
ENSMUSG00000039238	1230	93.8	1800	137	0.684	0.0736	-0.548	0.000699	0.01	0.000712	0.0102	7.18e-05	0.00172	0.000773	0.0109	11	-1	121510978	121512499	Zfp750	zinc finger protein 750 [Source:MGI Symbol;Acc:MGI:2442210]
ENSMUSG00000039246	4740	352	6840	500	0.694	0.0722	-0.528	0.000707	0.0101	0.000719	0.0103	0.000858	0.0116	0.000782	0.0111	1	-1	186087731	186088768	Lyplal1	lysophospholipase-like 1 [Source:MGI Symbol;Acc:MGI:2385115]
ENSMUSG00000028862	699	47.5	964	51.1	0.725	0.0625	-0.464	0.000716	0.0102	0.00072	0.0103	0.000323	0.00502	0.00108	0.0145	4	1	133247202	133247714	Map3k6	mitogen-activated protein kinase kinase kinase 6 [Source:MGI Symbol;Acc:MGI:1855691]
ENSMUSG00000045930	1550	91.5	1160	68.2	1.34	0.111	0.418	0.000715	0.0102	0.000723	0.0103	0.00201	0.0238	0.000782	0.0111	12	-1	58264720	58269258	Clec14a	C-type lectin domain family 14, member a [Source:MGI Symbol;Acc:MGI:1914114]
ENSMUSG00000029484	3640	380	8210	1110	0.444	0.0758	-1.17	0.000392	0.00613	0.000723	0.0103	0.00427	0.0434	0.000401	0.00633	5	1	96845501	96845968	Anxa3	annexin A3 [Source:MGI Symbol;Acc:MGI:1201378]
ENSMUSG00000071573	3820	262	2750	160	1.39	0.125	0.472	0.000688	0.00988	0.000725	0.0103	0.00327	0.0354	0.00082	0.0115	19	-1	33137747	33138274	Rnls	renalase, FAD-dependent amine oxidase [Source:MGI Symbol;Acc:MGI:1915045]
ENSMUSG00000065353	1560	102	2450	224	0.637	0.0716	-0.651	0.000573	0.00845	0.000726	0.0104	0.00528	0.0515	0.000567	0.00843	4	-1	132352322	132352526	Snora73b	small nucleolar RNA, H/ACA box 73b [Source:MGI Symbol;Acc:MGI:4360049]
ENSMUSG00000037855	3700	245	2680	171	1.38	0.127	0.465	0.000717	0.0102	0.000729	0.0104	0.0103	0.0865	0.000785	0.0111	10	-1	67886103	67889091	Zfp365	zinc finger protein 365 [Source:MGI Symbol;Acc:MGI:2143676]
ENSMUSG00000047446	6070	362	4530	277	1.34	0.114	0.424	0.000732	0.0104	0.000735	0.0105	0.000878	0.0118	0.000762	0.0108	12	-1	40006700	40009820	Arl4a	ADP-ribosylation factor-like 4A [Source:MGI Symbol;Acc:MGI:99437]
ENSMUSG00000037962	7590	465	10300	634	0.74	0.0644	-0.435	0.000747	0.0106	0.000753	0.0107	0.00429	0.0437	0.000794	0.0112	5	1	125003447	125003738	Fam101a	family with sequence similarity 101, member A [Source:MGI Symbol;Acc:MGI:1920371]
ENSMUSG00000000120	4080	283	2930	182	1.39	0.13	0.478	0.000737	0.0104	0.000754	0.0107	0.000358	0.00548	0.000806	0.0113	11	-1	95568818	95571095	Ngfr	nerve growth factor receptor (TNFR superfamily, member 16) [Source:MGI Symbol;Acc:MGI:97323]
ENSMUSG00000030660	8240	1070	14600	1390	0.566	0.0911	-0.822	0.000723	0.0103	0.000758	0.0108	1.48e-05	0.00125	0.000477	0.0073	7	-1	116417453	116418581	Pik3c2a	phosphatidylinositol 3-kinase, C2 domain containing, alpha polypeptide [Source:MGI Symbol;Acc:MGI:1203729]
ENSMUSG00000030341	6490	586	10500	1020	0.615	0.0815	-0.701	0.000722	0.0103	0.000764	0.0108	0.00064	0.00903	0.000841	0.0118	6	1	125349723	125350062	Tnfrsf1a	tumor necrosis factor receptor superfamily, member 1a [Source:MGI Symbol;Acc:MGI:1314884]
ENSMUSG00000008090	1510	97.3	2060	129	0.733	0.0659	-0.449	0.000763	0.0108	0.000771	0.0109	0.00185	0.0222	0.000841	0.0118	5	1	108694895	108695118	Fgfrl1	fibroblast growth factor receptor-like 1 [Source:MGI Symbol;Acc:MGI:2150920]
ENSMUSG00000045136	5830	703	3130	278	1.86	0.279	0.898	0.000604	0.00883	0.000777	0.011	7.47e-05	0.00175	3.51e-05	0.00143	13	-1	34127008	34128531	Tubb2b	tubulin, beta 2B class IIB [Source:MGI Symbol;Acc:MGI:1920960]
ENSMUSG00000044434	3740	240	5150	324	0.726	0.0654	-0.462	0.000752	0.0106	0.000779	0.011	7.72e-06	0.00125	0.000615	0.00901	3	-1	34004779	34005511	Gm9791	predicted pseudogene 9791 [Source:MGI Symbol;Acc:MGI:3642317]
ENSMUSG00000037071	6440	596	4070	354	1.58	0.201	0.661	0.000762	0.0108	0.000791	0.0112	4.47e-05	0.00143	0.000851	0.0119	19	-1	44394451	44398118	Scd1	stearoyl-Coenzyme A desaturase 1 [Source:MGI Symbol;Acc:MGI:98239]
ENSMUSG00000049791	2550	176	3720	294	0.686	0.0719	-0.543	0.000769	0.0108	0.000795	0.0112	0.00117	0.0151	0.000851	0.0119	7	1	89404366	89404971	Fzd4	frizzled homolog 4 (Drosophila) [Source:MGI Symbol;Acc:MGI:108520]
ENSMUSG00000031255	12300	778	8700	690	1.41	0.143	0.497	0.00082	0.0115	0.000824	0.0116	8.46e-05	0.00186	0.00103	0.0139	X	-1	133946448	133947898	Sytl4	synaptotagmin-like 4 [Source:MGI Symbol;Acc:MGI:1351606]
ENSMUSG00000044627	23200	1570	13800	2060	1.69	0.277	0.753	0.000787	0.0111	0.000839	0.0117	0.000747	0.0103	0.000857	0.0119	2	-1	32278918	32279131	Swi5	SWI5 recombination repair homolog (yeast) [Source:MGI Symbol;Acc:MGI:1920181]
ENSMUSG00000004371	14100	1100	20200	1440	0.698	0.0738	-0.519	0.000836	0.0116	0.000842	0.0118	0.000143	0.0026	0.0009	0.0125	7	-1	4773055	4773737	Il11	interleukin 11 [Source:MGI Symbol;Acc:MGI:107613]
ENSMUSG00000032060	2710	174	2030	107	1.34	0.111	0.422	0.000839	0.0117	0.000861	0.012	0.0363	0.223	0.000915	0.0126	9	1	50752758	50753477	Cryab	crystallin, alpha B [Source:MGI Symbol;Acc:MGI:88516]
ENSMUSG00000021087	3350	265	2310	159	1.45	0.152	0.536	0.00089	0.0123	0.000919	0.0127	0.00855	0.0751	0.000983	0.0134	12	-1	72211753	72212577	Rtn1	reticulon 1 [Source:MGI Symbol;Acc:MGI:1933947]
ENSMUSG00000047953	1710	102	1270	82.5	1.35	0.119	0.429	0.000923	0.0127	0.000928	0.0128	2.4e-06	0.00125	0.00101	0.0138	16	-1	30307686	30309856	Gp5	glycoprotein 5 (platelet) [Source:MGI Symbol;Acc:MGI:1096363]
ENSMUSG00000048572	1040	67.4	1530	130	0.679	0.0724	-0.559	0.000895	0.0124	0.000938	0.0129	0.0149	0.114	0.000985	0.0135	19	1	24674008	24674343	Tmem252	transmembrane protein 252 [Source:MGI Symbol;Acc:MGI:3583948]
ENSMUSG00000034438	944	59.9	1430	126	0.661	0.0719	-0.598	0.000805	0.0113	0.000943	0.013	0.000505	0.00739	0.000306	0.00503	5	-1	105014153	105015122	Gbp8	guanylate-binding protein 8 [Source:MGI Symbol;Acc:MGI:1923324]
ENSMUSG00000035498	3110	187	4150	247	0.75	0.0635	-0.415	0.000943	0.0129	0.000953	0.0131	0.000694	0.00968	0.00104	0.0141	9	-1	123170824	123173926	Cdcp1	CUB domain containing protein 1 [Source:MGI Symbol;Acc:MGI:2442010]
ENSMUSG00000018411	2550	160	3450	216	0.74	0.0654	-0.435	0.000948	0.013	0.000961	0.0132	0.00091	0.0122	0.00105	0.0142	11	1	104298498	104299256	Mapt	microtubule-associated protein tau [Source:MGI Symbol;Acc:MGI:97180]
ENSMUSG00000026639	1310	163	2560	322	0.51	0.0902	-0.971	0.000828	0.0116	0.000966	0.0132	0.000625	0.00887	0.000664	0.00958	1	1	193301957	193302141	Lamb3	laminin, beta 3 [Source:MGI Symbol;Acc:MGI:99915]
ENSMUSG00000026482	2950	254	6360	936	0.464	0.0791	-1.11	0.000732	0.0104	0.00102	0.0138	0.000139	0.00255	0.000466	0.00716	1	-1	152516759	152519196	Rgl1	ral guanine nucleotide dissociation stimulator,-like 1 [Source:MGI Symbol;Acc:MGI:107484]
ENSMUSG00000026249	3230	181	4360	290	0.74	0.0643	-0.434	0.00101	0.0137	0.00103	0.014	0.01	0.0851	0.00108	0.0146	1	-1	79794197	79795042	Serpine2	serine (or cysteine) peptidase inhibitor, clade E, member 2 [Source:MGI Symbol;Acc:MGI:101780]
ENSMUSG00000029878	9830	684	7050	483	1.39	0.136	0.479	0.00104	0.014	0.00105	0.0143	0.00312	0.0341	0.00114	0.0152	12	1	74297474	74300468	Dbpht2	DNA binding protein with his-thr domain [Source:MGI Symbol;Acc:MGI:2679513]
ENSMUSG00000040374	3140	204	4390	318	0.716	0.0695	-0.483	0.00106	0.0142	0.00108	0.0146	0.00806	0.072	0.00114	0.0153	3	-1	5560188	5561764	Pex2	peroxisomal biogenesis factor 2 [Source:MGI Symbol;Acc:MGI:107486]
ENSMUSG00000015405	7230	868	3890	413	1.86	0.298	0.894	0.000895	0.0124	0.00109	0.0147	0.00144	0.018	0.000779	0.011	X	1	164140478	164140847	Ace2	angiotensin I converting enzyme (peptidyl-dipeptidase A) 2 [Source:MGI Symbol;Acc:MGI:1917258]
ENSMUSG00000050359	12300	866	17100	1170	0.718	0.0707	-0.477	0.00108	0.0145	0.00109	0.0148	0.00604	0.0577	0.00117	0.0156	3	-1	92483952	92484711	Sprr1a	small proline-rich protein 1A [Source:MGI Symbol;Acc:MGI:106660]
ENSMUSG00000002603	5900	359	8060	547	0.732	0.0667	-0.45	0.00108	0.0145	0.00109	0.0148	0.0102	0.0862	0.00115	0.0154	7	1	25687002	25688223	Tgfb1	transforming growth factor, beta 1 [Source:MGI Symbol;Acc:MGI:98725]
ENSMUSG00000020169	7590	550	5350	394	1.42	0.146	0.503	0.00109	0.0146	0.0011	0.0148	0.0119	0.0961	0.00117	0.0156	10	1	116986314	116986812	Best3	bestrophin 3 [Source:MGI Symbol;Acc:MGI:3580298]
ENSMUSG00000026347	21800	1400	16200	1010	1.35	0.121	0.435	0.00109	0.0146	0.00111	0.0149	0.000369	0.00562	0.0012	0.0159	1	-1	127486546	127486697	Tmem163	transmembrane protein 163 [Source:MGI Symbol;Acc:MGI:1919410]
ENSMUSG00000022676	2860	225	2010	126	1.42	0.143	0.507	0.00116	0.0154	0.0012	0.016	0.0237	0.163	0.00126	0.0167	16	1	14705852	14706052	Snai2	snail homolog 2 (Drosophila) [Source:MGI Symbol;Acc:MGI:1096393]
ENSMUSG00000021112	4180	317	5760	336	0.727	0.0696	-0.461	0.00121	0.016	0.00121	0.0161	0.00073	0.0101	0.00127	0.0167	12	1	78837458	78840711	Mpp5	membrane protein, palmitoylated 5 (MAGUK p55 subfamily member 5) [Source:MGI Symbol;Acc:MGI:1927339]
ENSMUSG00000084332	6420	1170	2220	396	2.9	0.74	1.53	0.00103	0.0139	0.00129	0.017	0.000598	0.00854	0.000205	0.00359	1	-1	69130914	69131299	Gm8840	predicted gene 8840 [Source:MGI Symbol;Acc:MGI:3647579]
ENSMUSG00000020473	4980	325	7660	647	0.649	0.0693	-0.623	0.000896	0.0124	0.00131	0.0172	0.000578	0.0083	0.000432	0.00672	11	1	5869707	5870141	Aebp1	AE binding protein 1 [Source:MGI Symbol;Acc:MGI:1197012]
ENSMUSG00000064010	677	64.4	986	70.1	0.686	0.0815	-0.543	0.00132	0.0173	0.00132	0.0174	1.26e-05	0.00125	0.00144	0.0186	11	-1	46607772	46608966	Dppa1	developmental pluripotency associated 1 [Source:MGI Symbol;Acc:MGI:2157522]
ENSMUSG00000030726	7770	675	5170	421	1.5	0.179	0.588	0.00129	0.0169	0.00134	0.0175	0.00747	0.0679	0.00145	0.0187	7	-1	100082111	100083854	Pold3	polymerase (DNA-directed), delta 3, accessory subunit [Source:MGI Symbol;Acc:MGI:1915217]
ENSMUSG00000096091	1980	345	826	54.2	2.4	0.446	1.26	0.00116	0.0154	0.00137	0.0179	0.0133	0.105	0.00132	0.0172	5	1	32175099	32175205	Gm26335	predicted gene, 26335 [Source:MGI Symbol;Acc:MGI:5456112]
ENSMUSG00000033585	14300	1120	9880	792	1.45	0.163	0.537	0.00136	0.0176	0.00138	0.0179	0.00144	0.018	0.00147	0.0189	7	1	62348277	62349928	Ndn	necdin [Source:MGI Symbol;Acc:MGI:97290]
ENSMUSG00000041935	10600	750	7560	553	1.4	0.143	0.484	0.00139	0.018	0.00141	0.0183	0.000954	0.0127	0.00151	0.0192	15	-1	3982036	3986479	AW549877	expressed sequence AW549877 [Source:MGI Symbol;Acc:MGI:2146232]
ENSMUSG00000040250	3730	482	7350	868	0.507	0.0888	-0.979	0.00107	0.0143	0.00142	0.0184	0.00167	0.0204	0.000879	0.0122	6	-1	146577301	146577835	Asun	asunder, spermatogenesis regulator [Source:MGI Symbol;Acc:MGI:1918427]
ENSMUSG00000056158	12900	833	9490	643	1.36	0.127	0.44	0.00144	0.0184	0.00144	0.0187	0.00365	0.0384	0.00153	0.0195	11	1	93099290	93100286	Car10	carbonic anhydrase 10 [Source:MGI Symbol;Acc:MGI:1919855]
ENSMUSG00000065701	5900	342	4330	335	1.36	0.132	0.445	0.00145	0.0186	0.00145	0.0188	0.000755	0.0104	0.00174	0.0216	6	-1	47788069	47788180	Rny1	RNA, Y1 small cytoplasmic, Ro-associated [Source:MGI Symbol;Acc:MGI:97995]
ENSMUSG00000072704	14500	939	10300	945	1.42	0.16	0.504	0.0015	0.0191	0.0015	0.0192	3.24e-05	0.00134	0.00165	0.0207	6	1	133105239	133107747	2700089E24Rik	RIKEN cDNA 2700089E24 gene [Source:MGI Symbol;Acc:MGI:1914379]
ENSMUSG00000051351	2950	208	4120	297	0.718	0.0725	-0.478	0.00149	0.0191	0.00151	0.0193	0.00338	0.0362	0.00157	0.0199	4	1	136285907	136286475	Zfp46	zinc finger protein 46 [Source:MGI Symbol;Acc:MGI:99192]
ENSMUSG00000021127	5630	537	8840	841	0.637	0.0858	-0.651	0.00147	0.0189	0.00151	0.0193	0.0238	0.164	0.00159	0.0202	12	-1	80107760	80109431	Zfp36l1	zinc finger protein 36, C3H type-like 1 [Source:MGI Symbol;Acc:MGI:107946]
ENSMUSG00000020669	2300	183	3430	303	0.669	0.0797	-0.58	0.00148	0.0189	0.00151	0.0193	0.000393	0.00594	0.00157	0.0199	12	1	30911692	30912227	Sh3yl1	Sh3 domain YSC-like 1 [Source:MGI Symbol;Acc:MGI:1346118]
ENSMUSG00000045091	1090	70.9	1500	105	0.728	0.0697	-0.458	0.0015	0.0191	0.00153	0.0195	8.63e-05	0.00187	0.00162	0.0205	1	1	93006334	93007009	Aqp12	aquaporin 12 [Source:MGI Symbol;Acc:MGI:2664636]
ENSMUSG00000063252	1100	96.1	4710	1110	0.234	0.0587	-2.1	0.00135	0.0176	0.00153	0.0195	4.25e-06	0.00125	0.00147	0.0189	6	-1	40948463	40948612	Gm4744	predicted gene 4744 [Source:MGI Symbol;Acc:MGI:3643181]
ENSMUSG00000043162	5800	575	3650	344	1.59	0.217	0.669	0.0015	0.0191	0.00154	0.0197	0.0112	0.092	0.00162	0.0204	6	-1	57686576	57689878	Pyurf	Pigy upstream reading frame [Source:MGI Symbol;Acc:MGI:1913709]
ENSMUSG00000040640	3190	281	2050	168	1.55	0.187	0.636	0.00131	0.0171	0.00155	0.0197	0.00159	0.0196	0.00143	0.0185	14	1	27652687	27653483	Erc2	ELKS/RAB6-interacting/CAST family member 2 [Source:MGI Symbol;Acc:MGI:1098749]
ENSMUSG00000036046	3590	221	4830	319	0.743	0.067	-0.428	0.00153	0.0194	0.00155	0.0197	0.0165	0.123	0.00163	0.0206	15	-1	84943936	84949278	5031439G07Rik	RIKEN cDNA 5031439G07 gene [Source:MGI Symbol;Acc:MGI:2444899]
ENSMUSG00000038886	3260	335	5020	417	0.648	0.0857	-0.625	0.00153	0.0194	0.00156	0.0199	0.00211	0.0248	0.00193	0.0236	7	-1	80349098	80351851	Man2a2	mannosidase 2, alpha 2 [Source:MGI Symbol;Acc:MGI:2150656]
ENSMUSG00000028926	9010	1030	5080	604	1.77	0.292	0.827	0.00144	0.0185	0.00157	0.02	0.00363	0.0384	0.00142	0.0184	5	-1	4803391	4806731	Cdk14	cyclin-dependent kinase 14 [Source:MGI Symbol;Acc:MGI:894318]
ENSMUSG00000059751	14400	1650	7090	1500	2.03	0.488	1.02	0.0016	0.0202	0.00161	0.0204	0.000969	0.0128	0.00159	0.0202	13	1	108670580	108671440	Rps3a3	ribosomal protein S3A3 [Source:MGI Symbol;Acc:MGI:3643406]
ENSMUSG00000022762	6260	977	2700	380	2.32	0.487	1.21	0.00125	0.0164	0.00163	0.0206	0.00431	0.0438	0.000998	0.0136	16	1	81595207	81597805	Ncam2	neural cell adhesion molecule 2 [Source:MGI Symbol;Acc:MGI:97282]
ENSMUSG00000033981	11000	1620	4600	658	2.4	0.492	1.26	0.000991	0.0135	0.00166	0.0209	0.00864	0.0757	0.00156	0.0198	3	-1	80802297	80802791	Gria2	glutamate receptor, ionotropic, AMPA2 (alpha 2) [Source:MGI Symbol;Acc:MGI:95809]
ENSMUSG00000071265	10700	788	7560	581	1.41	0.151	0.5	0.00164	0.0206	0.00167	0.0209	0.00265	0.03	0.00183	0.0226	12	1	74288735	74288934	1700086L19Rik	RIKEN cDNA 1700086L19 gene [Source:MGI Symbol;Acc:MGI:1921534]
ENSMUSG00000041360	1980	157	1340	100	1.48	0.16	0.561	0.00147	0.0188	0.00167	0.0209	0.00196	0.0233	0.00123	0.0164	19	-1	27388702	27390313	D19Bwg1357e	DNA segment, Chr 19, Brigham & Women's Genetics 1357 expressed [Source:MGI Symbol;Acc:MGI:106253]
ENSMUSG00000040152	5170	626	9570	1190	0.54	0.0936	-0.889	0.00155	0.0196	0.00174	0.0217	0.00197	0.0234	0.0014	0.0182	2	1	118112615	118112709	Thbs1	thrombospondin 1 [Source:MGI Symbol;Acc:MGI:98737]
ENSMUSG00000030037	4410	323	3130	240	1.41	0.149	0.494	0.00174	0.0216	0.00176	0.0219	0.00321	0.0349	0.0019	0.0234	6	1	83109095	83109203	Mrpl53	mitochondrial ribosomal protein L53 [Source:MGI Symbol;Acc:MGI:1915749]
ENSMUSG00000052298	11600	843	8340	598	1.39	0.142	0.476	0.00177	0.0219	0.00179	0.0222	0.00442	0.0447	0.00187	0.023	11	-1	54717456	54719724	Cdc42se2	CDC42 small effector 2 [Source:MGI Symbol;Acc:MGI:1919979]
ENSMUSG00000037035	3250	212	4520	342	0.719	0.0718	-0.476	0.00177	0.0218	0.00181	0.0224	0.0264	0.177	0.0019	0.0233	1	-1	119415465	119418097	Inhbb	inhibin beta-B [Source:MGI Symbol;Acc:MGI:96571]
ENSMUSG00000031242	10100	745	7190	523	1.4	0.145	0.486	0.0018	0.0222	0.00183	0.0226	0.00267	0.0303	0.00197	0.024	X	-1	107782751	107787853	2610002M06Rik	RIKEN cDNA 2610002M06 gene [Source:MGI Symbol;Acc:MGI:1914278]
ENSMUSG00000020333	2850	288	1820	152	1.57	0.206	0.651	0.00175	0.0217	0.00184	0.0227	0.00022	0.00364	0.00195	0.0238	11	1	54303798	54303922	Acsl6	acyl-CoA synthetase long-chain family member 6 [Source:MGI Symbol;Acc:MGI:894291]
ENSMUSG00000048218	4720	362	3340	249	1.41	0.151	0.501	0.00183	0.0225	0.00186	0.0229	0.0168	0.125	0.00198	0.0241	15	-1	97244074	97246597	Amigo2	adhesion molecule with Ig like domain 2 [Source:MGI Symbol;Acc:MGI:2145995]
ENSMUSG00000044674	2630	196	3650	262	0.719	0.0744	-0.476	0.00191	0.0234	0.00193	0.0237	0.00107	0.014	0.00206	0.0249	5	-1	4753842	4758216	Fzd1	frizzled homolog 1 (Drosophila) [Source:MGI Symbol;Acc:MGI:1196625]
ENSMUSG00000001555	1950	110	2620	185	0.743	0.0671	-0.43	0.00192	0.0235	0.00197	0.0241	0.00259	0.0294	0.00206	0.0249	11	1	100415697	100416025	Fkbp10	FK506 binding protein 10 [Source:MGI Symbol;Acc:MGI:104769]
ENSMUSG00000027671	7740	988	3990	485	1.94	0.341	0.955	0.00156	0.0197	0.00202	0.0247	0.00321	0.0349	0.00191	0.0234	3	1	32720186	32720515	Actl6a	actin-like 6A [Source:MGI Symbol;Acc:MGI:1861453]
ENSMUSG00000029761	4400	363	6800	670	0.646	0.0831	-0.63	0.00194	0.0237	0.00206	0.025	0.0127	0.101	0.0022	0.0263	6	1	34685963	34687173	Cald1	caldesmon 1 [Source:MGI Symbol;Acc:MGI:88250]
ENSMUSG00000042428	2260	179	3170	229	0.714	0.0765	-0.486	0.00206	0.0248	0.00207	0.0251	0.00045	0.00669	0.00221	0.0264	15	1	80210973	80215519	Mgat3	mannoside acetylglucosaminyltransferase 3 [Source:MGI Symbol;Acc:MGI:104532]
ENSMUSG00000041117	2120	151	1570	92.7	1.35	0.125	0.437	0.00202	0.0244	0.00208	0.0251	0.00316	0.0345	0.0022	0.0263	7	1	16992708	16997516	Ccdc8	coiled-coil domain containing 8 [Source:MGI Symbol;Acc:MGI:3612184]
ENSMUSG00000038732	1110	67.3	1610	142	0.688	0.0736	-0.539	0.00186	0.0229	0.00208	0.0251	0.0187	0.136	0.00167	0.0209	13	1	30136498	30136762	Mboat1	membrane bound O-acyltransferase domain containing 1 [Source:MGI Symbol;Acc:MGI:2387184]
ENSMUSG00000001507	2960	463	4800	252	0.617	0.102	-0.698	0.0016	0.0201	0.00209	0.0252	0.00427	0.0434	0.00169	0.0211	11	-1	95076131	95076714	Itga3	integrin alpha 3 [Source:MGI Symbol;Acc:MGI:96602]
ENSMUSG00000027249	1300	190	2200	200	0.592	0.102	-0.756	0.0021	0.0252	0.0021	0.0253	0.00186	0.0224	0.00238	0.0281	2	-1	91634899	91635941	F2	coagulation factor II [Source:MGI Symbol;Acc:MGI:88380]
ENSMUSG00000055044	1650	175	3860	610	0.428	0.0815	-1.22	0.00129	0.0169	0.00213	0.0257	0.00129	0.0165	0.000457	0.00705	19	-1	40222363	40222771	Pdlim1	PDZ and LIM domain 1 (elfin) [Source:MGI Symbol;Acc:MGI:1860611]
ENSMUSG00000019966	1300	74.9	1740	120	0.747	0.067	-0.42	0.00211	0.0252	0.00216	0.026	0.00406	0.0419	0.00229	0.0272	10	1	100015630	100016035	Kitl	kit ligand [Source:MGI Symbol;Acc:MGI:96974]
ENSMUSG00000071521	843	102	5840	1330	0.144	0.0373	-2.79	0.000849	0.0118	0.00217	0.0261	5.62e-05	0.00155	2.6e-05	0.00135	6	1	41356523	41356776	Try10	trypsin 10 [Source:MGI Symbol;Acc:MGI:3687012]
ENSMUSG00000044377	7160	506	5020	435	1.43	0.16	0.513	0.00215	0.0257	0.00217	0.0261	0.00391	0.0406	0.0023	0.0273	4	-1	143611658	143612077	Gm13080	predicted gene 13080 [Source:MGI Symbol;Acc:MGI:3650235]
ENSMUSG00000061877	1190	89.5	874	47.9	1.36	0.127	0.444	0.00212	0.0253	0.00218	0.0262	0.00472	0.0472	0.00225	0.0268	7	-1	81495126	81495255	BC048679	cDNA sequence BC048679 [Source:MGI Symbol;Acc:MGI:3510776]
ENSMUSG00000022106	2110	166	3100	272	0.681	0.0802	-0.554	0.00214	0.0256	0.00219	0.0263	0.00788	0.0705	0.0023	0.0272	14	1	73154315	73154894	Rcbtb2	regulator of chromosome condensation (RCC1) and BTB (POZ) domain containing protein 2 [Source:MGI Symbol;Acc:MGI:1917200]
ENSMUSG00000081078	1080	66.9	777	59.2	1.39	0.136	0.471	0.00226	0.0268	0.00229	0.0272	0.00657	0.0612	0.00272	0.0315	11	-1	46243571	46244194	Gm12568	predicted gene 12568 [Source:MGI Symbol;Acc:MGI:3652153]
ENSMUSG00000004730	700	47.4	1020	88.5	0.683	0.075	-0.549	0.00205	0.0247	0.00234	0.0278	0.002	0.0237	0.00139	0.0181	17	1	57483115	57483529	Emr1	EGF-like module containing, mucin-like, hormone receptor-like sequence 1 [Source:MGI Symbol;Acc:MGI:106912]
ENSMUSG00000065824	911	99.6	596	16.7	1.53	0.173	0.614	0.00206	0.0248	0.00235	0.0278	0.00821	0.0728	0.00226	0.0269	2	-1	7076094	7076414	Gm26315	predicted gene, 26315 [Source:MGI Symbol;Acc:MGI:5456092]
ENSMUSG00000032507	7970	648	5590	407	1.43	0.156	0.512	0.00231	0.0273	0.00239	0.0283	0.0138	0.108	0.00261	0.0304	9	-1	113976707	113978940	Fbxl2	F-box and leucine-rich repeat protein 2 [Source:MGI Symbol;Acc:MGI:1919429]
ENSMUSG00000022012	2000	140	2680	166	0.748	0.0701	-0.418	0.00242	0.0285	0.00244	0.0288	0.0041	0.0422	0.00273	0.0316	14	1	77380579	77380688	Enox1	ecto-NOX disulfide-thiol exchanger 1 [Source:MGI Symbol;Acc:MGI:2444896]
ENSMUSG00000040339	1890	158	2700	211	0.701	0.0801	-0.512	0.00244	0.0286	0.00246	0.029	0.00023	0.00378	0.0026	0.0303	3	-1	108970997	108975342	Fam102b	family with sequence similarity 102, member B [Source:MGI Symbol;Acc:MGI:3036259]
ENSMUSG00000004791	3850	260	2870	189	1.34	0.127	0.425	0.00245	0.0287	0.00247	0.0291	0.000823	0.0112	0.00258	0.0302	12	-1	85166639	85167414	Pgf	placental growth factor [Source:MGI Symbol;Acc:MGI:105095]
ENSMUSG00000064782	3820	512	2090	163	1.83	0.283	0.871	0.00195	0.0237	0.0025	0.0294	8.64e-05	0.00187	0.000366	0.0059	4	1	49289298	49289403	Gm22685	predicted gene, 22685 [Source:MGI Symbol;Acc:MGI:5452462]
ENSMUSG00000028086	3770	297	5390	441	0.699	0.0793	-0.517	0.00249	0.0291	0.00253	0.0296	0.000485	0.00717	0.00264	0.0307	3	1	84952146	84952639	Fbxw7	F-box and WD-40 domain protein 7 [Source:MGI Symbol;Acc:MGI:1354695]
ENSMUSG00000020120	3420	223	2550	175	1.34	0.127	0.422	0.00254	0.0296	0.00256	0.03	0.00385	0.0401	0.00275	0.0318	11	-1	16971206	16974153	Plek	pleckstrin [Source:MGI Symbol;Acc:MGI:1860485]
ENSMUSG00000019256	2060	155	3060	286	0.672	0.0808	-0.573	0.00244	0.0287	0.00256	0.03	0.0265	0.177	0.00269	0.0312	12	-1	35497974	35500700	Ahr	aryl-hydrocarbon receptor [Source:MGI Symbol;Acc:MGI:105043]
ENSMUSG00000047878	1080	81.4	1560	124	0.69	0.0756	-0.535	0.00233	0.0275	0.00257	0.0301	0.00672	0.0623	0.00275	0.0317	15	-1	83230514	83230657	A4galt	alpha 1,4-galactosyltransferase [Source:MGI Symbol;Acc:MGI:3512453]
ENSMUSG00000017386	1780	122	2460	187	0.722	0.074	-0.47	0.00255	0.0297	0.0026	0.0304	0.00923	0.0796	0.00277	0.032	11	-1	78158499	78160548	Traf4	TNF receptor associated factor 4 [Source:MGI Symbol;Acc:MGI:1202880]
ENSMUSG00000044339	2590	174	3540	260	0.732	0.073	-0.451	0.00263	0.0306	0.00266	0.031	0.0233	0.161	0.00274	0.0317	5	-1	114123926	114124254	Alkbh2	alkB, alkylation repair homolog 2 (E. coli) [Source:MGI Symbol;Acc:MGI:2141032]
ENSMUSG00000067578	1780	111	1300	113	1.37	0.147	0.453	0.00275	0.0316	0.00275	0.0318	3.63e-06	0.00125	0.00291	0.0333	2	-1	172036233	172037567	Cbln4	cerebellin 4 precursor protein [Source:MGI Symbol;Acc:MGI:2154433]
ENSMUSG00000024972	7350	594	5160	421	1.43	0.164	0.511	0.00285	0.0326	0.00288	0.033	0.0146	0.113	0.00301	0.0342	19	-1	7596660	7598171	Lgals12	lectin, galactose binding, soluble 12 [Source:MGI Symbol;Acc:MGI:1929094]
ENSMUSG00000045216	5950	430	8150	590	0.73	0.0747	-0.454	0.00288	0.033	0.00291	0.0334	0.0143	0.111	0.00307	0.0347	1	1	36068400	36069184	Hs6st1	heparan sulfate 6-O-sulfotransferase 1 [Source:MGI Symbol;Acc:MGI:1354958]
ENSMUSG00000021365	5320	346	7180	513	0.741	0.0716	-0.433	0.00289	0.033	0.00293	0.0335	0.0199	0.143	0.00305	0.0346	13	-1	41309916	41312170	Nedd9	neural precursor cell expressed, developmentally down-regulated gene 9 [Source:MGI Symbol;Acc:MGI:97302]
ENSMUSG00000035958	6200	493	4390	340	1.41	0.157	0.499	0.00289	0.033	0.00294	0.0337	0.0131	0.104	0.00316	0.0356	13	1	24831679	24831929	Tdp2	tyrosyl-DNA phosphodiesterase 2 [Source:MGI Symbol;Acc:MGI:1860486]
ENSMUSG00000027882	5870	608	3110	620	1.89	0.423	0.915	0.003	0.034	0.003	0.0342	0.00733	0.0667	0.00394	0.043	3	-1	108793176	108793864	Stxbp3a	syntaxin binding protein 3A [Source:MGI Symbol;Acc:MGI:107362]
ENSMUSG00000031099	2020	195	1250	131	1.62	0.231	0.695	0.00276	0.0318	0.00308	0.035	0.0057	0.0548	0.00261	0.0304	X	-1	47809633	47811268	Smarca1	SWI/SNF related, matrix associated, actin dependent regulator of chromatin, subfamily a, member 1 [Source:MGI Symbol;Acc:MGI:1935127]
ENSMUSG00000030268	2040	129	2760	202	0.741	0.0717	-0.432	0.0031	0.035	0.00314	0.0356	0.0238	0.164	0.00323	0.0364	6	-1	144993835	145000304	Bcat1	branched chain aminotransferase 1, cytosolic [Source:MGI Symbol;Acc:MGI:104861]
ENSMUSG00000023913	1430	142	3060	503	0.468	0.0898	-1.1	0.00256	0.0298	0.00318	0.036	0.0404	0.241	0.00127	0.0167	17	1	43568269	43568786	Pla2g7	phospholipase A2, group VII (platelet-activating factor acetylhydrolase, plasma) [Source:MGI Symbol;Acc:MGI:1351327]
ENSMUSG00000038527	2250	120	3080	253	0.729	0.0714	-0.456	0.0031	0.035	0.00321	0.0363	0.00479	0.0477	0.00326	0.0366	6	1	124493113	124493230	C1rl	complement component 1, r subcomponent-like [Source:MGI Symbol;Acc:MGI:2660692]
ENSMUSG00000073471	4250	689	1880	192	2.26	0.432	1.17	0.00207	0.0249	0.00322	0.0364	0.0263	0.177	0.0013	0.0171	17	1	7945653	7946303	Rsph3a	radial spoke 3A homolog (Chlamydomonas) [Source:MGI Symbol;Acc:MGI:1914082]
ENSMUSG00000023122	2050	124	2950	274	0.696	0.0771	-0.523	0.00313	0.0353	0.00327	0.0368	0.00757	0.0685	0.00332	0.0373	17	-1	53829637	53830114	Sult1c2	sulfotransferase family, cytosolic, 1C, member 2 [Source:MGI Symbol;Acc:MGI:1916333]
ENSMUSG00000059921	2460	231	1670	122	1.47	0.175	0.557	0.00313	0.0353	0.00333	0.0374	0.0123	0.0986	0.00351	0.0391	3	1	141465564	141465837	Unc5c	unc-5 homolog C (C. elegans) [Source:MGI Symbol;Acc:MGI:1095412]
ENSMUSG00000029644	8340	588	6120	468	1.36	0.142	0.448	0.00337	0.0377	0.00339	0.038	0.00114	0.0147	0.00355	0.0395	5	1	147269959	147270647	Pdx1	pancreatic and duodenal homeobox 1 [Source:MGI Symbol;Acc:MGI:102851]
ENSMUSG00000057246	2310	164	1720	111	1.34	0.128	0.422	0.00342	0.0382	0.00347	0.0388	0.0305	0.196	0.0036	0.0399	17	1	34421853	34421912	BC051142	cDNA sequence BC051142 [Source:MGI Symbol;Acc:MGI:3039565]
ENSMUSG00000050953	4370	377	6440	589	0.679	0.0854	-0.559	0.00343	0.0382	0.00348	0.0389	0.00707	0.0649	0.00361	0.0399	10	1	56377300	56377518	Gja1	gap junction protein, alpha 1 [Source:MGI Symbol;Acc:MGI:95713]
ENSMUSG00000044317	1490	141	2180	184	0.686	0.087	-0.544	0.00349	0.0388	0.00351	0.0392	2.18e-06	0.00125	0.00366	0.0404	7	1	19212538	19212634	Gpr4	G protein-coupled receptor 4 [Source:MGI Symbol;Acc:MGI:2441992]
ENSMUSG00000061171	2590	350	1480	132	1.75	0.282	0.803	0.00342	0.0382	0.0036	0.0399	0.0235	0.163	0.00361	0.0399	2	-1	65316430	65317030	Slc38a11	solute carrier family 38, member 11 [Source:MGI Symbol;Acc:MGI:2443383]
ENSMUSG00000028108	2820	211	3840	276	0.735	0.0763	-0.443	0.00371	0.0408	0.00373	0.0412	0.00626	0.059	0.00386	0.0424	3	-1	95734147	95734470	Ecm1	extracellular matrix protein 1 [Source:MGI Symbol;Acc:MGI:103060]
ENSMUSG00000041670	1940	319	817	90.9	2.37	0.471	1.24	0.00221	0.0263	0.00383	0.0421	0.00196	0.0233	0.000797	0.0112	1	-1	22286251	22288640	Rims1	regulating synaptic membrane exocytosis 1 [Source:MGI Symbol;Acc:MGI:2152971]
ENSMUSG00000025885	2480	221	3870	397	0.642	0.0873	-0.639	0.0035	0.0389	0.00387	0.0425	0.00379	0.0397	0.00387	0.0424	18	1	74770297	74771477	Myo5b	myosin VB [Source:MGI Symbol;Acc:MGI:106598]
ENSMUSG00000039599	12900	898	9550	694	1.35	0.136	0.429	0.00388	0.0424	0.0039	0.0428	0.00524	0.0512	0.00405	0.0441	14	1	20348162	20348394	Fam149b	family with sequence similarity 149, member B [Source:MGI Symbol;Acc:MGI:2145567]
ENSMUSG00000027864	2250	163	3040	221	0.738	0.0757	-0.439	0.00388	0.0424	0.0039	0.0429	0.000918	0.0123	0.00404	0.0441	3	-1	101040232	101043522	Ptgfrn	prostaglandin F2 receptor negative regulator [Source:MGI Symbol;Acc:MGI:1277114]
ENSMUSG00000045980	6000	418	4460	324	1.35	0.135	0.428	0.00392	0.0428	0.00394	0.0432	0.00938	0.0807	0.00413	0.0449	11	1	115187487	115187598	Tmem104	transmembrane protein 104 [Source:MGI Symbol;Acc:MGI:2444222]
ENSMUSG00000081199	1640	176	2620	286	0.625	0.0955	-0.678	0.00387	0.0423	0.00397	0.0435	0.0302	0.196	0.00418	0.0453	X	1	70400497	70401063	Gm16407	predicted pseudogene 16407 [Source:MGI Symbol;Acc:MGI:3644720]
ENSMUSG00000092486	13700	1400	8950	843	1.53	0.213	0.618	0.00388	0.0424	0.00399	0.0437	0.0371	0.226	0.00419	0.0454	5	-1	114821935	114822725	2610524H06Rik	RIKEN cDNA 2610524H06 gene [Source:MGI Symbol;Acc:MGI:2447819]
ENSMUSG00000024127	21100	1570	15100	1080	1.4	0.145	0.488	0.00369	0.0406	0.00403	0.0441	0.00987	0.084	0.00449	0.0482	17	-1	85088340	85088875	Prepl	prolyl endopeptidase-like [Source:MGI Symbol;Acc:MGI:2441932]
ENSMUSG00000031490	7580	623	10400	752	0.727	0.0794	-0.461	0.00407	0.0442	0.00409	0.0446	0.00523	0.0512	0.00444	0.0477	8	1	27260327	27260550	Eif4ebp1	eukaryotic translation initiation factor 4E binding protein 1 [Source:MGI Symbol;Acc:MGI:103267]
ENSMUSG00000031803	4340	327	5920	438	0.733	0.0774	-0.449	0.00411	0.0445	0.00414	0.045	0.0134	0.105	0.00431	0.0466	8	-1	71691719	71693155	B3gnt3	UDP-GlcNAc:betaGal beta-1,3-N-acetylglucosaminyltransferase 3 [Source:MGI Symbol;Acc:MGI:2152535]
ENSMUSG00000025038	2850	206	2100	115	1.36	0.123	0.442	0.00344	0.0382	0.00418	0.0453	0.0027	0.0305	0.00263	0.0306	X	-1	17319242	17319368	Efhc2	EF-hand domain (C-terminal) containing 2 [Source:MGI Symbol;Acc:MGI:1921655]
ENSMUSG00000071517	1690	181	7500	1780	0.225	0.0587	-2.15	0.00246	0.0288	0.00418	0.0454	0.000595	0.00852	0.000556	0.00829	6	-1	41446026	41446097	Gm10334	predicted gene 10334 [Source:MGI Symbol;Acc:MGI:3641889]
ENSMUSG00000034795	1570	132	1130	77.5	1.39	0.152	0.478	0.00427	0.0461	0.00434	0.047	0.00508	0.0499	0.00445	0.0479	14	1	77067860	77067953	Ccdc122	coiled-coil domain containing 122 [Source:MGI Symbol;Acc:MGI:1918358]
ENSMUSG00000049091	6440	605	9590	893	0.672	0.0889	-0.573	0.00433	0.0467	0.00445	0.0478	0.00956	0.0818	0.00482	0.0509	7	-1	127272561	127273919	Sephs2	selenophosphate synthetase 2 [Source:MGI Symbol;Acc:MGI:108388]
ENSMUSG00000038059	1320	101	1800	132	0.735	0.078	-0.444	0.00454	0.0485	0.00457	0.0488	0.00346	0.037	0.00474	0.0503	18	-1	60474193	60475585	Smim3	small integral membrane protein 3 [Source:MGI Symbol;Acc:MGI:1917088]
ENSMUSG00000040383	8360	614	11200	706	0.743	0.0718	-0.428	0.00457	0.0487	0.00463	0.0494	0.0057	0.0548	0.00501	0.0525	2	-1	114112126	114114651	Aqr	aquarius [Source:MGI Symbol;Acc:MGI:1276102]
ENSMUSG00000032548	2630	253	3980	388	0.662	0.0907	-0.595	0.00456	0.0486	0.0047	0.0501	0.00812	0.0724	0.0044	0.0474	9	1	103008489	103008715	Slco2a1	solute carrier organic anion transporter family, member 2a1 [Source:MGI Symbol;Acc:MGI:1346021]
ENSMUSG00000094808	718	53	10700	3130	0.0671	0.0203	-3.9	0.00286	0.0327	0.00484	0.051	1.83e-05	0.00126	1.94e-05	0.00132	6	1	40964772	40964828	1810009J06Rik	RIKEN cDNA 1810009J06 gene [Source:MGI Symbol;Acc:MGI:1920876]
ENSMUSG00000067424	3780	457	2430	111	1.55	0.201	0.634	0.0046	0.0489	0.00486	0.0512	0.00682	0.0631	0.00478	0.0507	17	1	33089310	33089479	Zfp563	zinc finger protein 563 [Source:MGI Symbol;Acc:MGI:2677168]
ENSMUSG00000013083	1330	104	947	83.1	1.4	0.165	0.488	0.00488	0.0511	0.00491	0.0517	0.000122	0.00232	0.00527	0.0545	7	1	30699783	30699980	2200002J24Rik	RIKEN cDNA 2200002J24 gene [Source:MGI Symbol;Acc:MGI:1916397]
ENSMUSG00000032609	2950	228	2160	153	1.36	0.143	0.447	0.00485	0.0509	0.00495	0.0519	0.0305	0.196	0.00522	0.0542	9	-1	108447658	108448485	Klhdc8b	kelch domain containing 8B [Source:MGI Symbol;Acc:MGI:1925517]
ENSMUSG00000027435	6840	536	9520	780	0.718	0.0814	-0.477	0.00494	0.0515	0.00498	0.0521	0.000897	0.012	0.00514	0.0534	2	-1	148436640	148441267	Cd93	CD93 antigen [Source:MGI Symbol;Acc:MGI:106664]
ENSMUSG00000070577	9860	824	6900	645	1.43	0.179	0.515	0.00511	0.0529	0.00513	0.0534	0.00331	0.0358	0.00538	0.0555	4	1	148664383	148664421	Gm572	predicted gene 572 [Source:MGI Symbol;Acc:MGI:2685418]
ENSMUSG00000066800	928	93.6	1610	214	0.578	0.0967	-0.791	0.00475	0.0502	0.00524	0.0544	0.0027	0.0305	0.0027	0.0313	1	1	153760775	153760911	Rnasel	ribonuclease L (2', 5'-oligoisoadenylate synthetase-dependent) [Source:MGI Symbol;Acc:MGI:1098272]
ENSMUSG00000022346	4720	141	7600	1020	0.621	0.0853	-0.687	0.00524	0.0542	0.00536	0.0555	0.000215	0.00358	0.00531	0.0549	15	1	61985564	61985951	Myc	myelocytomatosis oncogene [Source:MGI Symbol;Acc:MGI:97250]
ENSMUSG00000040621	1320	165	821	61	1.6	0.233	0.68	0.00533	0.0549	0.00562	0.0578	0.000493	0.00726	0.00561	0.0575	X	1	166178402	166178642	Gemin8	gem (nuclear organelle) associated protein 8 [Source:MGI Symbol;Acc:MGI:2384300]
ENSMUSG00000030271	3380	251	2520	183	1.34	0.139	0.425	0.00565	0.0577	0.00567	0.0582	9.22e-05	0.00195	0.00578	0.059	6	1	113326972	113327362	Ogg1	8-oxoguanine DNA-glycosylase 1 [Source:MGI Symbol;Acc:MGI:1097693]
ENSMUSG00000040659	3670	418	5420	468	0.677	0.0969	-0.562	0.00576	0.0587	0.00576	0.059	0.000307	0.0048	0.006	0.0608	4	-1	141858142	141859878	Efhd2	EF hand domain containing 2 [Source:MGI Symbol;Acc:MGI:106504]
ENSMUSG00000020641	1220	108	1720	137	0.71	0.0844	-0.494	0.00578	0.0588	0.00588	0.0598	0.00252	0.0288	0.00608	0.0614	12	-1	26456071	26456431	Rsad2	radical S-adenosyl methionine domain containing 2 [Source:MGI Symbol;Acc:MGI:1929628]
ENSMUSG00000031639	2480	191	3410	278	0.726	0.0815	-0.463	0.00588	0.0595	0.00592	0.0602	0.00216	0.0254	0.00606	0.0612	8	-1	45395665	45397141	Tlr3	toll-like receptor 3 [Source:MGI Symbol;Acc:MGI:2156367]
ENSMUSG00000005553	5030	1160	1410	202	3.56	0.967	1.83	0.00393	0.0429	0.00599	0.0608	0.000136	0.00251	0.000228	0.00392	7	1	30720467	30720871	Atp4a	ATPase, H+/K+ exchanging, gastric, alpha polypeptide [Source:MGI Symbol;Acc:MGI:88113]
ENSMUSG00000049349	2700	298	3990	357	0.677	0.0963	-0.563	0.00606	0.0609	0.00607	0.0613	0.0112	0.0922	0.00629	0.0631	3	-1	138048761	138049696	Gm5105	predicted gene 5105 [Source:MGI Symbol;Acc:MGI:3645344]
ENSMUSG00000072955	3370	554	1690	134	1.99	0.364	0.993	0.00476	0.0502	0.00607	0.0613	0.0096	0.0822	0.00133	0.0173	X	-1	136954988	136955482	Tmsb15l	thymosin beta 15b like [Source:MGI Symbol;Acc:MGI:3026988]
ENSMUSG00000057534	5470	1020	1950	545	2.81	0.946	1.49	0.00503	0.0523	0.00607	0.0613	0.00196	0.0233	0.00554	0.0569	11	-1	88964658	88965273	Gm15698	predicted gene 15698 [Source:MGI Symbol;Acc:MGI:3651308]
ENSMUSG00000049382	12200	270	16400	1290	0.744	0.061	-0.427	0.00363	0.0401	0.00619	0.0623	0.00316	0.0344	0.00327	0.0367	15	-1	101997660	101997718	Krt8	keratin 8 [Source:MGI Symbol;Acc:MGI:96705]
ENSMUSG00000020541	5320	424	3770	368	1.41	0.178	0.498	0.00621	0.0621	0.00623	0.0625	0.00763	0.0689	0.00651	0.0647	11	-1	90643465	90646309	Tom1l1	target of myb1-like 1 (chicken) [Source:MGI Symbol;Acc:MGI:1919193]
ENSMUSG00000056632	570	42.8	773	55.2	0.738	0.0764	-0.439	0.00609	0.0612	0.00626	0.0627	0.00513	0.0504	0.00706	0.0688	18	1	20539596	20541310	Dsg3	desmoglein 3 [Source:MGI Symbol;Acc:MGI:99499]
ENSMUSG00000054203	520	49	925	126	0.563	0.0933	-0.83	0.00492	0.0515	0.00631	0.063	0.00468	0.0469	0.00315	0.0355	1	-1	174028198	174028482	Ifi205	interferon activated gene 205 [Source:MGI Symbol;Acc:MGI:101847]
ENSMUSG00000045761	903	118	1350	113	0.668	0.104	-0.583	0.00638	0.0634	0.00638	0.0635	1.25e-09	0.00125	0.00661	0.0655	17	1	71713272	71713393	Fam179a	family with sequence similarity 179, member A [Source:MGI Symbol;Acc:MGI:2443498]
ENSMUSG00000049401	3920	308	5390	437	0.727	0.0821	-0.46	0.00638	0.0634	0.00643	0.064	0.016	0.121	0.00663	0.0656	2	1	180589245	180589621	Ogfr	opioid growth factor receptor [Source:MGI Symbol;Acc:MGI:1919325]
ENSMUSG00000026655	1470	101	1980	156	0.742	0.0776	-0.43	0.00642	0.0637	0.00648	0.0644	0.0385	0.232	0.00663	0.0656	2	1	3713458	3713636	Fam107b	family with sequence similarity 107, member B [Source:MGI Symbol;Acc:MGI:1913790]
ENSMUSG00000047281	713	89	2040	433	0.348	0.0857	-1.52	0.00458	0.0487	0.00671	0.0662	0.000136	0.00251	0.000316	0.00517	4	-1	133600556	133602168	Sfn	stratifin [Source:MGI Symbol;Acc:MGI:1891831]
ENSMUSG00000026421	9390	773	6710	603	1.4	0.171	0.485	0.00673	0.0661	0.00675	0.0665	0.0137	0.107	0.00697	0.0682	1	1	135720061	135720193	Csrp1	cysteine and glycine-rich protein 1 [Source:MGI Symbol;Acc:MGI:88549]
ENSMUSG00000031616	4980	400	6880	569	0.724	0.0835	-0.467	0.00673	0.0661	0.00678	0.0667	0.00872	0.0762	0.00697	0.0682	8	-1	77663031	77665116	Ednra	endothelin receptor type A [Source:MGI Symbol;Acc:MGI:105923]
ENSMUSG00000036469	1290	136	1750	103	0.738	0.0888	-0.438	0.00717	0.0694	0.00718	0.0698	3.81e-17	0.00125	0.00724	0.0701	8	1	65618009	65618763	2018-03-01	membrane-associated ring finger (C3HC4) 1 [Source:MGI Symbol;Acc:MGI:1920175]
ENSMUSG00000057963	3390	272	4740	414	0.716	0.0848	-0.482	0.00715	0.0692	0.00726	0.0703	0.0172	0.127	0.0075	0.0721	12	-1	102568582	102570484	Itpk1	inositol 1,3,4-triphosphate 5/6 kinase [Source:MGI Symbol;Acc:MGI:2446159]
ENSMUSG00000029189	1700	279	3760	628	0.452	0.106	-1.15	0.00565	0.0577	0.00731	0.0707	0.0235	0.162	0.00631	0.0632	5	-1	53107084	53108174	Sel1l3	sel-1 suppressor of lin-12-like 3 (C. elegans) [Source:MGI Symbol;Acc:MGI:1916941]
ENSMUSG00000032527	4210	525	2530	311	1.67	0.292	0.738	0.00709	0.0688	0.00744	0.0717	0.0212	0.149	0.0073	0.0705	9	-1	100982032	100982806	Pccb	propionyl Coenzyme A carboxylase, beta polypeptide [Source:MGI Symbol;Acc:MGI:1914154]
ENSMUSG00000031555	4760	292	6360	464	0.748	0.0712	-0.419	0.00674	0.0661	0.00747	0.0719	0.0113	0.0923	0.00863	0.0804	8	-1	25016685	25016922	Adam9	a disintegrin and metallopeptidase domain 9 (meltrin gamma) [Source:MGI Symbol;Acc:MGI:105376]
ENSMUSG00000040249	3810	280	5180	379	0.736	0.0764	-0.441	0.00727	0.0701	0.00762	0.0732	0.00231	0.0267	0.00652	0.0647	10	-1	127539235	127539731	Lrp1	low density lipoprotein receptor-related protein 1 [Source:MGI Symbol;Acc:MGI:96828]
ENSMUSG00000045349	2380	356	3930	448	0.607	0.114	-0.719	0.00761	0.0728	0.00763	0.0732	3.39e-10	0.00125	0.00787	0.075	4	1	138253612	138253689	Sh2d5	SH2 domain containing 5 [Source:MGI Symbol;Acc:MGI:2446215]
ENSMUSG00000002111	1480	95	2120	216	0.7	0.0842	-0.515	0.00751	0.072	0.00773	0.074	0.0015	0.0187	0.00776	0.0742	2	1	91099400	91099526	Spi1	spleen focus forming virus (SFFV) proviral integration oncogene [Source:MGI Symbol;Acc:MGI:98282]
ENSMUSG00000029875	2130	190	1490	146	1.43	0.19	0.52	0.00773	0.0736	0.00778	0.0742	8.13e-06	0.00125	0.00807	0.0765	15	1	98167806	98170134	AI836003	expressed sequence AI836003 [Source:MGI Symbol;Acc:MGI:2146066]
ENSMUSG00000071738	785	72.6	573	30.7	1.37	0.146	0.454	0.00763	0.073	0.00788	0.0751	0.0108	0.0898	0.0079	0.0752	X	1	76264304	76264444	Gm4937	predicted gene 4937 [Source:MGI Symbol;Acc:MGI:3648293]
ENSMUSG00000027883	1610	149	1120	101	1.43	0.185	0.518	0.0082	0.077	0.00835	0.0784	0.0155	0.118	0.00875	0.0811	3	-1	108678638	108679803	Gpsm2	G-protein signalling modulator 2 (AGS3-like, C. elegans) [Source:MGI Symbol;Acc:MGI:1923373]
ENSMUSG00000028542	4040	446	6390	706	0.633	0.0987	-0.66	0.00777	0.0739	0.00836	0.0784	0.00672	0.0623	0.00826	0.0777	4	1	117864405	117864888	Slc6a9	solute carrier family 6 (neurotransmitter transporter, glycine), member 9 [Source:MGI Symbol;Acc:MGI:95760]
ENSMUSG00000079065	2790	212	2090	159	1.34	0.144	0.42	0.00832	0.0778	0.00836	0.0784	0.012	0.097	0.00857	0.08	5	1	104517423	104522383	BC005561	cDNA sequence BC005561 [Source:MGI Symbol;Acc:MGI:3040669]
ENSMUSG00000027737	3480	464	6850	1090	0.508	0.105	-0.978	0.00699	0.068	0.00846	0.079	0.0263	0.177	0.00537	0.0554	3	-1	50364936	50372366	Slc7a11	solute carrier family 7 (cationic amino acid transporter, y+ system), member 11 [Source:MGI Symbol;Acc:MGI:1347355]
ENSMUSG00000024533	8370	1040	13300	1520	0.63	0.106	-0.666	0.00838	0.0783	0.00851	0.0794	0.0183	0.134	0.00886	0.0819	18	-1	67488209	67491549	Spire1	spire homolog 1 (Drosophila) [Source:MGI Symbol;Acc:MGI:1915416]
ENSMUSG00000019913	6740	762	4310	477	1.56	0.248	0.646	0.00836	0.0781	0.00868	0.0807	0.00873	0.0763	0.00795	0.0756	10	1	50895651	50896071	Sim1	single-minded homolog 1 (Drosophila) [Source:MGI Symbol;Acc:MGI:98306]
ENSMUSG00000085241	1010	46.7	1580	196	0.639	0.0848	-0.646	0.00686	0.067	0.00883	0.0818	0.0353	0.218	0.0034	0.038	4	-1	132352663	132352933	Snhg3	small nucleolar RNA host gene (non-protein coding) 3 [Source:MGI Symbol;Acc:MGI:2684817]
ENSMUSG00000003555	1250	131	1750	139	0.715	0.0937	-0.483	0.00932	0.0849	0.00932	0.0851	1.09e-08	0.00125	0.00955	0.0867	19	-1	46667165	46667608	Cyp17a1	cytochrome P450, family 17, subfamily a, polypeptide 1 [Source:MGI Symbol;Acc:MGI:88586]
ENSMUSG00000058672	10800	1000	7540	722	1.43	0.191	0.519	0.00924	0.0844	0.00933	0.0852	0.00108	0.0141	0.0097	0.0875	13	-1	34074301	34075528	Tubb2a	tubulin, beta 2A class IIA [Source:MGI Symbol;Acc:MGI:107861]
ENSMUSG00000008393	4430	333	5920	449	0.749	0.0799	-0.417	0.00923	0.0843	0.00936	0.0853	0.0168	0.125	0.00959	0.0869	16	-1	8658587	8661103	Carhsp1	calcium regulated heat stable protein 1 [Source:MGI Symbol;Acc:MGI:1196368]
ENSMUSG00000021003	2040	175	3030	320	0.671	0.0912	-0.576	0.00931	0.0848	0.0103	0.0919	0.0181	0.132	0.00909	0.0836	12	-1	98202304	98204087	Galc	galactosylceramidase [Source:MGI Symbol;Acc:MGI:95636]
ENSMUSG00000028980	5210	443	7060	569	0.737	0.0863	-0.44	0.0105	0.0931	0.0106	0.0936	0.015	0.115	0.0108	0.0952	4	-1	149979475	149982921	H6pd	hexose-6-phosphate dehydrogenase (glucose 1-dehydrogenase) [Source:MGI Symbol;Acc:MGI:2140356]
ENSMUSG00000024026	9560	1290	5580	679	1.71	0.312	0.777	0.00952	0.086	0.0107	0.0942	0.00562	0.0543	0.00978	0.088	17	-1	30592866	30594226	Glo1	glyoxalase 1 [Source:MGI Symbol;Acc:MGI:95742]
ENSMUSG00000094131	1250	205	712	32.9	1.76	0.299	0.812	0.0102	0.0903	0.0107	0.0943	0.0422	0.249	0.0104	0.0924	1	1	192745571	192745686	Gm22265	predicted gene, 22265 [Source:MGI Symbol;Acc:MGI:5452042]
ENSMUSG00000025608	2780	282	4090	423	0.68	0.0986	-0.556	0.0107	0.0942	0.0108	0.0949	0.00427	0.0434	0.0109	0.096	6	-1	31519488	31523219	Podxl	podocalyxin-like [Source:MGI Symbol;Acc:MGI:1351317]
ENSMUSG00000047591	4500	420	3150	318	1.43	0.196	0.515	0.0109	0.0955	0.0109	0.0963	0.00501	0.0493	0.0112	0.0977	15	-1	75746843	75747922	Mafa	v-maf musculoaponeurotic fibrosarcoma oncogene family, protein A (avian) [Source:MGI Symbol;Acc:MGI:2673307]
ENSMUSG00000074445	1260	127	2710	529	0.464	0.102	-1.11	0.0095	0.086	0.0111	0.0974	0.00765	0.0691	0.0022	0.0263	3	1	92288566	92289247	Sprr2a3	small proline-rich protein 2A3 [Source:MGI Symbol;Acc:MGI:3845028]
ENSMUSG00000058295	3140	300	2280	147	1.38	0.159	0.462	0.0108	0.0949	0.0112	0.0976	0.0203	0.145	0.0113	0.0982	6	1	132599816	132600702	Prp2	proline rich protein 2 [Source:MGI Symbol;Acc:MGI:1932491]
ENSMUSG00000061603	984	97.3	1420	137	0.693	0.0958	-0.528	0.0114	0.0992	0.0116	0.101	0.00295	0.0327	0.0103	0.0914	12	1	53139381	53142768	Akap6	A kinase (PRKA) anchor protein 6 [Source:MGI Symbol;Acc:MGI:3050566]
ENSMUSG00000058057	774	69.9	547	49.4	1.42	0.181	0.502	0.0115	0.0996	0.0119	0.103	0.0181	0.132	0.0135	0.113	15	1	100339223	100340341	Mettl7a3	methyltransferase like 7A3 [Source:MGI Symbol;Acc:MGI:3710670]
ENSMUSG00000094655	495	32.5	689	62.5	0.719	0.0804	-0.477	0.0102	0.0908	0.0119	0.103	0.0145	0.112	0.0068	0.0669	1	1	72226240	72226430	Gm25360	predicted gene, 25360 [Source:MGI Symbol;Acc:MGI:5455137]
ENSMUSG00000047963	1490	117	2060	193	0.723	0.0882	-0.468	0.0119	0.102	0.012	0.103	0.0401	0.239	0.0121	0.104	5	1	92603051	92603337	Stbd1	starch binding domain 1 [Source:MGI Symbol;Acc:MGI:1261768]
ENSMUSG00000036478	8800	829	12600	1240	0.697	0.0952	-0.52	0.012	0.103	0.0122	0.105	0.014	0.109	0.0126	0.107	10	1	96617001	96617472	Btg1	B cell translocation gene 1, anti-proliferative [Source:MGI Symbol;Acc:MGI:88215]
ENSMUSG00000003617	2710	209	3640	299	0.746	0.0839	-0.423	0.0121	0.104	0.0122	0.105	6.2e-06	0.00125	0.0125	0.107	3	1	19957054	19957429	Cp	ceruloplasmin [Source:MGI Symbol;Acc:MGI:88476]
ENSMUSG00000074280	1950	190	3360	486	0.58	0.101	-0.787	0.0102	0.0906	0.0122	0.105	0.0304	0.196	0.00822	0.0773	9	1	57484228	57484585	Gm6166	predicted gene 6166 [Source:MGI Symbol;Acc:MGI:3645893]
ENSMUSG00000055421	1730	156	1270	92.4	1.36	0.158	0.442	0.0123	0.105	0.0124	0.106	3.56e-06	0.00125	0.0124	0.106	14	-1	93326679	93326880	Pcdh9	protocadherin 9 [Source:MGI Symbol;Acc:MGI:1306801]
ENSMUSG00000020883	2930	229	3920	320	0.747	0.0843	-0.422	0.0126	0.107	0.0127	0.108	0.00296	0.0328	0.0131	0.11	11	-1	98082556	98089698	Fbxl20	F-box and leucine-rich repeat protein 20 [Source:MGI Symbol;Acc:MGI:1919444]
ENSMUSG00000024810	1670	254	2510	221	0.665	0.117	-0.589	0.0129	0.109	0.0129	0.11	2.92e-23	0.00125	0.0131	0.11	19	1	29949660	29949767	Il33	interleukin 33 [Source:MGI Symbol;Acc:MGI:1924375]
ENSMUSG00000052364	2770	239	2080	144	1.33	0.148	0.415	0.0137	0.114	0.0138	0.115	0.0341	0.213	0.014	0.116	X	1	8892382	8894963	B630019K06Rik	RIKEN cDNA B630019K06 gene [Source:MGI Symbol;Acc:MGI:2147918]
ENSMUSG00000046733	4670	370	6280	537	0.744	0.0867	-0.428	0.0142	0.117	0.0142	0.118	0.0494	0.278	0.0144	0.119	6	1	135065651	135065775	Gprc5a	G protein-coupled receptor, family C, group 5, member A [Source:MGI Symbol;Acc:MGI:1891250]
ENSMUSG00000029217	2100	293	3450	444	0.611	0.116	-0.712	0.0139	0.115	0.0143	0.118	0.017	0.126	0.0144	0.119	5	-1	72786738	72786819	Tec	tec protein tyrosine kinase [Source:MGI Symbol;Acc:MGI:98662]
ENSMUSG00000026149	2210	535	3910	437	0.564	0.151	-0.825	0.0145	0.119	0.0145	0.12	4.17e-07	0.00125	0.0148	0.121	1	-1	82756649	82757711	Tm4sf20	transmembrane 4 L six family member 20 [Source:MGI Symbol;Acc:MGI:1913511]
ENSMUSG00000073409	4710	707	2550	514	1.85	0.465	0.885	0.0147	0.12	0.0148	0.121	2.68e-08	0.00125	0.0152	0.124	17	1	35425108	35425377	H2-Q6	histocompatibility 2, Q region locus 6 [Source:MGI Symbol;Acc:MGI:95935]
ENSMUSG00000029032	3320	269	4440	368	0.748	0.0867	-0.418	0.0152	0.124	0.0153	0.125	0.0117	0.0953	0.0157	0.127	4	-1	154279698	154281019	Arhgef16	Rho guanine nucleotide exchange factor (GEF) 16 [Source:MGI Symbol;Acc:MGI:2446219]
ENSMUSG00000059839	1160	98.6	864	71	1.35	0.159	0.43	0.0152	0.124	0.0154	0.125	0.0406	0.242	0.015	0.122	13	-1	67471514	67474951	Zfp874b	zinc finger protein 874b [Source:MGI Symbol;Acc:MGI:3040702]
ENSMUSG00000057933	709	73.3	501	27	1.42	0.165	0.502	0.0125	0.107	0.0158	0.128	0.0113	0.0923	0.00797	0.0758	9	-1	78331018	78331249	Gsta2	glutathione S-transferase, alpha 2 (Yc2) [Source:MGI Symbol;Acc:MGI:95863]
ENSMUSG00000071714	2040	451	11200	3430	0.183	0.0692	-2.45	0.012	0.103	0.0159	0.128	0.000531	0.0077	0.00279	0.0321	15	-1	78282517	78285379	Csf2rb2	colony stimulating factor 2 receptor, beta 2, low-affinity (granulocyte-macrophage) [Source:MGI Symbol;Acc:MGI:1339760]
ENSMUSG00000054808	6130	636	9290	1120	0.66	0.105	-0.599	0.0158	0.127	0.0162	0.13	0.0167	0.125	0.0164	0.131	7	-1	28893248	28894387	Actn4	actinin alpha 4 [Source:MGI Symbol;Acc:MGI:1890773]
ENSMUSG00000024921	22900	2020	16800	1490	1.36	0.171	0.448	0.0162	0.13	0.0163	0.131	0.0211	0.149	0.0167	0.133	19	1	26749726	26749947	Smarca2	SWI/SNF related, matrix associated, actin dependent regulator of chromatin, subfamily a, member 2 [Source:MGI Symbol;Acc:MGI:99603]
ENSMUSG00000026473	26100	3680	41800	5030	0.624	0.116	-0.68	0.016	0.129	0.0164	0.131	0.0227	0.158	0.0158	0.128	1	1	153907864	153909723	Glul	glutamate-ammonia ligase (glutamine synthetase) [Source:MGI Symbol;Acc:MGI:95739]
ENSMUSG00000064061	2380	224	1600	210	1.49	0.24	0.574	0.0166	0.132	0.0167	0.132	0.0235	0.162	0.0197	0.149	16	-1	48924234	48927855	Dzip3	DAZ interacting protein 3, zinc finger [Source:MGI Symbol;Acc:MGI:1917433]
ENSMUSG00000023921	12100	1120	8840	676	1.37	0.165	0.459	0.0159	0.128	0.0169	0.134	0.0122	0.0979	0.0175	0.137	17	1	40960568	40961989	Mut	methylmalonyl-Coenzyme A mutase [Source:MGI Symbol;Acc:MGI:97239]
ENSMUSG00000066513	1120	203	3870	1090	0.289	0.0968	-1.79	0.0153	0.124	0.0173	0.136	4.18e-07	0.00125	0.00661	0.0655	7	1	44209606	44209750	Klk1b4	kallikrein 1-related pepidase b4 [Source:MGI Symbol;Acc:MGI:97320]
ENSMUSG00000028613	2140	171	2930	275	0.729	0.0897	-0.457	0.0186	0.142	0.0195	0.148	0.0283	0.186	0.0188	0.144	4	1	107872273	107876840	Lrp8	low density lipoprotein receptor-related protein 8, apolipoprotein e receptor [Source:MGI Symbol;Acc:MGI:1340044]
ENSMUSG00000032712	4530	258	6420	766	0.706	0.0933	-0.503	0.0199	0.15	0.0202	0.152	0.00361	0.0382	0.02	0.151	6	1	149309414	149309904	2810474O19Rik	RIKEN cDNA 2810474O19 gene [Source:MGI Symbol;Acc:MGI:1914496]
ENSMUSG00000030748	3590	498	6290	1030	0.57	0.122	-0.812	0.0196	0.148	0.0203	0.152	0.0484	0.274	0.0203	0.152	7	1	125564552	125564727	Il4ra	interleukin 4 receptor, alpha [Source:MGI Symbol;Acc:MGI:105367]
ENSMUSG00000031740	1350	128	2350	382	0.573	0.108	-0.803	0.0173	0.136	0.0204	0.153	0.0227	0.158	0.00882	0.0817	8	1	92827328	92827777	Mmp2	matrix metallopeptidase 2 [Source:MGI Symbol;Acc:MGI:97009]
ENSMUSG00000021567	3410	324	2460	248	1.39	0.192	0.471	0.0206	0.154	0.0206	0.155	0.000209	0.00349	0.0209	0.156	13	-1	73818534	73821537	Nkd2	naked cuticle 2 homolog (Drosophila) [Source:MGI Symbol;Acc:MGI:1919543]
ENSMUSG00000029640	3840	486	5580	573	0.688	0.112	-0.539	0.0218	0.16	0.0219	0.161	0.00785	0.0703	0.0223	0.163	5	-1	146734809	146737780	Usp12	ubiquitin specific peptidase 12 [Source:MGI Symbol;Acc:MGI:1270128]
ENSMUSG00000029020	4380	535	6620	803	0.662	0.114	-0.596	0.0225	0.163	0.0228	0.166	0.0062	0.0586	0.0218	0.161	4	-1	147873599	147875458	Mfn2	mitofusin 2 [Source:MGI Symbol;Acc:MGI:2442230]
ENSMUSG00000025091	5480	908	16400	4240	0.333	0.102	-1.58	0.0175	0.136	0.023	0.167	0.0027	0.0305	0.00243	0.0286	19	1	58759723	58759876	Pnliprp2	pancreatic lipase-related protein 2 [Source:MGI Symbol;Acc:MGI:1336202]
ENSMUSG00000041895	16300	2300	10000	1310	1.63	0.314	0.707	0.0218	0.16	0.0232	0.168	0.0143	0.111	0.0242	0.173	11	-1	109575132	109577157	Wipi1	WD repeat domain, phosphoinositide interacting 1 [Source:MGI Symbol;Acc:MGI:1261864]
ENSMUSG00000006576	1680	179	1260	60.7	1.34	0.157	0.424	0.0241	0.173	0.0245	0.175	0.0233	0.161	0.0243	0.174	1	1	75550755	75551382	Slc4a3	solute carrier family 4 (anion exchanger), member 3 [Source:MGI Symbol;Acc:MGI:109350]
ENSMUSG00000052504	1530	143	1130	99.4	1.36	0.174	0.441	0.0242	0.173	0.0246	0.176	0.0296	0.192	0.0229	0.167	16	-1	63543538	63546236	Epha3	Eph receptor A3 [Source:MGI Symbol;Acc:MGI:99612]
ENSMUSG00000032320	7510	713	5550	504	1.35	0.178	0.437	0.0253	0.178	0.0254	0.179	0.046	0.264	0.0255	0.18	9	1	56041845	56042204	Rcn2	reticulocalbin 2 [Source:MGI Symbol;Acc:MGI:1349765]
ENSMUSG00000058176	994	122	692	41.4	1.44	0.196	0.523	0.0228	0.166	0.0255	0.18	0.0371	0.226	0.017	0.134	16	-1	49296648	49297394	Gm5407	predicted gene 5407 [Source:MGI Symbol;Acc:MGI:3644612]
ENSMUSG00000083041	1010	81.1	1360	127	0.742	0.0911	-0.43	0.0249	0.177	0.0259	0.182	0.043	0.252	0.024	0.172	6	-1	4893352	4893777	Gm9835	predicted pseudogene 9835 [Source:MGI Symbol;Acc:MGI:3704264]
ENSMUSG00000096201	864	88.4	637	51	1.36	0.176	0.44	0.0288	0.196	0.0295	0.2	0.0313	0.2	0.0282	0.193	9	1	3036947	3037429	Gm10715	predicted gene 10715 [Source:MGI Symbol;Acc:MGI:3642376]
ENSMUSG00000044042	2170	304	1370	159	1.58	0.287	0.66	0.0275	0.19	0.03	0.203	0.0235	0.162	0.0281	0.193	2	1	113363840	113365829	Fmn1	formin 1 [Source:MGI Symbol;Acc:MGI:101815]
ENSMUSG00000030075	2000	179	1450	170	1.38	0.203	0.464	0.0338	0.221	0.0338	0.221	0.0295	0.192	0.0404	0.251	6	-1	102163306	102165418	Cntn3	contactin 3 [Source:MGI Symbol;Acc:MGI:99534]
ENSMUSG00000024900	4890	575	6940	737	0.705	0.112	-0.505	0.0346	0.224	0.035	0.227	0.0304	0.196	0.0384	0.242	19	1	3383755	3385732	Cpt1a	carnitine palmitoyltransferase 1a, liver [Source:MGI Symbol;Acc:MGI:1098296]
ENSMUSG00000000567	2980	441	4340	471	0.686	0.126	-0.545	0.0352	0.227	0.0352	0.228	1.02e-05	0.00125	0.0355	0.229	11	1	112782224	112783015	Sox9	SRY-box containing gene 9 [Source:MGI Symbol;Acc:MGI:98371]
ENSMUSG00000089672	1060	126	1730	283	0.616	0.125	-0.698	0.0367	0.234	0.0386	0.244	0.0115	0.0938	0.0285	0.195	10	1	51481140	51481424	Gp49a	glycoprotein 49 A [Source:MGI Symbol;Acc:MGI:102702]
ENSMUSG00000089960	1960	250	1400	103	1.4	0.207	0.49	0.0418	0.257	0.0445	0.269	0.00664	0.0618	0.0144	0.119	1	1	88211959	88212871	Ugt1a1	UDP glucuronosyltransferase 1 family, polypeptide A1 [Source:MGI Symbol;Acc:MGI:98898]
ENSMUSG00000042436	1440	193	2100	260	0.687	0.125	-0.541	0.0452	0.272	0.0454	0.273	0.0377	0.228	0.0457	0.274	11	1	61485516	61485618	Mfap4	microfibrillar-associated protein 4 [Source:MGI Symbol;Acc:MGI:1342276]
ENSMUSG00000027170	5400	698	7330	646	0.737	0.115	-0.44	0.0458	0.274	0.0458	0.275	0.00885	0.0772	0.0484	0.285	2	-1	105012851	105012945	Eif3m	eukaryotic translation initiation factor 3, subunit M [Source:MGI Symbol;Acc:MGI:1351744]
ENSMUSG00000039234	20300	3380	29500	2970	0.687	0.134	-0.541	0.0469	0.279	0.047	0.28	0.0195	0.141	0.0511	0.295	3	1	123343041	123343232	Sec24d	Sec24 related gene family, member D (S. cerevisiae) [Source:MGI Symbol;Acc:MGI:1916858]
ENSMUSG00000057058	6400	890	4230	583	1.51	0.296	0.598	0.0484	0.284	0.0495	0.289	0.0227	0.158	0.0495	0.289	11	1	96758622	96759130	Skap1	src family associated phosphoprotein 1 [Source:MGI Symbol;Acc:MGI:1925723]
ENSMUSG00000033342	1270	147	953	69.9	1.34	0.183	0.419	0.0501	0.291	0.0504	0.293	0.00707	0.0649	0.0503	0.292	3	1	117575227	117575932	4833424O15Rik	RIKEN cDNA 4833424O15 gene [Source:MGI Symbol;Acc:MGI:1923019]
ENSMUSG00000041515	1220	67.2	2130	487	0.573	0.135	-0.804	0.0652	0.347	0.0661	0.351	0.0382	0.231	0.0653	0.348	8	1	120739817	120739991	Irf8	interferon regulatory factor 8 [Source:MGI Symbol;Acc:MGI:96395]
ENSMUSG00000073295	3990	576	2690	398	1.48	0.306	0.569	0.0668	0.353	0.0672	0.356	0.035	0.217	0.066	0.35	X	1	6053027	6055110	Nudt11	nudix (nucleoside diphosphate linked moiety X)-type motif 11 [Source:MGI Symbol;Acc:MGI:1930957]
ENSMUSG00000028999	12800	1360	9510	1130	1.34	0.214	0.424	0.0741	0.379	0.0744	0.38	0.008	0.0715	0.0774	0.389	5	1	23809784	23810194	Rint1	RAD50 interactor 1 [Source:MGI Symbol;Acc:MGI:1916233]
ENSMUSG00000024892	2070	241	1530	168	1.35	0.216	0.433	0.0761	0.385	0.077	0.389	0.043	0.252	0.0771	0.389	19	1	4621040	4621752	Pcx	pyruvate carboxylase [Source:MGI Symbol;Acc:MGI:97520]
ENSMUSG00000049971	1080	141	1500	189	0.722	0.131	-0.47	0.0802	0.397	0.0805	0.398	0.0408	0.242	0.0833	0.405	5	1	127663718	127663836	Glt1d1	glycosyltransferase 1 domain containing 1 [Source:MGI Symbol;Acc:MGI:2442755]
ENSMUSG00000090213	4960	681	7000	980	0.709	0.139	-0.497	0.0901	0.424	0.0904	0.426	0.045	0.26	0.09	0.424	2	-1	167642608	167644182	Tmem189	transmembrane protein 189 [Source:MGI Symbol;Acc:MGI:2142624]
ENSMUSG00000046836	4960	631	3190	808	1.55	0.44	0.636	0.0926	0.43	0.093	0.432	0.035	0.217	0.0942	0.435	1	-1	183276342	183278438	Brox	BRO1 domain and CAAX motif containing [Source:MGI Symbol;Acc:MGI:1918928]
ENSMUSG00000064366	5390	704	3870	596	1.39	0.282	0.48	0.102	0.458	0.102	0.459	0.0385	0.232	0.114	0.486	MT	1	11671	11741	mt-Tl2	mitochondrially encoded tRNA leucine 2 [Source:MGI Symbol;Acc:MGI:102481]
ENSMUSG00000029253	1690	171	1240	211	1.36	0.271	0.447	0.107	0.469	0.107	0.471	0.0304	0.196	0.108	0.472	5	-1	86012043	86012327	Cenpc1	centromere protein C1 [Source:MGI Symbol;Acc:MGI:99700]
ENSMUSG00000038916	7050	977	5170	699	1.36	0.264	0.448	0.118	0.495	0.118	0.495	0.0357	0.22	0.118	0.494	10	1	29143996	29144435	Soga3	SOGA family member 3 [Source:MGI Symbol;Acc:MGI:1914662]
ENSMUSG00000079262	3220	429	4460	656	0.723	0.144	-0.467	0.124	0.508	0.125	0.512	0.0181	0.132	0.116	0.491	6	-1	142085761	142086604	Slco1a6	solute carrier organic anion transporter family, member 1a6 [Source:MGI Symbol;Acc:MGI:1351906]
ENSMUSG00000028927	1390	303	2040	300	0.68	0.179	-0.555	0.134	0.529	0.134	0.529	0.043	0.252	0.143	0.548	4	1	140949691	140952586	Padi2	peptidyl arginine deiminase, type II [Source:MGI Symbol;Acc:MGI:1338892]
ENSMUSG00000004044	2000	128	3460	985	0.579	0.169	-0.789	0.143	0.549	0.144	0.551	0.00305	0.0335	0.143	0.548	11	-1	100956733	100959325	Ptrf	polymerase I and transcript release factor [Source:MGI Symbol;Acc:MGI:1277968]
ENSMUSG00000033282	2700	386	1980	299	1.36	0.283	0.445	0.153	0.566	0.154	0.568	0.0367	0.224	0.155	0.569	8	-1	91274290	91276762	Rpgrip1l	Rpgrip1-like [Source:MGI Symbol;Acc:MGI:1920563]
ENSMUSG00000078502	1990	337	1380	273	1.44	0.376	0.53	0.163	0.585	0.163	0.586	0.00605	0.0577	0.165	0.588	4	1	145620558	145620684	Gm13212	predicted gene 13212 [Source:MGI Symbol;Acc:MGI:3651014]
ENSMUSG00000045689	1870	396	1340	147	1.39	0.332	0.48	0.211	0.656	0.211	0.658	0.0336	0.211	0.21	0.657	18	1	37307455	37311173	Pcdhb4	protocadherin beta 4 [Source:MGI Symbol;Acc:MGI:2136738]
ENSMUSG00000021587	42800	7540	31300	5600	1.37	0.343	0.45	0.233	0.687	0.234	0.688	0.0408	0.242	0.235	0.69	13	1	75089826	75090241	Pcsk1	proprotein convertase subtilisin/kexin type 1 [Source:MGI Symbol;Acc:MGI:97511]
ENSMUSG00000042453	2150	440	3030	609	0.711	0.204	-0.492	0.25	0.708	0.25	0.708	0.0229	0.159	0.264	0.723	5	-1	21884454	21885569	Reln	reelin [Source:MGI Symbol;Acc:MGI:103022]
ENSMUSG00000065313	1240	488	804	23.1	1.54	0.608	0.626	0.372	0.802	0.373	0.803	0.0455	0.263	0.371	0.803	7	1	18549085	18549191	Gm26062	predicted gene, 26062 [Source:MGI Symbol;Acc:MGI:5455839]
ENSMUSG00000042286	2040	706	1450	75.4	1.4	0.492	0.49	0.409	0.82	0.411	0.821	1.2e-05	0.00125	0.408	0.822	14	-1	31139507	31140267	Stab1	stabilin 1 [Source:MGI Symbol;Acc:MGI:2178742]
ENSMUSG00000028392	2580	1100	1890	82.2	1.37	0.585	0.45	0.532	0.861	0.532	0.862	8.64e-05	0.00187	0.531	0.863	4	1	62480053	62480437	Bspry	B-box and SPRY domain containing [Source:MGI Symbol;Acc:MGI:2177191]
