# Supplementary material for: Alternative exon splicing and differential expression in pancreatic islets reveals candidate genes and pathways implicated in early diabetes development
Source: Mamm Genome. 2021 Apr 20;32(3):153–72. doi: 10.1007/s00335-021-09869-1 (PMC8128753; doi:10.1007/s00335-021-09869-1)
Supplement: Supplementary file 2 — Supplementary file2 (XLSX 986 kb) [file 335_2021_9869_MOESM2_ESM.xlsx]

## Sheet: Tabelle1
Table S2: List of all differentially alternatively spliced genes in pancreatic islets from NZO vs C3H (References: Rasche A et al. Nucleic Acids Res. 2014; 42:e110.; Rasche A et al. Bioinformatics. 2010; 26:84-90. )
exon_id	gene_id	exon_prs_treat	exon_prs_ctrl	exon_cv_treat	exon_cv_ctrl	exon_mean_treat	exon_se_treat	exon_mean_ctrl	exon_se_ctrl	exon_ratio	exon_ratio_se	exon_ratio_log2	exon_median_treat	exon_mad_treat	exon_median_ctrl	exon_mad_ctrl	gene_prs_treat	gene_prs_ctrl	gene_cv_treat	gene_cv_ctrl	gene_mean_treat	gene_se_treat	gene_mean_ctrl	gene_se_ctrl	gene_ratio	gene_ratio_se	gene_ratio_log2	gene_median_treat	gene_mad_treat	gene_median_ctrl	gene_mad_ctrl	SplicingIndex	MiDAS	PAC	ANOSVA	ARH,SplicingDeviation	ARH	ARH,pvalue	ARH,qvalue	exon_nr	chromosome_name	exon_chrom_start	exon_chrom_end	strand	external_gene_id	description
ENSMUSE00000378506	ENSMUSG00000040613	0.042	3.1e-05	1	0.21	1300	350	22000	1200	0.060553	0.0161989	-4.04566	610	410	22000	5700	0	0	0.7	0.66	5900	290	14000	650	0.42	0.029	-1.3	5400	4300	14000	9800	-5.1	0.0013	-6500	1.4e-37	-4.3	2	5.3e-07	0.047	12	6	122600058	122600127	-1	Apobec1	apolipoprotein B mRNA editing enzyme, catalytic polypeptide 1 [Source:MGI Symbol;Acc:MGI:103298]
ENSMUSE00000692330	ENSMUSG00000040613	0.042	3.1e-05	1	0.21	1300	350	22000	1200	0.060553	0.0161989	-4.04566	610	410	22000	5700	0	0	0.7	0.66	5900	290	14000	650	0.42	0.029	-1.3	5400	4300	14000	9800	-5.1	0.0013	-6500	1.4e-37	-4.3	2	5.3e-07	0.047	12	6	122600058	122600125	-1	Apobec1	apolipoprotein B mRNA editing enzyme, catalytic polypeptide 1 [Source:MGI Symbol;Acc:MGI:103298]
ENSMUSE00000340616	ENSMUSG00000040613	3.1e-05	3.1e-05	0.56	0.34	9600	1400	26000	2300	0.371313	0.0624896	-1.42929	6300	2200	22000	6100	0	0	0.7	0.66	5900	290	14000	650	0.42	0.029	-1.3	5400	4300	14000	9800	-1.8	0.073	-6500	1.4e-37	-0.96	2	5.3e-07	0.047	12	6	122596632	122596777	-1	Apobec1	apolipoprotein B mRNA editing enzyme, catalytic polypeptide 1 [Source:MGI Symbol;Acc:MGI:103298]
ENSMUSE00000283870	ENSMUSG00000040613	3.1e-05	3.1e-05	0.34	0.86	9300	830	15000	3400	0.600069	0.142949	-0.7368	11000	2200	14000	2600	0	0	0.7	0.66	5900	290	14000	650	0.42	0.029	-1.3	5400	4300	14000	9800	-0.34	0.0042	2500	1.4e-37	0.52	2	5.3e-07	0.047	12	6	122581353	122581750	-1	Apobec1	apolipoprotein B mRNA editing enzyme, catalytic polypeptide 1 [Source:MGI Symbol;Acc:MGI:103298]
ENSMUSE00000283879	ENSMUSG00000040613	3.1e-05	3.1e-05	0.14	0.13	7800	290	18000	620	0.426275	0.0214219	-1.23014	7400	1200	18000	2900	0	0	0.7	0.66	5900	290	14000	650	0.42	0.029	-1.3	5400	4300	14000	9800	-1.3	0.32	-1600	1.4e-37	-0.44	2	5.3e-07	0.047	12	6	122588145	122588172	-1	Apobec1	apolipoprotein B mRNA editing enzyme, catalytic polypeptide 1 [Source:MGI Symbol;Acc:MGI:103298]
ENSMUSE00000834873	ENSMUSG00000040613	3.1e-05	3.1e-05	0.14	0.13	7800	290	18000	620	0.426275	0.0214219	-1.23014	7400	1200	18000	2900	0	0	0.7	0.66	5900	290	14000	650	0.42	0.029	-1.3	5400	4300	14000	9800	-1.3	0.32	-1600	1.4e-37	-0.44	2	5.3e-07	0.047	12	6	122588053	122588172	-1	Apobec1	apolipoprotein B mRNA editing enzyme, catalytic polypeptide 1 [Source:MGI Symbol;Acc:MGI:103298]
ENSMUSE00000283863	ENSMUSG00000040613	3.1e-05	3.1e-05	0.55	0.55	6600	940	8800	1300	0.745838	0.15066	-0.423067	4300	860	6500	2900	0	0	0.7	0.66	5900	290	14000	650	0.42	0.029	-1.3	5400	4300	14000	9800	-0.6	0.016	370	1.4e-37	0.25	2	5.3e-07	0.047	12	6	122580688	122580806	-1	Apobec1	apolipoprotein B mRNA editing enzyme, catalytic polypeptide 1 [Source:MGI Symbol;Acc:MGI:103298]
ENSMUSE00000400438	ENSMUSG00000040613	3.1e-05	3.1e-05	0.34	0.34	7100	620	10000	890	0.711636	0.0885487	-0.490789	6700	3100	11000	3800	0	0	0.7	0.66	5900	290	14000	650	0.42	0.029	-1.3	5400	4300	14000	9800	-0.67	0.011	620	1.4e-37	0.19	2	5.3e-07	0.047	12	6	122577792	122578935	-1	Apobec1	apolipoprotein B mRNA editing enzyme, catalytic polypeptide 1 [Source:MGI Symbol;Acc:MGI:103298]
ENSMUSE00000692325	ENSMUSG00000040613	3.1e-05	3.1e-05	0.34	0.34	7100	620	10000	890	0.711636	0.0885487	-0.490789	6700	3100	11000	3800	0	0	0.7	0.66	5900	290	14000	650	0.42	0.029	-1.3	5400	4300	14000	9800	-0.67	0.011	620	1.4e-37	0.19	2	5.3e-07	0.047	12	6	122577801	122578935	-1	Apobec1	apolipoprotein B mRNA editing enzyme, catalytic polypeptide 1 [Source:MGI Symbol;Acc:MGI:103298]
ENSMUSE00001001116	ENSMUSG00000040613	3.1e-05	3.1e-05	0.34	0.34	7100	620	10000	890	0.711636	0.0885487	-0.490789	6700	3100	11000	3800	0	0	0.7	0.66	5900	290	14000	650	0.42	0.029	-1.3	5400	4300	14000	9800	-0.67	0.011	620	1.4e-37	0.19	2	5.3e-07	0.047	12	6	122577799	122578935	-1	Apobec1	apolipoprotein B mRNA editing enzyme, catalytic polypeptide 1 [Source:MGI Symbol;Acc:MGI:103298]
ENSMUSE00000371416	ENSMUSG00000040613	9.3e-10	9.3e-10	0.87	0.95	5600	880	11000	1800	0.524225	0.122813	-0.931742	4200	2300	6800	7100	0	0	0.7	0.66	5900	290	14000	650	0.42	0.029	-1.3	5400	4300	14000	9800	-0.68	0.011	1100	1.4e-37	0.18	2	5.3e-07	0.047	12	6	122591087	122591260	-1	Apobec1	apolipoprotein B mRNA editing enzyme, catalytic polypeptide 1 [Source:MGI Symbol;Acc:MGI:103298]
ENSMUSE00000599502	ENSMUSG00000040613	0.00016	0.0001	0.59	0.78	1200	160	2800	490	0.447669	0.0977123	-1.1595	1200	1100	2400	3000	0	0	0.7	0.66	5900	290	14000	650	0.42	0.029	-1.3	5400	4300	14000	9800	-1	0.47	200	1.4e-37	-0.18	2	5.3e-07	0.047	12	6	122602257	122602444	-1	Apobec1	apolipoprotein B mRNA editing enzyme, catalytic polypeptide 1 [Source:MGI Symbol;Acc:MGI:103298]
ENSMUSE00000641291	ENSMUSG00000079056	0.0027	0.0042	0.72	0.73	2300	430	2100	390	1.0994	0.291838	0.136719	2000	2100	1800	2000	0	0	0.58	0.75	1400	75	14000	940	0.1	0.0088	-3.3	1100	450	13000	13000	0.12	0.0013	1000	3.6e-17	3.4	1.9	6.8e-07	0.047	5	2	127482005	127482499	-1	Kcnip3	Kv channel interacting protein 3, calsenilin [Source:MGI Symbol;Acc:MGI:1929258]
ENSMUSE00000368474	ENSMUSG00000079056	3.1e-05	3.1e-05	0.22	0.54	960	55	6700	930	0.141797	0.0213038	-2.8181	950	280	5400	3400	0	0	0.58	0.75	1400	75	14000	940	0.1	0.0088	-3.3	1100	450	13000	13000	-2.5	0.015	-96	3.6e-17	0.79	1.9	6.8e-07	0.047	5	2	127465854	127465978	-1	Kcnip3	Kv channel interacting protein 3, calsenilin [Source:MGI Symbol;Acc:MGI:1929258]
ENSMUSE00000763386	ENSMUSG00000079056	6e-08	3e-08	0.42	0.43	1400	120	20000	1700	0.0699424	0.00839803	-3.83769	1200	360	19000	10000	0	0	0.58	0.75	1400	75	14000	940	0.1	0.0088	-3.3	1100	450	13000	13000	-4	0.061	-830	3.6e-17	-0.67	1.9	6.8e-07	0.047	5	2	127458240	127458388	-1	Kcnip3	Kv channel interacting protein 3, calsenilin [Source:MGI Symbol;Acc:MGI:1929258]
ENSMUSE00000768281	ENSMUSG00000079056	6e-08	3e-08	0.42	0.43	1400	120	20000	1700	0.0699424	0.00839803	-3.83769	1200	360	19000	10000	0	0	0.58	0.75	1400	75	14000	940	0.1	0.0088	-3.3	1100	450	13000	13000	-4	0.061	-830	3.6e-17	-0.67	1.9	6.8e-07	0.047	5	2	127458130	127458388	-1	Kcnip3	Kv channel interacting protein 3, calsenilin [Source:MGI Symbol;Acc:MGI:1929258]
ENSMUSE00000318331	ENSMUSG00000079056	2.7e-12	9.1e-13	0.4	0.79	1300	81	13000	1700	0.0956724	0.0134097	-3.38575	1100	400	11000	12000	0	0	0.58	0.75	1400	75	14000	940	0.1	0.0088	-3.3	1100	450	13000	13000	-3.3	0.061	100	3.6e-17	0	1.9	6.8e-07	0.047	5	2	127456498	127458388	-1	Kcnip3	Kv channel interacting protein 3, calsenilin [Source:MGI Symbol;Acc:MGI:1929258]
ENSMUSE00000357001	ENSMUSG00000048490	3.1e-05	3.1e-05	0.36	0.32	5700	530	990	83	5.71055	0.717091	2.51363	6500	2100	960	330	0	0	0.86	1.1	4100	180	4900	280	0.85	0.061	-0.23	3000	3000	2100	2200	2.8	0.011	4500	5.2e-37	2.9	1.8	7.8e-07	0.047	13	16	76352472	76352549	-1	Nrip1	nuclear receptor interacting protein 1 [Source:MGI Symbol;Acc:MGI:1315213]
ENSMUSE00000719682	ENSMUSG00000048490	3.1e-05	3.1e-05	0.36	0.32	5700	530	990	83	5.71055	0.717091	2.51363	6500	2100	960	330	0	0	0.86	1.1	4100	180	4900	280	0.85	0.061	-0.23	3000	3000	2100	2200	2.8	0.011	4500	5.2e-37	2.9	1.8	7.8e-07	0.047	13	16	76352472	76352546	-1	Nrip1	nuclear receptor interacting protein 1 [Source:MGI Symbol;Acc:MGI:1315213]
ENSMUSE00000845804	ENSMUSG00000048490	3.1e-05	3.1e-05	0.36	0.32	5700	530	990	83	5.71055	0.717091	2.51363	6500	2100	960	330	0	0	0.86	1.1	4100	180	4900	280	0.85	0.061	-0.23	3000	3000	2100	2200	2.8	0.011	4500	5.2e-37	2.9	1.8	7.8e-07	0.047	13	16	76351589	76352549	-1	Nrip1	nuclear receptor interacting protein 1 [Source:MGI Symbol;Acc:MGI:1315213]
ENSMUSE00000348925	ENSMUSG00000048490	2.8e-14	2.8e-14	0.61	0.62	6800	620	10000	930	0.682196	0.0885869	-0.551743	5200	2500	8200	3900	0	0	0.86	1.1	4100	180	4900	280	0.85	0.061	-0.23	3000	3000	2100	2200	-0.67	0.011	-2300	5.2e-37	-0.53	1.8	7.8e-07	0.047	13	16	76290862	76295015	-1	Nrip1	nuclear receptor interacting protein 1 [Source:MGI Symbol;Acc:MGI:1315213]
ENSMUSE00000714196	ENSMUSG00000048490	5.6e-16	5.6e-16	0.48	0.49	7400	380	11000	580	0.680195	0.0503319	-0.555979	6800	3200	9800	4500	0	0	0.86	1.1	4100	180	4900	280	0.85	0.061	-0.23	3000	3000	2100	2200	-0.52	0.014	-2200	5.2e-37	-0.38	1.8	7.8e-07	0.047	13	16	76287400	76295015	-1	Nrip1	nuclear receptor interacting protein 1 [Source:MGI Symbol;Acc:MGI:1315213]
ENSMUSE00000787915	ENSMUSG00000048490	3.1e-05	3.1e-05	0.51	0.49	4800	620	6600	830	0.719513	0.130121	-0.474908	5000	3400	6400	3700	0	0	0.86	1.1	4100	180	4900	280	0.85	0.061	-0.23	3000	3000	2100	2200	-0.34	0.042	-730	5.2e-37	-0.2	1.8	7.8e-07	0.047	13	16	76294646	76295015	-1	Nrip1	nuclear receptor interacting protein 1 [Source:MGI Symbol;Acc:MGI:1315213]
ENSMUSE00000786719	ENSMUSG00000048490	4e-09	9.4e-08	0.75	0.82	1400	170	1500	200	0.936181	0.175893	-0.0951401	1000	290	1100	360	0	0	0.86	1.1	4100	180	4900	280	0.85	0.061	-0.23	3000	3000	2100	2200	-0.045	0.073	-140	5.2e-37	0.092	1.8	7.8e-07	0.047	13	16	76372872	76373037	-1	Nrip1	nuclear receptor interacting protein 1 [Source:MGI Symbol;Acc:MGI:1315213]
ENSMUSE00000406006	ENSMUSG00000048490	7.2e-12	2.6e-09	0.68	0.75	1400	140	1500	170	0.94475	0.142074	-0.0819954	1000	360	1100	450	0	0	0.86	1.1	4100	180	4900	280	0.85	0.061	-0.23	3000	3000	2100	2200	-0.05	0.08	-140	5.2e-37	0.087	1.8	7.8e-07	0.047	13	16	76372872	76373049	-1	Nrip1	nuclear receptor interacting protein 1 [Source:MGI Symbol;Acc:MGI:1315213]
ENSMUSE00000813335	ENSMUSG00000048490	1.2e-10	2.9e-09	0.68	0.74	1500	160	1600	190	0.938351	0.149473	-0.0917998	1100	450	1100	480	0	0	0.86	1.1	4100	180	4900	280	0.85	0.061	-0.23	3000	3000	2100	2200	-0.057	0.07	-140	5.2e-37	0.079	1.8	7.8e-07	0.047	13	16	76372872	76373040	-1	Nrip1	nuclear receptor interacting protein 1 [Source:MGI Symbol;Acc:MGI:1315213]
ENSMUSE00000389637	ENSMUSG00000048490	9.5e-07	9.5e-07	0.72	0.73	2700	440	2900	470	0.939148	0.215937	-0.0905749	1800	630	2100	970	0	0	0.86	1.1	4100	180	4900	280	0.85	0.061	-0.23	3000	3000	2100	2200	-0.22	0.035	-430	5.2e-37	-0.079	1.8	7.8e-07	0.047	13	16	76330746	76330864	-1	Nrip1	nuclear receptor interacting protein 1 [Source:MGI Symbol;Acc:MGI:1315213]
ENSMUSE00000752721	ENSMUSG00000048490	9.5e-07	9.5e-07	0.72	0.73	2700	440	2900	470	0.939148	0.215937	-0.0905749	1800	630	2100	970	0	0	0.86	1.1	4100	180	4900	280	0.85	0.061	-0.23	3000	3000	2100	2200	-0.22	0.035	-430	5.2e-37	-0.079	1.8	7.8e-07	0.047	13	16	76328283	76330864	-1	Nrip1	nuclear receptor interacting protein 1 [Source:MGI Symbol;Acc:MGI:1315213]
ENSMUSE00000779866	ENSMUSG00000048490	9.5e-07	9.5e-07	0.72	0.73	2700	440	2900	470	0.939148	0.215937	-0.0905749	1800	630	2100	970	0	0	0.86	1.1	4100	180	4900	280	0.85	0.061	-0.23	3000	3000	2100	2200	-0.22	0.035	-430	5.2e-37	-0.079	1.8	7.8e-07	0.047	13	16	76328495	76330864	-1	Nrip1	nuclear receptor interacting protein 1 [Source:MGI Symbol;Acc:MGI:1315213]
ENSMUSE00000719562	ENSMUSG00000048490	0.71	0.73	1	1.1	940	220	950	240	0.988999	0.340962	-0.0159594	420	120	410	130	0	0	0.86	1.1	4100	180	4900	280	0.85	0.061	-0.23	3000	3000	2100	2200	0.033	0.23	-44	5.2e-37	NA	1.8	7.8e-07	0.047	13	16	76373770	76373827	-1	Nrip1	nuclear receptor interacting protein 1 [Source:MGI Symbol;Acc:MGI:1315213]
ENSMUSE00000345766	ENSMUSG00000036552	0.045	9.5e-07	1.2	0.46	2300	600	4900	510	0.456844	0.131392	-1.13023	730	660	4400	2400	0	0	0.73	0.51	3600	240	4300	200	0.85	0.07	-0.24	3200	3200	3900	2300	-2.6	0.0041	-1800	5.4e-10	-2.8	1.7	8.7e-07	0.047	6	17	15053214	15053387	1	Ermard	ER membrane associated RNA degradation [Source:MGI Symbol;Acc:MGI:1917317]
ENSMUSE00000555547	ENSMUSG00000036552	0.045	9.5e-07	1.2	0.46	2300	600	4900	510	0.456844	0.131392	-1.13023	730	660	4400	2400	0	0	0.73	0.51	3600	240	4300	200	0.85	0.07	-0.24	3200	3200	3900	2300	-2.6	0.0041	-1800	5.4e-10	-2.8	1.7	8.7e-07	0.047	6	17	15053059	15053387	1	Ermard	ER membrane associated RNA degradation [Source:MGI Symbol;Acc:MGI:1917317]
ENSMUSE00001065645	ENSMUSG00000036552	9.5e-07	9.5e-07	0.5	0.45	4300	480	3800	390	1.12817	0.170762	0.173981	4500	2600	3100	1500	0	0	0.73	0.51	3600	240	4300	200	0.85	0.07	-0.24	3200	3200	3900	2300	0.52	0.031	1200	5.4e-10	0.34	1.7	8.7e-07	0.047	6	17	15063602	15064232	1	Ermard	ER membrane associated RNA degradation [Source:MGI Symbol;Acc:MGI:1917317]
ENSMUSE00001051703	ENSMUSG00000036552	9.5e-07	9.5e-07	0.64	0.64	4800	690	4300	610	1.12793	0.22771	0.173676	4600	4000	3600	3200	0	0	0.73	0.51	3600	240	4300	200	0.85	0.07	-0.24	3200	3200	3900	2300	0.36	0.11	1300	5.4e-10	0.19	1.7	8.7e-07	0.047	6	17	15059344	15059469	1	Ermard	ER membrane associated RNA degradation [Source:MGI Symbol;Acc:MGI:1917317]
ENSMUSE00001047497	ENSMUSG00000036552	3.1e-05	3.1e-05	0.12	0.12	5800	180	5400	160	1.06899	0.0461127	0.0962469	5600	620	5300	600	0	0	0.73	0.51	3600	240	4300	200	0.85	0.07	-0.24	3200	3200	3900	2300	0.08	0.11	670	5.4e-10	-0.097	1.7	8.7e-07	0.047	6	17	15061069	15061182	1	Ermard	ER membrane associated RNA degradation [Source:MGI Symbol;Acc:MGI:1917317]
ENSMUSE00001028802	ENSMUSG00000036552	1.9e-06	9.5e-07	0.41	0.49	2700	250	2500	270	1.1052	0.157618	0.144303	3100	960	2600	1100	0	0	0.73	0.51	3600	240	4300	200	0.85	0.07	-0.24	3200	3200	3900	2300	0.27	0.077	620	5.4e-10	0.097	1.7	8.7e-07	0.047	6	17	15059766	15059984	1	Ermard	ER membrane associated RNA degradation [Source:MGI Symbol;Acc:MGI:1917317]
ENSMUSE00000633450	ENSMUSG00000030744	1e-07	1.9e-09	0.49	0.92	930	84	17000	2900	0.0542583	0.0103032	-4.20401	730	210	16000	22000	0	0	0.92	0.82	9700	510	16000	760	0.6	0.042	-0.75	6700	8800	15000	17000	-4.4	0.00093	-78	3.8e-06	-4	1.4	1.5e-06	0.047	8	7	99477896	99478951	-1	Rps3	ribosomal protein S3 [Source:MGI Symbol;Acc:MGI:1350917]
ENSMUSE00000202687	ENSMUSG00000030744	3.1e-05	3.1e-05	0.4	0.39	21000	2100	32000	3200	0.662969	0.0950004	-0.592987	25000	5700	38000	7200	0	0	0.92	0.82	9700	510	16000	760	0.6	0.042	-0.75	6700	8800	15000	17000	-0.61	0.033	5600	3.8e-06	-0.21	1.4	1.5e-06	0.047	8	7	99479274	99479470	-1	Rps3	ribosomal protein S3 [Source:MGI Symbol;Acc:MGI:1350917]
ENSMUSE00000804792	ENSMUSG00000030744	0	0	1.3	1.1	6800	670	12000	1100	0.57513	0.0760269	-0.79804	3700	3600	5500	5100	0	0	0.92	0.82	9700	510	16000	760	0.6	0.042	-0.75	6700	8800	15000	17000	-0.58	0.11	250	3.8e-06	-0.18	1.4	1.5e-06	0.047	8	7	99478893	99481791	-1	Rps3	ribosomal protein S3 [Source:MGI Symbol;Acc:MGI:1350917]
ENSMUSE00000798211	ENSMUSG00000030744	2.3e-05	6e-05	0.79	0.81	10000	1600	14000	2200	0.761742	0.171594	-0.392625	15000	4900	19000	8800	0	0	0.92	0.82	9700	510	16000	760	0.6	0.042	-0.75	6700	8800	15000	17000	-0.33	0.0085	3800	3.8e-06	0.066	1.4	1.5e-06	0.047	8	7	99483592	99483738	-1	Rps3	ribosomal protein S3 [Source:MGI Symbol;Acc:MGI:1350917]
ENSMUSE00000757839	ENSMUSG00000030744	9.3e-10	9.3e-10	0.22	0.26	17000	680	25000	1200	0.697292	0.0430341	-0.520165	18000	2900	25000	6500	0	0	0.92	0.82	9700	510	16000	760	0.6	0.042	-0.75	6700	8800	15000	17000	-0.43	0.025	3800	3.8e-06	-0.034	1.4	1.5e-06	0.047	8	7	99482261	99482700	-1	Rps3	ribosomal protein S3 [Source:MGI Symbol;Acc:MGI:1350917]
ENSMUSE00000202689	ENSMUSG00000030744	3.1e-05	3.1e-05	0.091	0.12	17000	400	22000	710	0.755889	0.0300265	-0.403754	17000	1700	22000	4000	0	0	0.92	0.82	9700	510	16000	760	0.6	0.042	-0.75	6700	8800	15000	17000	-0.37	0.017	3200	3.8e-06	0.034	1.4	1.5e-06	0.047	8	7	99483592	99483651	-1	Rps3	ribosomal protein S3 [Source:MGI Symbol;Acc:MGI:1350917]
ENSMUSE00000719473	ENSMUSG00000030744	3.1e-05	3.1e-05	0.091	0.12	17000	400	22000	710	0.755889	0.0300265	-0.403754	17000	1700	22000	4000	0	0	0.92	0.82	9700	510	16000	760	0.6	0.042	-0.75	6700	8800	15000	17000	-0.37	0.017	3200	3.8e-06	0.034	1.4	1.5e-06	0.047	8	7	99483592	99483650	-1	Rps3	ribosomal protein S3 [Source:MGI Symbol;Acc:MGI:1350917]
ENSMUSE00000786978	ENSMUSG00000030744	3.1e-05	3.1e-05	0.091	0.12	17000	400	22000	710	0.755889	0.0300265	-0.403754	17000	1700	22000	4000	0	0	0.92	0.82	9700	510	16000	760	0.6	0.042	-0.75	6700	8800	15000	17000	-0.37	0.017	3200	3.8e-06	0.034	1.4	1.5e-06	0.047	8	7	99483592	99483634	-1	Rps3	ribosomal protein S3 [Source:MGI Symbol;Acc:MGI:1350917]
ENSMUSE00000661562	ENSMUSG00000027405	3.1e-05	3.1e-05	0.79	0.41	1700	350	13000	1400	0.130448	0.0299222	-2.93845	1000	570	12000	5200	0	0	1.1	1	12000	480	12000	450	1	0.057	0.038	2600	3000	4800	6500	-3.5	0.023	-3900	7.3e-05	-3.7	1.1	3e-06	0.047	16	2	130278897	130279313	1	Nop56	NOP56 ribonucleoprotein [Source:MGI Symbol;Acc:MGI:1914384]
ENSMUSE00000764958	ENSMUSG00000027405	3.1e-05	3.1e-05	0.79	0.41	1700	350	13000	1400	0.130448	0.0299222	-2.93845	1000	570	12000	5200	0	0	1.1	1	12000	480	12000	450	1	0.057	0.038	2600	3000	4800	6500	-3.5	0.023	-3900	7.3e-05	-3.7	1.1	3e-06	0.047	16	2	130278897	130279307	1	Nop56	NOP56 ribonucleoprotein [Source:MGI Symbol;Acc:MGI:1914384]
ENSMUSE00000783400	ENSMUSG00000027405	5.4e-10	3.6e-09	0.63	0.82	1600	140	1400	160	1.12492	0.164916	0.169822	1400	660	1100	620	0	0	1.1	1	12000	480	12000	450	1	0.057	0.038	2600	3000	4800	6500	0.33	0.12	230	7.3e-05	0.17	1.1	3e-06	0.047	16	2	130277711	130277970	1	Nop56	NOP56 ribonucleoprotein [Source:MGI Symbol;Acc:MGI:1914384]
ENSMUSE00000797660	ENSMUSG00000027405	0	0	1.6	1.6	7200	890	6500	790	1.1183	0.194214	0.161313	1100	740	1100	670	0	0	1.1	1	12000	480	12000	450	1	0.057	0.038	2600	3000	4800	6500	5.4e-05	0.11	91	7.3e-05	-0.16	1.1	3e-06	0.047	16	2	130276436	130277970	1	Nop56	NOP56 ribonucleoprotein [Source:MGI Symbol;Acc:MGI:1914384]
ENSMUSE00000872178	ENSMUSG00000027405	4.7e-09	3.1e-08	0.91	0.91	12000	2000	11000	1800	1.12505	0.264206	0.169984	11000	15000	9300	13000	0	0	1.1	1	12000	480	12000	450	1	0.057	0.038	2600	3000	4800	6500	0.27	0.18	2500	7.3e-05	0.12	1.1	3e-06	0.047	16	2	130276300	130276623	1	Nop56	NOP56 ribonucleoprotein [Source:MGI Symbol;Acc:MGI:1914384]
ENSMUSE00000849941	ENSMUSG00000027405	0	0	1.3	1.3	9600	690	9700	700	0.981702	0.100165	-0.0266429	1700	1700	1700	1700	0	0	1.1	1	12000	480	12000	450	1	0.057	0.038	2600	3000	4800	6500	0.057	0.13	190	7.3e-05	-0.1	1.1	3e-06	0.047	16	2	130276436	130279312	1	Nop56	NOP56 ribonucleoprotein [Source:MGI Symbol;Acc:MGI:1914384]
ENSMUSE00000169188	ENSMUSG00000027405	3.1e-05	3.1e-05	0.094	0.12	23000	560	21000	640	1.12342	0.0444252	0.167893	23000	3000	20000	2800	0	0	1.1	1	12000	480	12000	450	1	0.057	0.038	2600	3000	4800	6500	0.22	0.19	3400	7.3e-05	0.064	1.1	3e-06	0.047	16	2	130276436	130276623	1	Nop56	NOP56 ribonucleoprotein [Source:MGI Symbol;Acc:MGI:1914384]
ENSMUSE00000868260	ENSMUSG00000027405	3.1e-05	3.1e-05	0.094	0.12	23000	560	21000	640	1.12342	0.0444252	0.167893	23000	3000	20000	2800	0	0	1.1	1	12000	480	12000	450	1	0.057	0.038	2600	3000	4800	6500	0.22	0.19	3400	7.3e-05	0.064	1.1	3e-06	0.047	16	2	130276436	130276653	1	Nop56	NOP56 ribonucleoprotein [Source:MGI Symbol;Acc:MGI:1914384]
ENSMUSE00000725598	ENSMUSG00000027405	3e-08	3e-08	0.3	0.32	24000	1400	21000	1300	1.13814	0.0987149	0.186683	24000	6200	21000	8100	0	0	1.1	1	12000	480	12000	450	1	0.057	0.038	2600	3000	4800	6500	0.22	0.18	2500	7.3e-05	0.061	1.1	3e-06	0.047	16	2	130276475	130276858	1	Nop56	NOP56 ribonucleoprotein [Source:MGI Symbol;Acc:MGI:1914384]
ENSMUSE00000863025	ENSMUSG00000027405	3.1e-05	3.1e-05	0.37	0.39	24000	2300	22000	2100	1.11912	0.154699	0.162366	28000	6300	26000	2600	0	0	1.1	1	12000	480	12000	450	1	0.057	0.038	2600	3000	4800	6500	0.096	0.2	3200	7.3e-05	-0.06	1.1	3e-06	0.047	16	2	130276665	130276858	1	Nop56	NOP56 ribonucleoprotein [Source:MGI Symbol;Acc:MGI:1914384]
ENSMUSE00000865999	ENSMUSG00000027405	3.1e-05	3.1e-05	0.37	0.39	24000	2300	22000	2100	1.11912	0.154699	0.162366	28000	6300	26000	2600	0	0	1.1	1	12000	480	12000	450	1	0.057	0.038	2600	3000	4800	6500	0.096	0.2	3200	7.3e-05	-0.06	1.1	3e-06	0.047	16	2	130276717	130276858	1	Nop56	NOP56 ribonucleoprotein [Source:MGI Symbol;Acc:MGI:1914384]
ENSMUSE00000755582	ENSMUSG00000027405	9.3e-10	9.3e-10	0.36	0.36	24000	1600	22000	1400	1.08447	0.0996332	0.116992	25000	11000	22000	11000	0	0	1.1	1	12000	480	12000	450	1	0.057	0.038	2600	3000	4800	6500	0.2	0.19	3300	7.3e-05	0.039	1.1	3e-06	0.047	16	2	130275663	130276174	1	Nop56	NOP56 ribonucleoprotein [Source:MGI Symbol;Acc:MGI:1914384]
ENSMUSE00000868051	ENSMUSG00000027405	3.1e-05	3.1e-05	0.15	0.11	38000	1400	35000	960	1.09539	0.0512063	0.13145	37000	5600	34000	2800	0	0	1.1	1	12000	480	12000	450	1	0.057	0.038	2600	3000	4800	6500	0.13	0.23	5000	7.3e-05	-0.028	1.1	3e-06	0.047	16	2	130274831	130275146	1	Nop56	NOP56 ribonucleoprotein [Source:MGI Symbol;Acc:MGI:1914384]
ENSMUSE00000741287	ENSMUSG00000027405	3.1e-05	3.1e-05	0.7	0.69	23000	4200	21000	3700	1.13323	0.286929	0.18044	32000	7100	29000	4500	0	0	1.1	1	12000	480	12000	450	1	0.057	0.038	2600	3000	4800	6500	0.17	0.16	4800	7.3e-05	0.016	1.1	3e-06	0.047	16	2	130277032	130277282	1	Nop56	NOP56 ribonucleoprotein [Source:MGI Symbol;Acc:MGI:1914384]
ENSMUSE00000746043	ENSMUSG00000027405	3.1e-05	3.1e-05	0.7	0.69	23000	4200	21000	3700	1.13323	0.286929	0.18044	32000	7100	29000	4500	0	0	1.1	1	12000	480	12000	450	1	0.057	0.038	2600	3000	4800	6500	0.17	0.16	4800	7.3e-05	0.016	1.1	3e-06	0.047	16	2	130277032	130277314	1	Nop56	NOP56 ribonucleoprotein [Source:MGI Symbol;Acc:MGI:1914384]
ENSMUSE00000871534	ENSMUSG00000027405	3.1e-05	3.1e-05	0.12	0.17	31000	990	28000	1200	1.1037	0.0598391	0.142343	32000	5200	29000	5100	0	0	1.1	1	12000	480	12000	450	1	0.057	0.038	2600	3000	4800	6500	0.14	0.22	5400	7.3e-05	-0.016	1.1	3e-06	0.047	16	2	130275976	130276266	1	Nop56	NOP56 ribonucleoprotein [Source:MGI Symbol;Acc:MGI:1914384]
ENSMUSE00000930776	ENSMUSG00000073411	0.001	3.1e-05	1.3	0.28	8500	3000	20000	1500	0.424373	0.15088	-1.23659	950	740	19000	6400	0	0	1.7	1.1	3000	480	7200	750	0.42	0.079	-1.3	1300	1100	3500	2100	-4.3	0.0028	-7600	3.9e-11	-2.5	0.9	5.8e-06	0.047	6	17	35266866	35267499	1	H2-D1	histocompatibility 2, D region locus 1 [Source:MGI Symbol;Acc:MGI:95896]
ENSMUSE00000941549	ENSMUSG00000073411	9.5e-07	9.5e-07	0.13	0.36	3400	100	2800	220	1.22273	0.103519	0.290107	3400	400	2600	850	0	0	1.7	1.1	3000	480	7200	750	0.42	0.079	-1.3	1300	1100	3500	2100	0.39	0.0075	1800	3.9e-11	2.2	0.9	5.8e-06	0.047	6	17	35262730	35263186	1	H2-D1	histocompatibility 2, D region locus 1 [Source:MGI Symbol;Acc:MGI:95896]
ENSMUSE00001030539	ENSMUSG00000073411	0.00058	3.1e-05	0.95	0.68	2900	710	3300	580	0.869131	0.261642	-0.202354	1400	1300	2100	1600	0	0	1.7	1.1	3000	480	7200	750	0.42	0.079	-1.3	1300	1100	3500	2100	-0.61	0.15	390	3.9e-11	1.2	0.9	5.8e-06	0.047	6	17	35263839	35264114	1	H2-D1	histocompatibility 2, D region locus 1 [Source:MGI Symbol;Acc:MGI:95896]
ENSMUSE00001012430	ENSMUSG00000073411	9.5e-07	9.5e-07	0.82	0.78	2800	520	13000	2200	0.226821	0.0575308	-2.14038	1600	430	9900	8300	0	0	1.7	1.1	3000	480	7200	750	0.42	0.079	-1.3	1300	1100	3500	2100	-2.7	0.017	-650	3.9e-11	-0.82	0.9	5.8e-06	0.047	6	17	35263379	35263648	1	H2-D1	histocompatibility 2, D region locus 1 [Source:MGI Symbol;Acc:MGI:95896]
ENSMUSE00000936045	ENSMUSG00000073411	9.5e-06	9.5e-07	0.43	0.35	870	84	3400	270	0.259272	0.0323203	-1.94746	780	250	2800	910	0	0	1.7	1.1	3000	480	7200	750	0.42	0.079	-1.3	1300	1100	3500	2100	-1.8	0.014	-110	3.9e-11	0	0.9	5.8e-06	0.047	6	17	35265477	35266059	1	H2-D1	histocompatibility 2, D region locus 1 [Source:MGI Symbol;Acc:MGI:95896]
ENSMUSE00000998715	ENSMUSG00000073411	9.5e-06	9.5e-07	0.43	0.35	870	84	3400	270	0.259272	0.0323203	-1.94746	780	250	2800	910	0	0	1.7	1.1	3000	480	7200	750	0.42	0.079	-1.3	1300	1100	3500	2100	-1.8	0.014	-110	3.9e-11	0	0.9	5.8e-06	0.047	6	17	35265784	35266059	1	H2-D1	histocompatibility 2, D region locus 1 [Source:MGI Symbol;Acc:MGI:95896]
ENSMUSE00000376948	ENSMUSG00000040562	6.2e-06	9.1e-06	0.55	0.46	1600	180	1600	140	1.02806	0.147736	0.0399259	1300	880	1400	870	2.6e-12	1.9e-06	0.47	0.7	2700	160	1200	110	2.2	0.23	1.2	2800	1200	860	680	-0.16	0.012	-550	2.1e-10	-2.6	0.9	6e-06	0.047	3	3	107986358	107986453	-1	Gstm2	glutathione S-transferase, mu 2 [Source:MGI Symbol;Acc:MGI:95861]
ENSMUSE00000771308	ENSMUSG00000040562	9.5e-07	0.053	0.27	0.88	3500	210	1000	200	3.39705	0.696996	1.76428	3100	820	580	270	2.6e-12	1.9e-06	0.47	0.7	2700	160	1200	110	2.2	0.23	1.2	2800	1200	860	680	2.4	0.035	-350	2.1e-10	0	0.9	6e-06	0.047	3	3	107985482	107986109	-1	Gstm2	glutathione S-transferase, mu 2 [Source:MGI Symbol;Acc:MGI:95861]
ENSMUSE00000805327	ENSMUSG00000040562	9.5e-07	0.053	0.27	0.88	3500	210	1000	200	3.39705	0.696996	1.76428	3100	820	580	270	2.6e-12	1.9e-06	0.47	0.7	2700	160	1200	110	2.2	0.23	1.2	2800	1200	860	680	2.4	0.035	-350	2.1e-10	0	0.9	6e-06	0.047	3	3	107985618	107986109	-1	Gstm2	glutathione S-transferase, mu 2 [Source:MGI Symbol;Acc:MGI:95861]
ENSMUSE00000675112	ENSMUSG00000012640	3.8e-10	1.4e-07	0.66	0.82	4200	390	1400	160	3.08978	0.459385	1.6275	3900	2600	1100	830	0	0	0.75	0.62	3400	200	1800	86	1.9	0.14	0.9	2300	1900	1700	930	1.9	0.0052	1800	3.8e-19	2	0.75	1e-05	0.047	8	7	43311031	43311486	-1	Zfp715	zinc finger protein 715 [Source:MGI Symbol;Acc:MGI:1917180]
ENSMUSE00000900070	ENSMUSG00000012640	9.3e-10	9.3e-10	0.37	0.58	5900	400	1900	200	3.07286	0.387428	1.61958	5200	2400	1600	540	0	0	0.75	0.62	3400	200	1800	86	1.9	0.14	0.9	2300	1900	1700	930	1.7	0.0088	690	3.8e-19	1.9	0.75	1e-05	0.047	8	7	43311031	43311185	-1	Zfp715	zinc finger protein 715 [Source:MGI Symbol;Acc:MGI:1917180]
ENSMUSE00000199234	ENSMUSG00000012640	3.1e-05	3.1e-05	0.33	0.27	5000	420	3600	260	1.38521	0.152108	0.470106	5200	980	4000	1200	0	0	0.75	0.62	3400	200	1800	86	1.9	0.14	0.9	2300	1900	1700	930	0.39	0.66	-13	3.8e-19	0.57	0.75	1e-05	0.047	8	7	43298007	43298139	-1	Zfp715	zinc finger protein 715 [Source:MGI Symbol;Acc:MGI:1917180]
ENSMUSE00000759443	ENSMUSG00000012640	3.1e-05	3.1e-05	0.26	0.25	1800	120	2000	130	0.891928	0.0833098	-0.165002	1800	390	2000	540	0	0	0.75	0.62	3400	200	1800	86	1.9	0.14	0.9	2300	1900	1700	930	-0.18	0.042	-560	3.8e-19	0	0.75	1e-05	0.047	8	7	43313104	43313294	-1	Zfp715	zinc finger protein 715 [Source:MGI Symbol;Acc:MGI:1917180]
ENSMUSE00000761848	ENSMUSG00000012640	3.1e-05	3.1e-05	0.26	0.25	1800	120	2000	130	0.891928	0.0833098	-0.165002	1800	390	2000	540	0	0	0.75	0.62	3400	200	1800	86	1.9	0.14	0.9	2300	1900	1700	930	-0.18	0.042	-560	3.8e-19	0	0.75	1e-05	0.047	8	7	43313104	43313263	-1	Zfp715	zinc finger protein 715 [Source:MGI Symbol;Acc:MGI:1917180]
ENSMUSE00000794897	ENSMUSG00000012640	3.1e-05	3.1e-05	0.26	0.25	1800	120	2000	130	0.891928	0.0833098	-0.165002	1800	390	2000	540	0	0	0.75	0.62	3400	200	1800	86	1.9	0.14	0.9	2300	1900	1700	930	-0.18	0.042	-560	3.8e-19	0	0.75	1e-05	0.047	8	7	43313104	43313247	-1	Zfp715	zinc finger protein 715 [Source:MGI Symbol;Acc:MGI:1917180]
ENSMUSE00000796468	ENSMUSG00000012640	3.1e-05	3.1e-05	0.26	0.25	1800	120	2000	130	0.891928	0.0833098	-0.165002	1800	390	2000	540	0	0	0.75	0.62	3400	200	1800	86	1.9	0.14	0.9	2300	1900	1700	930	-0.18	0.042	-560	3.8e-19	0	0.75	1e-05	0.047	8	7	43313104	43313255	-1	Zfp715	zinc finger protein 715 [Source:MGI Symbol;Acc:MGI:1917180]
ENSMUSE00000781535	ENSMUSG00000012640	0.24	0.79	0.21	0.37	520	29	490	47	1.06436	0.117906	0.0899887	460	110	440	140	0	0	0.75	0.62	3400	200	1800	86	1.9	0.14	0.9	2300	1900	1700	930	0.074	0.051	-82	3.8e-19	NA	0.75	1e-05	0.047	8	7	43308467	43308572	-1	Zfp715	zinc finger protein 715 [Source:MGI Symbol;Acc:MGI:1917180]
ENSMUSE00000306638	ENSMUSG00000038793	5.5e-11	0.036	0.49	0.51	2100	140	670	46	3.11248	0.297337	1.63807	2000	1200	570	260	8.9e-16	5e-05	0.64	0.56	1600	100	790	44	2	0.17	1	1400	980	670	310	1.8	0.055	520	1.3e-10	1.9	0.75	1e-05	0.047	3	1	180937612	180938400	1	Lefty1	left right determination factor 1 [Source:MGI Symbol;Acc:MGI:107405]
ENSMUSE00000343977	ENSMUSG00000038793	0.00073	0.0068	0.71	0.45	1100	150	900	80	1.18455	0.198582	0.244338	790	510	890	310	8.9e-16	5e-05	0.64	0.56	1600	100	790	44	2	0.17	1	1400	980	670	310	-0.18	0.024	-590	1.3e-10	-0.043	0.75	1e-05	0.047	3	1	180935022	180935359	1	Lefty1	left right determination factor 1 [Source:MGI Symbol;Acc:MGI:107405]
ENSMUSE00001059700	ENSMUSG00000038793	0.012	0.0053	0.66	0.62	1000	150	1000	140	1.00411	0.202952	0.00591447	720	360	790	360	8.9e-16	5e-05	0.64	0.56	1600	100	790	44	2	0.17	1	1400	980	670	310	-0.13	0.048	-460	1.3e-10	0	0.75	1e-05	0.047	3	1	180936547	180936793	1	Lefty1	left right determination factor 1 [Source:MGI Symbol;Acc:MGI:107405]
ENSMUSE00000380843	ENSMUSG00000016481	3.1e-05	3.1e-05	0.26	0.16	19000	1300	16000	680	1.18232	0.0937533	0.241619	18000	3500	16000	2100	1.2e-12	8.4e-11	0.69	1.4	9700	830	4700	800	2.1	0.39	1	9300	7200	1200	990	0.17	0.0024	-15000	2.8e-10	-2.2	0.67	1.4e-05	0.047	3	1	195111080	195111155	-1	Cr1l	complement component (3b/4b) receptor 1-like [Source:MGI Symbol;Acc:MGI:88513]
ENSMUSE00000533106	ENSMUSG00000016481	3.1e-05	0.36	0.23	0.21	7500	440	530	29	14.1135	1.14305	3.81901	7500	1900	510	65	1.2e-12	8.4e-11	0.69	1.4	9700	830	4700	800	2.1	0.39	1	9300	7200	1200	990	3.9	0.038	2300	2.8e-10	1.5	0.67	1.4e-05	0.047	3	1	195129830	195130009	-1	Cr1l	complement component (3b/4b) receptor 1-like [Source:MGI Symbol;Acc:MGI:88513]
ENSMUSE00000161125	ENSMUSG00000016481	2.9e-11	9.6e-10	0.74	0.8	6700	840	1700	230	4.04652	0.74706	2.01668	6000	6600	1200	740	1.2e-12	8.4e-11	0.69	1.4	9700	830	4700	800	2.1	0.39	1	9300	7200	1200	990	2.4	0.018	2200	2.8e-10	0	0.67	1.4e-05	0.047	3	1	195131188	195131570	-1	Cr1l	complement component (3b/4b) receptor 1-like [Source:MGI Symbol;Acc:MGI:88513]
ENSMUSE00000355326	ENSMUSG00000043501	4.1e-10	2.9e-11	0.4	0.56	960	65	13000	1200	0.0767475	0.00894826	-3.70374	900	410	11000	6500	6.7e-13	0	0.69	1	960	60	6200	590	0.16	0.018	-2.7	760	480	4200	4700	-3.6	0.01	-790	9.1e-13	-2.2	0.64	1.6e-05	0.047	3	15	78851264	78851423	-1	Lgals2	lectin, galactose-binding, soluble 2 [Source:MGI Symbol;Acc:MGI:895068]
ENSMUSE00000398375	ENSMUSG00000043501	0.0036	3.1e-08	0.28	1.1	580	30	1500	300	0.377017	0.075745	-1.4073	570	190	930	360	6.7e-13	0	0.69	1	960	60	6200	590	0.16	0.018	-2.7	760	480	4200	4700	-0.72	0.0036	120	9.1e-13	0.67	0.64	1.6e-05	0.047	3	15	78852270	78852352	-1	Lgals2	lectin, galactose-binding, soluble 2 [Source:MGI Symbol;Acc:MGI:895068]
ENSMUSE00000647947	ENSMUSG00000043501	5.2e-06	6.5e-11	0.74	0.92	1200	120	4600	570	0.25179	0.0401245	-1.98971	1100	880	2800	2600	6.7e-13	0	0.69	1	960	60	6200	590	0.16	0.018	-2.7	760	480	4200	4700	-1.4	0.022	82	9.1e-13	0	0.64	1.6e-05	0.047	3	15	78850862	78851150	-1	Lgals2	lectin, galactose-binding, soluble 2 [Source:MGI Symbol;Acc:MGI:895068]
ENSMUSE00000537423	ENSMUSG00000058638	0.094	3.1e-05	1.4	1.1	5200	1900	5600	1600	0.917721	0.431062	-0.123873	440	120	1500	610	0	0	0.84	0.72	6300	440	7300	440	0.86	0.079	-0.22	4600	5700	5000	5200	-1.8	0.017	-970	0.19	-1.6	0.64	1.7e-05	0.047	9	7	12836293	12836419	1	Zfp110	zinc finger protein 110 [Source:MGI Symbol;Acc:MGI:1890378]
ENSMUSE00000758220	ENSMUSG00000058638	0.094	3.1e-05	1.4	1.1	5200	1900	5600	1600	0.917721	0.431062	-0.123873	440	120	1500	610	0	0	0.84	0.72	6300	440	7300	440	0.86	0.079	-0.22	4600	5700	5000	5200	-1.8	0.017	-970	0.19	-1.6	0.64	1.7e-05	0.047	9	7	12836293	12836686	1	Zfp110	zinc finger protein 110 [Source:MGI Symbol;Acc:MGI:1890378]
ENSMUSE00000774011	ENSMUSG00000058638	0.094	3.1e-05	1.4	1.1	5200	1900	5600	1600	0.917721	0.431062	-0.123873	440	120	1500	610	0	0	0.84	0.72	6300	440	7300	440	0.86	0.079	-0.22	4600	5700	5000	5200	-1.8	0.017	-970	0.19	-1.6	0.64	1.7e-05	0.047	9	7	12836291	12836419	1	Zfp110	zinc finger protein 110 [Source:MGI Symbol;Acc:MGI:1890378]
ENSMUSE00000198241	ENSMUSG00000058638	3.1e-05	3.1e-05	0.31	0.33	4800	390	4900	420	0.989866	0.116031	-0.0146945	5000	1800	4400	1400	0	0	0.84	0.72	6300	440	7300	440	0.86	0.079	-0.22	4600	5700	5000	5200	0.2	0.13	460	0.19	0.37	0.64	1.7e-05	0.047	9	7	12846796	12846896	1	Zfp110	zinc finger protein 110 [Source:MGI Symbol;Acc:MGI:1890378]
ENSMUSE00001057996	ENSMUSG00000058638	3.1e-05	3.1e-05	0.4	0.39	13000	1300	13000	1300	1.00811	0.145441	0.0116465	12000	6800	12000	6300	0	0	0.84	0.72	6300	440	7300	440	0.86	0.079	-0.22	4600	5700	5000	5200	0.064	0.027	910	0.19	0.23	0.64	1.7e-05	0.047	9	7	12847972	12848098	1	Zfp110	zinc finger protein 110 [Source:MGI Symbol;Acc:MGI:1890378]
ENSMUSE00000512813	ENSMUSG00000058638	3e-08	3e-08	0.17	0.18	3900	130	4100	150	0.953585	0.0468292	-0.0685659	4000	650	4200	1000	0	0	0.84	0.72	6300	440	7300	440	0.86	0.079	-0.22	4600	5700	5000	5200	-0.07	0.19	110	0.19	0.097	0.64	1.7e-05	0.047	9	7	12848397	12850577	1	Zfp110	zinc finger protein 110 [Source:MGI Symbol;Acc:MGI:1890378]
ENSMUSE00000895248	ENSMUSG00000058638	3.1e-05	3.1e-05	0.13	0.16	4200	140	4500	180	0.938914	0.0489106	-0.0909344	4400	580	4700	550	0	0	0.84	0.72	6300	440	7300	440	0.86	0.079	-0.22	4600	5700	5000	5200	-0.11	0.23	58	0.19	0.054	0.64	1.7e-05	0.047	9	7	12848397	12849925	1	Zfp110	zinc finger protein 110 [Source:MGI Symbol;Acc:MGI:1890378]
ENSMUSE00000537422	ENSMUSG00000058638	3.1e-05	3.1e-05	0.37	0.17	8600	820	13000	560	0.682648	0.0720646	-0.550787	10000	1600	12000	1000	0	0	0.84	0.72	6300	440	7300	440	0.86	0.079	-0.22	4600	5700	5000	5200	-0.17	0.9	-300	0.19	0	0.64	1.7e-05	0.047	9	7	12837089	12837184	1	Zfp110	zinc finger protein 110 [Source:MGI Symbol;Acc:MGI:1890378]
ENSMUSE00000820457	ENSMUSG00000058638	3.1e-05	3.1e-05	0.37	0.17	8600	820	13000	560	0.682648	0.0720646	-0.550787	10000	1600	12000	1000	0	0	0.84	0.72	6300	440	7300	440	0.86	0.079	-0.22	4600	5700	5000	5200	-0.17	0.9	-300	0.19	0	0.64	1.7e-05	0.047	9	7	12836973	12837184	1	Zfp110	zinc finger protein 110 [Source:MGI Symbol;Acc:MGI:1890378]
ENSMUSE00000396187	ENSMUSG00000030329	6.7e-06	0.0096	0.58	0.6	2000	260	1600	210	1.2822	0.237833	0.358624	1900	1500	1600	1200	0	0	0.77	0.69	7500	410	1300	63	5.8	0.42	2.5	6800	6200	940	400	0.28	0.0036	-4000	2.2e-31	-2.3	0.62	1.8e-05	0.047	8	6	124996694	124996939	1	Pianp	PILR alpha associated neural protein [Source:MGI Symbol;Acc:MGI:2441908]
ENSMUSE00000855402	ENSMUSG00000030329	0.0018	0.55	0.24	0.29	610	32	520	34	1.17149	0.0987913	0.228344	610	110	480	140	0	0	0.77	0.69	7500	410	1300	63	5.8	0.42	2.5	6800	6200	940	400	0.34	0.003	-1600	2.2e-31	-2.2	0.62	1.8e-05	0.047	8	6	124998437	124998485	1	Pianp	PILR alpha associated neural protein [Source:MGI Symbol;Acc:MGI:2441908]
ENSMUSE00000359864	ENSMUSG00000030329	9.1e-13	6.4e-11	0.51	0.74	11000	880	1500	170	7.36495	1.0452	2.88067	10000	5100	940	330	0	0	0.77	0.69	7500	410	1300	63	5.8	0.42	2.5	6800	6200	940	400	3.5	0.011	-2600	2.2e-31	0.91	0.62	1.8e-05	0.047	8	6	124999235	124999740	1	Pianp	PILR alpha associated neural protein [Source:MGI Symbol;Acc:MGI:2441908]
ENSMUSE00000859360	ENSMUSG00000030329	9.1e-13	6.4e-11	0.51	0.74	11000	880	1500	170	7.36495	1.0452	2.88067	10000	5100	940	330	0	0	0.77	0.69	7500	410	1300	63	5.8	0.42	2.5	6800	6200	940	400	3.5	0.011	-2600	2.2e-31	0.91	0.62	1.8e-05	0.047	8	6	124999235	124999731	1	Pianp	PILR alpha associated neural protein [Source:MGI Symbol;Acc:MGI:2441908]
ENSMUSE00000852739	ENSMUSG00000030329	9.5e-07	3.1e-05	0.31	0.74	10000	720	1400	230	7.48351	1.34934	2.90372	10000	3900	940	390	0	0	0.77	0.69	7500	410	1300	63	5.8	0.42	2.5	6800	6200	940	400	3.4	0.014	-6900	2.2e-31	0.87	0.62	1.8e-05	0.047	8	6	124999496	124999740	1	Pianp	PILR alpha associated neural protein [Source:MGI Symbol;Acc:MGI:2441908]
ENSMUSE00000197529	ENSMUSG00000030329	9.5e-07	9.5e-07	0.27	0.24	3200	190	1100	61	2.82006	0.228256	1.49573	3400	610	1000	260	0	0	0.77	0.69	7500	410	1300	63	5.8	0.42	2.5	6800	6200	940	400	1.7	0.014	-2800	2.2e-31	-0.85	0.62	1.8e-05	0.047	8	6	125001427	125001648	1	Pianp	PILR alpha associated neural protein [Source:MGI Symbol;Acc:MGI:2441908]
ENSMUSE00000377079	ENSMUSG00000030329	9.5e-07	9.5e-07	0.26	0.49	12000	700	1200	140	9.8198	1.22033	3.29569	11000	1200	990	320	0	0	0.77	0.69	7500	410	1300	63	5.8	0.42	2.5	6800	6200	940	400	3.4	0.041	-11000	2.2e-31	0.85	0.62	1.8e-05	0.047	8	6	125001963	125003096	1	Pianp	PILR alpha associated neural protein [Source:MGI Symbol;Acc:MGI:2441908]
ENSMUSE00000849303	ENSMUSG00000030329	9.5e-07	9.5e-07	0.27	0.24	3200	190	1100	61	2.82006	0.228256	1.49573	3400	610	1000	260	0	0	0.77	0.69	7500	410	1300	63	5.8	0.42	2.5	6800	6200	940	400	1.7	0.014	-2800	2.2e-31	-0.85	0.62	1.8e-05	0.047	8	6	125001427	125001864	1	Pianp	PILR alpha associated neural protein [Source:MGI Symbol;Acc:MGI:2441908]
ENSMUSE00000113473	ENSMUSG00000020949	9.5e-07	9.5e-07	0.54	1.2	15000	1800	4400	1200	3.43276	0.987876	1.77937	15000	9200	2000	1900	0	0	0.76	0.75	8000	570	5200	360	1.5	0.16	0.63	5900	5700	3700	3300	2.9	0.0024	5100	3.8e-07	2.6	0.61	1.8e-05	0.047	6	12	65069002	65069109	-1	Fkbp3	FK506 binding protein 3 [Source:MGI Symbol;Acc:MGI:1353460]
ENSMUSE00000113477	ENSMUSG00000020949	9.5e-07	9.5e-07	0.29	0.3	8300	550	5800	390	1.43916	0.134887	0.525229	9100	2300	6200	2200	0	0	0.76	0.75	8000	570	5200	360	1.5	0.16	0.63	5900	5700	3700	3300	0.56	0.49	420	3.8e-07	0.24	0.61	1.8e-05	0.047	6	12	65069951	65070052	-1	Fkbp3	FK506 binding protein 3 [Source:MGI Symbol;Acc:MGI:1353460]
ENSMUSE00000113476	ENSMUSG00000020949	3.1e-05	3.1e-05	0.11	0.094	11000	320	10000	240	1.08796	0.0412238	0.121622	11000	1200	10000	860	0	0	0.76	0.75	8000	570	5200	360	1.5	0.16	0.63	5900	5700	3700	3300	0.12	0.026	-1500	3.8e-07	-0.19	0.61	1.8e-05	0.047	6	12	65065737	65065804	-1	Fkbp3	FK506 binding protein 3 [Source:MGI Symbol;Acc:MGI:1353460]
ENSMUSE00000360121	ENSMUSG00000020949	9.5e-07	9.5e-07	0.53	0.52	2600	310	2500	280	1.0675	0.176205	0.0942382	2100	730	1900	580	0	0	0.76	0.75	8000	570	5200	360	1.5	0.16	0.63	5900	5700	3700	3300	0.14	0.1	-310	3.8e-07	-0.17	0.61	1.8e-05	0.047	6	12	65062436	65062740	-1	Fkbp3	FK506 binding protein 3 [Source:MGI Symbol;Acc:MGI:1353460]
ENSMUSE00000113474	ENSMUSG00000020949	9.5e-07	9.5e-07	0.45	0.46	5700	570	4800	490	1.1877	0.170664	0.248166	5000	2300	4200	1900	0	0	0.76	0.75	8000	570	5200	360	1.5	0.16	0.63	5900	5700	3700	3300	0.25	0.057	-430	3.8e-07	-0.064	0.61	1.8e-05	0.047	6	12	65063678	65063775	-1	Fkbp3	FK506 binding protein 3 [Source:MGI Symbol;Acc:MGI:1353460]
ENSMUSE00000113475	ENSMUSG00000020949	9.5e-07	9.5e-06	1.1	1.1	6100	1500	4800	1200	1.27327	0.432273	0.348542	3100	2900	2400	1900	0	0	0.76	0.75	8000	570	5200	360	1.5	0.16	0.63	5900	5700	3700	3300	0.38	0.3	-160	3.8e-07	0.064	0.61	1.8e-05	0.047	6	12	65073815	65073944	-1	Fkbp3	FK506 binding protein 3 [Source:MGI Symbol;Acc:MGI:1353460]
ENSMUSE00000674628	ENSMUSG00000020541	0.00072	0.0032	0.89	1.2	3700	740	1600	430	2.26221	0.743527	1.17773	3200	4000	640	270	0	1.1e-16	0.8	0.98	5300	420	3800	370	1.4	0.18	0.5	5100	5200	3100	3500	2.3	0.017	2200	0.28	1.7	0.6	1.9e-05	0.047	5	11	90661756	90662999	-1	Tom1l1	target of myb1-like 1 (chicken) [Source:MGI Symbol;Acc:MGI:1919193]
ENSMUSE00000813443	ENSMUSG00000020541	0.00072	0.0032	0.89	1.2	3700	740	1600	430	2.26221	0.743527	1.17773	3200	4000	640	270	0	1.1e-16	0.8	0.98	5300	420	3800	370	1.4	0.18	0.5	5100	5200	3100	3500	2.3	0.017	2200	0.28	1.7	0.6	1.9e-05	0.047	5	11	90661756	90663312	-1	Tom1l1	target of myb1-like 1 (chicken) [Source:MGI Symbol;Acc:MGI:1919193]
ENSMUSE00000824483	ENSMUSG00000020541	9.5e-07	9.5e-07	0.81	0.98	5000	900	5300	1200	0.92731	0.26476	-0.108876	3200	2100	3700	2700	0	1.1e-16	0.8	0.98	5300	420	3800	370	1.4	0.18	0.5	5100	5200	3100	3500	-0.22	0.086	-1500	0.28	-0.86	0.6	1.9e-05	0.047	5	11	90649348	90649929	-1	Tom1l1	target of myb1-like 1 (chicken) [Source:MGI Symbol;Acc:MGI:1919193]
ENSMUSE00000106337	ENSMUSG00000020541	9.5e-07	9.5e-07	0.63	0.6	3000	430	2700	370	1.12069	0.219427	0.164389	2400	2100	2300	2200	0	1.1e-16	0.8	0.98	5300	420	3800	370	1.4	0.18	0.5	5100	5200	3100	3500	0.064	0.05	-660	0.28	-0.58	0.6	1.9e-05	0.047	5	11	90643465	90646309	-1	Tom1l1	target of myb1-like 1 (chicken) [Source:MGI Symbol;Acc:MGI:1919193]
ENSMUSE00000844430	ENSMUSG00000020541	9.5e-07	9.5e-07	0.19	0.3	11000	470	7500	500	1.491	0.11838	0.576279	11000	1500	7100	2400	0	1.1e-16	0.8	0.98	5300	420	3800	370	1.4	0.18	0.5	5100	5200	3100	3500	0.64	0.82	-1600	0.28	0	0.6	1.9e-05	0.047	5	11	90657072	90658208	-1	Tom1l1	target of myb1-like 1 (chicken) [Source:MGI Symbol;Acc:MGI:1919193]
ENSMUSE00000654978	ENSMUSG00000054302	1.9e-06	9.5e-07	0.62	0.46	2900	410	11000	1100	0.269311	0.0467979	-1.89265	2500	1500	12000	4400	0	0	1.1	1	3600	210	6700	360	0.54	0.043	-0.89	1900	1900	3300	4100	-2.2	0.0034	-1300	1.4e-12	-1.9	0.6	2e-05	0.047	15	12	54673466	54673850	-1	Eapp	E2F-associated phosphoprotein [Source:MGI Symbol;Acc:MGI:1913516]
ENSMUSE00000849898	ENSMUSG00000054302	1.9e-06	9.5e-07	0.62	0.46	2900	410	11000	1100	0.269311	0.0467979	-1.89265	2500	1500	12000	4400	0	0	1.1	1	3600	210	6700	360	0.54	0.043	-0.89	1900	1900	3300	4100	-2.2	0.0034	-1300	1.4e-12	-1.9	0.6	2e-05	0.047	15	12	54670340	54673850	-1	Eapp	E2F-associated phosphoprotein [Source:MGI Symbol;Acc:MGI:1913516]
ENSMUSE00000873657	ENSMUSG00000054302	1.9e-06	9.5e-07	0.62	0.46	2900	410	11000	1100	0.269311	0.0467979	-1.89265	2500	1500	12000	4400	0	0	1.1	1	3600	210	6700	360	0.54	0.043	-0.89	1900	1900	3300	4100	-2.2	0.0034	-1300	1.4e-12	-1.9	0.6	2e-05	0.047	15	12	54672079	54673850	-1	Eapp	E2F-associated phosphoprotein [Source:MGI Symbol;Acc:MGI:1913516]
ENSMUSE00000867223	ENSMUSG00000054302	6.1e-05	3.1e-05	0.41	0.49	2000	210	9200	1200	0.216985	0.0358464	-2.20433	2100	880	9300	6700	0	0	1.1	1	3600	210	6700	360	0.54	0.043	-0.89	1900	1900	3300	4100	-2.2	0.0064	-190	1.4e-12	-1.8	0.6	2e-05	0.047	15	12	54673471	54673790	-1	Eapp	E2F-associated phosphoprotein [Source:MGI Symbol;Acc:MGI:1913516]
ENSMUSE00000452082	ENSMUSG00000054302	9.5e-07	9.5e-07	0.54	0.57	6000	710	14000	1700	0.435969	0.0760663	-1.1977	6900	2300	16000	4900	0	0	1.1	1	3600	210	6700	360	0.54	0.043	-0.89	1900	1900	3300	4100	-1.2	0.043	870	1.4e-12	-0.84	0.6	2e-05	0.047	15	12	54678510	54678623	-1	Eapp	E2F-associated phosphoprotein [Source:MGI Symbol;Acc:MGI:1913516]
ENSMUSE00000452097	ENSMUSG00000054302	1.9e-06	9.5e-07	0.53	0.52	6200	730	12000	1400	0.515264	0.085645	-0.956617	7300	2500	14000	6200	0	0	1.1	1	3600	210	6700	360	0.54	0.043	-0.89	1900	1900	3300	4100	-0.92	0.08	600	1.4e-12	-0.59	0.6	2e-05	0.047	15	12	54685860	54685971	-1	Eapp	E2F-associated phosphoprotein [Source:MGI Symbol;Acc:MGI:1913516]
ENSMUSE00000861643	ENSMUSG00000054302	0.0037	0.0034	0.64	0.72	1400	180	1600	230	0.868909	0.167143	-0.202723	1400	1200	1400	1200	0	0	1.1	1	3600	210	6700	360	0.54	0.043	-0.89	1900	1900	3300	4100	0.075	0.59	380	1.4e-12	0.41	0.6	2e-05	0.047	15	12	54695711	54695843	-1	Eapp	E2F-associated phosphoprotein [Source:MGI Symbol;Acc:MGI:1913516]
ENSMUSE00000452113	ENSMUSG00000054302	9.5e-07	9.5e-07	0.5	0.63	7000	780	8200	1200	0.849389	0.15325	-0.235503	7700	3900	7800	6700	0	0	1.1	1	3600	210	6700	360	0.54	0.043	-0.89	1900	1900	3300	4100	-0.019	0.082	1800	1.4e-12	0.31	0.6	2e-05	0.047	15	12	54692775	54692956	-1	Eapp	E2F-associated phosphoprotein [Source:MGI Symbol;Acc:MGI:1913516]
ENSMUSE00000866205	ENSMUSG00000054302	0.025	0.021	0.72	0.8	1200	160	1400	210	0.87244	0.17053	-0.196872	720	400	790	590	0	0	1.1	1	3600	210	6700	360	0.54	0.043	-0.89	1900	1900	3300	4100	-0.14	0.23	180	1.4e-12	0.19	0.6	2e-05	0.047	15	12	54695711	54695881	-1	Eapp	E2F-associated phosphoprotein [Source:MGI Symbol;Acc:MGI:1913516]
ENSMUSE00000866387	ENSMUSG00000054302	0.025	0.021	0.72	0.8	1200	160	1400	210	0.87244	0.17053	-0.196872	720	400	790	590	0	0	1.1	1	3600	210	6700	360	0.54	0.043	-0.89	1900	1900	3300	4100	-0.14	0.23	180	1.4e-12	0.19	0.6	2e-05	0.047	15	12	54695711	54695897	-1	Eapp	E2F-associated phosphoprotein [Source:MGI Symbol;Acc:MGI:1913516]
ENSMUSE00000868625	ENSMUSG00000054302	0.025	0.021	0.72	0.8	1200	160	1400	210	0.87244	0.17053	-0.196872	720	400	790	590	0	0	1.1	1	3600	210	6700	360	0.54	0.043	-0.89	1900	1900	3300	4100	-0.14	0.23	180	1.4e-12	0.19	0.6	2e-05	0.047	15	12	54695711	54695862	-1	Eapp	E2F-associated phosphoprotein [Source:MGI Symbol;Acc:MGI:1913516]
ENSMUSE00000880177	ENSMUSG00000054302	0.025	0.021	0.72	0.8	1200	160	1400	210	0.87244	0.17053	-0.196872	720	400	790	590	0	0	1.1	1	3600	210	6700	360	0.54	0.043	-0.89	1900	1900	3300	4100	-0.14	0.23	180	1.4e-12	0.19	0.6	2e-05	0.047	15	12	54695711	54695884	-1	Eapp	E2F-associated phosphoprotein [Source:MGI Symbol;Acc:MGI:1913516]
ENSMUSE00000859398	ENSMUSG00000054302	0.0006	0.00029	0.57	0.61	1600	200	1900	250	0.842922	0.157373	-0.24653	1600	1300	1800	1500	0	0	1.1	1	3600	210	6700	360	0.54	0.043	-0.89	1900	1900	3300	4100	-0.16	0.6	370	1.4e-12	0.17	0.6	2e-05	0.047	15	12	54695711	54695821	-1	Eapp	E2F-associated phosphoprotein [Source:MGI Symbol;Acc:MGI:1913516]
ENSMUSE00000452102	ENSMUSG00000054302	9.5e-07	9.5e-07	0.45	0.49	11000	1100	14000	1500	0.767667	0.114122	-0.381448	11000	4900	13000	7700	0	0	1.1	1	3600	210	6700	360	0.54	0.043	-0.89	1900	1900	3300	4100	-0.33	0.78	1100	1.4e-12	0	0.6	2e-05	0.047	15	12	54692000	54692095	-1	Eapp	E2F-associated phosphoprotein [Source:MGI Symbol;Acc:MGI:1913516]
ENSMUSE00000867281	ENSMUSG00000054302	9.5e-07	9.5e-07	0.45	0.49	11000	1100	14000	1500	0.767667	0.114122	-0.381448	11000	4900	13000	7700	0	0	1.1	1	3600	210	6700	360	0.54	0.043	-0.89	1900	1900	3300	4100	-0.33	0.78	1100	1.4e-12	0	0.6	2e-05	0.047	15	12	54692000	54692083	-1	Eapp	E2F-associated phosphoprotein [Source:MGI Symbol;Acc:MGI:1913516]
ENSMUSE00001055594	ENSMUSG00000060450	0.00031	3.1e-05	1	0.17	3400	880	9200	400	0.366836	0.0976362	-1.44679	1600	1600	9300	2100	0	0	0.78	0.65	17000	1200	19000	1100	0.91	0.085	-0.13	17000	16000	17000	13000	-2.6	0.0044	-6100	1.9e-07	-2.5	0.58	2.2e-05	0.047	7	18	38313212	38313384	1	Rnf14	ring finger protein 14 [Source:MGI Symbol;Acc:MGI:1929668]
ENSMUSE00000491937	ENSMUSG00000060450	9.3e-10	9.3e-10	0.91	0.57	17000	2900	24000	2500	0.725608	0.141869	-0.462737	12000	13000	21000	14000	0	0	0.78	0.65	17000	1200	19000	1100	0.91	0.085	-0.13	17000	16000	17000	13000	-0.87	0.0067	-1600	1.9e-07	-0.84	0.58	2.2e-05	0.047	7	18	38316525	38317847	1	Rnf14	ring finger protein 14 [Source:MGI Symbol;Acc:MGI:1929668]
ENSMUSE00000514585	ENSMUSG00000060450	3.1e-05	3.1e-05	0.31	0.22	21000	1700	16000	930	1.2928	0.128831	0.370497	20000	4100	16000	3800	0	0	0.78	0.65	17000	1200	19000	1100	0.91	0.085	-0.13	17000	16000	17000	13000	0.3	0.022	2100	1.9e-07	0.33	0.58	2.2e-05	0.047	7	18	38299754	38299926	1	Rnf14	ring finger protein 14 [Source:MGI Symbol;Acc:MGI:1929668]
ENSMUSE00000975702	ENSMUSG00000060450	3.1e-05	3.1e-05	0.48	0.47	24000	3000	23000	2800	1.05744	0.182868	0.0805824	30000	7800	28000	6200	0	0	0.78	0.65	17000	1200	19000	1100	0.91	0.085	-0.13	17000	16000	17000	13000	0.13	0.43	290	1.9e-07	0.16	0.58	2.2e-05	0.047	7	18	38309485	38309713	1	Rnf14	ring finger protein 14 [Source:MGI Symbol;Acc:MGI:1929668]
ENSMUSE00001071286	ENSMUSG00000060450	3.1e-05	3.1e-05	0.22	0.23	31000	1800	32000	1900	0.987005	0.080431	-0.0188713	30000	7100	28000	2600	0	0	0.78	0.65	17000	1200	19000	1100	0.91	0.085	-0.13	17000	16000	17000	13000	0.12	0.32	1500	1.9e-07	0.14	0.58	2.2e-05	0.047	7	18	38314673	38314803	1	Rnf14	ring finger protein 14 [Source:MGI Symbol;Acc:MGI:1929668]
ENSMUSE00000512796	ENSMUSG00000060450	0.0062	0.047	0.57	0.54	1300	190	1200	170	1.04292	0.210573	0.0606282	1300	930	1300	990	0	0	0.78	0.65	17000	1200	19000	1100	0.91	0.085	-0.13	17000	16000	17000	13000	-0.094	0.92	-33	1.9e-07	-0.066	0.58	2.2e-05	0.047	7	18	38296635	38296798	1	Rnf14	ring finger protein 14 [Source:MGI Symbol;Acc:MGI:1929668]
ENSMUSE00000496354	ENSMUSG00000060450	3.1e-05	3.1e-05	0.15	0.15	23000	910	23000	910	1.00828	0.055881	0.0118981	24000	5000	24000	3700	0	0	0.78	0.65	17000	1200	19000	1100	0.91	0.085	-0.13	17000	16000	17000	13000	-0.028	0.39	-52	1.9e-07	0	0.58	2.2e-05	0.047	7	18	38301656	38301807	1	Rnf14	ring finger protein 14 [Source:MGI Symbol;Acc:MGI:1929668]
ENSMUSE00000816692	ENSMUSG00000028676	3e-08	3e-08	0.83	0.98	4700	790	3600	710	1.30336	0.335974	0.382235	4600	4600	1600	1000	6.4e-09	2.1e-08	1	1	2900	370	2600	330	1.1	0.2	0.16	2200	2300	1600	1900	1.5	0.027	1500	0.62	1.8	0.57	2.2e-05	0.047	3	4	135867126	135869908	1	Srsf10	serine/arginine-rich splicing factor 10 [Source:MGI Symbol;Acc:MGI:1333805]
ENSMUSE00000524552	ENSMUSG00000028676	0.074	0.082	0.91	0.97	1500	270	1600	310	0.907901	0.241611	-0.139394	570	430	670	590	6.4e-09	2.1e-08	1	1	2900	370	2600	330	1.1	0.2	0.16	2200	2300	1600	1900	-0.25	0.08	-270	0.62	-0.022	0.57	2.2e-05	0.047	3	4	135855747	135856291	1	Srsf10	serine/arginine-rich splicing factor 10 [Source:MGI Symbol;Acc:MGI:1333805]
ENSMUSE00000781515	ENSMUSG00000028676	0.0042	0.0042	0.62	0.67	2200	350	2400	410	0.895129	0.210719	-0.159832	2600	1300	3000	1900	6.4e-09	2.1e-08	1	1	2900	370	2600	330	1.1	0.2	0.16	2200	2300	1600	1900	-0.23	0.077	-950	0.62	0	0.57	2.2e-05	0.047	3	4	135855878	135856291	1	Srsf10	serine/arginine-rich splicing factor 10 [Source:MGI Symbol;Acc:MGI:1333805]
ENSMUSE00000634334	ENSMUSG00000030523	0.17	3.1e-05	0.33	0.4	600	51	2100	220	0.282305	0.0379686	-1.82468	540	150	2000	770	3.3e-16	0	0.57	0.7	800	34	1300	65	0.64	0.043	-0.64	690	290	840	660	-1.9	0.032	-520	1.9e-19	-1.9	0.55	2.5e-05	0.047	10	7	64267960	64269132	1	Trpm1	transient receptor potential cation channel, subfamily M, member 1 [Source:MGI Symbol;Acc:MGI:1330305]
ENSMUSE00000673457	ENSMUSG00000030523	0.0086	9.5e-07	0.35	0.35	670	52	2200	170	0.305124	0.0335529	-1.71253	660	260	2100	750	3.3e-16	0	0.57	0.7	800	34	1300	65	0.64	0.043	-0.64	690	290	840	660	-1.7	0.025	-470	1.9e-19	-1.7	0.55	2.5e-05	0.047	10	7	64267960	64269757	1	Trpm1	transient receptor potential cation channel, subfamily M, member 1 [Source:MGI Symbol;Acc:MGI:1330305]
ENSMUSE00000949968	ENSMUSG00000030523	0.0086	9.5e-07	0.35	0.35	670	52	2200	170	0.305124	0.0335529	-1.71253	660	260	2100	750	3.3e-16	0	0.57	0.7	800	34	1300	65	0.64	0.043	-0.64	690	290	840	660	-1.7	0.025	-470	1.9e-19	-1.7	0.55	2.5e-05	0.047	10	7	64267960	64269775	1	Trpm1	transient receptor potential cation channel, subfamily M, member 1 [Source:MGI Symbol;Acc:MGI:1330305]
ENSMUSE00000763923	ENSMUSG00000030523	0.0018	0.22	0.44	0.58	800	79	770	100	1.03803	0.169119	0.0538463	730	220	580	220	3.3e-16	0	0.57	0.7	800	34	1300	65	0.64	0.043	-0.64	690	290	840	660	0.34	0.048	83	1.9e-19	0.34	0.55	2.5e-05	0.047	10	7	64153928	64154106	1	Trpm1	transient receptor potential cation channel, subfamily M, member 1 [Source:MGI Symbol;Acc:MGI:1330305]
ENSMUSE00000889789	ENSMUSG00000030523	0.0018	0.22	0.44	0.58	800	79	770	100	1.03803	0.169119	0.0538463	730	220	580	220	3.3e-16	0	0.57	0.7	800	34	1300	65	0.64	0.043	-0.64	690	290	840	660	0.34	0.048	83	1.9e-19	0.34	0.55	2.5e-05	0.047	10	7	64153835	64154106	1	Trpm1	transient receptor potential cation channel, subfamily M, member 1 [Source:MGI Symbol;Acc:MGI:1330305]
ENSMUSE00000948919	ENSMUSG00000030523	0.0018	0.22	0.44	0.58	800	79	770	100	1.03803	0.169119	0.0538463	730	220	580	220	3.3e-16	0	0.57	0.7	800	34	1300	65	0.64	0.043	-0.64	690	290	840	660	0.34	0.048	83	1.9e-19	0.34	0.55	2.5e-05	0.047	10	7	64153845	64154106	1	Trpm1	transient receptor potential cation channel, subfamily M, member 1 [Source:MGI Symbol;Acc:MGI:1330305]
ENSMUSE00000953562	ENSMUSG00000030523	0.047	0.001	0.9	0.52	940	220	920	120	1.02202	0.273896	0.0314236	620	290	720	310	3.3e-16	0	0.57	0.7	800	34	1300	65	0.64	0.043	-0.64	690	290	840	660	-0.22	0.45	9.5	1.9e-19	-0.21	0.55	2.5e-05	0.047	10	7	64201837	64202085	1	Trpm1	transient receptor potential cation channel, subfamily M, member 1 [Source:MGI Symbol;Acc:MGI:1330305]
ENSMUSE00000793929	ENSMUSG00000030523	0.011	0.015	0.64	0.83	1100	180	1300	280	0.826149	0.223623	-0.275526	720	320	680	190	3.3e-16	0	0.57	0.7	800	34	1300	65	0.64	0.043	-0.64	690	290	840	660	0.092	0.087	31	1.9e-19	0.098	0.55	2.5e-05	0.047	10	7	64199163	64199283	1	Trpm1	transient receptor potential cation channel, subfamily M, member 1 [Source:MGI Symbol;Acc:MGI:1330305]
ENSMUSE00000673429	ENSMUSG00000030523	0.00024	0.0077	0.58	0.6	840	110	800	110	1.05302	0.196396	0.0745355	620	250	620	260	3.3e-16	0	0.57	0.7	800	34	1300	65	0.64	0.043	-0.64	690	290	840	660	-0.0057	0.12	19	1.9e-19	0	0.55	2.5e-05	0.047	10	7	64223691	64224764	1	Trpm1	transient receptor potential cation channel, subfamily M, member 1 [Source:MGI Symbol;Acc:MGI:1330305]
ENSMUSE00001043048	ENSMUSG00000030523	0.00024	0.0077	0.58	0.6	840	110	800	110	1.05302	0.196396	0.0745355	620	250	620	260	3.3e-16	0	0.57	0.7	800	34	1300	65	0.64	0.043	-0.64	690	290	840	660	-0.0057	0.12	19	1.9e-19	0	0.55	2.5e-05	0.047	10	7	64223691	64224836	1	Trpm1	transient receptor potential cation channel, subfamily M, member 1 [Source:MGI Symbol;Acc:MGI:1330305]
ENSMUSE00000437256	ENSMUSG00000056050	3e-08	3e-08	0.13	0.88	13000	320	4900	860	2.60786	0.464488	1.38287	13000	1300	3000	1300	0	0	0.7	0.67	19000	790	18000	720	1.1	0.061	0.088	14000	12000	15000	12000	2.1	0.0067	1200	6.2e-06	2	0.55	2.6e-05	0.047	4	1	183369397	183369529	-1	Mia3	melanoma inhibitory activity 3 [Source:MGI Symbol;Acc:MGI:2443183]
ENSMUSE00000437247	ENSMUSG00000056050	0	0	0.69	0.61	18000	840	18000	740	0.992237	0.0625284	-0.0112437	14000	11000	14000	9300	0	0	0.7	0.67	19000	790	18000	720	1.1	0.061	0.088	14000	12000	15000	12000	-0.016	0.7	-39	6.2e-06	-0.15	0.55	2.6e-05	0.047	4	1	183356349	183359015	-1	Mia3	melanoma inhibitory activity 3 [Source:MGI Symbol;Acc:MGI:2443183]
ENSMUSE00000437238	ENSMUSG00000056050	9.5e-07	9.5e-07	0.49	0.5	25000	2700	24000	2600	1.05315	0.164733	0.0747101	29000	4800	27000	11000	0	0	0.7	0.67	19000	790	18000	720	1.1	0.061	0.088	14000	12000	15000	12000	0.082	0.53	800	6.2e-06	-0.055	0.55	2.6e-05	0.047	4	1	183362045	183362131	-1	Mia3	melanoma inhibitory activity 3 [Source:MGI Symbol;Acc:MGI:2443183]
ENSMUSE00000437242	ENSMUSG00000056050	6.5e-09	1.9e-09	0.56	0.56	33000	3400	28000	2900	1.16803	0.169754	0.22408	34000	14000	30000	14000	0	0	0.7	0.67	19000	790	18000	720	1.1	0.061	0.088	14000	12000	15000	12000	0.19	0.16	3100	6.2e-06	0.055	0.55	2.6e-05	0.047	4	1	183365647	183365780	-1	Mia3	melanoma inhibitory activity 3 [Source:MGI Symbol;Acc:MGI:2443183]
ENSMUSE00000400889	ENSMUSG00000035349	9.5e-07	9.5e-07	0.5	0.29	5200	590	31000	2000	0.170449	0.0222001	-2.55259	5300	3000	35000	5700	0	0	0.52	0.53	11000	500	17000	810	0.62	0.041	-0.69	10000	4900	15000	6900	-2.7	0.0088	-4200	2e-10	-2.3	0.53	2.8e-05	0.047	4	12	59104475	59104561	1	Mia2	melanoma inhibitory activity 2 [Source:MGI Symbol;Acc:MGI:2159614]
ENSMUSE00000113798	ENSMUSG00000035349	2.9e-11	2.9e-11	0.38	0.36	14000	890	16000	1000	0.839463	0.0749241	-0.252462	13000	5000	16000	6000	0	0	0.52	0.53	11000	500	17000	810	0.62	0.041	-0.69	10000	4900	15000	6900	-0.29	0.022	1500	2e-10	0.18	0.53	2.8e-05	0.047	4	12	59095799	59095914	1	Mia2	melanoma inhibitory activity 2 [Source:MGI Symbol;Acc:MGI:2159614]
ENSMUSE00000348877	ENSMUSG00000035349	1.8e-12	1.8e-12	0.56	0.52	8600	770	11000	870	0.809662	0.0980112	-0.304608	8700	3200	12000	4300	0	0	0.52	0.53	11000	500	17000	810	0.62	0.041	-0.69	10000	4900	15000	6900	-0.43	0.026	1000	2e-10	0.046	0.53	2.8e-05	0.047	4	12	59107839	59109130	1	Mia2	melanoma inhibitory activity 2 [Source:MGI Symbol;Acc:MGI:2159614]
ENSMUSE00000113796	ENSMUSG00000035349	9.3e-10	9.3e-10	0.31	0.3	14000	780	18000	990	0.752125	0.0587594	-0.410955	12000	4900	18000	5000	0	0	0.52	0.53	11000	500	17000	810	0.62	0.041	-0.69	10000	4900	15000	6900	-0.52	0.15	-62	2e-10	-0.046	0.53	2.8e-05	0.047	4	12	59101471	59101604	1	Mia2	melanoma inhibitory activity 2 [Source:MGI Symbol;Acc:MGI:2159614]
ENSMUSE00000967171	ENSMUSG00000000248	0.0013	0.0013	0.74	0.87	1600	310	6800	1500	0.23787	0.0700966	-2.07176	1200	1100	6200	8400	2.5e-06	0.008	0.73	2.1	680	37	1100	180	0.59	0.1	-0.75	560	180	530	190	-2.4	0.012	-970	7.5e-05	-2.5	0.51	3.2e-05	0.047	8	6	128981205	128981383	1	Clec2g	C-type lectin domain family 2, member g [Source:MGI Symbol;Acc:MGI:1918059]
ENSMUSE00001067493	ENSMUSG00000000248	0.094	0.55	0.27	0.25	530	37	490	31	1.09143	0.103019	0.126216	560	96	460	110	2.5e-06	0.008	0.73	2.1	680	37	1100	180	0.59	0.1	-0.75	560	180	530	190	0.28	0.43	44	7.5e-05	0.21	0.51	3.2e-05	0.047	8	6	128981862	128981968	1	Clec2g	C-type lectin domain family 2, member g [Source:MGI Symbol;Acc:MGI:1918059]
ENSMUSE00000730138	ENSMUSG00000000248	0.0034	0.42	0.22	0.39	550	32	500	51	1.08675	0.127037	0.120023	540	120	480	170	2.5e-06	0.008	0.73	2.1	680	37	1100	180	0.59	0.1	-0.75	560	180	530	190	0.19	0.64	26	7.5e-05	0.12	0.51	3.2e-05	0.047	8	6	128971160	128971306	1	Clec2g	C-type lectin domain family 2, member g [Source:MGI Symbol;Acc:MGI:1918059]
ENSMUSE00000804899	ENSMUSG00000000248	0.00015	0.015	0.35	0.58	860	78	960	140	0.894368	0.155891	-0.161059	800	250	760	390	2.5e-06	0.008	0.73	2.1	680	37	1100	180	0.59	0.1	-0.75	560	180	530	190	0.07	0.91	2.6	7.5e-05	0	0.51	3.2e-05	0.047	8	6	128948696	128948985	1	Clec2g	C-type lectin domain family 2, member g [Source:MGI Symbol;Acc:MGI:1918059]
ENSMUSE00001033189	ENSMUSG00000000248	0.00015	0.015	0.35	0.58	860	78	960	140	0.894368	0.155891	-0.161059	800	250	760	390	2.5e-06	0.008	0.73	2.1	680	37	1100	180	0.59	0.1	-0.75	560	180	530	190	0.07	0.91	2.6	7.5e-05	0	0.51	3.2e-05	0.047	8	6	128948696	128948802	1	Clec2g	C-type lectin domain family 2, member g [Source:MGI Symbol;Acc:MGI:1918059]
ENSMUSE00000798091	ENSMUSG00000000248	0.34	0.41	0.33	0.32	530	28	550	28	0.960549	0.0703429	-0.0580686	530	190	520	160	2.5e-06	0.008	0.73	2.1	680	37	1100	180	0.59	0.1	-0.75	560	180	530	190	0.041	0.46	4.9	7.5e-05	NA	0.51	3.2e-05	0.047	8	6	128982946	128984707	1	Clec2g	C-type lectin domain family 2, member g [Source:MGI Symbol;Acc:MGI:1918059]
ENSMUSE00000837453	ENSMUSG00000000248	0.34	0.41	0.33	0.32	530	28	550	28	0.960549	0.0703429	-0.0580686	530	190	520	160	2.5e-06	0.008	0.73	2.1	680	37	1100	180	0.59	0.1	-0.75	560	180	530	190	0.041	0.46	4.9	7.5e-05	NA	0.51	3.2e-05	0.047	8	6	128982946	128984704	1	Clec2g	C-type lectin domain family 2, member g [Source:MGI Symbol;Acc:MGI:1918059]
ENSMUSE00001025133	ENSMUSG00000000248	0.8	0.92	0.3	0.32	510	34	530	38	0.970708	0.0948931	-0.0428902	520	190	530	180	2.5e-06	0.008	0.73	2.1	680	37	1100	180	0.59	0.1	-0.75	560	180	530	190	-0.022	0.29	-4.6	7.5e-05	NA	0.51	3.2e-05	0.047	8	6	128982946	128983192	1	Clec2g	C-type lectin domain family 2, member g [Source:MGI Symbol;Acc:MGI:1918059]
ENSMUSE00000701791	ENSMUSG00000032041	9.5e-07	9.5e-07	0.33	0.25	3600	270	1200	66	3.0971	0.290236	1.63092	3400	1100	1100	290	0	0	0.41	0.71	3500	86	4900	210	0.71	0.035	-0.5	3100	1300	4300	3500	1.6	0.004	1800	1.6e-53	2.2	0.5	3.4e-05	0.047	13	9	35199211	35199319	-1	Tirap	toll-interleukin 1 receptor (TIR) domain-containing adaptor protein [Source:MGI Symbol;Acc:MGI:2152213]
ENSMUSE00000947879	ENSMUSG00000032041	9.5e-07	9.5e-07	0.33	0.25	3600	270	1200	66	3.0971	0.290236	1.63092	3400	1100	1100	290	0	0	0.41	0.71	3500	86	4900	210	0.71	0.035	-0.5	3100	1300	4300	3500	1.6	0.004	1800	1.6e-53	2.2	0.5	3.4e-05	0.047	13	9	35199221	35199499	-1	Tirap	toll-interleukin 1 receptor (TIR) domain-containing adaptor protein [Source:MGI Symbol;Acc:MGI:2152213]
ENSMUSE00000955979	ENSMUSG00000032041	9.5e-07	9.5e-07	0.33	0.25	3600	270	1200	66	3.0971	0.290236	1.63092	3400	1100	1100	290	0	0	0.41	0.71	3500	86	4900	210	0.71	0.035	-0.5	3100	1300	4300	3500	1.6	0.004	1800	1.6e-53	2.2	0.5	3.4e-05	0.047	13	9	35199221	35199319	-1	Tirap	toll-interleukin 1 receptor (TIR) domain-containing adaptor protein [Source:MGI Symbol;Acc:MGI:2152213]
ENSMUSE00000584743	ENSMUSG00000032041	9.5e-07	9.5e-07	0.48	0.57	3300	360	5700	730	0.584546	0.0977596	-0.774611	2700	1700	5600	4600	0	0	0.41	0.71	3500	86	4900	210	0.71	0.035	-0.5	3100	1300	4300	3500	-1.1	0.056	-760	1.6e-53	-0.45	0.5	3.4e-05	0.047	13	9	35188657	35189295	-1	Tirap	toll-interleukin 1 receptor (TIR) domain-containing adaptor protein [Source:MGI Symbol;Acc:MGI:2152213]
ENSMUSE00000701789	ENSMUSG00000032041	3.1e-05	3.1e-05	0.42	0.48	2900	310	3500	430	0.830417	0.13708	-0.268093	3500	900	4100	1700	0	0	0.41	0.71	3500	86	4900	210	0.71	0.035	-0.5	3100	1300	4300	3500	-0.22	0.13	470	1.6e-53	0.38	0.5	3.4e-05	0.047	13	9	35191574	35191696	-1	Tirap	toll-interleukin 1 receptor (TIR) domain-containing adaptor protein [Source:MGI Symbol;Acc:MGI:2152213]
ENSMUSE00000638002	ENSMUSG00000032041	9.1e-13	9.1e-13	0.36	0.43	4400	260	8100	550	0.551276	0.0492728	-0.859154	4200	1300	7600	3100	0	0	0.41	0.71	3500	86	4900	210	0.71	0.035	-0.5	3100	1300	4300	3500	-0.87	0.12	-610	1.6e-53	-0.27	0.5	3.4e-05	0.047	13	9	35191018	35191176	-1	Tirap	toll-interleukin 1 receptor (TIR) domain-containing adaptor protein [Source:MGI Symbol;Acc:MGI:2152213]
ENSMUSE00000701788	ENSMUSG00000032041	9.5e-07	9.5e-07	0.22	0.26	2400	120	4400	260	0.54335	0.041751	-0.880048	2400	560	4200	1200	0	0	0.41	0.71	3500	86	4900	210	0.71	0.035	-0.5	3100	1300	4300	3500	-0.84	0.04	-300	1.6e-53	-0.23	0.5	3.4e-05	0.047	13	9	35191321	35191382	-1	Tirap	toll-interleukin 1 receptor (TIR) domain-containing adaptor protein [Source:MGI Symbol;Acc:MGI:2152213]
ENSMUSE00000950144	ENSMUSG00000032041	9.5e-07	9.5e-07	0.22	0.26	2400	120	4400	260	0.54335	0.041751	-0.880048	2400	560	4200	1200	0	0	0.41	0.71	3500	86	4900	210	0.71	0.035	-0.5	3100	1300	4300	3500	-0.84	0.04	-300	1.6e-53	-0.23	0.5	3.4e-05	0.047	13	9	35191321	35191400	-1	Tirap	toll-interleukin 1 receptor (TIR) domain-containing adaptor protein [Source:MGI Symbol;Acc:MGI:2152213]
ENSMUSE00000956019	ENSMUSG00000032041	3.1e-05	3.1e-05	0.29	0.49	3500	260	6100	770	0.579213	0.0843837	-0.787833	3500	1300	4700	1600	0	0	0.41	0.71	3500	86	4900	210	0.71	0.035	-0.5	3100	1300	4300	3500	-0.41	0.94	69	1.6e-53	0.2	0.5	3.4e-05	0.047	13	9	35187344	35187930	-1	Tirap	toll-interleukin 1 receptor (TIR) domain-containing adaptor protein [Source:MGI Symbol;Acc:MGI:2152213]
ENSMUSE00000957072	ENSMUSG00000032041	3e-08	3e-08	0.42	0.51	4000	340	7900	800	0.513704	0.0673719	-0.96099	3900	1200	6700	3200	0	0	0.41	0.71	3500	86	4900	210	0.71	0.035	-0.5	3100	1300	4300	3500	-0.78	0.07	-240	1.6e-53	-0.18	0.5	3.4e-05	0.047	13	9	35191037	35191176	-1	Tirap	toll-interleukin 1 receptor (TIR) domain-containing adaptor protein [Source:MGI Symbol;Acc:MGI:2152213]
ENSMUSE00000959629	ENSMUSG00000032041	3.1e-05	3.1e-05	0.56	0.61	3100	450	4600	720	0.679211	0.145883	-0.558068	2300	1100	3700	2900	0	0	0.41	0.71	3500	86	4900	210	0.71	0.035	-0.5	3100	1300	4300	3500	-0.68	0.052	48	1.6e-53	-0.077	0.5	3.4e-05	0.047	13	9	35188729	35189295	-1	Tirap	toll-interleukin 1 receptor (TIR) domain-containing adaptor protein [Source:MGI Symbol;Acc:MGI:2152213]
ENSMUSE00000701784	ENSMUSG00000032041	9.5e-07	9.5e-07	0.32	0.5	3300	230	5500	620	0.590733	0.0785024	-0.759422	2900	800	4500	1300	0	0	0.41	0.71	3500	86	4900	210	0.71	0.035	-0.5	3100	1300	4300	3500	-0.61	0.57	-360	1.6e-53	0	0.5	3.4e-05	0.047	13	9	35186785	35187930	-1	Tirap	toll-interleukin 1 receptor (TIR) domain-containing adaptor protein [Source:MGI Symbol;Acc:MGI:2152213]
ENSMUSE00000956017	ENSMUSG00000032041	9.5e-07	9.5e-07	0.32	0.5	3300	230	5500	620	0.590733	0.0785024	-0.759422	2900	800	4500	1300	0	0	0.41	0.71	3500	86	4900	210	0.71	0.035	-0.5	3100	1300	4300	3500	-0.61	0.57	-360	1.6e-53	0	0.5	3.4e-05	0.047	13	9	35184551	35187930	-1	Tirap	toll-interleukin 1 receptor (TIR) domain-containing adaptor protein [Source:MGI Symbol;Acc:MGI:2152213]
ENSMUSE00000696983	ENSMUSG00000000159	3.8e-10	3.8e-10	0.55	0.6	21000	1600	4100	340	5.13301	0.589825	2.3598	16000	11000	3100	1900	0	0	0.81	0.68	11000	590	8200	380	1.3	0.094	0.4	7100	3900	6800	3900	2.4	0.013	8300	2e-38	2.5	0.48	3.7e-05	0.047	8	16	96525390	96525580	1	Igsf5	immunoglobulin superfamily, member 5 [Source:MGI Symbol;Acc:MGI:1919308]
ENSMUSE00000436279	ENSMUSG00000000159	3.1e-05	3.1e-05	0.36	0.33	3500	330	3700	310	0.96056	0.121856	-0.0580528	3800	1800	3500	1100	0	0	0.81	0.68	11000	590	8200	380	1.3	0.094	0.4	7100	3900	6800	3900	0.12	0.97	83	2e-38	0.29	0.48	3.7e-05	0.047	8	16	96378085	96378384	1	Igsf5	immunoglobulin superfamily, member 5 [Source:MGI Symbol;Acc:MGI:1919308]
ENSMUSE00000131873	ENSMUSG00000000159	9.5e-07	9.5e-07	0.3	0.23	8200	550	10000	540	0.788392	0.0669199	-0.343015	8500	2800	10000	1900	0	0	0.81	0.68	11000	590	8200	380	1.3	0.094	0.4	7100	3900	6800	3900	-0.29	0.018	-1300	2e-38	-0.12	0.48	3.7e-05	0.047	8	16	96372830	96373147	1	Igsf5	immunoglobulin superfamily, member 5 [Source:MGI Symbol;Acc:MGI:1919308]
ENSMUSE00000503223	ENSMUSG00000000159	9.1e-13	9.1e-13	0.5	0.49	7800	610	9400	730	0.833026	0.0919418	-0.263566	6700	2400	7800	2800	0	0	0.81	0.68	11000	590	8200	380	1.3	0.094	0.4	7100	3900	6800	3900	-0.22	0.0014	-550	2e-38	-0.046	0.48	3.7e-05	0.047	8	16	96403266	96404028	1	Igsf5	immunoglobulin superfamily, member 5 [Source:MGI Symbol;Acc:MGI:1919308]
ENSMUSE00000782357	ENSMUSG00000000159	9.1e-13	9.1e-13	0.5	0.49	7800	610	9400	730	0.833026	0.0919418	-0.263566	6700	2400	7800	2800	0	0	0.81	0.68	11000	590	8200	380	1.3	0.094	0.4	7100	3900	6800	3900	-0.22	0.0014	-550	2e-38	-0.046	0.48	3.7e-05	0.047	8	16	96403266	96404031	1	Igsf5	immunoglobulin superfamily, member 5 [Source:MGI Symbol;Acc:MGI:1919308]
ENSMUSE00000885102	ENSMUSG00000000159	9.5e-07	9.5e-07	0.47	0.47	5300	560	6200	650	0.854727	0.126984	-0.226464	5300	2400	5800	3100	0	0	0.81	0.68	11000	590	8200	380	1.3	0.094	0.4	7100	3900	6800	3900	-0.13	0.096	-340	2e-38	0.04	0.48	3.7e-05	0.047	8	16	96364007	96364084	1	Igsf5	immunoglobulin superfamily, member 5 [Source:MGI Symbol;Acc:MGI:1919308]
ENSMUSE00000131877	ENSMUSG00000000159	9.5e-07	9.5e-07	0.66	0.66	12000	1800	14000	2100	0.829159	0.173695	-0.270279	10000	8200	11000	9900	0	0	0.81	0.68	11000	590	8200	380	1.3	0.094	0.4	7100	3900	6800	3900	-0.16	0.097	-1200	2e-38	0.014	0.48	3.7e-05	0.047	8	16	96386486	96386626	1	Igsf5	immunoglobulin superfamily, member 5 [Source:MGI Symbol;Acc:MGI:1919308]
ENSMUSE00000758485	ENSMUSG00000000159	3.1e-05	3.1e-05	0.5	0.54	9700	1200	11000	1600	0.864583	0.16471	-0.209924	7000	2100	8000	2400	0	0	0.81	0.68	11000	590	8200	380	1.3	0.094	0.4	7100	3900	6800	3900	-0.18	0.025	-1100	2e-38	-0.014	0.48	3.7e-05	0.047	8	16	96403266	96403328	1	Igsf5	immunoglobulin superfamily, member 5 [Source:MGI Symbol;Acc:MGI:1919308]
ENSMUSE00000249467	ENSMUSG00000004552	0.0013	3.1e-05	0.55	0.46	990	140	1200	140	0.830974	0.153513	-0.267125	940	760	1000	700	0	0	0.8	1	2100	120	8500	630	0.25	0.024	-2	1600	1300	6100	5800	-0.086	0.043	310	7.8e-09	2	0.47	4.1e-05	0.047	10	1	131638306	131638557	1	Ctse	cathepsin E [Source:MGI Symbol;Acc:MGI:107361]
ENSMUSE00000498258	ENSMUSG00000004552	8e-06	2.2e-06	0.77	0.82	2800	390	4100	620	0.677805	0.139388	-0.561057	2400	2800	3300	4000	0	0	0.8	1	2100	120	8500	630	0.25	0.024	-2	1600	1300	6100	5800	-0.47	0.016	800	7.8e-09	1.6	0.47	4.1e-05	0.047	10	1	131661876	131662066	1	Ctse	cathepsin E [Source:MGI Symbol;Acc:MGI:107361]
ENSMUSE00000721699	ENSMUSG00000004552	0.00024	7e-05	0.79	0.8	2900	460	4500	720	0.65593	0.147686	-0.608385	2700	3300	4100	5100	0	0	0.8	1	2100	120	8500	630	0.25	0.024	-2	1600	1300	6100	5800	-0.59	0.018	450	7.8e-09	1.5	0.47	4.1e-05	0.047	10	1	131661911	131662066	1	Ctse	cathepsin E [Source:MGI Symbol;Acc:MGI:107361]
ENSMUSE00000691593	ENSMUSG00000004552	2.4e-07	9.3e-10	0.9	0.8	2400	400	17000	2400	0.147456	0.0324221	-2.76164	1600	1500	13000	13000	0	0	0.8	1	2100	120	8500	630	0.25	0.024	-2	1600	1300	6100	5800	-3	0.066	-1200	7.8e-09	-0.98	0.47	4.1e-05	0.047	10	1	131674781	131675503	1	Ctse	cathepsin E [Source:MGI Symbol;Acc:MGI:107361]
ENSMUSE00000159005	ENSMUSG00000004552	3.1e-05	3.1e-05	0.53	0.61	2500	340	16000	2600	0.152852	0.0319675	-2.70979	2300	1100	13000	6400	0	0	0.8	1	2100	120	8500	630	0.25	0.024	-2	1600	1300	6100	5800	-2.6	0.038	-590	7.8e-09	-0.49	0.47	4.1e-05	0.047	10	1	131672445	131672543	1	Ctse	cathepsin E [Source:MGI Symbol;Acc:MGI:107361]
ENSMUSE00000159006	ENSMUSG00000004552	3.1e-05	3.1e-05	0.29	0.44	1600	120	6700	770	0.243626	0.033278	-2.03726	1700	350	5800	3800	0	0	0.8	1	2100	120	8500	630	0.25	0.024	-2	1600	1300	6100	5800	-1.8	0.23	-160	7.8e-09	0.26	0.47	4.1e-05	0.047	10	1	131672204	131672345	1	Ctse	cathepsin E [Source:MGI Symbol;Acc:MGI:107361]
ENSMUSE00000158999	ENSMUSG00000004552	3.1e-05	3.1e-05	0.58	0.77	1600	240	8700	1700	0.180066	0.045028	-2.4734	1600	590	7200	4000	0	0	0.8	1	2100	120	8500	630	0.25	0.024	-2	1600	1300	6100	5800	-2.2	0.11	-240	7.8e-09	-0.11	0.47	4.1e-05	0.047	10	1	131668037	131668236	1	Ctse	cathepsin E [Source:MGI Symbol;Acc:MGI:107361]
ENSMUSE00000159001	ENSMUSG00000004552	3.1e-05	0.00076	0.45	0.88	1100	130	4500	1000	0.243831	0.062191	-2.03605	900	510	3500	4400	0	0	0.8	1	2100	120	8500	630	0.25	0.024	-2	1600	1300	6100	5800	-2	0.56	14	7.8e-09	0.1	0.47	4.1e-05	0.047	10	1	131670686	131670808	1	Ctse	cathepsin E [Source:MGI Symbol;Acc:MGI:107361]
ENSMUSE00000159004	ENSMUSG00000004552	3.1e-05	3.1e-05	0.39	0.58	1900	180	10000	1600	0.176956	0.0318876	-2.49854	1900	740	8700	5200	0	0	0.8	1	2100	120	8500	630	0.25	0.024	-2	1600	1300	6100	5800	-2.2	0.11	-270	7.8e-09	-0.1	0.47	4.1e-05	0.047	10	1	131664284	131664402	1	Ctse	cathepsin E [Source:MGI Symbol;Acc:MGI:107361]
ENSMUSE00000798647	ENSMUSG00000004552	3.1e-05	3.1e-05	0.39	0.58	1900	180	10000	1600	0.176956	0.0318876	-2.49854	1900	740	8700	5200	0	0	0.8	1	2100	120	8500	630	0.25	0.024	-2	1600	1300	6100	5800	-2.2	0.11	-270	7.8e-09	-0.1	0.47	4.1e-05	0.047	10	1	131664284	131665446	1	Ctse	cathepsin E [Source:MGI Symbol;Acc:MGI:107361]
ENSMUSE00000395427	ENSMUSG00000008140	9.5e-07	9.5e-07	0.41	0.96	9900	900	4700	1000	2.08718	0.488731	1.06156	8000	830	2400	500	0	0	0.94	0.89	6800	350	5900	290	1.2	0.081	0.2	4500	4700	4900	4000	1.7	0.0058	690	4.7e-09	2.2	0.46	4.2e-05	0.047	16	7	44489938	44490970	-1	Emc10	ER membrane protein complex subunit 10 [Source:MGI Symbol;Acc:MGI:1916933]
ENSMUSE00000710521	ENSMUSG00000008140	9.5e-07	9.5e-07	0.41	0.96	9900	900	4700	1000	2.08718	0.488731	1.06156	8000	830	2400	500	0	0	0.94	0.89	6800	350	5900	290	1.2	0.081	0.2	4500	4700	4900	4000	1.7	0.0058	690	4.7e-09	2.2	0.46	4.2e-05	0.047	16	7	44489937	44490970	-1	Emc10	ER membrane protein complex subunit 10 [Source:MGI Symbol;Acc:MGI:1916933]
ENSMUSE00000712011	ENSMUSG00000008140	9.5e-07	9.5e-07	0.41	0.96	9900	900	4700	1000	2.08718	0.488731	1.06156	8000	830	2400	500	0	0	0.94	0.89	6800	350	5900	290	1.2	0.081	0.2	4500	4700	4900	4000	1.7	0.0058	690	4.7e-09	2.2	0.46	4.2e-05	0.047	16	7	44490111	44490970	-1	Emc10	ER membrane protein complex subunit 10 [Source:MGI Symbol;Acc:MGI:1916933]
ENSMUSE00000807676	ENSMUSG00000008140	3.1e-05	3.1e-05	0.26	0.21	2200	150	5400	290	0.400631	0.0343814	-1.31965	2200	680	5200	1300	0	0	0.94	0.89	6800	350	5900	290	1.2	0.081	0.2	4500	4700	4900	4000	-1.2	0.045	-1000	4.7e-09	-0.73	0.46	4.2e-05	0.047	16	7	44492003	44492048	-1	Emc10	ER membrane protein complex subunit 10 [Source:MGI Symbol;Acc:MGI:1916933]
ENSMUSE00000762427	ENSMUSG00000008140	9.5e-07	9.5e-07	0.56	0.57	21000	2700	19000	2400	1.12608	0.200787	0.171315	26000	5000	22000	6100	0	0	0.94	0.89	6800	350	5900	290	1.2	0.081	0.2	4500	4700	4900	4000	0.19	0.043	2800	4.7e-09	0.7	0.46	4.2e-05	0.047	16	7	44494274	44494880	-1	Emc10	ER membrane protein complex subunit 10 [Source:MGI Symbol;Acc:MGI:1916933]
ENSMUSE00000839795	ENSMUSG00000008140	3.1e-05	3.1e-05	0.63	0.69	3500	570	3600	640	0.970082	0.234301	-0.0438216	2700	2000	2500	1900	0	0	0.94	0.89	6800	350	5900	290	1.2	0.081	0.2	4500	4700	4900	4000	0.13	0.13	140	4.7e-09	0.64	0.46	4.2e-05	0.047	16	7	44490885	44491249	-1	Emc10	ER membrane protein complex subunit 10 [Source:MGI Symbol;Acc:MGI:1916933]
ENSMUSE00000985410	ENSMUSG00000008140	3.1e-05	3.1e-05	0.63	0.69	3500	570	3600	640	0.970082	0.234301	-0.0438216	2700	2000	2500	1900	0	0	0.94	0.89	6800	350	5900	290	1.2	0.081	0.2	4500	4700	4900	4000	0.13	0.13	140	4.7e-09	0.64	0.46	4.2e-05	0.047	16	7	44491163	44491249	-1	Emc10	ER membrane protein complex subunit 10 [Source:MGI Symbol;Acc:MGI:1916933]
ENSMUSE00000202569	ENSMUSG00000008140	9.5e-07	9.5e-07	0.42	0.19	2800	260	5300	230	0.524218	0.0540604	-0.931762	2500	1100	5000	850	0	0	0.94	0.89	6800	350	5900	290	1.2	0.081	0.2	4500	4700	4900	4000	-1	0.051	-1800	4.7e-09	-0.53	0.46	4.2e-05	0.047	16	7	44491955	44492048	-1	Emc10	ER membrane protein complex subunit 10 [Source:MGI Symbol;Acc:MGI:1916933]
ENSMUSE00000825887	ENSMUSG00000008140	9.5e-07	9.5e-07	0.42	0.19	2800	260	5300	230	0.524218	0.0540604	-0.931762	2500	1100	5000	850	0	0	0.94	0.89	6800	350	5900	290	1.2	0.081	0.2	4500	4700	4900	4000	-1	0.051	-1800	4.7e-09	-0.53	0.46	4.2e-05	0.047	16	7	44491735	44492048	-1	Emc10	ER membrane protein complex subunit 10 [Source:MGI Symbol;Acc:MGI:1916933]
ENSMUSE00000798128	ENSMUSG00000008140	9.5e-07	9.5e-07	0.63	0.23	4600	650	5400	270	0.849341	0.127127	-0.235585	4400	4100	5600	1000	0	0	0.94	0.89	6800	350	5900	290	1.2	0.081	0.2	4500	4700	4900	4000	-0.35	0.64	-920	4.7e-09	0.16	0.46	4.2e-05	0.047	16	7	44493178	44493299	-1	Emc10	ER membrane protein complex subunit 10 [Source:MGI Symbol;Acc:MGI:1916933]
ENSMUSE00000708595	ENSMUSG00000008140	3e-08	6e-08	0.79	0.68	6100	960	5300	720	1.1402	0.237634	0.189286	4300	5000	6100	5100	0	0	0.94	0.89	6800	350	5900	290	1.2	0.081	0.2	4500	4700	4900	4000	-0.51	0.23	-260	4.7e-09	0	0.46	4.2e-05	0.047	16	7	44496256	44496529	-1	Emc10	ER membrane protein complex subunit 10 [Source:MGI Symbol;Acc:MGI:1916933]
ENSMUSE00000709636	ENSMUSG00000008140	3e-08	6e-08	0.79	0.68	6100	960	5300	720	1.1402	0.237634	0.189286	4300	5000	6100	5100	0	0	0.94	0.89	6800	350	5900	290	1.2	0.081	0.2	4500	4700	4900	4000	-0.51	0.23	-260	4.7e-09	0	0.46	4.2e-05	0.047	16	7	44496256	44496406	-1	Emc10	ER membrane protein complex subunit 10 [Source:MGI Symbol;Acc:MGI:1916933]
ENSMUSE00000751908	ENSMUSG00000008140	3e-08	6e-08	0.79	0.68	6100	960	5300	720	1.1402	0.237634	0.189286	4300	5000	6100	5100	0	0	0.94	0.89	6800	350	5900	290	1.2	0.081	0.2	4500	4700	4900	4000	-0.51	0.23	-260	4.7e-09	0	0.46	4.2e-05	0.047	16	7	44496256	44496428	-1	Emc10	ER membrane protein complex subunit 10 [Source:MGI Symbol;Acc:MGI:1916933]
ENSMUSE00000793841	ENSMUSG00000008140	3e-08	6e-08	0.79	0.68	6100	960	5300	720	1.1402	0.237634	0.189286	4300	5000	6100	5100	0	0	0.94	0.89	6800	350	5900	290	1.2	0.081	0.2	4500	4700	4900	4000	-0.51	0.23	-260	4.7e-09	0	0.46	4.2e-05	0.047	16	7	44496256	44496397	-1	Emc10	ER membrane protein complex subunit 10 [Source:MGI Symbol;Acc:MGI:1916933]
ENSMUSE00000905797	ENSMUSG00000008140	3e-08	6e-08	0.79	0.68	6100	960	5300	720	1.1402	0.237634	0.189286	4300	5000	6100	5100	0	0	0.94	0.89	6800	350	5900	290	1.2	0.081	0.2	4500	4700	4900	4000	-0.51	0.23	-260	4.7e-09	0	0.46	4.2e-05	0.047	16	7	44496256	44496513	-1	Emc10	ER membrane protein complex subunit 10 [Source:MGI Symbol;Acc:MGI:1916933]
ENSMUSE00001065646	ENSMUSG00000008140	3e-08	6e-08	0.79	0.68	6100	960	5300	720	1.1402	0.237634	0.189286	4300	5000	6100	5100	0	0	0.94	0.89	6800	350	5900	290	1.2	0.081	0.2	4500	4700	4900	4000	-0.51	0.23	-260	4.7e-09	0	0.46	4.2e-05	0.047	16	7	44496256	44496463	-1	Emc10	ER membrane protein complex subunit 10 [Source:MGI Symbol;Acc:MGI:1916933]
ENSMUSE00000657430	ENSMUSG00000061232	3.1e-05	3.1e-05	0.16	0.2	1700	70	9400	490	0.185012	0.0121806	-2.43431	1700	350	9300	2600	0	0	0.94	0.7	11000	460	9400	300	1.1	0.06	0.18	7200	7800	8000	4600	-2.5	0.0015	-2600	0.00041	-2.7	0.46	4.4e-05	0.047	14	17	33996457	33996503	-1	H2-K1	histocompatibility 2, K1, K region [Source:MGI Symbol;Acc:MGI:95904]
ENSMUSE00000942236	ENSMUSG00000061232	9.5e-07	1.9e-06	0.97	0.92	16000	3500	6000	1200	2.70136	0.810058	1.43369	15000	21000	4700	5900	0	0	0.94	0.7	11000	460	9400	300	1.1	0.06	0.18	7200	7800	8000	4600	1.7	0.003	10000	0.00041	1.5	0.46	4.4e-05	0.047	14	17	33999047	33999474	-1	H2-K1	histocompatibility 2, K1, K region [Source:MGI Symbol;Acc:MGI:95904]
ENSMUSE00000929724	ENSMUSG00000061232	2.8e-14	2.8e-14	0.9	0.4	12000	1600	11000	680	1.05929	0.15541	0.0830961	7200	8500	11000	6000	0	0	0.94	0.7	11000	460	9400	300	1.1	0.06	0.18	7200	7800	8000	4600	-0.59	0.033	-1900	0.00041	-0.78	0.46	4.4e-05	0.047	14	17	33996053	33996503	-1	H2-K1	histocompatibility 2, K1, K region [Source:MGI Symbol;Acc:MGI:95904]
ENSMUSE00000928847	ENSMUSG00000061232	3.8e-10	3.8e-10	1.1	0.33	8500	1300	8400	390	1.01841	0.161844	0.0263175	6800	5300	8000	2600	0	0	0.94	0.7	11000	460	9400	300	1.1	0.06	0.18	7200	7800	8000	4600	-0.24	0.027	-260	0.00041	-0.43	0.46	4.4e-05	0.047	14	17	33996349	33996654	-1	H2-K1	histocompatibility 2, K1, K region [Source:MGI Symbol;Acc:MGI:95904]
ENSMUSE00000698892	ENSMUSG00000061232	9.5e-14	5.7e-14	0.98	0.58	9600	1100	8900	600	1.06779	0.140413	0.0946235	7200	8200	8300	4300	0	0	0.94	0.7	11000	460	9400	300	1.1	0.06	0.18	7200	7800	8000	4600	-0.21	0.12	-82	0.00041	-0.4	0.46	4.4e-05	0.047	14	17	33996018	33996859	-1	H2-K1	histocompatibility 2, K1, K region [Source:MGI Symbol;Acc:MGI:95904]
ENSMUSE00000929073	ENSMUSG00000061232	0	0	0.84	0.67	13000	1100	12000	830	1.07557	0.118134	0.105103	8800	11000	10000	7500	0	0	0.94	0.7	11000	460	9400	300	1.1	0.06	0.18	7200	7800	8000	4600	-0.21	0.19	-450	0.00041	-0.4	0.46	4.4e-05	0.047	14	17	33996039	33997157	-1	H2-K1	histocompatibility 2, K1, K region [Source:MGI Symbol;Acc:MGI:95904]
ENSMUSE00000940112	ENSMUSG00000061232	9.5e-07	9.5e-07	0.39	0.3	7500	660	5500	370	1.37307	0.1513	0.457404	6600	2800	5200	1300	0	0	0.94	0.7	11000	460	9400	300	1.1	0.06	0.18	7200	7800	8000	4600	0.33	0.13	1300	0.00041	0.14	0.46	4.4e-05	0.047	14	17	33997285	33997781	-1	H2-K1	histocompatibility 2, K1, K region [Source:MGI Symbol;Acc:MGI:95904]
ENSMUSE00000943214	ENSMUSG00000061232	9.5e-07	9.5e-07	0.39	0.3	7500	660	5500	370	1.37307	0.1513	0.457404	6600	2800	5200	1300	0	0	0.94	0.7	11000	460	9400	300	1.1	0.06	0.18	7200	7800	8000	4600	0.33	0.13	1300	0.00041	0.14	0.46	4.4e-05	0.047	14	17	33997285	33997755	-1	H2-K1	histocompatibility 2, K1, K region [Source:MGI Symbol;Acc:MGI:95904]
ENSMUSE00000930872	ENSMUSG00000061232	3.1e-05	3.1e-05	0.26	0.28	6100	410	5100	370	1.19911	0.118459	0.261966	6000	1700	4900	1300	0	0	0.94	0.7	11000	460	9400	300	1.1	0.06	0.18	7200	7800	8000	4600	0.28	0.27	960	0.00041	0.092	0.46	4.4e-05	0.047	14	17	33997285	33997420	-1	H2-K1	histocompatibility 2, K1, K region [Source:MGI Symbol;Acc:MGI:95904]
ENSMUSE00000657662	ENSMUSG00000061232	9.5e-07	9.5e-07	0.33	0.29	8400	630	7700	490	1.10306	0.108317	0.141516	8300	2500	7700	2400	0	0	0.94	0.7	11000	460	9400	300	1.1	0.06	0.18	7200	7800	8000	4600	0.1	0.069	890	0.00041	-0.088	0.46	4.4e-05	0.047	14	17	33996616	33996654	-1	H2-K1	histocompatibility 2, K1, K region [Source:MGI Symbol;Acc:MGI:95904]
ENSMUSE00000931403	ENSMUSG00000061232	9.3e-10	9.3e-10	0.57	0.42	17000	1800	12000	950	1.39183	0.179321	0.476987	17000	12000	14000	5600	0	0	0.94	0.7	11000	460	9400	300	1.1	0.06	0.18	7200	7800	8000	4600	0.24	0.03	2100	0.00041	0.051	0.46	4.4e-05	0.047	14	17	33996017	33996476	-1	H2-K1	histocompatibility 2, K1, K region [Source:MGI Symbol;Acc:MGI:95904]
ENSMUSE00000927844	ENSMUSG00000061232	9.3e-10	1.9e-09	1.1	0.64	3100	600	2300	270	1.31219	0.297925	0.391977	2200	1700	1900	1300	0	0	0.94	0.7	11000	460	9400	300	1.1	0.06	0.18	7200	7800	8000	4600	0.23	0.65	230	0.00041	0.037	0.46	4.4e-05	0.047	14	17	33999734	34000063	-1	H2-K1	histocompatibility 2, K1, K region [Source:MGI Symbol;Acc:MGI:95904]
ENSMUSE00000933158	ENSMUSG00000061232	9.5e-07	9.5e-07	0.17	0.21	26000	1000	24000	1100	1.08634	0.0647129	0.119469	26000	4700	23000	5200	0	0	0.94	0.7	11000	460	9400	300	1.1	0.06	0.18	7200	7800	8000	4600	0.17	0.11	2300	0.00041	-0.016	0.46	4.4e-05	0.047	14	17	33996827	33997157	-1	H2-K1	histocompatibility 2, K1, K region [Source:MGI Symbol;Acc:MGI:95904]
ENSMUSE00000933220	ENSMUSG00000061232	2.6e-06	2.9e-07	0.77	0.73	5800	810	5300	700	1.09528	0.211647	0.131298	7000	4900	6100	4800	0	0	0.94	0.7	11000	460	9400	300	1.1	0.06	0.18	7200	7800	8000	4600	0.21	0.14	880	0.00041	0.016	0.46	4.4e-05	0.047	14	17	33996592	33996859	-1	H2-K1	histocompatibility 2, K1, K region [Source:MGI Symbol;Acc:MGI:95904]
ENSMUSE00000635890	ENSMUSG00000062006	3e-08	3e-08	0.48	0.5	2700	260	2500	250	1.06695	0.148086	0.0934881	2800	1800	2400	1800	1.8e-13	1.8e-13	0.71	0.7	8400	710	24000	2000	0.35	0.042	-1.5	5900	6500	31000	14000	0.2	0.015	1500	4.1e-11	1.8	0.44	4.8e-05	0.047	4	3	130730121	130730337	-1	Rpl34	ribosomal protein L34 [Source:MGI Symbol;Acc:MGI:1915686]
ENSMUSE00000471862	ENSMUSG00000062006	3.1e-05	3.1e-05	0.44	0.16	12000	1300	36000	1500	0.324515	0.0396737	-1.62364	12000	7200	37000	7100	1.8e-13	1.8e-13	0.71	0.7	8400	710	24000	2000	0.35	0.042	-1.5	5900	6500	31000	14000	-1.6	0.035	640	4.1e-11	0	0.44	4.8e-05	0.047	4	3	130726839	130726959	-1	Rpl34	ribosomal protein L34 [Source:MGI Symbol;Acc:MGI:1915686]
ENSMUSE00000556887	ENSMUSG00000062006	3.1e-05	3.1e-05	0.44	0.16	12000	1300	36000	1500	0.324515	0.0396737	-1.62364	12000	7200	37000	7100	1.8e-13	1.8e-13	0.71	0.7	8400	710	24000	2000	0.35	0.042	-1.5	5900	6500	31000	14000	-1.6	0.035	640	4.1e-11	0	0.44	4.8e-05	0.047	4	3	130726831	130726959	-1	Rpl34	ribosomal protein L34 [Source:MGI Symbol;Acc:MGI:1915686]
ENSMUSE00000794469	ENSMUSG00000062006	3.1e-05	3.1e-05	0.44	0.16	12000	1300	36000	1500	0.324515	0.0396737	-1.62364	12000	7200	37000	7100	1.8e-13	1.8e-13	0.71	0.7	8400	710	24000	2000	0.35	0.042	-1.5	5900	6500	31000	14000	-1.6	0.035	640	4.1e-11	0	0.44	4.8e-05	0.047	4	3	130726864	130726959	-1	Rpl34	ribosomal protein L34 [Source:MGI Symbol;Acc:MGI:1915686]
ENSMUSE00000226039	ENSMUSG00000026078	9.5e-07	9.5e-07	0.42	0.45	4800	450	1800	180	2.65972	0.363342	1.41128	5300	1400	1600	560	0	0	0.62	0.72	3500	200	3500	230	0.99	0.086	-0.0077	3400	3000	2600	2300	1.7	0.0026	2700	0.00014	1.8	0.43	5.1e-05	0.047	4	1	38994915	38995005	1	Pdcl3	phosducin-like 3 [Source:MGI Symbol;Acc:MGI:1916083]
ENSMUSE00000335358	ENSMUSG00000026078	1.3e-10	1e-10	0.83	0.95	2200	240	3000	370	0.734756	0.119673	-0.444662	1500	1700	2000	1800	0	0	0.62	0.72	3500	200	3500	230	0.99	0.086	-0.0077	3400	3000	2600	2300	-0.38	0.032	-530	0.00014	-0.29	0.43	5.1e-05	0.047	4	1	38996141	38997236	1	Pdcl3	phosducin-like 3 [Source:MGI Symbol;Acc:MGI:1916083]
ENSMUSE00000226043	ENSMUSG00000026078	9.5e-07	9.5e-07	0.18	0.14	5700	230	6100	200	0.936246	0.0487069	-0.0950403	5700	690	6100	1000	0	0	0.62	0.72	3500	200	3500	230	0.99	0.086	-0.0077	3400	3000	2600	2300	-0.11	0.031	-1100	0.00014	-0.016	0.43	5.1e-05	0.047	4	1	38991246	38991375	1	Pdcl3	phosducin-like 3 [Source:MGI Symbol;Acc:MGI:1916083]
ENSMUSE00000155591	ENSMUSG00000026078	9.5e-07	9.5e-07	0.35	0.35	3900	310	4200	340	0.926032	0.103071	-0.110867	4100	1900	4400	1800	0	0	0.62	0.72	3500	200	3500	230	0.99	0.086	-0.0077	3400	3000	2600	2300	-0.075	0.054	-680	0.00014	0.016	0.43	5.1e-05	0.047	4	1	38995245	38995388	1	Pdcl3	phosducin-like 3 [Source:MGI Symbol;Acc:MGI:1916083]
ENSMUSE00000819311	ENSMUSG00000037376	1.9e-06	4.8e-06	1.3	0.99	6700	2000	15000	3300	0.450635	0.16858	-1.14997	1900	1500	9100	13000	0	0	1.1	1.1	6300	530	8800	720	0.72	0.084	-0.48	2800	3100	3100	3900	-2.3	0.004	56	0.98	-1.9	0.42	5.8e-05	0.047	7	2	132810087	132810289	-1	Trmt6	tRNA methyltransferase 6 [Source:MGI Symbol;Acc:MGI:1914176]
ENSMUSE00000761807	ENSMUSG00000037376	1.8e-05	9.5e-06	1.3	1	7700	2300	12000	2600	0.664798	0.248151	-0.589012	2300	2400	8900	12000	0	0	1.1	1.1	6300	530	8800	720	0.72	0.084	-0.48	2800	3100	3100	3900	-2	0.0039	67	0.98	-1.6	0.42	5.8e-05	0.047	7	2	132810417	132810635	-1	Trmt6	tRNA methyltransferase 6 [Source:MGI Symbol;Acc:MGI:1914176]
ENSMUSE00000726667	ENSMUSG00000037376	1.9e-09	2e-09	1.2	1.2	5400	900	7200	1200	0.747913	0.176463	-0.419058	2200	2500	3600	4400	0	0	1.1	1.1	6300	530	8800	720	0.72	0.084	-0.48	2800	3100	3100	3900	-0.7	0.18	-440	0.98	-0.33	0.42	5.8e-05	0.047	7	2	132804207	132806999	-1	Trmt6	tRNA methyltransferase 6 [Source:MGI Symbol;Acc:MGI:1914176]
ENSMUSE00000839936	ENSMUSG00000037376	9.3e-10	9.3e-10	1.3	1.3	5700	1400	6700	1600	0.850452	0.288666	-0.233699	1400	800	1500	700	0	0	1.1	1.1	6300	530	8800	720	0.72	0.084	-0.48	2800	3100	3100	3900	-0.062	0.25	-11	0.98	0.31	0.42	5.8e-05	0.047	7	2	132808204	132809016	-1	Trmt6	tRNA methyltransferase 6 [Source:MGI Symbol;Acc:MGI:1914176]
ENSMUSE00000741665	ENSMUSG00000037376	3.1e-05	3.1e-05	0.56	0.58	8100	1200	9700	1500	0.834804	0.175094	-0.260491	9000	5500	12000	7400	0	0	1.1	1.1	6300	530	8800	720	0.72	0.084	-0.48	2800	3100	3100	3900	-0.36	0.67	-740	0.98	0.013	0.42	5.8e-05	0.047	7	2	132815804	132816013	-1	Trmt6	tRNA methyltransferase 6 [Source:MGI Symbol;Acc:MGI:1914176]
ENSMUSE00000253366	ENSMUSG00000037376	0.00013	0.00013	0.83	0.85	6200	1200	7500	1400	0.835845	0.221923	-0.258692	4700	6200	6100	8100	0	0	1.1	1.1	6300	530	8800	720	0.72	0.084	-0.48	2800	3100	3100	3900	-0.37	0.73	-2	0.98	0	0.42	5.8e-05	0.047	7	2	132815804	132816054	-1	Trmt6	tRNA methyltransferase 6 [Source:MGI Symbol;Acc:MGI:1914176]
ENSMUSE00000796569	ENSMUSG00000037376	0.00013	0.00013	0.83	0.85	6200	1200	7500	1400	0.835845	0.221923	-0.258692	4700	6200	6100	8100	0	0	1.1	1.1	6300	530	8800	720	0.72	0.084	-0.48	2800	3100	3100	3900	-0.37	0.73	-2	0.98	0	0.42	5.8e-05	0.047	7	2	132815804	132816055	-1	Trmt6	tRNA methyltransferase 6 [Source:MGI Symbol;Acc:MGI:1914176]
ENSMUSE00000508258	ENSMUSG00000040205	6.1e-05	0.0021	0.73	1.8	1300	230	5900	2800	0.213539	0.108685	-2.22743	780	150	810	360	0	0	1.1	1.1	1400	130	7400	690	0.19	0.024	-2.4	1000	560	4400	4300	-0.057	0.064	270	0.016	2.1	0.4	6.5e-05	0.047	9	7	131321966	131322292	-1	Cuzd1	CUB and zona pellucida-like domains 1 [Source:MGI Symbol;Acc:MGI:1202881]
ENSMUSE00000507248	ENSMUSG00000040205	3.1e-05	3.1e-05	0.23	0.73	1400	85	4900	910	0.292109	0.0577625	-1.77542	1500	290	2700	1700	0	0	1.1	1.1	1400	130	7400	690	0.19	0.024	-2.4	1000	560	4400	4300	-0.9	0.022	350	0.016	1.3	0.4	6.5e-05	0.047	9	7	131320039	131320189	-1	Cuzd1	CUB and zona pellucida-like domains 1 [Source:MGI Symbol;Acc:MGI:1202881]
ENSMUSE00000301671	ENSMUSG00000040205	0.00015	3.1e-05	0.4	0.85	1100	120	5900	1300	0.194585	0.0472206	-2.36152	1300	570	3900	3400	0	0	1.1	1.1	1400	130	7400	690	0.19	0.024	-2.4	1000	560	4400	4300	-1.5	0.16	280	0.016	0.67	0.4	6.5e-05	0.047	9	7	131311505	131311896	-1	Cuzd1	CUB and zona pellucida-like domains 1 [Source:MGI Symbol;Acc:MGI:1202881]
ENSMUSE00000517367	ENSMUSG00000040205	9.2e-05	3.1e-05	0.76	0.79	1400	280	12000	2400	0.123111	0.0348289	-3.02197	1100	440	7900	7600	0	0	1.1	1.1	1400	130	7400	690	0.19	0.024	-2.4	1000	560	4400	4300	-2.8	0.024	-510	0.016	-0.63	0.4	6.5e-05	0.047	9	7	131314739	131314911	-1	Cuzd1	CUB and zona pellucida-like domains 1 [Source:MGI Symbol;Acc:MGI:1202881]
ENSMUSE00000465298	ENSMUSG00000040205	3.1e-05	3.1e-05	0.43	0.97	1100	130	8800	2200	0.130276	0.0356067	-2.94036	990	530	6100	5400	0	0	1.1	1.1	1400	130	7400	690	0.19	0.024	-2.4	1000	560	4400	4300	-2.6	0.86	-94	0.016	-0.42	0.4	6.5e-05	0.047	9	7	131316053	131316270	-1	Cuzd1	CUB and zona pellucida-like domains 1 [Source:MGI Symbol;Acc:MGI:1202881]
ENSMUSE00000520936	ENSMUSG00000040205	6.1e-05	3.1e-05	0.54	1.3	1100	160	9300	3000	0.120037	0.0428966	-3.05845	880	380	5200	5500	0	0	1.1	1.1	1400	130	7400	690	0.19	0.024	-2.4	1000	560	4400	4300	-2.6	0.89	-140	0.016	-0.36	0.4	6.5e-05	0.047	9	7	131317938	131318152	-1	Cuzd1	CUB and zona pellucida-like domains 1 [Source:MGI Symbol;Acc:MGI:1202881]
ENSMUSE00000301662	ENSMUSG00000040205	3.1e-05	3.1e-05	0.32	0.89	920	75	7300	1700	0.127113	0.0311108	-2.97582	880	400	4500	3900	0	0	1.1	1.1	1400	130	7400	690	0.19	0.024	-2.4	1000	560	4400	4300	-2.4	0.073	32	0.016	-0.17	0.4	6.5e-05	0.047	9	7	131309598	131309866	-1	Cuzd1	CUB and zona pellucida-like domains 1 [Source:MGI Symbol;Acc:MGI:1202881]
ENSMUSE00000519931	ENSMUSG00000040205	3.1e-05	3.1e-05	0.98	0.75	3500	880	7700	1500	0.452056	0.143573	-1.14543	1600	1400	6800	5600	0	0	1.1	1.1	1400	130	7400	690	0.19	0.024	-2.4	1000	560	4400	4300	-2.1	0.48	-950	0.016	0.14	0.4	6.5e-05	0.047	9	7	131316608	131316758	-1	Cuzd1	CUB and zona pellucida-like domains 1 [Source:MGI Symbol;Acc:MGI:1202881]
ENSMUSE00000366236	ENSMUSG00000040205	0.1	3.1e-05	0.45	1.2	590	70	5500	1800	0.107905	0.0369939	-3.21216	570	290	2600	2500	0	0	1.1	1.1	1400	130	7400	690	0.19	0.024	-2.4	1000	560	4400	4300	-2.2	0.96	-4.6	0.016	0	0.4	6.5e-05	0.047	9	7	131308555	131308913	-1	Cuzd1	CUB and zona pellucida-like domains 1 [Source:MGI Symbol;Acc:MGI:1202881]
ENSMUSE00000278822	ENSMUSG00000040234	0.00031	3.1e-05	0.64	0.4	2100	340	5500	560	0.373977	0.0727067	-1.41898	1900	1600	5800	2800	0	0	0.79	0.58	4500	320	4700	250	0.94	0.083	-0.085	3300	3500	4800	3100	-1.6	0.045	-1000	2.1e-06	-1.7	0.39	6.9e-05	0.047	8	6	146610874	146610954	-1	Tm7sf3	transmembrane 7 superfamily member 3 [Source:MGI Symbol;Acc:MGI:1914873]
ENSMUSE00000842945	ENSMUSG00000040234	0.00031	3.1e-05	0.64	0.4	2100	340	5500	560	0.373977	0.0727067	-1.41898	1900	1600	5800	2800	0	0	0.79	0.58	4500	320	4700	250	0.94	0.083	-0.085	3300	3500	4800	3100	-1.6	0.045	-1000	2.1e-06	-1.7	0.39	6.9e-05	0.047	8	6	146610891	146610954	-1	Tm7sf3	transmembrane 7 superfamily member 3 [Source:MGI Symbol;Acc:MGI:1914873]
ENSMUSE00000608105	ENSMUSG00000040234	9.5e-06	9.5e-06	0.87	0.66	2500	490	3100	460	0.81089	0.196969	-0.302422	1700	1600	3000	2000	0	0	0.79	0.58	4500	320	4700	250	0.94	0.083	-0.085	3300	3500	4800	3100	-0.86	0.38	-840	2.1e-06	-0.93	0.39	6.9e-05	0.047	8	6	146602352	146604021	-1	Tm7sf3	transmembrane 7 superfamily member 3 [Source:MGI Symbol;Acc:MGI:1914873]
ENSMUSE00000278818	ENSMUSG00000040234	3.1e-05	3.1e-05	0.65	0.69	7100	1200	5600	1000	1.2732	0.311706	0.348455	7300	7700	5100	5300	0	0	0.79	0.58	4500	320	4700	250	0.94	0.083	-0.085	3300	3500	4800	3100	0.52	0.026	2200	2.1e-06	0.44	0.39	6.9e-05	0.047	8	6	146609816	146609968	-1	Tm7sf3	transmembrane 7 superfamily member 3 [Source:MGI Symbol;Acc:MGI:1914873]
ENSMUSE00000278802	ENSMUSG00000040234	3.1e-05	3.1e-05	0.36	0.31	5500	510	4100	330	1.34851	0.166987	0.431366	4600	1400	3600	1100	0	0	0.79	0.58	4500	320	4700	250	0.94	0.083	-0.085	3300	3500	4800	3100	0.35	0.036	630	2.1e-06	0.27	0.39	6.9e-05	0.047	8	6	146606128	146606290	-1	Tm7sf3	transmembrane 7 superfamily member 3 [Source:MGI Symbol;Acc:MGI:1914873]
ENSMUSE00000278811	ENSMUSG00000040234	3.1e-05	3.1e-05	0.13	0.18	9800	340	7800	370	1.26054	0.0739974	0.334043	10000	1500	8100	1400	0	0	0.79	0.58	4500	320	4700	250	0.94	0.083	-0.085	3300	3500	4800	3100	0.35	0.0076	2400	2.1e-06	0.27	0.39	6.9e-05	0.047	8	6	146607579	146607676	-1	Tm7sf3	transmembrane 7 superfamily member 3 [Source:MGI Symbol;Acc:MGI:1914873]
ENSMUSE00000278843	ENSMUSG00000040234	3.1e-05	3.1e-05	0.54	0.51	5500	760	5100	670	1.08018	0.208086	0.111275	7100	1700	6400	1000	0	0	0.79	0.58	4500	320	4700	250	0.94	0.083	-0.085	3300	3500	4800	3100	0.14	0.031	1200	2.1e-06	0.056	0.39	6.9e-05	0.047	8	6	146621875	146621995	-1	Tm7sf3	transmembrane 7 superfamily member 3 [Source:MGI Symbol;Acc:MGI:1914873]
ENSMUSE00000834229	ENSMUSG00000040234	0.0034	0.0027	0.49	0.51	1900	240	1800	240	1.03867	0.189678	0.0547326	2300	540	2300	330	0	0	0.79	0.58	4500	320	4700	250	0.94	0.083	-0.085	3300	3500	4800	3100	0.024	0.05	230	2.1e-06	-0.056	0.39	6.9e-05	0.047	8	6	146634386	146634597	-1	Tm7sf3	transmembrane 7 superfamily member 3 [Source:MGI Symbol;Acc:MGI:1914873]
ENSMUSE00000307040	ENSMUSG00000021764	3e-08	6e-08	0.8	0.84	9800	1600	2700	450	3.64495	0.848119	1.8659	5400	5500	1200	650	0	0	0.65	0.67	8300	480	6300	370	1.3	0.11	0.4	7000	6200	6000	5200	2.1	0.0088	1300	4.2e-06	2.1	0.38	7.6e-05	0.048	5	13	114387959	114388094	-1	Ndufs4	NADH dehydrogenase (ubiquinone) Fe-S protein 4 [Source:MGI Symbol;Acc:MGI:1343135]
ENSMUSE00000307012	ENSMUSG00000021764	9.3e-10	9.3e-10	0.36	0.39	5300	350	5700	410	0.931893	0.0905282	-0.101764	5500	1800	6100	2300	0	0	0.65	0.67	8300	480	6300	370	1.3	0.11	0.4	7000	6200	6000	5200	-0.15	0.06	-730	4.2e-06	-0.2	0.38	7.6e-05	0.048	5	13	114287795	114288866	-1	Ndufs4	NADH dehydrogenase (ubiquinone) Fe-S protein 4 [Source:MGI Symbol;Acc:MGI:1343135]
ENSMUSE00000307023	ENSMUSG00000021764	3e-08	3e-08	0.85	0.86	6200	1100	3800	660	1.62603	0.393509	0.70135	2400	960	2500	1000	0	0	0.65	0.67	8300	480	6300	370	1.3	0.11	0.4	7000	6200	6000	5200	-0.085	0.68	-230	4.2e-06	-0.14	0.38	7.6e-05	0.048	5	13	114316857	114317029	-1	Ndufs4	NADH dehydrogenase (ubiquinone) Fe-S protein 4 [Source:MGI Symbol;Acc:MGI:1343135]
ENSMUSE00000120632	ENSMUSG00000021764	3e-08	3e-08	0.33	0.31	12000	790	11000	690	1.07691	0.0978269	0.1069	12000	5100	11000	4300	0	0	0.65	0.67	8300	480	6300	370	1.3	0.11	0.4	7000	6200	6000	5200	0.18	0.94	370	4.2e-06	0.13	0.38	7.6e-05	0.048	5	13	114351448	114351526	-1	Ndufs4	NADH dehydrogenase (ubiquinone) Fe-S protein 4 [Source:MGI Symbol;Acc:MGI:1343135]
ENSMUSE00000120629	ENSMUSG00000021764	3e-08	3e-08	0.45	0.46	8700	780	8100	750	1.07739	0.138696	0.107544	9900	3800	9600	3500	0	0	0.65	0.67	8300	480	6300	370	1.3	0.11	0.4	7000	6200	6000	5200	0.05	0.51	-410	4.2e-06	0	0.38	7.6e-05	0.048	5	13	114307817	114307890	-1	Ndufs4	NADH dehydrogenase (ubiquinone) Fe-S protein 4 [Source:MGI Symbol;Acc:MGI:1343135]
ENSMUSE00000653735	ENSMUSG00000033460	9.5e-07	9.5e-07	1.1	0.37	3900	930	8000	670	0.482322	0.121864	-1.05193	1900	750	8200	3300	0	0	0.89	0.63	6000	270	6800	210	0.88	0.048	-0.19	4400	3800	6200	4100	-2.1	0.011	-3000	8.2e-15	-1.8	0.34	0.0001	0.054	13	X	134718920	134718992	1	Armcx1	armadillo repeat containing, X-linked 1 [Source:MGI Symbol;Acc:MGI:1925498]
ENSMUSE00000837918	ENSMUSG00000033460	9.5e-07	9.5e-07	1.1	0.37	3900	930	8000	670	0.482322	0.121864	-1.05193	1900	750	8200	3300	0	0	0.89	0.63	6000	270	6800	210	0.88	0.048	-0.19	4400	3800	6200	4100	-2.1	0.011	-3000	8.2e-15	-1.8	0.34	0.0001	0.054	13	X	134718920	134719028	1	Armcx1	armadillo repeat containing, X-linked 1 [Source:MGI Symbol;Acc:MGI:1925498]
ENSMUSE00000458889	ENSMUSG00000033460	9.1e-13	9.1e-13	0.7	0.38	4500	500	9000	550	0.501362	0.0634752	-0.996075	3900	3200	8800	3000	0	0	0.89	0.63	6000	270	6800	210	0.88	0.048	-0.19	4400	3800	6200	4100	-1.2	0.046	-2100	8.2e-15	-0.9	0.34	0.0001	0.054	13	X	134718920	134719108	1	Armcx1	armadillo repeat containing, X-linked 1 [Source:MGI Symbol;Acc:MGI:1925498]
ENSMUSE00000772745	ENSMUSG00000033460	9.1e-13	9.1e-13	0.7	0.38	4500	500	9000	550	0.501362	0.0634752	-0.996075	3900	3200	8800	3000	0	0	0.89	0.63	6000	270	6800	210	0.88	0.048	-0.19	4400	3800	6200	4100	-1.2	0.046	-2100	8.2e-15	-0.9	0.34	0.0001	0.054	13	X	134718920	134719313	1	Armcx1	armadillo repeat containing, X-linked 1 [Source:MGI Symbol;Acc:MGI:1925498]
ENSMUSE00000653734	ENSMUSG00000033460	2.8e-14	2.8e-14	0.7	0.69	7200	750	5900	600	1.22116	0.178619	0.288254	5200	4200	3900	3100	0	0	0.89	0.63	6000	270	6800	210	0.88	0.048	-0.19	4400	3800	6200	4100	0.4	0.016	880	8.2e-15	0.67	0.34	0.0001	0.054	13	X	134720034	134721917	1	Armcx1	armadillo repeat containing, X-linked 1 [Source:MGI Symbol;Acc:MGI:1925498]
ENSMUSE00000694748	ENSMUSG00000033460	2.8e-14	2.8e-14	0.7	0.69	7200	750	5900	600	1.22116	0.178619	0.288254	5200	4200	3900	3100	0	0	0.89	0.63	6000	270	6800	210	0.88	0.048	-0.19	4400	3800	6200	4100	0.4	0.016	880	8.2e-15	0.67	0.34	0.0001	0.054	13	X	134720034	134721910	1	Armcx1	armadillo repeat containing, X-linked 1 [Source:MGI Symbol;Acc:MGI:1925498]
ENSMUSE00000694752	ENSMUSG00000033460	2.8e-14	2.8e-14	0.7	0.69	7200	750	5900	600	1.22116	0.178619	0.288254	5200	4200	3900	3100	0	0	0.89	0.63	6000	270	6800	210	0.88	0.048	-0.19	4400	3800	6200	4100	0.4	0.016	880	8.2e-15	0.67	0.34	0.0001	0.054	13	X	134720034	134721908	1	Armcx1	armadillo repeat containing, X-linked 1 [Source:MGI Symbol;Acc:MGI:1925498]
ENSMUSE00000276951	ENSMUSG00000033460	9.5e-07	9.5e-07	0.59	0.56	13000	1800	11000	1300	1.25292	0.227728	0.325297	12000	11000	11000	8200	0	0	0.89	0.63	6000	270	6800	210	0.88	0.048	-0.19	4400	3800	6200	4100	0.19	0.02	2400	8.2e-15	0.46	0.34	0.0001	0.054	13	X	134719627	134719725	1	Armcx1	armadillo repeat containing, X-linked 1 [Source:MGI Symbol;Acc:MGI:1925498]
ENSMUSE00000800752	ENSMUSG00000033460	9.5e-07	9.5e-07	0.59	0.56	13000	1800	11000	1300	1.25292	0.227728	0.325297	12000	11000	11000	8200	0	0	0.89	0.63	6000	270	6800	210	0.88	0.048	-0.19	4400	3800	6200	4100	0.19	0.02	2400	8.2e-15	0.46	0.34	0.0001	0.054	13	X	134719257	134719725	1	Armcx1	armadillo repeat containing, X-linked 1 [Source:MGI Symbol;Acc:MGI:1925498]
ENSMUSE00000276980	ENSMUSG00000033460	9.5e-07	9.5e-07	0.38	0.41	2700	230	4500	420	0.598166	0.0747947	-0.741383	2500	930	3800	720	0	0	0.89	0.63	6000	270	6800	210	0.88	0.048	-0.19	4400	3800	6200	4100	-0.6	0.27	-600	8.2e-15	-0.33	0.34	0.0001	0.054	13	X	134718370	134718461	1	Armcx1	armadillo repeat containing, X-linked 1 [Source:MGI Symbol;Acc:MGI:1925498]
ENSMUSE00000759749	ENSMUSG00000033460	9.1e-13	9.1e-13	0.65	0.56	3300	340	4200	370	0.770364	0.104389	-0.376388	2500	1700	3800	2700	0	0	0.89	0.63	6000	270	6800	210	0.88	0.048	-0.19	4400	3800	6200	4100	-0.6	0.26	-600	8.2e-15	-0.33	0.34	0.0001	0.054	13	X	134718370	134718818	1	Armcx1	armadillo repeat containing, X-linked 1 [Source:MGI Symbol;Acc:MGI:1925498]
ENSMUSE00000474646	ENSMUSG00000033460	9.5e-07	9.5e-07	0.72	0.7	3800	620	4000	620	0.966652	0.217495	-0.0489315	2900	2600	3600	3600	0	0	0.89	0.63	6000	270	6800	210	0.88	0.048	-0.19	4400	3800	6200	4100	-0.27	0.15	250	8.2e-15	0	0.34	0.0001	0.054	13	X	134718726	134718818	1	Armcx1	armadillo repeat containing, X-linked 1 [Source:MGI Symbol;Acc:MGI:1925498]
ENSMUSE00000722755	ENSMUSG00000033460	9.5e-07	9.5e-07	0.72	0.7	3800	620	4000	620	0.966652	0.217495	-0.0489315	2900	2600	3600	3600	0	0	0.89	0.63	6000	270	6800	210	0.88	0.048	-0.19	4400	3800	6200	4100	-0.27	0.15	250	8.2e-15	0	0.34	0.0001	0.054	13	X	134718656	134718818	1	Armcx1	armadillo repeat containing, X-linked 1 [Source:MGI Symbol;Acc:MGI:1925498]
ENSMUSE00000241611	ENSMUSG00000041926	3.1e-05	3.1e-05	0.29	1	4600	340	3100	820	1.45251	0.39168	0.538544	4200	880	1200	620	0	0	0.6	0.68	6000	210	7300	290	0.82	0.043	-0.29	5000	3600	6700	5800	1.9	0.0072	970	1.8e-05	2.2	0.33	0.00011	0.054	19	1	135271529	135271764	-1	Rnpep	arginyl aminopeptidase (aminopeptidase B) [Source:MGI Symbol;Acc:MGI:2384902]
ENSMUSE00000727013	ENSMUSG00000041926	3.1e-05	3.1e-05	0.29	1	4600	340	3100	820	1.45251	0.39168	0.538544	4200	880	1200	620	0	0	0.6	0.68	6000	210	7300	290	0.82	0.043	-0.29	5000	3600	6700	5800	1.9	0.0072	970	1.8e-05	2.2	0.33	0.00011	0.054	19	1	135271552	135271764	-1	Rnpep	arginyl aminopeptidase (aminopeptidase B) [Source:MGI Symbol;Acc:MGI:2384902]
ENSMUSE00000241633	ENSMUSG00000041926	3.1e-05	3.1e-05	0.93	1	5600	1300	5800	1600	0.957951	0.347173	-0.0619763	2200	1100	1900	1200	0	0	0.6	0.68	6000	210	7300	290	0.82	0.043	-0.29	5000	3600	6700	5800	0.25	0.088	420	1.8e-05	0.57	0.33	0.00011	0.054	19	1	135278767	135278907	-1	Rnpep	arginyl aminopeptidase (aminopeptidase B) [Source:MGI Symbol;Acc:MGI:2384902]
ENSMUSE00000799955	ENSMUSG00000041926	3.1e-05	3.1e-05	0.93	1	5600	1300	5800	1600	0.957951	0.347173	-0.0619763	2200	1100	1900	1200	0	0	0.6	0.68	6000	210	7300	290	0.82	0.043	-0.29	5000	3600	6700	5800	0.25	0.088	420	1.8e-05	0.57	0.33	0.00011	0.054	19	1	135278767	135279112	-1	Rnpep	arginyl aminopeptidase (aminopeptidase B) [Source:MGI Symbol;Acc:MGI:2384902]
ENSMUSE00000492565	ENSMUSG00000041926	3.1e-05	3.1e-05	0.32	0.24	1700	140	1700	100	1.02879	0.104981	0.0409517	1700	570	1500	240	0	0	0.6	0.68	6000	210	7300	290	0.82	0.043	-0.29	5000	3600	6700	5800	0.17	0.08	430	1.8e-05	0.49	0.33	0.00011	0.054	19	1	135283562	135284084	-1	Rnpep	arginyl aminopeptidase (aminopeptidase B) [Source:MGI Symbol;Acc:MGI:2384902]
ENSMUSE00000241583	ENSMUSG00000041926	3.1e-05	3.1e-05	0.64	0.73	2900	480	4500	840	0.650412	0.162578	-0.620574	2400	2100	3700	3400	0	0	0.6	0.68	6000	210	7300	290	0.82	0.043	-0.29	5000	3600	6700	5800	-0.6	0.96	-100	1.8e-05	-0.28	0.33	0.00011	0.054	19	1	135264053	135264195	-1	Rnpep	arginyl aminopeptidase (aminopeptidase B) [Source:MGI Symbol;Acc:MGI:2384902]
ENSMUSE00000241618	ENSMUSG00000041926	3.1e-05	3.1e-05	0.37	0.35	5100	490	6300	570	0.810599	0.107332	-0.30294	4100	1200	5900	2400	0	0	0.6	0.68	6000	210	7300	290	0.82	0.043	-0.29	5000	3600	6700	5800	-0.51	0.7	61	1.8e-05	-0.18	0.33	0.00011	0.054	19	1	135272362	135272478	-1	Rnpep	arginyl aminopeptidase (aminopeptidase B) [Source:MGI Symbol;Acc:MGI:2384902]
ENSMUSE00000828922	ENSMUSG00000041926	3.1e-05	3.1e-05	0.37	0.35	5100	490	6300	570	0.810599	0.107332	-0.30294	4100	1200	5900	2400	0	0	0.6	0.68	6000	210	7300	290	0.82	0.043	-0.29	5000	3600	6700	5800	-0.51	0.7	61	1.8e-05	-0.18	0.33	0.00011	0.054	19	1	135272362	135272933	-1	Rnpep	arginyl aminopeptidase (aminopeptidase B) [Source:MGI Symbol;Acc:MGI:2384902]
ENSMUSE00000690574	ENSMUSG00000041926	3.1e-05	3.1e-05	0.36	0.32	2100	190	2800	230	0.725445	0.0904996	-0.463063	1800	1000	2400	910	0	0	0.6	0.68	6000	210	7300	290	0.82	0.043	-0.29	5000	3600	6700	5800	-0.41	0.73	-150	1.8e-05	-0.089	0.33	0.00011	0.054	19	1	135262712	135263129	-1	Rnpep	arginyl aminopeptidase (aminopeptidase B) [Source:MGI Symbol;Acc:MGI:2384902]
ENSMUSE00000241626	ENSMUSG00000041926	3.1e-05	3.1e-05	0.38	0.44	4600	440	6000	680	0.759132	0.11297	-0.397578	4000	1400	5300	2400	0	0	0.6	0.68	6000	210	7300	290	0.82	0.043	-0.29	5000	3600	6700	5800	-0.4	0.89	-240	1.8e-05	-0.079	0.33	0.00011	0.054	19	1	135277389	135277537	-1	Rnpep	arginyl aminopeptidase (aminopeptidase B) [Source:MGI Symbol;Acc:MGI:2384902]
ENSMUSE00000774291	ENSMUSG00000041926	3.1e-05	3.1e-05	0.38	0.44	4600	440	6000	680	0.759132	0.11297	-0.397578	4000	1400	5300	2400	0	0	0.6	0.68	6000	210	7300	290	0.82	0.043	-0.29	5000	3600	6700	5800	-0.4	0.89	-240	1.8e-05	-0.079	0.33	0.00011	0.054	19	1	135277349	135277537	-1	Rnpep	arginyl aminopeptidase (aminopeptidase B) [Source:MGI Symbol;Acc:MGI:2384902]
ENSMUSE00000723308	ENSMUSG00000041926	9.3e-10	9.3e-10	0.38	0.4	9300	650	12000	890	0.76994	0.0774549	-0.377181	9600	3700	13000	4000	0	0	0.6	0.68	6000	210	7300	290	0.82	0.043	-0.29	5000	3600	6700	5800	-0.39	0.42	680	1.8e-05	-0.065	0.33	0.00011	0.054	19	1	135266870	135267402	-1	Rnpep	arginyl aminopeptidase (aminopeptidase B) [Source:MGI Symbol;Acc:MGI:2384902]
ENSMUSE00000241607	ENSMUSG00000041926	3.1e-05	3.1e-05	0.17	0.12	7800	340	9800	310	0.795529	0.043383	-0.330014	7600	930	9100	1500	0	0	0.6	0.68	6000	210	7300	290	0.82	0.043	-0.29	5000	3600	6700	5800	-0.26	0.73	380	1.8e-05	0.058	0.33	0.00011	0.054	19	1	135268083	135268196	-1	Rnpep	arginyl aminopeptidase (aminopeptidase B) [Source:MGI Symbol;Acc:MGI:2384902]
ENSMUSE00000728913	ENSMUSG00000041926	3.1e-05	3.1e-05	0.17	0.12	7800	340	9800	310	0.795529	0.043383	-0.330014	7600	930	9100	1500	0	0	0.6	0.68	6000	210	7300	290	0.82	0.043	-0.29	5000	3600	6700	5800	-0.26	0.73	380	1.8e-05	0.058	0.33	0.00011	0.054	19	1	135268083	135268195	-1	Rnpep	arginyl aminopeptidase (aminopeptidase B) [Source:MGI Symbol;Acc:MGI:2384902]
ENSMUSE00000241588	ENSMUSG00000041926	3.1e-05	3.1e-05	0.58	0.6	5900	880	7800	1200	0.754253	0.161778	-0.40688	4800	2900	6200	3500	0	0	0.6	0.68	6000	210	7300	290	0.82	0.043	-0.29	5000	3600	6700	5800	-0.36	0.57	540	1.8e-05	-0.038	0.33	0.00011	0.054	19	1	135265183	135265407	-1	Rnpep	arginyl aminopeptidase (aminopeptidase B) [Source:MGI Symbol;Acc:MGI:2384902]
ENSMUSE00000747099	ENSMUSG00000041926	3.1e-05	3.1e-05	0.58	0.6	5900	880	7800	1200	0.754253	0.161778	-0.40688	4800	2900	6200	3500	0	0	0.6	0.68	6000	210	7300	290	0.82	0.043	-0.29	5000	3600	6700	5800	-0.36	0.57	540	1.8e-05	-0.038	0.33	0.00011	0.054	19	1	135265194	135265407	-1	Rnpep	arginyl aminopeptidase (aminopeptidase B) [Source:MGI Symbol;Acc:MGI:2384902]
ENSMUSE00000241594	ENSMUSG00000041926	3.1e-05	3.1e-05	0.47	0.5	9700	1200	13000	1600	0.761594	0.134998	-0.392905	11000	4100	14000	7900	0	0	0.6	0.68	6000	210	7300	290	0.82	0.043	-0.29	5000	3600	6700	5800	-0.31	0.47	1300	1.8e-05	0.015	0.33	0.00011	0.054	19	1	135266870	135266978	-1	Rnpep	arginyl aminopeptidase (aminopeptidase B) [Source:MGI Symbol;Acc:MGI:2384902]
ENSMUSE00000241599	ENSMUSG00000041926	3.1e-05	3.1e-05	0.24	0.25	9000	570	12000	740	0.779087	0.0700537	-0.360144	8800	2600	11000	3300	0	0	0.6	0.68	6000	210	7300	290	0.82	0.043	-0.29	5000	3600	6700	5800	-0.32	0.28	270	1.8e-05	0	0.33	0.00011	0.054	19	1	135267170	135267282	-1	Rnpep	arginyl aminopeptidase (aminopeptidase B) [Source:MGI Symbol;Acc:MGI:2384902]
ENSMUSE00000787365	ENSMUSG00000041926	3.1e-05	3.1e-05	0.24	0.25	9000	570	12000	740	0.779087	0.0700537	-0.360144	8800	2600	11000	3300	0	0	0.6	0.68	6000	210	7300	290	0.82	0.043	-0.29	5000	3600	6700	5800	-0.32	0.28	270	1.8e-05	0	0.33	0.00011	0.054	19	1	135267031	135267282	-1	Rnpep	arginyl aminopeptidase (aminopeptidase B) [Source:MGI Symbol;Acc:MGI:2384902]
ENSMUSE00000544193	ENSMUSG00000067219	9.5e-07	9.5e-07	1	0.21	12000	2800	26000	1200	0.464413	0.106905	-1.10652	6300	3600	28000	5200	0	0	0.8	0.72	10000	690	13000	820	0.76	0.07	-0.4	7900	7900	12000	12000	-2.2	0.0032	-12000	0.00056	-2	0.33	0.00012	0.054	6	5	72666776	72666936	1	Nipal1	NIPA-like domain containing 1 [Source:MGI Symbol;Acc:MGI:1917951]
ENSMUSE00000652850	ENSMUSG00000067219	0.011	0.009	0.81	0.82	2000	410	2100	440	0.948464	0.280879	-0.0763345	1700	1800	1500	1600	0	0	0.8	0.72	10000	690	13000	820	0.76	0.07	-0.4	7900	7900	12000	12000	0.16	0.16	350	0.00056	0.28	0.33	0.00012	0.054	6	5	72647796	72647933	1	Nipal1	NIPA-like domain containing 1 [Source:MGI Symbol;Acc:MGI:1917951]
ENSMUSE00000544195	ENSMUSG00000067219	9.5e-07	9.5e-07	0.63	0.71	3600	500	4000	630	0.903364	0.191159	-0.146621	2900	1100	2800	1400	0	0	0.8	0.72	10000	690	13000	820	0.76	0.07	-0.4	7900	7900	12000	12000	0.058	0.051	510	0.00056	0.18	0.33	0.00012	0.054	6	5	72660756	72660812	1	Nipal1	NIPA-like domain containing 1 [Source:MGI Symbol;Acc:MGI:1917951]
ENSMUSE00000544190	ENSMUSG00000067219	9.1e-13	9.1e-13	0.43	0.4	14000	940	16000	1000	0.855149	0.0788813	-0.225752	15000	7500	18000	8100	0	0	0.8	0.72	10000	690	13000	820	0.76	0.07	-0.4	7900	7900	12000	12000	-0.25	0.044	2000	0.00056	-0.13	0.33	0.00012	0.054	6	5	72667588	72671078	1	Nipal1	NIPA-like domain containing 1 [Source:MGI Symbol;Acc:MGI:1917951]
ENSMUSE00000544194	ENSMUSG00000067219	9.5e-07	9.5e-07	0.52	0.53	8100	950	8500	1000	0.955602	0.159802	-0.0655186	8700	4100	9100	4800	0	0	0.8	0.72	10000	690	13000	820	0.76	0.07	-0.4	7900	7900	12000	12000	-0.053	0.014	1100	0.00056	0.067	0.33	0.00012	0.054	6	5	72663534	72663624	1	Nipal1	NIPA-like domain containing 1 [Source:MGI Symbol;Acc:MGI:1917951]
ENSMUSE00000544196	ENSMUSG00000067219	9.5e-07	9.5e-07	0.49	0.52	14000	1500	16000	1800	0.895031	0.142327	-0.159991	15000	6100	17000	7100	0	0	0.8	0.72	10000	690	13000	820	0.76	0.07	-0.4	7900	7900	12000	12000	-0.19	0.041	2100	0.00056	-0.067	0.33	0.00012	0.054	6	5	72658682	72658948	1	Nipal1	NIPA-like domain containing 1 [Source:MGI Symbol;Acc:MGI:1917951]
ENSMUSE00000120730	ENSMUSG00000021771	3.1e-05	3.1e-05	0.4	0.31	2900	290	1100	91	2.56714	0.334802	1.36016	2800	1400	1100	410	0	0	0.83	0.92	15000	1100	15000	1200	1	0.11	0.021	8500	10000	9200	13000	1.3	0.029	1200	5.3e-12	1.3	0.32	0.00012	0.054	7	14	21831578	21831667	1	Vdac2	voltage-dependent anion channel 2 [Source:MGI Symbol;Acc:MGI:106915]
ENSMUSE00000786433	ENSMUSG00000021771	3.1e-05	3.1e-05	0.4	0.31	2900	290	1100	91	2.56714	0.334802	1.36016	2800	1400	1100	410	0	0	0.83	0.92	15000	1100	15000	1200	1	0.11	0.021	8500	10000	9200	13000	1.3	0.029	1200	5.3e-12	1.3	0.32	0.00012	0.054	7	14	21831269	21831667	1	Vdac2	voltage-dependent anion channel 2 [Source:MGI Symbol;Acc:MGI:106915]
ENSMUSE00000931821	ENSMUSG00000021771	3.1e-05	3.1e-05	0.4	0.31	2900	290	1100	91	2.56714	0.334802	1.36016	2800	1400	1100	410	0	0	0.83	0.92	15000	1100	15000	1200	1	0.11	0.021	8500	10000	9200	13000	1.3	0.029	1200	5.3e-12	1.3	0.32	0.00012	0.054	7	14	21831566	21831667	1	Vdac2	voltage-dependent anion channel 2 [Source:MGI Symbol;Acc:MGI:106915]
ENSMUSE00000773400	ENSMUSG00000021771	3e-08	3e-08	0.17	0.18	31000	1000	32000	1100	0.969236	0.0469533	-0.0450806	29000	4800	32000	6800	0	0	0.83	0.92	15000	1100	15000	1200	1	0.11	0.021	8500	10000	9200	13000	-0.13	0.79	-500	5.3e-12	-0.17	0.32	0.00012	0.054	7	14	21837734	21838043	1	Vdac2	voltage-dependent anion channel 2 [Source:MGI Symbol;Acc:MGI:106915]
ENSMUSE00000751835	ENSMUSG00000021771	3.1e-05	3.1e-05	0.067	0.12	27000	470	28000	890	0.962526	0.0349999	-0.0551031	27000	2100	29000	4500	0	0	0.83	0.92	15000	1100	15000	1200	1	0.11	0.021	8500	10000	9200	13000	-0.1	0.69	-310	5.3e-12	-0.14	0.32	0.00012	0.054	7	14	21837831	21837896	1	Vdac2	voltage-dependent anion channel 2 [Source:MGI Symbol;Acc:MGI:106915]
ENSMUSE00000775631	ENSMUSG00000021771	3e-08	3e-08	0.77	0.78	8400	1300	8600	1300	0.97809	0.213198	-0.031961	6800	5000	7100	5500	0	0	0.83	0.92	15000	1100	15000	1200	1	0.11	0.021	8500	10000	9200	13000	-0.07	0.46	-100	5.3e-12	-0.1	0.32	0.00012	0.054	7	14	21845146	21845879	1	Vdac2	voltage-dependent anion channel 2 [Source:MGI Symbol;Acc:MGI:106915]
ENSMUSE00000928990	ENSMUSG00000021771	3.1e-05	3.1e-05	0.2	0.2	23000	1200	23000	1200	0.975723	0.0715143	-0.0354558	22000	5800	22000	4100	0	0	0.83	0.92	15000	1100	15000	1200	1	0.11	0.021	8500	10000	9200	13000	0.034	0.53	440	5.3e-12	0	0.32	0.00012	0.054	7	14	21832447	21832952	1	Vdac2	voltage-dependent anion channel 2 [Source:MGI Symbol;Acc:MGI:106915]
ENSMUSE00000437655	ENSMUSG00000050668	3.1e-05	1	0.34	0.16	1600	140	380	16	4.32592	0.423045	2.11301	1600	570	400	63	0	0	0.81	0.89	4800	330	5200	400	0.91	0.095	-0.13	3800	3200	4800	5300	2	0.0034	1100	1.1e-05	2.1	0.32	0.00012	0.054	8	17	78837831	78837902	1	Gpatch11	G patch domain containing 11 [Source:MGI Symbol;Acc:MGI:1858435]
ENSMUSE00000899827	ENSMUSG00000050668	1e-07	5.1e-08	0.62	0.56	3400	380	5600	570	0.598289	0.0913726	-0.741085	3200	2400	6100	3800	0	0	0.81	0.89	4800	330	5200	400	0.91	0.095	-0.13	3800	3200	4800	5300	-0.94	0.0072	-420	1.1e-05	-0.87	0.32	0.00012	0.054	8	17	78845144	78848299	1	Gpatch11	G patch domain containing 11 [Source:MGI Symbol;Acc:MGI:1858435]
ENSMUSE00001050269	ENSMUSG00000050668	3.1e-05	3.1e-05	0.5	0.55	3500	460	4700	670	0.752834	0.14555	-0.409597	4400	1200	6400	1300	0	0	0.81	0.89	4800	330	5200	400	0.91	0.095	-0.13	3800	3200	4800	5300	-0.56	0.15	270	1.1e-05	-0.48	0.32	0.00012	0.054	8	17	78842113	78842229	1	Gpatch11	G patch domain containing 11 [Source:MGI Symbol;Acc:MGI:1858435]
ENSMUSE00000437651	ENSMUSG00000050668	3.1e-05	3.1e-05	0.4	0.76	8000	820	6100	1200	1.30878	0.290526	0.388223	7400	4100	5700	7000	0	0	0.81	0.89	4800	330	5200	400	0.91	0.095	-0.13	3800	3200	4800	5300	0.38	0.023	1600	1.1e-05	0.46	0.32	0.00012	0.054	8	17	78840963	78841083	1	Gpatch11	G patch domain containing 11 [Source:MGI Symbol;Acc:MGI:1858435]
ENSMUSE00001000480	ENSMUSG00000050668	3.1e-05	3.1e-05	0.38	0.41	5300	520	5100	540	1.04303	0.151951	0.060782	5400	2600	4600	2100	0	0	0.81	0.89	4800	330	5200	400	0.91	0.095	-0.13	3800	3200	4800	5300	0.24	0.026	1000	1.1e-05	0.31	0.32	0.00012	0.054	8	17	78843819	78843900	1	Gpatch11	G patch domain containing 11 [Source:MGI Symbol;Acc:MGI:1858435]
ENSMUSE00000367099	ENSMUSG00000050668	3.1e-05	3.1e-05	0.4	0.41	6400	660	7300	770	0.874388	0.128902	-0.193655	5300	1900	6500	2500	0	0	0.81	0.89	4800	330	5200	400	0.91	0.095	-0.13	3800	3200	4800	5300	-0.31	0.57	160	1.1e-05	-0.23	0.32	0.00012	0.054	8	17	78838987	78839213	1	Gpatch11	G patch domain containing 11 [Source:MGI Symbol;Acc:MGI:1858435]
ENSMUSE00000398932	ENSMUSG00000050668	3.1e-05	3.1e-05	0.19	0.12	1200	60	1300	39	0.983485	0.0567018	-0.0240251	1300	260	1300	100	0	0	0.81	0.89	4800	330	5200	400	0.91	0.095	-0.13	3800	3200	4800	5300	-0.029	0.27	140	1.1e-05	0.045	0.32	0.00012	0.054	8	17	78841219	78841309	1	Gpatch11	G patch domain containing 11 [Source:MGI Symbol;Acc:MGI:1858435]
ENSMUSE00000437649	ENSMUSG00000050668	3.1e-05	3.1e-05	0.56	0.7	10000	1500	11000	2000	0.929801	0.216028	-0.105006	13000	2200	15000	4300	0	0	0.81	0.89	4800	330	5200	400	0.91	0.095	-0.13	3800	3200	4800	5300	-0.12	0.93	1300	1.1e-05	-0.045	0.32	0.00012	0.054	8	17	78836794	78836920	1	Gpatch11	G patch domain containing 11 [Source:MGI Symbol;Acc:MGI:1858435]
ENSMUSE00000360650	ENSMUSG00000031993	3.1e-05	3.1e-05	0.56	0.96	6700	970	4400	1100	1.53732	0.442034	0.620414	8800	1700	1900	780	0	0	0.78	0.77	5300	330	5400	330	0.99	0.085	-0.016	3900	3500	4200	4100	2.2	0.0032	4400	0.62	2.3	0.31	0.00014	0.057	11	9	30437350	30437530	1	Snx19	sorting nexin 19 [Source:MGI Symbol;Acc:MGI:1921581]
ENSMUSE00000264076	ENSMUSG00000031993	3.1e-05	3.1e-05	0.75	0.7	4600	880	6500	1200	0.702818	0.186774	-0.508778	3500	2800	5300	5000	0	0	0.78	0.77	5300	330	5400	330	0.99	0.085	-0.016	3900	3500	4200	4100	-0.59	0.037	-280	0.62	-0.5	0.31	0.00014	0.057	11	9	30433536	30433655	1	Snx19	sorting nexin 19 [Source:MGI Symbol;Acc:MGI:1921581]
ENSMUSE00000881617	ENSMUSG00000031993	3.1e-05	3.1e-05	0.25	0.25	1300	85	1300	84	1.00035	0.0923449	0.000507831	1400	320	1200	240	0	0	0.78	0.77	5300	330	5400	330	0.99	0.085	-0.016	3900	3500	4200	4100	0.21	0.46	180	0.62	0.3	0.31	0.00014	0.057	11	9	30464286	30466726	1	Snx19	sorting nexin 19 [Source:MGI Symbol;Acc:MGI:1921581]
ENSMUSE00000215512	ENSMUSG00000031993	3.1e-05	3.1e-05	0.31	0.61	4800	390	5000	790	0.967415	0.172014	-0.0477926	4300	1300	5500	3600	0	0	0.78	0.77	5300	330	5400	330	0.99	0.085	-0.016	3900	3500	4200	4100	-0.35	0.5	-50	0.62	-0.26	0.31	0.00014	0.057	11	9	30462231	30462415	1	Snx19	sorting nexin 19 [Source:MGI Symbol;Acc:MGI:1921581]
ENSMUSE00000215505	ENSMUSG00000031993	3.1e-05	3.1e-05	0.31	0.37	5300	430	6400	620	0.825036	0.103614	-0.277472	5200	2300	6400	3100	0	0	0.78	0.77	5300	330	5400	330	0.99	0.085	-0.016	3900	3500	4200	4100	-0.31	0.54	170	0.62	-0.23	0.31	0.00014	0.057	11	9	30435812	30435942	1	Snx19	sorting nexin 19 [Source:MGI Symbol;Acc:MGI:1921581]
ENSMUSE00000215515	ENSMUSG00000031993	3.1e-05	3.1e-05	0.76	0.78	6100	1200	6100	1200	0.991404	0.278902	-0.0124555	5600	6900	6400	7800	0	0	0.78	0.77	5300	330	5400	330	0.99	0.085	-0.016	3900	3500	4200	4100	-0.2	0.81	-140	0.62	-0.12	0.31	0.00014	0.057	11	9	30436775	30436871	1	Snx19	sorting nexin 19 [Source:MGI Symbol;Acc:MGI:1921581]
ENSMUSE00000263941	ENSMUSG00000031993	3.1e-05	3.1e-05	0.84	0.78	4100	880	4000	810	1.01564	0.300399	0.0223859	3000	3100	3000	3100	0	0	0.78	0.77	5300	330	5400	330	0.99	0.085	-0.016	3900	3500	4200	4100	-0.0039	1	140	0.62	0.083	0.31	0.00014	0.057	11	9	30440096	30440225	1	Snx19	sorting nexin 19 [Source:MGI Symbol;Acc:MGI:1921581]
ENSMUSE00000215514	ENSMUSG00000031993	3.1e-05	3.1e-05	0.33	0.37	3700	320	3900	370	0.965079	0.12206	-0.0512807	3600	1100	3700	1600	0	0	0.78	0.77	5300	330	5400	330	0.99	0.085	-0.016	3900	3500	4200	4100	-0.024	0.71	140	0.62	0.063	0.31	0.00014	0.057	11	9	30433330	30433430	1	Snx19	sorting nexin 19 [Source:MGI Symbol;Acc:MGI:1921581]
ENSMUSE00000914546	ENSMUSG00000031993	3.1e-05	3.1e-05	0.61	0.55	12000	1900	11000	1600	1.07616	0.229141	0.105887	12000	12000	13000	7800	0	0	0.78	0.77	5300	330	5400	330	0.99	0.085	-0.016	3900	3500	4200	4100	-0.034	0.54	460	0.62	0.053	0.31	0.00014	0.057	11	9	30427329	30429256	1	Snx19	sorting nexin 19 [Source:MGI Symbol;Acc:MGI:1921581]
ENSMUSE00000215507	ENSMUSG00000031993	3.1e-05	3.1e-05	0.16	0.17	7500	310	7900	350	0.944433	0.057372	-0.082479	7300	1500	7900	1400	0	0	0.78	0.77	5300	330	5400	330	0.99	0.085	-0.016	3900	3500	4200	4100	-0.097	0.68	48	0.62	-0.01	0.31	0.00014	0.057	11	9	30463220	30463307	1	Snx19	sorting nexin 19 [Source:MGI Symbol;Acc:MGI:1921581]
ENSMUSE00000215511	ENSMUSG00000031993	3.1e-05	3.1e-05	0.32	0.32	2800	230	2800	230	0.98299	0.113432	-0.0247516	2900	1100	3100	1000	0	0	0.78	0.77	5300	330	5400	330	0.99	0.085	-0.016	3900	3500	4200	4100	-0.087	0.57	86	0.62	0	0.31	0.00014	0.057	11	9	30432235	30432373	1	Snx19	sorting nexin 19 [Source:MGI Symbol;Acc:MGI:1921581]
ENSMUSE00000775605	ENSMUSG00000056596	1.2e-10	4.8e-07	0.97	1.1	1900	230	1700	230	1.1429	0.20707	0.192703	1200	770	1200	700	0	0	0.95	0.81	5600	420	1900	120	2.9	0.29	1.6	3300	3500	1400	790	0.027	0.0078	-1000	1.1e-08	-1.8	0.3	0.00015	0.057	4	4	133497628	133498550	-1	Trnp1	TMF1-regulated nuclear protein 1 [Source:MGI Symbol;Acc:MGI:1916789]
ENSMUSE00000740338	ENSMUSG00000056596	9.5e-07	9.5e-07	0.42	0.66	12000	1100	2700	400	4.33662	0.756948	2.11657	12000	3600	2200	1100	0	0	0.95	0.81	5600	420	1900	120	2.9	0.29	1.6	3300	3500	1400	790	2.5	0.0095	3100	1.1e-08	0.65	0.3	0.00015	0.057	4	4	133491118	133491617	-1	Trnp1	TMF1-regulated nuclear protein 1 [Source:MGI Symbol;Acc:MGI:1916789]
ENSMUSE00000726064	ENSMUSG00000056596	9.5e-07	9.5e-07	0.72	0.37	6900	1100	1900	160	3.65431	0.660783	1.8696	6100	7000	1500	590	0	0	0.95	0.81	5600	420	1900	120	2.9	0.29	1.6	3300	3500	1400	790	2	0.023	1100	1.1e-08	0.16	0.3	0.00015	0.057	4	4	133491736	133491830	-1	Trnp1	TMF1-regulated nuclear protein 1 [Source:MGI Symbol;Acc:MGI:1916789]
ENSMUSE00000830954	ENSMUSG00000056596	8.1e-12	8.1e-12	0.75	0.66	7200	700	1900	160	3.73671	0.480198	1.90177	4800	5600	1500	810	0	0	0.95	0.81	5600	420	1900	120	2.9	0.29	1.6	3300	3500	1400	790	1.7	0.013	300	1.1e-08	-0.16	0.3	0.00015	0.057	4	4	133491100	133491830	-1	Trnp1	TMF1-regulated nuclear protein 1 [Source:MGI Symbol;Acc:MGI:1916789]
ENSMUSE00000200752	ENSMUSG00000046185	9.5e-07	9.5e-07	0.41	0.69	7400	670	2800	430	2.64593	0.475799	1.40377	6500	3100	2100	1400	0	0	0.54	0.63	5500	270	4600	270	1.2	0.091	0.26	5200	3700	3800	3000	1.6	0.014	1100	5.2e-09	1.6	0.3	0.00015	0.057	4	7	29771339	29771403	1	Zfp84	zinc finger protein 84 [Source:MGI Symbol;Acc:MGI:107780]
ENSMUSE00000500385	ENSMUSG00000046185	8.1e-12	8.6e-12	0.52	0.63	3400	230	3200	260	1.04639	0.110306	0.0654152	2700	1400	2700	1300	0	0	0.54	0.63	5500	270	4600	270	1.2	0.091	0.26	5200	3700	3800	3000	-0.011	0.064	-330	5.2e-09	-0.059	0.3	0.00015	0.057	4	7	29776132	29779821	1	Zfp84	zinc finger protein 84 [Source:MGI Symbol;Acc:MGI:107780]
ENSMUSE00000970596	ENSMUSG00000046185	9.5e-07	9.5e-07	0.2	0.17	9200	410	9000	350	1.02362	0.0610959	0.0336794	9100	1800	9100	1600	0	0	0.54	0.63	5500	270	4600	270	1.2	0.091	0.26	5200	3700	3800	3000	-0.002	0.11	-1000	5.2e-09	-0.049	0.3	0.00015	0.057	4	7	29775338	29775464	1	Zfp84	zinc finger protein 84 [Source:MGI Symbol;Acc:MGI:107780]
ENSMUSE00000200749	ENSMUSG00000046185	9.5e-07	9.5e-07	0.16	0.22	6500	230	6200	310	1.04567	0.0633135	0.064434	6400	1200	5900	970	0	0	0.54	0.63	5500	270	4600	270	1.2	0.091	0.26	5200	3700	3800	3000	0.097	0.079	-470	5.2e-09	0.049	0.3	0.00015	0.057	4	7	29775905	29775991	1	Zfp84	zinc finger protein 84 [Source:MGI Symbol;Acc:MGI:107780]
ENSMUSE00000805731	ENSMUSG00000092470	3.1e-05	3.1e-05	0.34	0.36	1600	140	1900	180	0.828379	0.105847	-0.271637	1600	700	1800	860	0	0	0.81	0.8	13000	890	7000	460	1.9	0.18	0.94	14000	16000	5900	6200	-0.2	0.044	-1800	0.12	-1.5	0.29	0.00016	0.057	6	16	17842562	17842777	-1	Gm20518	predicted gene 20518 [Source:MGI Symbol;Acc:MGI:5141983]
ENSMUSE00000725407	ENSMUSG00000092470	3.1e-05	3.1e-05	1	1.1	4700	1300	5200	1400	0.91118	0.349495	-0.134191	1700	850	1700	620	0	0	0.81	0.8	13000	890	7000	460	1.9	0.18	0.94	14000	16000	5900	6200	0.021	0.028	-1500	0.12	-1.3	0.29	0.00016	0.057	6	16	17891386	17891671	-1	Gm20518	predicted gene 20518 [Source:MGI Symbol;Acc:MGI:5141983]
ENSMUSE00000842782	ENSMUSG00000092470	3.1e-05	3.1e-05	0.53	0.65	17000	2400	9300	1600	1.86658	0.406087	0.900398	21000	8700	7400	6900	0	0	0.81	0.8	13000	890	7000	460	1.9	0.18	0.94	14000	16000	5900	6200	1.5	0.29	-2500	0.12	0.19	0.29	0.00016	0.057	6	16	17835277	17835539	-1	Gm20518	predicted gene 20518 [Source:MGI Symbol;Acc:MGI:5141983]
ENSMUSE00000734674	ENSMUSG00000092470	3.1e-05	3.1e-05	0.4	0.42	15000	1600	7100	760	2.18839	0.326967	1.12987	16000	9200	6100	3500	0	0	0.81	0.8	13000	890	7000	460	1.9	0.18	0.94	14000	16000	5900	6200	1.4	0.21	-1100	0.12	0.081	0.29	0.00016	0.057	6	16	17838041	17838134	-1	Gm20518	predicted gene 20518 [Source:MGI Symbol;Acc:MGI:5141983]
ENSMUSE00000774193	ENSMUSG00000092470	2.8e-14	2.8e-14	0.71	0.73	15000	1600	7400	800	2.05594	0.311943	1.0398	16000	18000	6300	5800	0	0	0.81	0.8	13000	890	7000	460	1.9	0.18	0.94	14000	16000	5900	6200	1.3	0.26	-1800	0.12	0.0091	0.29	0.00016	0.057	6	16	17835892	17836635	-1	Gm20518	predicted gene 20518 [Source:MGI Symbol;Acc:MGI:5141983]
ENSMUSE00000811008	ENSMUSG00000092470	2.8e-14	2.8e-14	0.72	0.77	17000	1800	8200	940	2.03728	0.319106	1.02664	17000	18000	6800	7600	0	0	0.81	0.8	13000	890	7000	460	1.9	0.18	0.94	14000	16000	5900	6200	1.3	0.47	-3500	0.12	-0.0091	0.29	0.00016	0.057	6	16	17837301	17837866	-1	Gm20518	predicted gene 20518 [Source:MGI Symbol;Acc:MGI:5141983]
ENSMUSE00000852607	ENSMUSG00000053332	3.1e-05	3.1e-05	0.29	0.15	3000	220	14000	550	0.20428	0.0173542	-2.29138	2800	860	14000	2900	0	0	1.6	1.4	9900	330	11000	310	0.93	0.041	-0.1	2200	2200	3000	3300	-2.3	0.0069	-4100	1.1e-07	-2	0.29	0.00016	0.057	30	1	161037505	161037546	1	Gas5	growth arrest specific 5 [Source:MGI Symbol;Acc:MGI:95659]
ENSMUSE00000859505	ENSMUSG00000053332	3.1e-05	3.1e-05	0.29	0.15	3000	220	14000	550	0.20428	0.0173542	-2.29138	2800	860	14000	2900	0	0	1.6	1.4	9900	330	11000	310	0.93	0.041	-0.1	2200	2200	3000	3300	-2.3	0.0069	-4100	1.1e-07	-2	0.29	0.00016	0.057	30	1	161037505	161037547	1	Gas5	growth arrest specific 5 [Source:MGI Symbol;Acc:MGI:95659]
ENSMUSE00000860095	ENSMUSG00000053332	3.1e-05	3.1e-05	0.29	0.15	3000	220	14000	550	0.20428	0.0173542	-2.29138	2800	860	14000	2900	0	0	1.6	1.4	9900	330	11000	310	0.93	0.041	-0.1	2200	2200	3000	3300	-2.3	0.0069	-4100	1.1e-07	-2	0.29	0.00016	0.057	30	1	161037505	161037560	1	Gas5	growth arrest specific 5 [Source:MGI Symbol;Acc:MGI:95659]
ENSMUSE00000856053	ENSMUSG00000053332	3.1e-05	3.1e-05	0.17	0.38	760	34	3000	300	0.250397	0.027055	-1.99771	770	190	3100	1500	0	0	1.6	1.4	9900	330	11000	310	0.93	0.041	-0.1	2200	2200	3000	3300	-2	0.015	-110	1.1e-07	-1.7	0.29	0.00016	0.057	30	1	161037288	161037315	1	Gas5	growth arrest specific 5 [Source:MGI Symbol;Acc:MGI:95659]
ENSMUSE00000863480	ENSMUSG00000053332	0	0	0.7	0.72	30000	1800	28000	1700	1.08237	0.0915438	0.114197	33000	26000	26000	25000	0	0	1.6	1.4	9900	330	11000	310	0.93	0.041	-0.1	2200	2200	3000	3300	0.31	0.12	6300	1.1e-07	0.66	0.29	0.00016	0.057	30	1	161036020	161036579	1	Gas5	growth arrest specific 5 [Source:MGI Symbol;Acc:MGI:95659]
ENSMUSE00000871939	ENSMUSG00000053332	0	0	0.87	0.82	25000	1600	24000	1400	1.03627	0.0911117	0.0513961	19000	24000	17000	19000	0	0	1.6	1.4	9900	330	11000	310	0.93	0.041	-0.1	2200	2200	3000	3300	0.17	0.15	2100	1.1e-07	0.52	0.29	0.00016	0.057	30	1	161035983	161037315	1	Gas5	growth arrest specific 5 [Source:MGI Symbol;Acc:MGI:95659]
ENSMUSE00000868946	ENSMUSG00000053332	3.1e-05	3.1e-05	0.13	0.13	6800	230	13000	410	0.542389	0.0255735	-0.882601	6800	700	12000	1500	0	0	1.6	1.4	9900	330	11000	310	0.93	0.041	-0.1	2200	2200	3000	3300	-0.83	0.081	-1700	1.1e-07	-0.48	0.29	0.00016	0.057	30	1	161037124	161037164	1	Gas5	growth arrest specific 5 [Source:MGI Symbol;Acc:MGI:95659]
ENSMUSE00000853152	ENSMUSG00000053332	3.1e-05	3.1e-05	0.14	0.17	8600	310	16000	670	0.547666	0.0306187	-0.868633	8700	1200	15000	3300	0	0	1.6	1.4	9900	330	11000	310	0.93	0.041	-0.1	2200	2200	3000	3300	-0.8	0.11	-1300	1.1e-07	-0.46	0.29	0.00016	0.057	30	1	161037995	161038037	1	Gas5	growth arrest specific 5 [Source:MGI Symbol;Acc:MGI:95659]
ENSMUSE00000855042	ENSMUSG00000053332	3.1e-05	3.1e-05	0.14	0.17	8600	310	16000	670	0.547666	0.0306187	-0.868633	8700	1200	15000	3300	0	0	1.6	1.4	9900	330	11000	310	0.93	0.041	-0.1	2200	2200	3000	3300	-0.8	0.11	-1300	1.1e-07	-0.46	0.29	0.00016	0.057	30	1	161037781	161038037	1	Gas5	growth arrest specific 5 [Source:MGI Symbol;Acc:MGI:95659]
ENSMUSE00000863572	ENSMUSG00000053332	0	0	1	1	9700	840	10000	890	0.942955	0.114777	-0.084739	7100	7100	6600	6600	0	0	1.6	1.4	9900	330	11000	310	0.93	0.041	-0.1	2200	2200	3000	3300	0.11	0.38	800	1.1e-07	0.46	0.29	0.00016	0.057	30	1	161037718	161038272	1	Gas5	growth arrest specific 5 [Source:MGI Symbol;Acc:MGI:95659]
ENSMUSE00000854376	ENSMUSG00000053332	0	0	0.59	0.62	34000	1800	31000	1700	1.08712	0.0832773	0.120505	35000	24000	33000	24000	0	0	1.6	1.4	9900	330	11000	310	0.93	0.041	-0.1	2200	2200	3000	3300	0.11	0.14	3300	1.1e-07	0.45	0.29	0.00016	0.057	30	1	161035983	161036244	1	Gas5	growth arrest specific 5 [Source:MGI Symbol;Acc:MGI:95659]
ENSMUSE00000849294	ENSMUSG00000053332	0	0	0.53	0.72	1400	67	1400	91	1.02016	0.0818131	0.0288016	1200	570	1100	460	0	0	1.6	1.4	9900	330	11000	310	0.93	0.041	-0.1	2200	2200	3000	3300	0.087	0.078	140	1.1e-07	0.43	0.29	0.00016	0.057	30	1	161038225	161038532	1	Gas5	growth arrest specific 5 [Source:MGI Symbol;Acc:MGI:95659]
ENSMUSE00000857219	ENSMUSG00000053332	0	0	0.53	0.72	1400	67	1400	91	1.02016	0.0818131	0.0288016	1200	570	1100	460	0	0	1.6	1.4	9900	330	11000	310	0.93	0.041	-0.1	2200	2200	3000	3300	0.087	0.078	140	1.1e-07	0.43	0.29	0.00016	0.057	30	1	161038225	161038539	1	Gas5	growth arrest specific 5 [Source:MGI Symbol;Acc:MGI:95659]
ENSMUSE00000868545	ENSMUSG00000053332	0	0	0.53	0.72	1400	67	1400	91	1.02016	0.0818131	0.0288016	1200	570	1100	460	0	0	1.6	1.4	9900	330	11000	310	0.93	0.041	-0.1	2200	2200	3000	3300	0.087	0.078	140	1.1e-07	0.43	0.29	0.00016	0.057	30	1	161038225	161038535	1	Gas5	growth arrest specific 5 [Source:MGI Symbol;Acc:MGI:95659]
ENSMUSE00000853825	ENSMUSG00000053332	0	0	0.72	1.7	1200	76	2500	360	0.50585	0.0798253	-0.983217	1000	540	990	360	0	0	1.6	1.4	9900	330	11000	310	0.93	0.041	-0.1	2200	2200	3000	3300	0.033	0.035	99	1.1e-07	0.38	0.29	0.00016	0.057	30	1	161037309	161037547	1	Gas5	growth arrest specific 5 [Source:MGI Symbol;Acc:MGI:95659]
ENSMUSE00000865703	ENSMUSG00000053332	0	0	0.72	1.7	1200	76	2500	360	0.50585	0.0798253	-0.983217	1000	540	990	360	0	0	1.6	1.4	9900	330	11000	310	0.93	0.041	-0.1	2200	2200	3000	3300	0.033	0.035	99	1.1e-07	0.38	0.29	0.00016	0.057	30	1	161037353	161037547	1	Gas5	growth arrest specific 5 [Source:MGI Symbol;Acc:MGI:95659]
ENSMUSE00000857062	ENSMUSG00000053332	9.3e-10	9.3e-10	0.51	0.42	9100	850	13000	1000	0.675241	0.081506	-0.566526	7300	1100	12000	3000	0	0	1.6	1.4	9900	330	11000	310	0.93	0.041	-0.1	2200	2200	3000	3300	-0.73	0.17	-1300	1.1e-07	-0.38	0.29	0.00016	0.057	30	1	161036820	161037164	1	Gas5	growth arrest specific 5 [Source:MGI Symbol;Acc:MGI:95659]
ENSMUSE00000860175	ENSMUSG00000053332	2.8e-14	2.8e-14	0.87	0.68	6300	820	10000	1000	0.63201	0.103788	-0.661981	6600	2600	9900	6000	0	0	1.6	1.4	9900	330	11000	310	0.93	0.041	-0.1	2200	2200	3000	3300	-0.58	0.52	36	1.1e-07	-0.23	0.29	0.00016	0.057	30	1	161036820	161037315	1	Gas5	growth arrest specific 5 [Source:MGI Symbol;Acc:MGI:95659]
ENSMUSE00000866420	ENSMUSG00000053332	0	0	0.72	1.6	1200	69	2500	330	0.475941	0.0673516	-1.07114	940	460	1000	450	0	0	1.6	1.4	9900	330	11000	310	0.93	0.041	-0.1	2200	2200	3000	3300	-0.12	0.086	28	1.1e-07	0.23	0.29	0.00016	0.057	30	1	161037288	161037547	1	Gas5	growth arrest specific 5 [Source:MGI Symbol;Acc:MGI:95659]
ENSMUSE00000848813	ENSMUSG00000053332	3.1e-05	3.1e-05	0.36	0.25	2300	210	3300	210	0.707377	0.0790278	-0.49945	2300	570	3300	990	0	0	1.6	1.4	9900	330	11000	310	0.93	0.041	-0.1	2200	2200	3000	3300	-0.53	0.59	-130	1.1e-07	-0.19	0.29	0.00016	0.057	30	1	161036208	161036629	1	Gas5	growth arrest specific 5 [Source:MGI Symbol;Acc:MGI:95659]
ENSMUSE00000850600	ENSMUSG00000053332	3.1e-05	3.1e-05	0.36	0.25	2300	210	3300	210	0.707377	0.0790278	-0.49945	2300	570	3300	990	0	0	1.6	1.4	9900	330	11000	310	0.93	0.041	-0.1	2200	2200	3000	3300	-0.53	0.59	-130	1.1e-07	-0.19	0.29	0.00016	0.057	30	1	161036208	161036579	1	Gas5	growth arrest specific 5 [Source:MGI Symbol;Acc:MGI:95659]
ENSMUSE00000861436	ENSMUSG00000053332	1.8e-13	1.8e-13	1.2	1.1	11000	1600	13000	1600	0.867351	0.165556	-0.205312	5100	5000	6000	6600	0	0	1.6	1.4	9900	330	11000	310	0.93	0.041	-0.1	2200	2200	3000	3300	-0.23	0.48	120	1.1e-07	0.11	0.29	0.00016	0.057	30	1	161037995	161038125	1	Gas5	growth arrest specific 5 [Source:MGI Symbol;Acc:MGI:95659]
ENSMUSE00000863436	ENSMUSG00000053332	0	0	1.6	1.5	11000	820	11000	750	0.983597	0.101407	-0.023861	1800	1500	2400	2300	0	0	1.6	1.4	9900	330	11000	310	0.93	0.041	-0.1	2200	2200	3000	3300	-0.44	0.9	-180	1.1e-07	-0.092	0.29	0.00016	0.057	30	1	161035166	161037547	1	Gas5	growth arrest specific 5 [Source:MGI Symbol;Acc:MGI:95659]
ENSMUSE00000594469	ENSMUSG00000053332	3.1e-05	3.1e-05	0.56	0.39	3900	570	5800	590	0.672474	0.119228	-0.572449	4500	2800	5500	2900	0	0	1.6	1.4	9900	330	11000	310	0.93	0.041	-0.1	2200	2200	3000	3300	-0.3	0.51	-79	1.1e-07	0.052	0.29	0.00016	0.057	30	1	161035752	161035804	1	Gas5	growth arrest specific 5 [Source:MGI Symbol;Acc:MGI:95659]
ENSMUSE00000858709	ENSMUSG00000053332	3.1e-05	3.1e-05	0.56	0.39	3900	570	5800	590	0.672474	0.119228	-0.572449	4500	2800	5500	2900	0	0	1.6	1.4	9900	330	11000	310	0.93	0.041	-0.1	2200	2200	3000	3300	-0.3	0.51	-79	1.1e-07	0.052	0.29	0.00016	0.057	30	1	161035752	161036014	1	Gas5	growth arrest specific 5 [Source:MGI Symbol;Acc:MGI:95659]
ENSMUSE00000849796	ENSMUSG00000053332	0	0	0.94	1.1	2800	210	4800	440	0.590143	0.0702108	-0.760863	1800	1900	2300	2600	0	0	1.6	1.4	9900	330	11000	310	0.93	0.041	-0.1	2200	2200	3000	3300	-0.33	0.53	-89	1.1e-07	0.022	0.29	0.00016	0.057	30	1	161037505	161038037	1	Gas5	growth arrest specific 5 [Source:MGI Symbol;Acc:MGI:95659]
ENSMUSE00000855293	ENSMUSG00000053332	3.1e-05	3.1e-05	0.51	0.55	11000	1500	14000	2000	0.792142	0.152855	-0.33617	7900	1500	10000	2800	0	0	1.6	1.4	9900	330	11000	310	0.93	0.041	-0.1	2200	2200	3000	3300	-0.35	0.22	-570	1.1e-07	0	0.29	0.00016	0.057	30	1	161036820	161036888	1	Gas5	growth arrest specific 5 [Source:MGI Symbol;Acc:MGI:95659]
ENSMUSE00000858281	ENSMUSG00000053332	3.1e-05	3.1e-05	0.51	0.55	11000	1500	14000	2000	0.792142	0.152855	-0.33617	7900	1500	10000	2800	0	0	1.6	1.4	9900	330	11000	310	0.93	0.041	-0.1	2200	2200	3000	3300	-0.35	0.22	-570	1.1e-07	0	0.29	0.00016	0.057	30	1	161036695	161036852	1	Gas5	growth arrest specific 5 [Source:MGI Symbol;Acc:MGI:95659]
ENSMUSE00000864879	ENSMUSG00000053332	3.1e-05	3.1e-05	0.51	0.55	11000	1500	14000	2000	0.792142	0.152855	-0.33617	7900	1500	10000	2800	0	0	1.6	1.4	9900	330	11000	310	0.93	0.041	-0.1	2200	2200	3000	3300	-0.35	0.22	-570	1.1e-07	0	0.29	0.00016	0.057	30	1	161036820	161036852	1	Gas5	growth arrest specific 5 [Source:MGI Symbol;Acc:MGI:95659]
ENSMUSE00000871105	ENSMUSG00000053332	3.1e-05	3.1e-05	0.51	0.55	11000	1500	14000	2000	0.792142	0.152855	-0.33617	7900	1500	10000	2800	0	0	1.6	1.4	9900	330	11000	310	0.93	0.041	-0.1	2200	2200	3000	3300	-0.35	0.22	-570	1.1e-07	0	0.29	0.00016	0.057	30	1	161036820	161037056	1	Gas5	growth arrest specific 5 [Source:MGI Symbol;Acc:MGI:95659]
ENSMUSE00000231074	ENSMUSG00000032038	3.1e-05	3.1e-05	0.55	0.48	2900	410	2000	250	1.42831	0.267345	0.51431	3400	1400	1500	360	0	0	0.65	0.89	1900	99	3700	260	0.52	0.046	-0.93	1400	1100	2500	1800	1.2	0.013	1900	1.5e-05	2	0.29	0.00017	0.057	10	9	35054435	35054532	-1	St3gal4	ST3 beta-galactoside alpha-2,3-sialyltransferase 4 [Source:MGI Symbol;Acc:MGI:1316743]
ENSMUSE00000382027	ENSMUSG00000032038	0.00032	0.0011	0.39	0.64	870	68	1100	130	0.821666	0.122944	-0.283376	930	420	880	570	0	0	0.65	0.89	1900	99	3700	260	0.52	0.046	-0.93	1400	1100	2500	1800	0.086	0.059	300	1.5e-05	0.94	0.29	0.00017	0.057	10	9	35046579	35047519	-1	St3gal4	ST3 beta-galactoside alpha-2,3-sialyltransferase 4 [Source:MGI Symbol;Acc:MGI:1316743]
ENSMUSE00000332315	ENSMUSG00000032038	3.1e-05	3.1e-05	0.36	0.29	1900	180	2500	190	0.774104	0.0917666	-0.369401	2200	740	2800	580	0	0	0.65	0.89	1900	99	3700	260	0.52	0.046	-0.93	1400	1100	2500	1800	-0.33	0.14	620	1.5e-05	0.52	0.29	0.00017	0.057	10	9	35055574	35055649	-1	St3gal4	ST3 beta-galactoside alpha-2,3-sialyltransferase 4 [Source:MGI Symbol;Acc:MGI:1316743]
ENSMUSE00000215995	ENSMUSG00000032038	3.1e-05	3.1e-05	0.37	0.45	3100	300	8700	1000	0.353971	0.0532365	-1.4983	3100	1500	7600	2200	0	0	0.65	0.89	1900	99	3700	260	0.52	0.046	-0.93	1400	1100	2500	1800	-1.3	0.047	-32	1.5e-05	-0.46	0.29	0.00017	0.057	10	9	35055198	35055282	-1	St3gal4	ST3 beta-galactoside alpha-2,3-sialyltransferase 4 [Source:MGI Symbol;Acc:MGI:1316743]
ENSMUSE00000215996	ENSMUSG00000032038	3.1e-05	3.1e-05	0.5	0.55	3200	420	7600	1100	0.423386	0.081331	-1.23995	3500	2000	8300	5300	0	0	0.65	0.89	1900	99	3700	260	0.52	0.046	-0.93	1400	1100	2500	1800	-1.3	0.12	650	1.5e-05	-0.41	0.29	0.00017	0.057	10	9	35053078	35053267	-1	St3gal4	ST3 beta-galactoside alpha-2,3-sialyltransferase 4 [Source:MGI Symbol;Acc:MGI:1316743]
ENSMUSE00000215994	ENSMUSG00000032038	3.1e-05	3.1e-05	0.23	0.25	850	50	2100	130	0.415958	0.0365416	-1.26549	860	190	2000	480	0	0	0.65	0.89	1900	99	3700	260	0.52	0.046	-0.93	1400	1100	2500	1800	-1.2	0.054	46	1.5e-05	-0.37	0.29	0.00017	0.057	10	9	35054702	35054782	-1	St3gal4	ST3 beta-galactoside alpha-2,3-sialyltransferase 4 [Source:MGI Symbol;Acc:MGI:1316743]
ENSMUSE00000215993	ENSMUSG00000032038	3.1e-05	3.1e-05	0.57	0.82	2000	290	3800	800	0.517102	0.132552	-0.951479	1500	730	2100	660	0	0	0.65	0.89	1900	99	3700	260	0.52	0.046	-0.93	1400	1100	2500	1800	-0.52	0.18	46	1.5e-05	0.33	0.29	0.00017	0.057	10	9	35047819	35047962	-1	St3gal4	ST3 beta-galactoside alpha-2,3-sialyltransferase 4 [Source:MGI Symbol;Acc:MGI:1316743]
ENSMUSE00000231054	ENSMUSG00000032038	3.1e-05	3.1e-05	0.18	0.38	2300	110	5400	540	0.418588	0.0459685	-1.2564	2300	470	5000	1800	0	0	0.65	0.89	1900	99	3700	260	0.52	0.046	-0.93	1400	1100	2500	1800	-1.1	0.17	150	1.5e-05	-0.29	0.29	0.00017	0.057	10	9	35054063	35054123	-1	St3gal4	ST3 beta-galactoside alpha-2,3-sialyltransferase 4 [Source:MGI Symbol;Acc:MGI:1316743]
ENSMUSE00000231031	ENSMUSG00000032038	3.1e-05	3.1e-05	0.29	0.27	1400	110	2600	180	0.551964	0.0564796	-0.857354	1400	460	2600	910	0	0	0.65	0.89	1900	99	3700	260	0.52	0.046	-0.93	1400	1100	2500	1800	-0.87	0.21	130	1.5e-05	-0.016	0.29	0.00017	0.057	10	9	35053372	35053467	-1	St3gal4	ST3 beta-galactoside alpha-2,3-sialyltransferase 4 [Source:MGI Symbol;Acc:MGI:1316743]
ENSMUSE00000215992	ENSMUSG00000032038	0.00058	3.1e-05	0.69	0.82	1400	240	2600	560	0.514	0.142535	-0.96016	940	660	1700	1200	0	0	0.65	0.89	1900	99	3700	260	0.52	0.046	-0.93	1400	1100	2500	1800	-0.84	0.71	6.8	1.5e-05	0.016	0.29	0.00017	0.057	10	9	35052240	35052383	-1	St3gal4	ST3 beta-galactoside alpha-2,3-sialyltransferase 4 [Source:MGI Symbol;Acc:MGI:1316743]
ENSMUSE00000256039	ENSMUSG00000022261	5.2e-05	9.5e-07	0.88	0.34	1900	370	3600	270	0.533762	0.112641	-0.905733	1000	970	3500	1400	0	0	0.8	0.76	5400	390	5300	370	1	0.1	0.023	4800	4500	4400	2800	-1.8	0.025	-1700	6.9e-05	-1.9	0.29	0.00017	0.057	5	15	33017102	33017213	1	Sdc2	syndecan 2 [Source:MGI Symbol;Acc:MGI:1349165]
ENSMUSE00000376593	ENSMUSG00000022261	9.1e-13	9.1e-13	0.32	0.32	5300	260	4500	220	1.18035	0.0833102	0.239221	5500	1600	4700	1200	0	0	0.8	0.76	5400	390	5300	370	1	0.1	0.023	4800	4500	4400	2800	0.22	0.23	390	6.9e-05	0.12	0.29	0.00017	0.057	5	15	33032377	33034730	1	Sdc2	syndecan 2 [Source:MGI Symbol;Acc:MGI:1349165]
ENSMUSE00000125096	ENSMUSG00000022261	9.5e-07	9.5e-07	0.35	0.39	11000	890	12000	1000	0.981572	0.115697	-0.0268333	9800	1700	9800	2100	0	0	0.8	0.76	5400	390	5300	370	1	0.1	0.023	4800	4500	4400	2800	0.0097	0.28	-370	6.9e-05	-0.091	0.29	0.00017	0.057	5	15	33023649	33023785	1	Sdc2	syndecan 2 [Source:MGI Symbol;Acc:MGI:1349165]
ENSMUSE00000356578	ENSMUSG00000022261	9.5e-07	9.5e-07	0.61	0.49	2400	330	2000	220	1.21173	0.21226	0.277068	2000	1500	1800	1200	0	0	0.8	0.76	5400	390	5300	370	1	0.1	0.023	4800	4500	4400	2800	0.13	0.78	73	6.9e-05	0.03	0.29	0.00017	0.057	5	15	32920723	32921305	1	Sdc2	syndecan 2 [Source:MGI Symbol;Acc:MGI:1349165]
ENSMUSE00000125095	ENSMUSG00000022261	9.5e-07	9.5e-07	0.87	0.72	6200	1200	5900	950	1.05673	0.26629	0.0796116	5000	5700	4600	4300	0	0	0.8	0.76	5400	390	5300	370	1	0.1	0.023	4800	4500	4400	2800	0.1	0.21	130	6.9e-05	0	0.29	0.00017	0.057	5	15	33028047	33028182	1	Sdc2	syndecan 2 [Source:MGI Symbol;Acc:MGI:1349165]
ENSMUSE00000590458	ENSMUSG00000049154	3e-08	6e-08	0.32	0.94	13000	800	7400	1400	1.7049	0.339332	0.769689	12000	5500	3600	4400	0	0	0.85	0.99	6700	440	6100	470	1.1	0.11	0.14	4800	5600	3700	4100	1.7	0.013	-1000	0.0014	1.9	0.29	0.00017	0.057	5	11	58798636	58798695	-1	Fam183b	family with sequence similarity 183, member B [Source:MGI Symbol;Acc:MGI:1922679]
ENSMUSE00000332738	ENSMUSG00000049154	9.1e-13	9.1e-13	0.7	0.69	2700	300	2600	290	1.00522	0.156147	0.00751526	2400	2400	2900	2300	0	0	0.85	0.99	6700	440	6100	470	1.1	0.11	0.14	4800	5600	3700	4100	-0.25	0.053	-500	0.0014	-0.11	0.29	0.00017	0.057	5	11	58792811	58792999	-1	Fam183b	family with sequence similarity 183, member B [Source:MGI Symbol;Acc:MGI:1922679]
ENSMUSE00000825111	ENSMUSG00000049154	9.1e-13	9.1e-13	0.7	0.69	2700	300	2600	290	1.00522	0.156147	0.00751526	2400	2400	2900	2300	0	0	0.85	0.99	6700	440	6100	470	1.1	0.11	0.14	4800	5600	3700	4100	-0.25	0.053	-500	0.0014	-0.11	0.29	0.00017	0.057	5	11	58792797	58792999	-1	Fam183b	family with sequence similarity 183, member B [Source:MGI Symbol;Acc:MGI:1922679]
ENSMUSE00000370530	ENSMUSG00000049154	3e-08	3e-08	0.31	0.39	14000	860	15000	1200	0.936978	0.093846	-0.0939122	14000	3800	14000	4400	0	0	0.85	0.99	6700	440	6100	470	1.1	0.11	0.14	4800	5600	3700	4100	-0.079	0.067	-2500	0.0014	0.057	0.29	0.00017	0.057	5	11	58796555	58796658	-1	Fam183b	family with sequence similarity 183, member B [Source:MGI Symbol;Acc:MGI:1922679]
ENSMUSE00000357713	ENSMUSG00000049154	5.8e-11	2e-10	0.71	0.7	6400	770	6600	780	0.970152	0.163593	-0.0437174	5800	5600	6300	6400	0	0	0.85	0.99	6700	440	6100	470	1.1	0.11	0.14	4800	5600	3700	4100	-0.14	0.13	-1100	0.0014	0	0.29	0.00017	0.057	5	11	58801761	58801960	-1	Fam183b	family with sequence similarity 183, member B [Source:MGI Symbol;Acc:MGI:1922679]
ENSMUSE00000445139	ENSMUSG00000046402	3e-08	3e-08	0.25	0.42	1700	87	6600	550	0.263211	0.0256943	-1.92571	1700	460	7400	1900	0	0	0.85	0.93	1400	110	3200	260	0.46	0.052	-1.1	1300	810	2100	2100	-2.1	0.011	-91	2e-05	-1.7	0.27	0.00021	0.064	4	9	98425453	98425631	1	Rbp1	retinol binding protein 1, cellular [Source:MGI Symbol;Acc:MGI:97876]
ENSMUSE00000396193	ENSMUSG00000046402	3e-08	0.0011	1.2	0.84	1900	470	1700	290	1.10942	0.331079	0.149802	1200	470	810	550	0	0	0.85	0.93	1400	110	3200	260	0.46	0.052	-1.1	1300	810	2100	2100	0.57	0.0074	230	2e-05	0.97	0.27	0.00021	0.064	4	9	98446296	98446551	1	Rbp1	retinol binding protein 1, cellular [Source:MGI Symbol;Acc:MGI:97876]
ENSMUSE00001057734	ENSMUSG00000046402	3e-08	3e-08	0.32	0.25	1700	110	2500	120	0.673318	0.0540067	-0.570641	1800	640	2500	630	0	0	0.85	0.93	1400	110	3200	260	0.46	0.052	-1.1	1300	810	2100	2100	-0.48	0.18	25	2e-05	-0.081	0.27	0.00021	0.064	4	9	98444590	98444691	1	Rbp1	retinol binding protein 1, cellular [Source:MGI Symbol;Acc:MGI:97876]
ENSMUSE00000445154	ENSMUSG00000046402	3.7e-05	7.8e-06	0.67	1.2	930	88	2500	430	0.377898	0.0752005	-1.40393	730	370	910	810	0	0	0.85	0.93	1400	110	3200	260	0.46	0.052	-1.1	1300	810	2100	2100	-0.32	0.093	87	2e-05	0.081	0.27	0.00021	0.064	4	9	98422961	98425051	1	Rbp1	retinol binding protein 1, cellular [Source:MGI Symbol;Acc:MGI:97876]
ENSMUSE00000828784	ENSMUSG00000029994	3.1e-05	3.1e-05	0.7	0.63	2200	400	1400	230	1.54088	0.373759	0.623752	1500	970	970	450	5.5e-11	5.5e-11	0.75	0.6	12000	1200	24000	1900	0.51	0.066	-0.97	14000	14000	30000	3600	0.64	0.026	590	6.1e-06	1.3	0.26	0.00022	0.064	3	6	86750228	86750913	-1	Anxa4	annexin A4 [Source:MGI Symbol;Acc:MGI:88030]
ENSMUSE00000696647	ENSMUSG00000029994	9.5e-07	9.5e-07	0.5	0.14	16000	1800	32000	980	0.493019	0.057486	-1.02028	19000	6200	31000	1600	5.5e-11	5.5e-11	0.75	0.6	12000	1200	24000	1900	0.51	0.066	-0.97	14000	14000	30000	3600	-0.69	0.19	1400	6.1e-06	0	0.26	0.00022	0.064	3	6	86736840	86737823	-1	Anxa4	annexin A4 [Source:MGI Symbol;Acc:MGI:88030]
ENSMUSE00001071393	ENSMUSG00000029994	9.5e-07	9.5e-07	0.5	0.14	16000	1800	32000	980	0.493019	0.057486	-1.02028	19000	6200	31000	1600	5.5e-11	5.5e-11	0.75	0.6	12000	1200	24000	1900	0.51	0.066	-0.97	14000	14000	30000	3600	-0.69	0.19	1400	6.1e-06	0	0.26	0.00022	0.064	3	6	86736847	86737823	-1	Anxa4	annexin A4 [Source:MGI Symbol;Acc:MGI:88030]
ENSMUSE00000203355	ENSMUSG00000030785	5.5e-11	6.5e-11	0.79	1.3	12000	1300	4600	830	2.60553	0.546498	1.38158	12000	9400	2000	1700	0	0	0.86	1.2	8800	680	3900	400	2.3	0.29	1.2	7200	6900	2500	2300	2.6	0.098	5100	0.00092	1.4	0.26	0.00023	0.064	3	7	128205436	128205812	-1	Cox6a2	cytochrome c oxidase subunit VIa polypeptide 2 [Source:MGI Symbol;Acc:MGI:104649]
ENSMUSE00000203359	ENSMUSG00000030785	2.9e-11	2.9e-11	0.78	0.64	3200	420	2300	250	1.37923	0.234635	0.463861	2300	1800	2000	1400	0	0	0.86	1.2	8800	680	3900	400	2.3	0.29	1.2	7200	6900	2500	2300	0.14	0.071	-1700	0.00092	-1	0.26	0.00023	0.064	3	7	128206223	128206366	-1	Cox6a2	cytochrome c oxidase subunit VIa polypeptide 2 [Source:MGI Symbol;Acc:MGI:104649]
ENSMUSE00000203357	ENSMUSG00000030785	2.9e-11	2.9e-11	0.36	0.61	9500	580	4400	450	2.1854	0.262142	1.1279	8500	3300	3900	2400	0	0	0.86	1.2	8800	680	3900	400	2.3	0.29	1.2	7200	6900	2500	2300	1.1	0.13	-3800	0.00092	0	0.26	0.00023	0.064	3	7	128205900	128206036	-1	Cox6a2	cytochrome c oxidase subunit VIa polypeptide 2 [Source:MGI Symbol;Acc:MGI:104649]
ENSMUSE00000099745	ENSMUSG00000020009	9.5e-07	9.5e-07	1.1	0.53	4100	1000	7200	850	0.572476	0.15875	-0.804712	1700	1400	5600	1900	0	0	0.75	0.55	4700	220	6400	220	0.73	0.043	-0.45	4100	3600	5800	2800	-1.7	0.013	-1700	3.8e-05	-1.3	0.26	0.00023	0.064	12	10	19592031	19592197	1	Ifngr1	interferon gamma receptor 1 [Source:MGI Symbol;Acc:MGI:107655]
ENSMUSE00000875127	ENSMUSG00000020009	9.5e-07	9.5e-07	1.1	0.53	4100	1000	7200	850	0.572476	0.15875	-0.804712	1700	1400	5600	1900	0	0	0.75	0.55	4700	220	6400	220	0.73	0.043	-0.45	4100	3600	5800	2800	-1.7	0.013	-1700	3.8e-05	-1.3	0.26	0.00023	0.064	12	10	19592062	19592197	1	Ifngr1	interferon gamma receptor 1 [Source:MGI Symbol;Acc:MGI:107655]
ENSMUSE00000915668	ENSMUSG00000020009	9.5e-07	9.5e-07	1.1	0.53	4100	1000	7200	850	0.572476	0.15875	-0.804712	1700	1400	5600	1900	0	0	0.75	0.55	4700	220	6400	220	0.73	0.043	-0.45	4100	3600	5800	2800	-1.7	0.013	-1700	3.8e-05	-1.3	0.26	0.00023	0.064	12	10	19592053	19592197	1	Ifngr1	interferon gamma receptor 1 [Source:MGI Symbol;Acc:MGI:107655]
ENSMUSE00000882852	ENSMUSG00000020009	9.3e-10	9.3e-10	1.2	0.76	3300	710	5300	740	0.609509	0.158562	-0.71428	1600	970	4400	3200	0	0	0.75	0.55	4700	220	6400	220	0.73	0.043	-0.45	4100	3600	5800	2800	-1.4	0.013	-140	3.8e-05	-1	0.26	0.00023	0.064	12	10	19591949	19592197	1	Ifngr1	interferon gamma receptor 1 [Source:MGI Symbol;Acc:MGI:107655]
ENSMUSE00000914149	ENSMUSG00000020009	9.3e-10	9.3e-10	1.2	0.76	3300	710	5300	740	0.609509	0.158562	-0.71428	1600	970	4400	3200	0	0	0.75	0.55	4700	220	6400	220	0.73	0.043	-0.45	4100	3600	5800	2800	-1.4	0.013	-140	3.8e-05	-1	0.26	0.00023	0.064	12	10	19591958	19592197	1	Ifngr1	interferon gamma receptor 1 [Source:MGI Symbol;Acc:MGI:107655]
ENSMUSE00000099744	ENSMUSG00000020009	9.5e-07	9.5e-07	0.56	0.62	2700	340	3000	410	0.908775	0.169269	-0.138005	2300	1100	2500	1300	0	0	0.75	0.55	4700	220	6400	220	0.73	0.043	-0.45	4100	3600	5800	2800	-0.12	0.09	450	3.8e-05	0.26	0.26	0.00023	0.064	12	10	19609137	19610229	1	Ifngr1	interferon gamma receptor 1 [Source:MGI Symbol;Acc:MGI:107655]
ENSMUSE00000099741	ENSMUSG00000020009	9.5e-07	9.5e-07	0.5	0.51	5500	610	6400	730	0.870864	0.138533	-0.199481	5700	2700	6300	2900	0	0	0.75	0.55	4700	220	6400	220	0.73	0.043	-0.45	4100	3600	5800	2800	-0.15	0.26	1000	3.8e-05	0.24	0.26	0.00023	0.064	12	10	19606234	19606420	1	Ifngr1	interferon gamma receptor 1 [Source:MGI Symbol;Acc:MGI:107655]
ENSMUSE00000896649	ENSMUSG00000020009	9.5e-07	9.5e-07	0.5	0.51	5500	610	6400	730	0.870864	0.138533	-0.199481	5700	2700	6300	2900	0	0	0.75	0.55	4700	220	6400	220	0.73	0.043	-0.45	4100	3600	5800	2800	-0.15	0.26	1000	3.8e-05	0.24	0.26	0.00023	0.064	12	10	19605919	19606420	1	Ifngr1	interferon gamma receptor 1 [Source:MGI Symbol;Acc:MGI:107655]
ENSMUSE00000099743	ENSMUSG00000020009	9.5e-07	9.5e-07	0.43	0.48	8100	780	8800	930	0.922455	0.132048	-0.116449	7300	4400	8200	5300	0	0	0.75	0.55	4700	220	6400	220	0.73	0.043	-0.45	4100	3600	5800	2800	-0.16	0.17	1300	3.8e-05	0.22	0.26	0.00023	0.064	12	10	19603754	19603932	1	Ifngr1	interferon gamma receptor 1 [Source:MGI Symbol;Acc:MGI:107655]
ENSMUSE00000099739	ENSMUSG00000020009	9.5e-07	9.5e-07	0.18	0.26	5800	240	7200	420	0.800166	0.0573688	-0.321629	5700	1100	7500	2200	0	0	0.75	0.55	4700	220	6400	220	0.73	0.043	-0.45	4100	3600	5800	2800	-0.38	0.22	980	3.8e-05	0	0.26	0.00023	0.064	12	10	19597416	19597530	1	Ifngr1	interferon gamma receptor 1 [Source:MGI Symbol;Acc:MGI:107655]
ENSMUSE00000688560	ENSMUSG00000020009	9.5e-07	9.5e-07	0.18	0.26	5800	240	7200	420	0.800166	0.0573688	-0.321629	5700	1100	7500	2200	0	0	0.75	0.55	4700	220	6400	220	0.73	0.043	-0.45	4100	3600	5800	2800	-0.38	0.22	980	3.8e-05	0	0.26	0.00023	0.064	12	10	19597416	19597851	1	Ifngr1	interferon gamma receptor 1 [Source:MGI Symbol;Acc:MGI:107655]
ENSMUSE00000898880	ENSMUSG00000020009	9.5e-07	9.5e-07	0.18	0.26	5800	240	7200	420	0.800166	0.0573688	-0.321629	5700	1100	7500	2200	0	0	0.75	0.55	4700	220	6400	220	0.73	0.043	-0.45	4100	3600	5800	2800	-0.38	0.22	980	3.8e-05	0	0.26	0.00023	0.064	12	10	19597416	19597516	1	Ifngr1	interferon gamma receptor 1 [Source:MGI Symbol;Acc:MGI:107655]
ENSMUSE00000273293	ENSMUSG00000037625	0.0026	2.8e-10	0.93	1.4	1400	180	8800	1600	0.164156	0.0365338	-2.60686	770	530	3100	3000	8.9e-16	0	0.76	0.84	1400	93	14000	1000	0.1	0.01	-3.3	1200	820	8800	10000	-2	0.021	-230	5.9e-08	1.4	0.26	0.00023	0.064	3	3	31149946	31150375	1	Cldn11	claudin 11 [Source:MGI Symbol;Acc:MGI:106925]
ENSMUSE00000494467	ENSMUSG00000037625	2.4e-10	5.5e-11	0.48	0.55	1200	79	19000	1400	0.0645723	0.00633844	-3.95294	1300	710	19000	16000	8.9e-16	0	0.76	0.84	1400	93	14000	1000	0.1	0.01	-3.3	1200	820	8800	10000	-3.9	0.0089	-760	5.9e-08	-0.49	0.26	0.00023	0.064	3	3	31163076	31164324	1	Cldn11	claudin 11 [Source:MGI Symbol;Acc:MGI:106925]
ENSMUSE00000273287	ENSMUSG00000037625	9.5e-07	9.5e-07	0.71	0.55	1700	270	14000	1700	0.12617	0.0251965	-2.98656	1300	370	14000	11000	8.9e-16	0	0.76	0.84	1400	93	14000	1000	0.1	0.01	-3.3	1200	820	8800	10000	-3.4	0.037	-1100	5.9e-08	0	0.26	0.00023	0.064	3	3	31153914	31154078	1	Cldn11	claudin 11 [Source:MGI Symbol;Acc:MGI:106925]
ENSMUSE00000441877	ENSMUSG00000022404	9.3e-10	9.3e-10	0.49	0.72	19000	1700	3900	520	4.76482	0.760408	2.25242	18000	12000	2900	2000	0	0	0.74	0.83	14000	840	7000	480	2	0.18	1	11000	7800	5800	4400	2.7	0.0071	8700	1.7e-08	2	0.25	0.00024	0.066	9	15	81318921	81319776	-1	Slc25a17	solute carrier family 25 (mitochondrial carrier, peroxisomal membrane protein), member 17 [Source:MGI Symbol;Acc:MGI:1342248]
ENSMUSE00000458835	ENSMUSG00000022404	3.1e-05	3.1e-05	0.32	0.3	17000	1400	8300	640	1.99643	0.22573	0.997419	18000	4500	8500	3000	0	0	0.74	0.83	14000	840	7000	480	2	0.18	1	11000	7800	5800	4400	1.1	0.24	4600	1.7e-08	0.39	0.25	0.00024	0.066	9	15	81327041	81327136	-1	Slc25a17	solute carrier family 25 (mitochondrial carrier, peroxisomal membrane protein), member 17 [Source:MGI Symbol;Acc:MGI:1342248]
ENSMUSE00000126270	ENSMUSG00000022404	3.1e-05	3.1e-05	0.24	0.29	6400	400	3100	230	2.04126	0.198899	1.02946	6100	1300	3100	850	0	0	0.74	0.83	14000	840	7000	480	2	0.18	1	11000	7800	5800	4400	0.95	0.46	140	1.7e-08	0.27	0.25	0.00024	0.066	9	15	81323610	81323692	-1	Slc25a17	solute carrier family 25 (mitochondrial carrier, peroxisomal membrane protein), member 17 [Source:MGI Symbol;Acc:MGI:1342248]
ENSMUSE00000458845	ENSMUSG00000022404	3.1e-05	3.1e-05	0.49	0.4	13000	1600	8200	860	1.54448	0.253923	0.62712	12000	8500	9100	3300	0	0	0.74	0.83	14000	840	7000	480	2	0.18	1	11000	7800	5800	4400	0.42	0.0086	-1400	1.7e-08	-0.26	0.25	0.00024	0.066	9	15	81329050	81329166	-1	Slc25a17	solute carrier family 25 (mitochondrial carrier, peroxisomal membrane protein), member 17 [Source:MGI Symbol;Acc:MGI:1342248]
ENSMUSE00000458861	ENSMUSG00000022404	3.1e-05	3.1e-05	0.19	0.17	13000	620	8500	380	1.48961	0.0984495	0.574938	12000	2300	8600	1600	0	0	0.74	0.83	14000	840	7000	480	2	0.18	1	11000	7800	5800	4400	0.5	0.01	-1000	1.7e-08	-0.18	0.25	0.00024	0.066	9	15	81344101	81344161	-1	Slc25a17	solute carrier family 25 (mitochondrial carrier, peroxisomal membrane protein), member 17 [Source:MGI Symbol;Acc:MGI:1342248]
ENSMUSE00000126266	ENSMUSG00000022404	3.1e-05	3.1e-05	0.53	0.56	10000	1400	6900	1000	1.45284	0.289305	0.538876	11000	8000	7000	5900	0	0	0.74	0.83	14000	840	7000	480	2	0.18	1	11000	7800	5800	4400	0.63	0.035	10	1.7e-08	-0.055	0.25	0.00024	0.066	9	15	81360677	81360765	-1	Slc25a17	solute carrier family 25 (mitochondrial carrier, peroxisomal membrane protein), member 17 [Source:MGI Symbol;Acc:MGI:1342248]
ENSMUSE00000458841	ENSMUSG00000022404	3.1e-05	3.1e-05	0.36	0.37	12000	1100	6900	650	1.74233	0.231683	0.80102	11000	3400	6300	3000	0	0	0.74	0.83	14000	840	7000	480	2	0.18	1	11000	7800	5800	4400	0.73	0.24	-1300	1.7e-08	0.053	0.25	0.00024	0.066	9	15	81327217	81327362	-1	Slc25a17	solute carrier family 25 (mitochondrial carrier, peroxisomal membrane protein), member 17 [Source:MGI Symbol;Acc:MGI:1342248]
ENSMUSE00000458853	ENSMUSG00000022404	3.1e-05	3.1e-05	0.37	0.4	5800	560	4000	410	1.45611	0.203711	0.542122	5100	1500	3300	860	0	0	0.74	0.83	14000	840	7000	480	2	0.18	1	11000	7800	5800	4400	0.65	0.12	-970	1.7e-08	-0.034	0.25	0.00024	0.066	9	15	81339974	81340040	-1	Slc25a17	solute carrier family 25 (mitochondrial carrier, peroxisomal membrane protein), member 17 [Source:MGI Symbol;Acc:MGI:1342248]
ENSMUSE00000458850	ENSMUSG00000022404	3.1e-05	3.1e-05	0.8	0.76	26000	5500	16000	3200	1.61345	0.459998	0.690152	21000	23000	13000	14000	0	0	0.74	0.83	14000	840	7000	480	2	0.18	1	11000	7800	5800	4400	0.68	0.023	960	1.7e-08	0	0.25	0.00024	0.066	9	15	81337936	81338087	-1	Slc25a17	solute carrier family 25 (mitochondrial carrier, peroxisomal membrane protein), member 17 [Source:MGI Symbol;Acc:MGI:1342248]
ENSMUSE00000763380	ENSMUSG00000079620	9.5e-07	0.00024	0.94	1.5	3400	730	3100	1000	1.1247	0.437799	0.169546	1800	540	750	330	0	0	1.3	1.3	5800	550	13000	1100	0.46	0.061	-1.1	1800	1500	3100	3700	1.3	0.0046	620	9.3e-10	1.8	0.25	0.00025	0.068	9	16	32777537	32777729	1	Muc4	mucin 4 [Source:MGI Symbol;Acc:MGI:2153525]
ENSMUSE00000619829	ENSMUSG00000079620	9.5e-07	9.5e-07	1	0.57	10000	2300	26000	3400	0.383402	0.0990217	-1.38307	5500	4700	26000	17000	0	0	1.3	1.3	5800	550	13000	1100	0.46	0.061	-1.1	1800	1500	3100	3700	-2.2	0.013	-5900	9.3e-10	-1.7	0.25	0.00025	0.068	9	16	32754166	32757124	1	Muc4	mucin 4 [Source:MGI Symbol;Acc:MGI:2153525]
ENSMUSE00000817590	ENSMUSG00000079620	9.5e-07	9.5e-07	0.51	0.59	2000	220	5000	660	0.39085	0.0683607	-1.35531	1600	610	4000	1900	0	0	1.3	1.3	5800	550	13000	1100	0.46	0.061	-1.1	1800	1500	3100	3700	-1.3	0.11	-670	9.3e-10	-0.82	0.25	0.00025	0.068	9	16	32778622	32778819	1	Muc4	mucin 4 [Source:MGI Symbol;Acc:MGI:2153525]
ENSMUSE00000701754	ENSMUSG00000079620	2.4e-05	0.00029	0.52	0.42	1100	120	870	81	1.22985	0.182232	0.298484	980	370	830	370	0	0	1.3	1.3	5800	550	13000	1100	0.46	0.061	-1.1	1800	1500	3100	3700	0.23	0.024	250	9.3e-10	0.71	0.25	0.00025	0.068	9	16	32776283	32776353	1	Muc4	mucin 4 [Source:MGI Symbol;Acc:MGI:2153525]
ENSMUSE00000619834	ENSMUSG00000079620	3.1e-05	3.1e-05	0.17	0.21	18000	820	38000	2100	0.476163	0.0333982	-1.07047	18000	3800	37000	10000	0	0	1.3	1.3	5800	550	13000	1100	0.46	0.061	-1.1	1800	1500	3100	3700	-1.1	0.23	-4200	9.3e-10	-0.58	0.25	0.00025	0.068	9	16	32750197	32753393	1	Muc4	mucin 4 [Source:MGI Symbol;Acc:MGI:2153525]
ENSMUSE00000744801	ENSMUSG00000079620	2.9e-11	2.9e-11	0.65	0.44	14000	1500	32000	2300	0.431635	0.057209	-1.21212	15000	10000	30000	14000	0	0	1.3	1.3	5800	550	13000	1100	0.46	0.061	-1.1	1800	1500	3100	3700	-0.99	0.51	-2500	9.3e-10	-0.51	0.25	0.00025	0.068	9	16	32750197	32757124	1	Muc4	mucin 4 [Source:MGI Symbol;Acc:MGI:2153525]
ENSMUSE00000785205	ENSMUSG00000079620	1.1e-05	0.00021	0.55	0.74	1200	130	1800	260	0.678252	0.124705	-0.560106	1300	720	1700	1400	0	0	1.3	1.3	5800	550	13000	1100	0.46	0.061	-1.1	1800	1500	3100	3700	-0.38	0.14	140	9.3e-10	0.1	0.25	0.00025	0.068	9	16	32781826	32782391	1	Muc4	mucin 4 [Source:MGI Symbol;Acc:MGI:2153525]
ENSMUSE00000875458	ENSMUSG00000079620	1.1e-05	0.00021	0.55	0.74	1200	130	1800	260	0.678252	0.124705	-0.560106	1300	720	1700	1400	0	0	1.3	1.3	5800	550	13000	1100	0.46	0.061	-1.1	1800	1500	3100	3700	-0.38	0.14	140	9.3e-10	0.1	0.25	0.00025	0.068	9	16	32781826	32782384	1	Muc4	mucin 4 [Source:MGI Symbol;Acc:MGI:2153525]
ENSMUSE00000731376	ENSMUSG00000079620	4.8e-06	9.5e-07	0.45	0.55	1400	140	2200	270	0.64249	0.101804	-0.638255	1400	770	2000	1100	0	0	1.3	1.3	5800	550	13000	1100	0.46	0.061	-1.1	1800	1500	3100	3700	-0.48	0.17	140	9.3e-10	0	0.25	0.00025	0.068	9	16	32781826	32782226	1	Muc4	mucin 4 [Source:MGI Symbol;Acc:MGI:2153525]
ENSMUSE00000784446	ENSMUSG00000046959	0.13	0.21	0.34	0.35	610	54	620	56	0.985469	0.125033	-0.0211172	610	210	650	270	0	0	0.62	0.7	1100	49	2600	130	0.43	0.028	-1.2	950	520	2300	1700	-0.11	0.022	150	1.7e-11	1.3	0.24	0.00027	0.071	6	5	108674662	108674785	-1	Slc26a1	solute carrier family 26 (sulfate transporter), member 1 [Source:MGI Symbol;Acc:MGI:2385894]
ENSMUSE00000361602	ENSMUSG00000046959	6e-06	7.9e-09	0.97	0.69	970	130	1100	110	0.852362	0.143233	-0.230462	670	400	790	420	0	0	0.62	0.7	1100	49	2600	130	0.43	0.028	-1.2	950	520	2300	1700	-0.23	0.017	170	1.7e-11	1.2	0.24	0.00027	0.071	6	5	108675239	108675569	-1	Slc26a1	solute carrier family 26 (sulfate transporter), member 1 [Source:MGI Symbol;Acc:MGI:2385894]
ENSMUSE00000721081	ENSMUSG00000046959	9.3e-10	9.3e-10	0.41	0.46	1200	86	3600	300	0.322741	0.0360615	-1.63155	1100	480	3300	1600	0	0	0.62	0.7	1100	49	2600	130	0.43	0.028	-1.2	950	520	2300	1700	-1.6	0.2	-260	1.7e-11	-0.2	0.24	0.00027	0.071	6	5	108670534	108672740	-1	Slc26a1	solute carrier family 26 (sulfate transporter), member 1 [Source:MGI Symbol;Acc:MGI:2385894]
ENSMUSE00000876973	ENSMUSG00000046959	9.3e-10	9.3e-10	0.41	0.46	1200	86	3600	300	0.322741	0.0360615	-1.63155	1100	480	3300	1600	0	0	0.62	0.7	1100	49	2600	130	0.43	0.028	-1.2	950	520	2300	1700	-1.6	0.2	-260	1.7e-11	-0.2	0.24	0.00027	0.071	6	5	108670550	108672740	-1	Slc26a1	solute carrier family 26 (sulfate transporter), member 1 [Source:MGI Symbol;Acc:MGI:2385894]
ENSMUSE00000474414	ENSMUSG00000046959	5.4e-11	8.1e-12	0.58	0.54	1200	90	2900	200	0.422245	0.0430169	-1.24385	1000	570	2600	1200	0	0	0.62	0.7	1100	49	2600	130	0.43	0.028	-1.2	950	520	2300	1700	-1.4	0.3	-240	1.7e-11	0.076	0.24	0.00027	0.071	6	5	108669878	108672740	-1	Slc26a1	solute carrier family 26 (sulfate transporter), member 1 [Source:MGI Symbol;Acc:MGI:2385894]
ENSMUSE00000756356	ENSMUSG00000046959	3.1e-05	3.1e-05	0.3	0.42	1500	110	4400	470	0.337888	0.0446626	-1.56538	1400	390	4100	1500	0	0	0.62	0.7	1100	49	2600	130	0.43	0.028	-1.2	950	520	2300	1700	-1.5	0.19	-160	1.7e-11	-0.076	0.24	0.00027	0.071	6	5	108672083	108672740	-1	Slc26a1	solute carrier family 26 (sulfate transporter), member 1 [Source:MGI Symbol;Acc:MGI:2385894]
ENSMUSE00000266174	ENSMUSG00000025610	1.3e-05	0.00016	0.92	0.91	5600	1200	3000	610	1.86686	0.539608	0.900616	6400	8000	1900	2300	1.1e-12	4.7e-11	1.6	1.2	1600	220	1300	130	1.3	0.22	0.37	810	480	780	430	1.7	0.091	2800	0.37	1.7	0.23	0.00032	0.081	5	16	87570298	87570359	1	Map3k7cl	Map3k7 C-terminal like [Source:MGI Symbol;Acc:MGI:2446584]
ENSMUSE00000512406	ENSMUSG00000025610	0.095	0.01	0.38	0.43	680	52	760	65	0.895887	0.102442	-0.158612	700	330	760	260	1.1e-12	4.7e-11	1.6	1.2	1600	220	1300	130	1.3	0.22	0.37	810	480	780	430	-0.1	0.46	-40	0.37	-0.14	0.23	0.00032	0.081	5	16	87555902	87556010	1	Map3k7cl	Map3k7 C-terminal like [Source:MGI Symbol;Acc:MGI:2446584]
ENSMUSE00000152073	ENSMUSG00000025610	0.0096	0.12	0.33	0.31	670	50	600	41	1.10973	0.112235	0.150204	670	230	600	200	1.1e-12	4.7e-11	1.6	1.2	1600	220	1300	130	1.3	0.22	0.37	810	480	780	430	0.16	0.48	-4.4	0.37	0.12	0.23	0.00032	0.081	5	16	87581130	87581245	1	Map3k7cl	Map3k7 C-terminal like [Source:MGI Symbol;Acc:MGI:2446584]
ENSMUSE00000369449	ENSMUSG00000025610	0.0009	0.0045	0.59	0.61	820	68	790	69	1.03029	0.12411	0.0430555	700	370	700	390	1.1e-12	4.7e-11	1.6	1.2	1600	220	1300	130	1.3	0.22	0.37	810	480	780	430	-0.016	0.46	-23	0.37	-0.058	0.23	0.00032	0.081	5	16	87594238	87595336	1	Map3k7cl	Map3k7 C-terminal like [Source:MGI Symbol;Acc:MGI:2446584]
ENSMUSE00000642420	ENSMUSG00000025610	3e-08	3e-08	0.94	0.91	1800	340	1900	340	0.974593	0.254508	-0.0371278	1100	400	1000	460	1.1e-12	4.7e-11	1.6	1.2	1600	220	1300	130	1.3	0.22	0.37	810	480	780	430	0.043	0.3	-36	0.37	0	0.23	0.00032	0.081	5	16	87553330	87553595	1	Map3k7cl	Map3k7 C-terminal like [Source:MGI Symbol;Acc:MGI:2446584]
ENSMUSE00000273757	ENSMUSG00000033488	3.1e-05	0.00021	0.46	0.61	4900	580	1200	190	4.11479	0.810855	2.04082	5400	2600	870	410	0	3.9e-14	0.77	0.52	2200	150	1000	45	2.2	0.18	1.2	1800	1400	860	480	2.6	0.0084	2100	2.7e-09	1.8	0.23	0.00033	0.082	9	1	157465712	157465821	1	BC026585	cDNA sequence BC026585 [Source:MGI Symbol;Acc:MGI:2448516]
ENSMUSE00000367839	ENSMUSG00000033488	0.55	0.6	0.46	0.45	720	86	690	81	1.0322	0.172806	0.0457289	760	370	690	300	0	3.9e-14	0.77	0.52	2200	150	1000	45	2.2	0.18	1.2	1800	1400	860	480	0.14	0.018	-330	2.7e-09	-0.71	0.23	0.00033	0.082	9	1	157458580	157458645	1	BC026585	cDNA sequence BC026585 [Source:MGI Symbol;Acc:MGI:2448516]
ENSMUSE00000382651	ENSMUSG00000033488	3.1e-05	3.1e-05	0.17	0.39	4400	200	1400	140	3.19895	0.351647	1.6776	4300	850	1500	370	0	3.9e-14	0.77	0.52	2200	150	1000	45	2.2	0.18	1.2	1800	1400	860	480	1.5	0.18	-140	2.7e-09	0.62	0.23	0.00033	0.082	9	1	157461953	157462049	1	BC026585	cDNA sequence BC026585 [Source:MGI Symbol;Acc:MGI:2448516]
ENSMUSE00000409172	ENSMUSG00000033488	0.00015	0.11	0.35	0.44	1000	90	810	91	1.23974	0.178856	0.310042	940	440	800	330	0	3.9e-14	0.77	0.52	2200	150	1000	45	2.2	0.18	1.2	1800	1400	860	480	0.24	0.021	-360	2.7e-09	-0.61	0.23	0.00033	0.082	9	1	157458744	157458852	1	BC026585	cDNA sequence BC026585 [Source:MGI Symbol;Acc:MGI:2448516]
ENSMUSE00000273735	ENSMUSG00000033488	0.028	0.18	0.9	0.55	1400	330	740	110	1.90511	0.519077	0.929873	690	330	570	240	0	3.9e-14	0.77	0.52	2200	150	1000	45	2.2	0.18	1.2	1800	1400	860	480	0.27	0.078	-250	2.7e-09	-0.58	0.23	0.00033	0.082	9	1	157464409	157464467	1	BC026585	cDNA sequence BC026585 [Source:MGI Symbol;Acc:MGI:2448516]
ENSMUSE00000374786	ENSMUSG00000033488	3.1e-05	6.1e-05	0.23	0.35	2200	130	890	80	2.48826	0.267609	1.31514	2200	670	890	390	0	3.9e-14	0.77	0.52	2200	150	1000	45	2.2	0.18	1.2	1800	1400	860	480	1.3	0.12	51	2.7e-09	0.46	0.23	0.00033	0.082	9	1	157464965	157465030	1	BC026585	cDNA sequence BC026585 [Source:MGI Symbol;Acc:MGI:2448516]
ENSMUSE00000273747	ENSMUSG00000033488	0.00058	0.018	0.42	0.34	970	110	680	60	1.42921	0.200237	0.515219	1000	420	730	240	0	3.9e-14	0.77	0.52	2200	150	1000	45	2.2	0.18	1.2	1800	1400	860	480	0.5	0.077	-130	2.7e-09	-0.35	0.23	0.00033	0.082	9	1	157470616	157470797	1	BC026585	cDNA sequence BC026585 [Source:MGI Symbol;Acc:MGI:2448516]
ENSMUSE00000273752	ENSMUSG00000033488	3.1e-05	0.00031	0.27	0.51	1900	130	1200	150	1.5796	0.235495	0.659555	2100	260	1100	630	0	3.9e-14	0.77	0.52	2200	150	1000	45	2.2	0.18	1.2	1800	1400	860	480	0.92	0.42	-150	2.7e-09	0.069	0.23	0.00033	0.082	9	1	157467166	157467247	1	BC026585	cDNA sequence BC026585 [Source:MGI Symbol;Acc:MGI:2448516]
ENSMUSE00000373683	ENSMUSG00000033488	3.1e-05	3.1e-05	0.24	0.25	2500	150	1400	91	1.75962	0.158996	0.81526	2400	360	1300	240	0	3.9e-14	0.77	0.52	2200	150	1000	45	2.2	0.18	1.2	1800	1400	860	480	0.85	0.1	-410	2.7e-09	0	0.23	0.00033	0.082	9	1	157472188	157472416	1	BC026585	cDNA sequence BC026585 [Source:MGI Symbol;Acc:MGI:2448516]
ENSMUSE00000102813	ENSMUSG00000020268	0.015	0.024	0.42	0.4	790	75	730	66	1.07497	0.140308	0.104291	790	330	660	280	0	0	0.43	0.65	830	23	2000	83	0.42	0.021	-1.3	770	370	2000	1200	0.27	0.018	290	5.3e-29	1.6	0.23	0.00034	0.082	12	11	54860552	54860916	-1	Lyrm7	LYR motif containing 7 [Source:MGI Symbol;Acc:MGI:1922780]
ENSMUSE00000486504	ENSMUSG00000020268	0.0047	0.1	0.32	0.44	720	52	730	72	0.98427	0.120981	-0.0228733	730	260	690	410	0	0	0.43	0.65	830	23	2000	83	0.42	0.021	-1.3	770	370	2000	1200	0.077	0.011	200	5.3e-29	1.4	0.23	0.00034	0.082	12	11	54832487	54832640	-1	Lyrm7	LYR motif containing 7 [Source:MGI Symbol;Acc:MGI:1922780]
ENSMUSE00000813987	ENSMUSG00000020268	0.59	0.16	0.5	0.61	610	67	810	110	0.745121	0.131252	-0.424454	590	310	730	450	0	0	0.43	0.65	830	23	2000	83	0.42	0.021	-1.3	770	370	2000	1200	-0.31	0.015	99	5.3e-29	1	0.23	0.00034	0.082	12	11	54826866	54827065	-1	Lyrm7	LYR motif containing 7 [Source:MGI Symbol;Acc:MGI:1922780]
ENSMUSE00000766853	ENSMUSG00000020268	0.0002	9.5e-07	0.63	0.57	860	120	3100	390	0.279846	0.0532383	-1.83729	690	290	2500	1100	0	0	0.43	0.65	830	23	2000	83	0.42	0.021	-1.3	770	370	2000	1200	-1.9	0.086	-350	5.3e-29	-0.56	0.23	0.00034	0.082	12	11	54848579	54849396	-1	Lyrm7	LYR motif containing 7 [Source:MGI Symbol;Acc:MGI:1922780]
ENSMUSE00000102807	ENSMUSG00000020268	9.5e-07	9.5e-07	0.28	0.33	890	55	2300	170	0.388326	0.0372847	-1.36466	790	260	2200	780	0	0	0.43	0.65	830	23	2000	83	0.42	0.021	-1.3	770	370	2000	1200	-1.4	0.66	-220	5.3e-29	-0.11	0.23	0.00034	0.082	12	11	54850345	54850415	-1	Lyrm7	LYR motif containing 7 [Source:MGI Symbol;Acc:MGI:1922780]
ENSMUSE00000764960	ENSMUSG00000020268	9.5e-07	9.5e-07	0.28	0.33	890	55	2300	170	0.388326	0.0372847	-1.36466	790	260	2200	780	0	0	0.43	0.65	830	23	2000	83	0.42	0.021	-1.3	770	370	2000	1200	-1.4	0.66	-220	5.3e-29	-0.11	0.23	0.00034	0.082	12	11	54850345	54850412	-1	Lyrm7	LYR motif containing 7 [Source:MGI Symbol;Acc:MGI:1922780]
ENSMUSE00000785792	ENSMUSG00000020268	9.5e-07	9.5e-07	0.28	0.33	890	55	2300	170	0.388326	0.0372847	-1.36466	790	260	2200	780	0	0	0.43	0.65	830	23	2000	83	0.42	0.021	-1.3	770	370	2000	1200	-1.4	0.66	-220	5.3e-29	-0.11	0.23	0.00034	0.082	12	11	54850174	54850415	-1	Lyrm7	LYR motif containing 7 [Source:MGI Symbol;Acc:MGI:1922780]
ENSMUSE00000811633	ENSMUSG00000020268	9.5e-07	9.5e-07	0.28	0.33	890	55	2300	170	0.388326	0.0372847	-1.36466	790	260	2200	780	0	0	0.43	0.65	830	23	2000	83	0.42	0.021	-1.3	770	370	2000	1200	-1.4	0.66	-220	5.3e-29	-0.11	0.23	0.00034	0.082	12	11	54850345	54850486	-1	Lyrm7	LYR motif containing 7 [Source:MGI Symbol;Acc:MGI:1922780]
ENSMUSE00000497151	ENSMUSG00000020268	3.1e-05	9.5e-07	0.38	0.31	1000	85	3000	210	0.329413	0.0362211	-1.60203	1100	410	2600	580	0	0	0.43	0.65	830	23	2000	83	0.42	0.021	-1.3	770	370	2000	1200	-1.3	0.73	-320	5.3e-29	0	0.23	0.00034	0.082	12	11	54840930	54841202	-1	Lyrm7	LYR motif containing 7 [Source:MGI Symbol;Acc:MGI:1922780]
ENSMUSE00000739175	ENSMUSG00000020268	3.1e-05	9.5e-07	0.38	0.31	1000	85	3000	210	0.329413	0.0362211	-1.60203	1100	410	2600	580	0	0	0.43	0.65	830	23	2000	83	0.42	0.021	-1.3	770	370	2000	1200	-1.3	0.73	-320	5.3e-29	0	0.23	0.00034	0.082	12	11	54839813	54841202	-1	Lyrm7	LYR motif containing 7 [Source:MGI Symbol;Acc:MGI:1922780]
ENSMUSE00000751510	ENSMUSG00000020268	3.1e-05	9.5e-07	0.38	0.31	1000	85	3000	210	0.329413	0.0362211	-1.60203	1100	410	2600	580	0	0	0.43	0.65	830	23	2000	83	0.42	0.021	-1.3	770	370	2000	1200	-1.3	0.73	-320	5.3e-29	0	0.23	0.00034	0.082	12	11	54839812	54841202	-1	Lyrm7	LYR motif containing 7 [Source:MGI Symbol;Acc:MGI:1922780]
ENSMUSE00000483698	ENSMUSG00000020268	0.88	0.98	0.56	0.41	470	59	410	37	1.16471	0.180378	0.219977	410	210	360	170	0	0	0.43	0.65	830	23	2000	83	0.42	0.021	-1.3	770	370	2000	1200	0.18	0.022	130	5.3e-29	NA	0.23	0.00034	0.082	12	11	54834575	54834857	-1	Lyrm7	LYR motif containing 7 [Source:MGI Symbol;Acc:MGI:1922780]
ENSMUSE00001198917	ENSMUSG00000041112	9.5e-07	9.5e-07	0.51	0.37	2600	300	1200	99	2.16919	0.305842	1.11716	2400	1000	1200	550	0	0	0.58	0.73	4000	180	6700	390	0.59	0.044	-0.75	3800	2000	6600	5200	1	0.016	890	1.7e-08	1.8	0.23	0.00034	0.082	6	13	20472726	20473287	1	Elmo1	engulfment and cell motility 1 [Source:MGI Symbol;Acc:MGI:2153044]
ENSMUSE00000333394	ENSMUSG00000041112	9.5e-07	9.5e-07	0.46	0.36	7000	720	14000	1100	0.517986	0.0676368	-0.949014	5600	1300	12000	2900	0	0	0.58	0.73	4000	180	6700	390	0.59	0.044	-0.75	3800	2000	6600	5200	-1.1	0.082	-3300	1.7e-08	-0.34	0.23	0.00034	0.082	6	13	20600180	20600257	1	Elmo1	engulfment and cell motility 1 [Source:MGI Symbol;Acc:MGI:2153044]
ENSMUSE00000116841	ENSMUSG00000041112	9.5e-07	9.5e-07	0.12	0.14	4400	120	8500	270	0.52534	0.0221888	-0.928677	4300	590	8600	1400	0	0	0.58	0.73	4000	180	6700	390	0.59	0.044	-0.75	3800	2000	6600	5200	-1	0.32	-1200	1.7e-08	-0.28	0.23	0.00034	0.082	6	13	20589644	20589726	1	Elmo1	engulfment and cell motility 1 [Source:MGI Symbol;Acc:MGI:2153044]
ENSMUSE00001036277	ENSMUSG00000041112	9.1e-13	9.1e-13	0.64	0.79	3400	340	5600	700	0.605496	0.0972933	-0.723811	2700	1500	3800	3100	0	0	0.58	0.73	4000	180	6700	390	0.59	0.044	-0.75	3800	2000	6600	5200	-0.45	0.055	-130	1.7e-08	0.28	0.23	0.00034	0.082	6	13	20605099	20608353	1	Elmo1	engulfment and cell motility 1 [Source:MGI Symbol;Acc:MGI:2153044]
ENSMUSE00001133613	ENSMUSG00000041112	9.1e-13	9.1e-13	0.64	0.79	3400	340	5600	700	0.605496	0.0972933	-0.723811	2700	1500	3800	3100	0	0	0.58	0.73	4000	180	6700	390	0.59	0.044	-0.75	3800	2000	6600	5200	-0.45	0.055	-130	1.7e-08	0.28	0.23	0.00034	0.082	6	13	20605099	20606528	1	Elmo1	engulfment and cell motility 1 [Source:MGI Symbol;Acc:MGI:2153044]
ENSMUSE00001147644	ENSMUSG00000041112	9.5e-07	9.5e-07	0.12	0.14	4400	120	8500	270	0.52534	0.0221888	-0.928677	4300	590	8600	1400	0	0	0.58	0.73	4000	180	6700	390	0.59	0.044	-0.75	3800	2000	6600	5200	-1	0.32	-1200	1.7e-08	-0.28	0.23	0.00034	0.082	6	13	20589644	20592444	1	Elmo1	engulfment and cell motility 1 [Source:MGI Symbol;Acc:MGI:2153044]
ENSMUSE00000377038	ENSMUSG00000040374	9.5e-07	9.5e-07	0.81	0.35	4900	890	11000	870	0.439097	0.0860794	-1.18739	3200	2300	12000	4100	0	0	0.77	0.86	3100	200	4400	320	0.72	0.069	-0.48	2300	1500	2900	2200	-1.9	0.0071	-3200	5.8e-07	-1.8	0.22	0.00036	0.086	6	3	5563165	5563272	-1	Pex2	peroxisomal biogenesis factor 2 [Source:MGI Symbol;Acc:MGI:107486]
ENSMUSE00000364078	ENSMUSG00000040374	3e-08	3e-08	0.52	0.47	1500	150	1400	130	1.02578	0.143006	0.0367282	1300	410	1300	790	0	0	0.77	0.86	3100	200	4400	320	0.72	0.069	-0.48	2300	1500	2900	2200	-0.005	0.2	120	5.8e-07	0.18	0.22	0.00036	0.086	6	3	5576038	5576239	-1	Pex2	peroxisomal biogenesis factor 2 [Source:MGI Symbol;Acc:MGI:107486]
ENSMUSE00000640208	ENSMUSG00000040374	9.5e-07	9.5e-07	0.29	0.25	2000	130	2400	130	0.817189	0.0693702	-0.291259	2100	690	2500	630	0	0	0.77	0.86	3100	200	4400	320	0.72	0.069	-0.48	2300	1500	2900	2200	-0.26	0.94	130	5.8e-07	-0.067	0.22	0.00036	0.086	6	3	5570487	5570629	-1	Pex2	peroxisomal biogenesis factor 2 [Source:MGI Symbol;Acc:MGI:107486]
ENSMUSE00000404751	ENSMUSG00000040374	9.5e-07	9.5e-07	0.32	0.29	1400	100	1600	100	0.885518	0.0843997	-0.175406	1400	510	1500	550	0	0	0.77	0.86	3100	200	4400	320	0.72	0.069	-0.48	2300	1500	2900	2200	-0.13	0.26	80	5.8e-07	0.057	0.22	0.00036	0.086	6	3	5562669	5562732	-1	Pex2	peroxisomal biogenesis factor 2 [Source:MGI Symbol;Acc:MGI:107486]
ENSMUSE00000313240	ENSMUSG00000040374	9.5e-07	9.5e-07	0.33	0.39	3700	280	4400	380	0.858302	0.0984563	-0.220443	3900	1500	4300	1800	0	0	0.77	0.86	3100	200	4400	320	0.72	0.069	-0.48	2300	1500	2900	2200	-0.14	0.21	270	5.8e-07	0.052	0.22	0.00036	0.086	6	3	5563620	5563729	-1	Pex2	peroxisomal biogenesis factor 2 [Source:MGI Symbol;Acc:MGI:107486]
ENSMUSE00001088890	ENSMUSG00000040374	2.9e-11	2.9e-11	0.44	0.42	4600	350	5400	380	0.867313	0.0887884	-0.205375	3900	2300	4600	2200	0	0	0.77	0.86	3100	200	4400	320	0.72	0.069	-0.48	2300	1500	2900	2200	-0.24	0.23	-94	5.8e-07	-0.052	0.22	0.00036	0.086	6	3	5560188	5561764	-1	Pex2	peroxisomal biogenesis factor 2 [Source:MGI Symbol;Acc:MGI:107486]
ENSMUSE00000374736	ENSMUSG00000067942	0.19	9.5e-07	0.61	0.26	640	88	1100	66	0.574326	0.0853589	-0.800058	510	160	1100	300	0	0	0.67	0.66	3300	200	2500	150	1.3	0.11	0.4	3000	2100	2000	1400	-1.2	0.0033	-510	2.4e-06	-1.5	0.22	0.00039	0.091	4	17	21011676	21011772	1	Zfp160	zinc finger protein 160 [Source:MGI Symbol;Acc:MGI:108187]
ENSMUSE00000554496	ENSMUSG00000067942	1.2e-12	1.2e-12	0.64	0.68	3500	280	2300	200	1.51718	0.175521	0.601396	3100	2000	1800	1200	0	0	0.67	0.66	3300	200	2500	150	1.3	0.11	0.4	3000	2100	2000	1400	0.77	0.063	210	2.4e-06	0.4	0.22	0.00039	0.091	4	17	21025461	21028852	1	Zfp160	zinc finger protein 160 [Source:MGI Symbol;Acc:MGI:108187]
ENSMUSE00000135743	ENSMUSG00000067942	9.5e-07	9.5e-07	0.21	0.5	3300	150	3000	330	1.10266	0.134171	0.140983	3000	790	2500	830	0	0	0.67	0.66	3300	200	2500	150	1.3	0.11	0.4	3000	2100	2000	1400	0.28	0.63	-380	2.4e-06	-0.091	0.22	0.00039	0.091	4	17	21020706	21020834	1	Zfp160	zinc finger protein 160 [Source:MGI Symbol;Acc:MGI:108187]
ENSMUSE00001044185	ENSMUSG00000067942	9.5e-07	9.5e-07	0.3	0.38	5200	350	3900	340	1.31995	0.144446	0.400485	4700	1400	3400	850	0	0	0.67	0.66	3300	200	2500	150	1.3	0.11	0.4	3000	2100	2000	1400	0.46	0.73	-180	2.4e-06	0.091	0.22	0.00039	0.091	4	17	21020072	21020198	1	Zfp160	zinc finger protein 160 [Source:MGI Symbol;Acc:MGI:108187]
ENSMUSE00000500813	ENSMUSG00000015962	9.8e-07	3e-07	0.6	0.42	1400	170	1100	91	1.26368	0.185404	0.337633	1300	650	1100	330	0	0	0.58	0.7	1000	49	2100	120	0.5	0.037	-0.99	870	510	1700	1400	0.3	0.027	470	8.8e-13	1.6	0.21	0.0004	0.091	6	1	177729814	177729961	1	1700016C15Rik	RIKEN cDNA 1700016C15 gene [Source:MGI Symbol;Acc:MGI:1916678]
ENSMUSE00000159989	ENSMUSG00000015962	8.9e-08	3e-08	0.4	0.53	1100	84	2100	220	0.497952	0.0656926	-1.00592	980	440	1700	790	0	0	0.58	0.7	1000	49	2100	120	0.5	0.037	-0.99	870	510	1700	1400	-0.79	0.43	34	8.8e-13	0.52	0.21	0.0004	0.091	6	1	177743254	177743426	1	1700016C15Rik	RIKEN cDNA 1700016C15 gene [Source:MGI Symbol;Acc:MGI:1916678]
ENSMUSE00000508074	ENSMUSG00000015962	1.5e-07	3e-08	0.34	0.54	850	57	2900	310	0.294709	0.0376842	-1.76264	790	200	2700	1800	0	0	0.58	0.7	1000	49	2100	120	0.5	0.037	-0.99	870	510	1700	1400	-1.8	0.04	-120	8.8e-13	-0.49	0.21	0.0004	0.091	6	1	177752916	177753035	1	1700016C15Rik	RIKEN cDNA 1700016C15 gene [Source:MGI Symbol;Acc:MGI:1916678]
ENSMUSE00000159988	ENSMUSG00000015962	1.3e-06	3e-08	0.59	0.43	1300	150	3000	260	0.417981	0.0613646	-1.25849	1100	810	2900	1500	0	0	0.58	0.7	1000	49	2100	120	0.5	0.037	-0.99	870	510	1700	1400	-1.4	0.28	-270	8.8e-13	-0.062	0.21	0.0004	0.091	6	1	177740995	177741090	1	1700016C15Rik	RIKEN cDNA 1700016C15 gene [Source:MGI Symbol;Acc:MGI:1916678]
ENSMUSE00000508990	ENSMUSG00000015962	1.5e-07	3e-08	0.44	0.49	1100	98	2700	270	0.409914	0.0540586	-1.28661	1100	590	2800	1100	0	0	0.58	0.7	1000	49	2100	120	0.5	0.037	-0.99	870	510	1700	1400	-1.3	0.42	44	8.8e-13	0	0.21	0.0004	0.091	6	1	177753172	177753324	1	1700016C15Rik	RIKEN cDNA 1700016C15 gene [Source:MGI Symbol;Acc:MGI:1916678]
ENSMUSE00000504792	ENSMUSG00000015962	0.25	0.47	0.39	0.42	560	43	540	46	1.03016	0.117205	0.0428681	500	210	510	210	0	0	0.58	0.7	1000	49	2100	120	0.5	0.037	-0.99	870	510	1700	1400	-0.033	0.031	120	8.8e-13	NA	0.21	0.0004	0.091	6	1	177733475	177733552	1	1700016C15Rik	RIKEN cDNA 1700016C15 gene [Source:MGI Symbol;Acc:MGI:1916678]
ENSMUSE00000189769	ENSMUSG00000029522	9.5e-07	9.5e-07	0.41	0.55	5100	460	12000	1500	0.422028	0.0646609	-1.24459	4400	1400	8600	4600	0	0	0.61	0.78	3200	130	16000	860	0.19	0.013	-2.4	2700	1500	10000	8500	-0.97	0.068	1400	1.1e-10	1.2	0.21	0.00041	0.091	8	5	115466266	115466320	1	Pla2g1b	phospholipase A2, group IB, pancreas [Source:MGI Symbol;Acc:MGI:101842]
ENSMUSE00000690359	ENSMUSG00000029522	9.5e-07	9.5e-07	0.41	0.55	5100	460	12000	1500	0.422028	0.0646609	-1.24459	4400	1400	8600	4600	0	0	0.61	0.78	3200	130	16000	860	0.19	0.013	-2.4	2700	1500	10000	8500	-0.97	0.068	1400	1.1e-10	1.2	0.21	0.00041	0.091	8	5	115466272	115466320	1	Pla2g1b	phospholipase A2, group IB, pancreas [Source:MGI Symbol;Acc:MGI:101842]
ENSMUSE00000807103	ENSMUSG00000029522	9.5e-07	9.5e-07	0.41	0.55	5100	460	12000	1500	0.422028	0.0646609	-1.24459	4400	1400	8600	4600	0	0	0.61	0.78	3200	130	16000	860	0.19	0.013	-2.4	2700	1500	10000	8500	-0.97	0.068	1400	1.1e-10	1.2	0.21	0.00041	0.091	8	5	115466262	115466320	1	Pla2g1b	phospholipase A2, group IB, pancreas [Source:MGI Symbol;Acc:MGI:101842]
ENSMUSE00000189767	ENSMUSG00000029522	9.3e-10	9.3e-10	0.61	0.84	2500	280	18000	2700	0.139515	0.0265606	-2.84151	1900	1400	15000	13000	0	0	0.61	0.78	3200	130	16000	860	0.19	0.013	-2.4	2700	1500	10000	8500	-3	0.059	-290	1.1e-10	-0.84	0.21	0.00041	0.091	8	5	115471993	115472120	1	Pla2g1b	phospholipase A2, group IB, pancreas [Source:MGI Symbol;Acc:MGI:101842]
ENSMUSE00000753876	ENSMUSG00000029522	2.9e-11	2.9e-11	0.48	0.76	3400	280	25000	3200	0.136637	0.0207738	-2.87158	3100	1400	19000	15000	0	0	0.61	0.78	3200	130	16000	860	0.19	0.013	-2.4	2700	1500	10000	8500	-2.6	0.033	510	1.1e-10	-0.48	0.21	0.00041	0.091	8	5	115470785	115470941	1	Pla2g1b	phospholipase A2, group IB, pancreas [Source:MGI Symbol;Acc:MGI:101842]
ENSMUSE00000812587	ENSMUSG00000029522	3.1e-05	3.1e-05	0.33	0.67	1800	150	15000	2600	0.119648	0.0230095	-3.06313	1900	710	8900	4000	0	0	0.61	0.78	3200	130	16000	860	0.19	0.013	-2.4	2700	1500	10000	8500	-2.2	0.031	150	1.1e-10	-0.068	0.21	0.00041	0.091	8	5	115474509	115474561	1	Pla2g1b	phospholipase A2, group IB, pancreas [Source:MGI Symbol;Acc:MGI:101842]
ENSMUSE00000189771	ENSMUSG00000029522	9.1e-13	9.1e-13	0.47	0.69	2200	160	16000	1700	0.140031	0.0185287	-2.83618	2100	810	9500	7400	0	0	0.61	0.78	3200	130	16000	860	0.19	0.013	-2.4	2700	1500	10000	8500	-2.2	0.033	-89	1.1e-10	0	0.21	0.00041	0.091	8	5	115474509	115474722	1	Pla2g1b	phospholipase A2, group IB, pancreas [Source:MGI Symbol;Acc:MGI:101842]
ENSMUSE00000726063	ENSMUSG00000029522	9.1e-13	9.1e-13	0.47	0.69	2200	160	16000	1700	0.140031	0.0185287	-2.83618	2100	810	9500	7400	0	0	0.61	0.78	3200	130	16000	860	0.19	0.013	-2.4	2700	1500	10000	8500	-2.2	0.033	-89	1.1e-10	0	0.21	0.00041	0.091	8	5	115474509	115474708	1	Pla2g1b	phospholipase A2, group IB, pancreas [Source:MGI Symbol;Acc:MGI:101842]
ENSMUSE00000113932	ENSMUSG00000005656	3.1e-05	3.1e-05	0.93	0.17	5300	1300	13000	590	0.399054	0.0971199	-1.32534	2400	1600	12000	1400	0	0	0.67	0.55	9100	470	13000	530	0.73	0.049	-0.46	8000	5700	11000	6300	-2.3	0.002	-6800	0.00049	-1.9	0.21	0.00042	0.091	11	12	54765584	54765679	-1	Snx6	sorting nexin 6 [Source:MGI Symbol;Acc:MGI:1919433]
ENSMUSE00000113934	ENSMUSG00000005656	3.1e-05	3.1e-05	0.36	0.31	8000	740	11000	840	0.761065	0.0929537	-0.393909	9200	3400	11000	3800	0	0	0.67	0.55	9100	470	13000	530	0.73	0.049	-0.46	8000	5700	11000	6300	-0.21	0.2	1700	0.00049	0.19	0.21	0.00042	0.091	11	12	54754290	54754376	-1	Snx6	sorting nexin 6 [Source:MGI Symbol;Acc:MGI:1919433]
ENSMUSE00000532236	ENSMUSG00000005656	3.1e-05	3.1e-05	0.75	0.69	14000	2700	17000	3100	0.809499	0.213617	-0.304899	8400	4300	10000	3500	0	0	0.67	0.55	9100	470	13000	530	0.73	0.049	-0.46	8000	5700	11000	6300	-0.29	0.4	1000	0.00049	0.11	0.21	0.00042	0.091	11	12	54763620	54763725	-1	Snx6	sorting nexin 6 [Source:MGI Symbol;Acc:MGI:1919433]
ENSMUSE00000365368	ENSMUSG00000005656	3.1e-05	3.1e-05	0.36	0.32	8400	780	10000	850	0.82056	0.10252	-0.285319	7000	1200	8700	1800	0	0	0.67	0.55	9100	470	13000	530	0.73	0.049	-0.46	8000	5700	11000	6300	-0.31	0.16	310	0.00049	0.088	0.21	0.00042	0.091	11	12	54784015	54784119	-1	Snx6	sorting nexin 6 [Source:MGI Symbol;Acc:MGI:1919433]
ENSMUSE00000113941	ENSMUSG00000005656	3.1e-05	3.1e-05	0.48	0.47	6200	760	8100	990	0.758494	0.131716	-0.39879	7100	3600	9900	2200	0	0	0.67	0.55	9100	470	13000	530	0.73	0.049	-0.46	8000	5700	11000	6300	-0.48	0.79	880	0.00049	-0.081	0.21	0.00042	0.091	11	12	54768019	54768142	-1	Snx6	sorting nexin 6 [Source:MGI Symbol;Acc:MGI:1919433]
ENSMUSE00000113939	ENSMUSG00000005656	3.1e-05	3.1e-05	0.31	0.33	5400	430	8500	740	0.627312	0.0736767	-0.672744	6200	1500	8600	4900	0	0	0.67	0.55	9100	470	13000	530	0.73	0.049	-0.46	8000	5700	11000	6300	-0.48	0.68	940	0.00049	-0.08	0.21	0.00042	0.091	11	12	54751782	54751867	-1	Snx6	sorting nexin 6 [Source:MGI Symbol;Acc:MGI:1919433]
ENSMUSE00000532238	ENSMUSG00000005656	3.1e-05	3.1e-05	0.35	0.28	15000	1400	19000	1400	0.776881	0.0902269	-0.364234	12000	2300	17000	2800	0	0	0.67	0.55	9100	470	13000	530	0.73	0.049	-0.46	8000	5700	11000	6300	-0.46	0.3	180	0.00049	-0.058	0.21	0.00042	0.091	11	12	54770719	54770840	-1	Snx6	sorting nexin 6 [Source:MGI Symbol;Acc:MGI:1919433]
ENSMUSE00000113940	ENSMUSG00000005656	3.1e-05	3.1e-05	0.12	0.12	16000	520	21000	650	0.780545	0.0344235	-0.357446	17000	1700	21000	2800	0	0	0.67	0.55	9100	470	13000	530	0.73	0.049	-0.46	8000	5700	11000	6300	-0.36	0.15	2400	0.00049	0.034	0.21	0.00042	0.091	11	12	54760399	54760474	-1	Snx6	sorting nexin 6 [Source:MGI Symbol;Acc:MGI:1919433]
ENSMUSE00000113933	ENSMUSG00000005656	3.1e-05	3.1e-05	0.81	0.79	5100	1100	7000	1400	0.734504	0.214058	-0.445157	3000	1500	4000	1800	0	0	0.67	0.55	9100	470	13000	530	0.73	0.049	-0.46	8000	5700	11000	6300	-0.42	0.82	250	0.00049	-0.028	0.21	0.00042	0.091	11	12	54751941	54752100	-1	Snx6	sorting nexin 6 [Source:MGI Symbol;Acc:MGI:1919433]
ENSMUSE00000654963	ENSMUSG00000005656	3.1e-05	3.1e-05	0.28	0.35	4100	300	6700	600	0.613158	0.0707732	-0.70567	4500	1100	5900	2100	0	0	0.67	0.55	9100	470	13000	530	0.73	0.049	-0.46	8000	5700	11000	6300	-0.4	0.52	570	0.00049	0.0014	0.21	0.00042	0.091	11	12	54746349	54747059	-1	Snx6	sorting nexin 6 [Source:MGI Symbol;Acc:MGI:1919433]
ENSMUSE00000113937	ENSMUSG00000005656	3.1e-05	3.1e-05	0.17	0.16	13000	550	16000	650	0.774953	0.0464882	-0.36782	13000	1900	17000	1900	0	0	0.67	0.55	9100	470	13000	530	0.73	0.049	-0.46	8000	5700	11000	6300	-0.4	0.45	1600	0.00049	0	0.21	0.00042	0.091	11	12	54757036	54757075	-1	Snx6	sorting nexin 6 [Source:MGI Symbol;Acc:MGI:1919433]
ENSMUSE00000158898	ENSMUSG00000026420	0.65	0.00029	0.3	0.69	500	34	1800	280	0.276582	0.046827	-1.85422	470	110	1500	1600	5.3e-08	2.6e-13	0.96	0.89	950	77	1100	85	0.84	0.093	-0.25	630	340	740	430	-1.7	0.041	-87	9.1e-05	-1.7	0.21	0.00042	0.091	6	1	130884788	130884850	-1	Il24	interleukin 24 [Source:MGI Symbol;Acc:MGI:2135548]
ENSMUSE00000713121	ENSMUSG00000026420	0.021	0.0096	0.67	0.67	730	77	710	75	1.01764	0.152552	0.0252202	630	380	550	260	5.3e-08	2.6e-13	0.96	0.89	950	77	1100	85	0.84	0.093	-0.25	630	340	740	430	0.19	0.025	110	9.1e-05	0.21	0.21	0.00042	0.091	6	1	130882074	130882538	-1	Il24	interleukin 24 [Source:MGI Symbol;Acc:MGI:2135548]
ENSMUSE00000158894	ENSMUSG00000026420	0.32	0.062	0.47	0.43	580	61	680	66	0.849314	0.120803	-0.235631	510	250	590	230	5.3e-08	2.6e-13	0.96	0.89	950	77	1100	85	0.84	0.093	-0.25	630	340	740	430	-0.21	0.94	-28	9.1e-05	-0.19	0.21	0.00042	0.091	6	1	130883334	130883408	-1	Il24	interleukin 24 [Source:MGI Symbol;Acc:MGI:2135548]
ENSMUSE00000711458	ENSMUSG00000026420	1.3e-05	1.3e-05	0.65	0.65	2300	340	2300	340	1.00766	0.207176	0.0110113	2400	1900	2300	2200	5.3e-08	2.6e-13	0.96	0.89	950	77	1100	85	0.84	0.093	-0.25	630	340	740	430	0.059	0.2	280	9.1e-05	0.074	0.21	0.00042	0.091	6	1	130887252	130887454	-1	Il24	interleukin 24 [Source:MGI Symbol;Acc:MGI:2135548]
ENSMUSE00000158895	ENSMUSG00000026420	0.0077	0.00043	0.46	0.36	690	71	710	57	0.968719	0.126591	-0.0458501	610	230	620	190	5.3e-08	2.6e-13	0.96	0.89	950	77	1100	85	0.84	0.093	-0.25	630	340	740	430	-0.034	0.6	42	9.1e-05	-0.019	0.21	0.00042	0.091	6	1	130883834	130883992	-1	Il24	interleukin 24 [Source:MGI Symbol;Acc:MGI:2135548]
ENSMUSE00001039822	ENSMUSG00000026420	0.00013	1.3e-05	0.65	0.35	1100	160	960	76	1.1495	0.190438	0.201007	1000	430	1000	400	5.3e-08	2.6e-13	0.96	0.89	950	77	1100	85	0.84	0.093	-0.25	630	340	740	430	0.0034	0.15	86	9.1e-05	0.019	0.21	0.00042	0.091	6	1	130885577	130885770	-1	Il24	interleukin 24 [Source:MGI Symbol;Acc:MGI:2135548]
ENSMUSE00000703228	ENSMUSG00000002617	0.00031	0.0051	0.68	0.98	2600	450	1600	410	1.57927	0.487736	0.659262	2800	2700	600	310	0	0	0.75	0.85	2300	110	2000	110	1.1	0.082	0.15	1900	1500	1400	1300	2.2	0.021	1300	0.55	1.9	0.2	0.00045	0.097	10	17	23191677	23191802	-1	Zfp40	zinc finger protein 40 [Source:MGI Symbol;Acc:MGI:99185]
ENSMUSE00000739206	ENSMUSG00000002617	9.3e-10	9.3e-10	0.46	0.43	4000	340	4200	330	0.960957	0.110687	-0.0574557	3800	2000	3900	1900	0	0	0.75	0.85	2300	110	2000	110	1.1	0.082	0.15	1900	1500	1400	1300	-0.066	0.1	-390	0.55	-0.42	0.2	0.00045	0.097	10	17	23174876	23177364	-1	Zfp40	zinc finger protein 40 [Source:MGI Symbol;Acc:MGI:99185]
ENSMUSE00000536170	ENSMUSG00000002617	6e-05	0.00024	0.62	0.61	1300	160	1100	140	1.1468	0.199969	0.197617	1000	860	1000	770	0	0	0.75	0.85	2300	110	2000	110	1.1	0.082	0.15	1900	1500	1400	1300	-0.011	0.29	-100	0.55	-0.37	0.2	0.00045	0.097	10	17	23191345	23191435	-1	Zfp40	zinc finger protein 40 [Source:MGI Symbol;Acc:MGI:99185]
ENSMUSE00000725187	ENSMUSG00000002617	6e-05	0.00024	0.62	0.61	1300	160	1100	140	1.1468	0.199969	0.197617	1000	860	1000	770	0	0	0.75	0.85	2300	110	2000	110	1.1	0.082	0.15	1900	1500	1400	1300	-0.011	0.29	-100	0.55	-0.37	0.2	0.00045	0.097	10	17	23191345	23191508	-1	Zfp40	zinc finger protein 40 [Source:MGI Symbol;Acc:MGI:99185]
ENSMUSE00000779085	ENSMUSG00000002617	4.1e-08	8.4e-06	0.78	0.86	1800	220	1300	180	1.34883	0.24801	0.431711	1400	1300	870	630	0	0	0.75	0.85	2300	110	2000	110	1.1	0.082	0.15	1900	1500	1400	1300	0.64	0.099	230	0.55	0.29	0.2	0.00045	0.097	10	17	23191346	23191802	-1	Zfp40	zinc finger protein 40 [Source:MGI Symbol;Acc:MGI:99185]
ENSMUSE00000495146	ENSMUSG00000002617	2.8e-14	2.8e-14	0.54	0.54	3400	270	3400	280	0.98403	0.112802	-0.0232252	2900	1800	2700	1400	0	0	0.75	0.85	2300	110	2000	110	1.1	0.082	0.15	1900	1500	1400	1300	0.066	0.28	-200	0.55	-0.29	0.2	0.00045	0.097	10	17	23173869	23177364	-1	Zfp40	zinc finger protein 40 [Source:MGI Symbol;Acc:MGI:99185]
ENSMUSE00000787147	ENSMUSG00000002617	3.1e-05	3.1e-05	0.29	0.35	2900	210	2200	190	1.32068	0.153128	0.401281	3100	920	2200	700	0	0	0.75	0.85	2300	110	2000	110	1.1	0.082	0.15	1900	1500	1400	1300	0.47	0.26	300	0.55	0.11	0.2	0.00045	0.097	10	17	23178275	23178539	-1	Zfp40	zinc finger protein 40 [Source:MGI Symbol;Acc:MGI:99185]
ENSMUSE00000792134	ENSMUSG00000002617	0.0075	0.0075	0.65	0.52	1200	200	980	130	1.24549	0.265919	0.316714	1300	700	1000	490	0	0	0.75	0.85	2300	110	2000	110	1.1	0.082	0.15	1900	1500	1400	1300	0.36	0.63	99	0.55	0	0.2	0.00045	0.097	10	17	23193075	23193252	-1	Zfp40	zinc finger protein 40 [Source:MGI Symbol;Acc:MGI:99185]
ENSMUSE00000797675	ENSMUSG00000002617	0.0075	0.0075	0.65	0.52	1200	200	980	130	1.24549	0.265919	0.316714	1300	700	1000	490	0	0	0.75	0.85	2300	110	2000	110	1.1	0.082	0.15	1900	1500	1400	1300	0.36	0.63	99	0.55	0	0.2	0.00045	0.097	10	17	23193075	23193251	-1	Zfp40	zinc finger protein 40 [Source:MGI Symbol;Acc:MGI:99185]
ENSMUSE00000811831	ENSMUSG00000002617	0.0075	0.0075	0.65	0.52	1200	200	980	130	1.24549	0.265919	0.316714	1300	700	1000	490	0	0	0.75	0.85	2300	110	2000	110	1.1	0.082	0.15	1900	1500	1400	1300	0.36	0.63	99	0.55	0	0.2	0.00045	0.097	10	17	23193075	23193210	-1	Zfp40	zinc finger protein 40 [Source:MGI Symbol;Acc:MGI:99185]
ENSMUSE00001086312	ENSMUSG00000025236	9.5e-07	9.5e-07	0.22	0.2	2200	110	9400	410	0.233272	0.0152451	-2.09991	2200	370	9100	2000	0	0	0.49	0.69	2400	99	4000	230	0.61	0.044	-0.72	2200	900	3200	2000	-2.1	0.0028	-1900	3.5e-11	-1.7	0.19	0.00054	0.11	7	9	59303489	59303551	1	Adpgk	ADP-dependent glucokinase [Source:MGI Symbol;Acc:MGI:1919391]
ENSMUSE00000500606	ENSMUSG00000025236	9.5e-07	9.5e-07	0.6	0.61	2900	390	3500	470	0.840623	0.160941	-0.25047	2900	2400	2900	2800	0	0	0.49	0.69	2400	99	4000	230	0.61	0.044	-0.72	2200	900	3200	2000	-0.0022	0.069	460	3.5e-11	0.36	0.19	0.00054	0.11	7	9	59313753	59313851	1	Adpgk	ADP-dependent glucokinase [Source:MGI Symbol;Acc:MGI:1919391]
ENSMUSE00000908833	ENSMUSG00000025236	0.00035	4.1e-05	0.44	0.4	1300	130	1500	130	0.874022	0.115833	-0.194258	1400	720	1600	400	0	0	0.49	0.69	2400	99	4000	230	0.61	0.044	-0.72	2200	900	3200	2000	-0.16	0.1	150	3.5e-11	0.2	0.19	0.00054	0.11	7	9	59291572	59291866	1	Adpgk	ADP-dependent glucokinase [Source:MGI Symbol;Acc:MGI:1919391]
ENSMUSE00000352147	ENSMUSG00000025236	9.5e-07	9.5e-07	0.41	0.43	2000	180	2200	210	0.908089	0.121655	-0.139095	1600	460	1900	590	0	0	0.49	0.69	2400	99	4000	230	0.61	0.044	-0.72	2200	900	3200	2000	-0.19	0.091	130	3.5e-11	0.17	0.19	0.00054	0.11	7	9	59314731	59316199	1	Adpgk	ADP-dependent glucokinase [Source:MGI Symbol;Acc:MGI:1919391]
ENSMUSE00001015239	ENSMUSG00000025236	9.5e-07	9.5e-07	0.48	0.44	3200	340	4300	420	0.746466	0.108358	-0.421852	3300	2200	4400	2200	0	0	0.49	0.69	2400	99	4000	230	0.61	0.044	-0.72	2200	900	3200	2000	-0.43	0.67	280	3.5e-11	-0.075	0.19	0.00054	0.11	7	9	59310228	59310348	1	Adpgk	ADP-dependent glucokinase [Source:MGI Symbol;Acc:MGI:1919391]
ENSMUSE00001017614	ENSMUSG00000025236	9.5e-07	9.5e-07	0.17	0.14	2500	97	3300	110	0.761142	0.0382901	-0.393763	2500	300	3200	320	0	0	0.49	0.69	2400	99	4000	230	0.61	0.044	-0.72	2200	900	3200	2000	-0.36	0.25	150	3.5e-11	-0.0058	0.19	0.00054	0.11	7	9	59313040	59313236	1	Adpgk	ADP-dependent glucokinase [Source:MGI Symbol;Acc:MGI:1919391]
ENSMUSE00001038327	ENSMUSG00000025236	9.5e-07	9.5e-07	0.29	0.21	2700	170	3500	170	0.770573	0.0611932	-0.375996	2800	750	3600	820	0	0	0.49	0.69	2400	99	4000	230	0.61	0.044	-0.72	2200	900	3200	2000	-0.36	0.23	90	3.5e-11	0	0.19	0.00054	0.11	7	9	59297526	59297751	1	Adpgk	ADP-dependent glucokinase [Source:MGI Symbol;Acc:MGI:1919391]
ENSMUSE00000546354	ENSMUSG00000041731	3.1e-05	0.018	0.46	0.47	2500	300	720	87	3.53102	0.597199	1.82009	2900	1100	590	260	0	0.00024	0.63	0.45	1300	70	730	29	1.7	0.12	0.8	1100	580	610	280	2.3	0.014	1500	3.2e-05	1.6	0.19	0.00059	0.12	7	19	24815658	24815812	-1	Pgm5	phosphoglucomutase 5 [Source:MGI Symbol;Acc:MGI:1925668]
ENSMUSE00000504226	ENSMUSG00000041731	3.1e-05	0.64	0.41	0.44	1300	140	570	65	2.23599	0.347881	1.16091	1100	310	510	170	0	0.00024	0.63	0.45	1300	70	730	29	1.7	0.12	0.8	1100	580	610	280	1.2	0.15	4	3.2e-05	0.48	0.19	0.00059	0.12	7	19	24816411	24816601	-1	Pgm5	phosphoglucomutase 5 [Source:MGI Symbol;Acc:MGI:1925668]
ENSMUSE00000723061	ENSMUSG00000041731	0.0034	0.021	0.54	0.41	1100	160	910	96	1.2543	0.219453	0.326885	1200	480	880	480	0	0.00024	0.63	0.45	1300	70	730	29	1.7	0.12	0.8	1100	580	610	280	0.39	0.2	-150	3.2e-05	-0.3	0.19	0.00059	0.12	7	19	24861529	24861855	-1	Pgm5	phosphoglucomutase 5 [Source:MGI Symbol;Acc:MGI:1925668]
ENSMUSE00000723679	ENSMUSG00000041731	0.0034	0.021	0.54	0.41	1100	160	910	96	1.2543	0.219453	0.326885	1200	480	880	480	0	0.00024	0.63	0.45	1300	70	730	29	1.7	0.12	0.8	1100	580	610	280	0.39	0.2	-150	3.2e-05	-0.3	0.19	0.00059	0.12	7	19	24861529	24861652	-1	Pgm5	phosphoglucomutase 5 [Source:MGI Symbol;Acc:MGI:1925668]
ENSMUSE00000795704	ENSMUSG00000041731	0.0034	0.021	0.54	0.41	1100	160	910	96	1.2543	0.219453	0.326885	1200	480	880	480	0	0.00024	0.63	0.45	1300	70	730	29	1.7	0.12	0.8	1100	580	610	280	0.39	0.2	-150	3.2e-05	-0.3	0.19	0.00059	0.12	7	19	24861529	24861687	-1	Pgm5	phosphoglucomutase 5 [Source:MGI Symbol;Acc:MGI:1925668]
ENSMUSE00000771723	ENSMUSG00000041731	8.1e-05	0.38	0.54	0.37	1000	110	600	45	1.65858	0.217505	0.729951	1000	610	580	220	0	0.00024	0.63	0.45	1300	70	730	29	1.7	0.12	0.8	1100	580	610	280	0.79	0.52	160	3.2e-05	0.1	0.19	0.00059	0.12	7	19	24816231	24816601	-1	Pgm5	phosphoglucomutase 5 [Source:MGI Symbol;Acc:MGI:1925668]
ENSMUSE00000764488	ENSMUSG00000041731	2.6e-06	0.12	0.5	0.38	1000	91	630	43	1.59817	0.182939	0.676421	940	510	580	230	0	0.00024	0.63	0.45	1300	70	730	29	1.7	0.12	0.8	1100	580	610	280	0.69	0.32	43	3.2e-05	0	0.19	0.00059	0.12	7	19	24816130	24816601	-1	Pgm5	phosphoglucomutase 5 [Source:MGI Symbol;Acc:MGI:1925668]
ENSMUSE00000371478	ENSMUSG00000026307	3.1e-05	3.1e-05	0.83	0.61	4400	950	5800	920	0.764808	0.203442	-0.38683	2300	730	7300	2900	0	0	0.69	0.71	11000	470	8900	380	1.3	0.076	0.33	10000	6200	8000	5000	-1.7	0.0029	-2400	1	-2.1	0.19	0.00059	0.12	18	1	91320077	91321075	1	Scly	selenocysteine lyase [Source:MGI Symbol;Acc:MGI:1355310]
ENSMUSE00000776097	ENSMUSG00000026307	3.1e-05	3.1e-05	0.57	0.56	12000	1700	9200	1300	1.29332	0.267769	0.371076	14000	5700	11000	5100	0	0	0.69	0.71	11000	470	8900	380	1.3	0.076	0.33	10000	6200	8000	5000	0.27	0.66	-830	1	-0.18	0.19	0.00059	0.12	18	1	91300511	91300640	1	Scly	selenocysteine lyase [Source:MGI Symbol;Acc:MGI:1355310]
ENSMUSE00000820981	ENSMUSG00000026307	3.1e-05	3.1e-05	0.43	0.43	25000	2800	20000	2200	1.246	0.197376	0.317305	29000	12000	23000	6500	0	0	0.69	0.71	11000	470	8900	380	1.3	0.076	0.33	10000	6200	8000	5000	0.31	0.14	-26	1	-0.15	0.19	0.00059	0.12	18	1	91308293	91308441	1	Scly	selenocysteine lyase [Source:MGI Symbol;Acc:MGI:1355310]
ENSMUSE00000289326	ENSMUSG00000026307	3.1e-05	3.1e-05	0.51	0.53	17000	2300	14000	1900	1.26299	0.239658	0.336848	12000	2600	9900	3200	0	0	0.69	0.71	11000	470	8900	380	1.3	0.076	0.33	10000	6200	8000	5000	0.31	0.17	-2100	1	-0.14	0.19	0.00059	0.12	18	1	91319038	91319113	1	Scly	selenocysteine lyase [Source:MGI Symbol;Acc:MGI:1355310]
ENSMUSE00000157800	ENSMUSG00000026307	3.1e-05	3.1e-05	0.14	0.24	14000	490	11000	700	1.21044	0.0861026	0.275531	14000	1600	11000	3100	0	0	0.69	0.71	11000	470	8900	380	1.3	0.076	0.33	10000	6200	8000	5000	0.32	0.33	-2100	1	-0.14	0.19	0.00059	0.12	18	1	91309797	91309903	1	Scly	selenocysteine lyase [Source:MGI Symbol;Acc:MGI:1355310]
ENSMUSE00000796837	ENSMUSG00000026307	3.1e-05	3.1e-05	0.14	0.24	14000	490	11000	700	1.21044	0.0861026	0.275531	14000	1600	11000	3100	0	0	0.69	0.71	11000	470	8900	380	1.3	0.076	0.33	10000	6200	8000	5000	0.32	0.33	-2100	1	-0.14	0.19	0.00059	0.12	18	1	91309797	91309872	1	Scly	selenocysteine lyase [Source:MGI Symbol;Acc:MGI:1355310]
ENSMUSE00000807031	ENSMUSG00000026307	3.1e-05	3.1e-05	0.14	0.24	14000	490	11000	700	1.21044	0.0861026	0.275531	14000	1600	11000	3100	0	0	0.69	0.71	11000	470	8900	380	1.3	0.076	0.33	10000	6200	8000	5000	0.32	0.33	-2100	1	-0.14	0.19	0.00059	0.12	18	1	91309797	91311330	1	Scly	selenocysteine lyase [Source:MGI Symbol;Acc:MGI:1355310]
ENSMUSE00000836700	ENSMUSG00000026307	3.1e-05	3.1e-05	0.14	0.24	14000	490	11000	700	1.21044	0.0861026	0.275531	14000	1600	11000	3100	0	0	0.69	0.71	11000	470	8900	380	1.3	0.076	0.33	10000	6200	8000	5000	0.32	0.33	-2100	1	-0.14	0.19	0.00059	0.12	18	1	91309797	91309851	1	Scly	selenocysteine lyase [Source:MGI Symbol;Acc:MGI:1355310]
ENSMUSE00000771450	ENSMUSG00000026307	3.1e-05	3.1e-05	0.42	0.45	13000	1400	9400	1100	1.32727	0.212273	0.408466	15000	3400	9900	5300	0	0	0.69	0.71	11000	470	8900	380	1.3	0.076	0.33	10000	6200	8000	5000	0.59	0.27	840	1	0.13	0.19	0.00059	0.12	18	1	91305274	91305436	1	Scly	selenocysteine lyase [Source:MGI Symbol;Acc:MGI:1355310]
ENSMUSE00000157797	ENSMUSG00000026307	3.1e-05	3.1e-05	0.24	0.29	23000	1500	18000	1400	1.26523	0.124533	0.3394	27000	4100	18000	6000	0	0	0.69	0.71	11000	470	8900	380	1.3	0.076	0.33	10000	6200	8000	5000	0.53	0.9	440	1	0.073	0.19	0.00059	0.12	18	1	91317592	91317691	1	Scly	selenocysteine lyase [Source:MGI Symbol;Acc:MGI:1355310]
ENSMUSE00000408343	ENSMUSG00000026307	0.0042	0.0042	0.69	0.67	4900	880	3700	650	1.32418	0.329264	0.405096	6900	1600	4800	1800	0	0	0.69	0.71	11000	470	8900	380	1.3	0.076	0.33	10000	6200	8000	5000	0.52	0.56	310	1	0.06	0.19	0.00059	0.12	18	1	91298360	91298448	1	Scly	selenocysteine lyase [Source:MGI Symbol;Acc:MGI:1355310]
ENSMUSE00000730451	ENSMUSG00000026307	0.0042	0.0042	0.69	0.67	4900	880	3700	650	1.32418	0.329264	0.405096	6900	1600	4800	1800	0	0	0.69	0.71	11000	470	8900	380	1.3	0.076	0.33	10000	6200	8000	5000	0.52	0.56	310	1	0.06	0.19	0.00059	0.12	18	1	91298338	91298448	1	Scly	selenocysteine lyase [Source:MGI Symbol;Acc:MGI:1355310]
ENSMUSE00000752748	ENSMUSG00000026307	0.0042	0.0042	0.69	0.67	4900	880	3700	650	1.32418	0.329264	0.405096	6900	1600	4800	1800	0	0	0.69	0.71	11000	470	8900	380	1.3	0.076	0.33	10000	6200	8000	5000	0.52	0.56	310	1	0.06	0.19	0.00059	0.12	18	1	91298369	91298448	1	Scly	selenocysteine lyase [Source:MGI Symbol;Acc:MGI:1355310]
ENSMUSE00000760705	ENSMUSG00000026307	0.0042	0.0042	0.69	0.67	4900	880	3700	650	1.32418	0.329264	0.405096	6900	1600	4800	1800	0	0	0.69	0.71	11000	470	8900	380	1.3	0.076	0.33	10000	6200	8000	5000	0.52	0.56	310	1	0.06	0.19	0.00059	0.12	18	1	91298370	91298448	1	Scly	selenocysteine lyase [Source:MGI Symbol;Acc:MGI:1355310]
ENSMUSE00000801907	ENSMUSG00000026307	0.0042	0.0042	0.69	0.67	4900	880	3700	650	1.32418	0.329264	0.405096	6900	1600	4800	1800	0	0	0.69	0.71	11000	470	8900	380	1.3	0.076	0.33	10000	6200	8000	5000	0.52	0.56	310	1	0.06	0.19	0.00059	0.12	18	1	91298368	91298448	1	Scly	selenocysteine lyase [Source:MGI Symbol;Acc:MGI:1355310]
ENSMUSE00000828989	ENSMUSG00000026307	3.1e-05	3.1e-05	0.54	0.58	7400	1000	5100	770	1.43857	0.295703	0.524639	5200	980	3700	1800	0	0	0.69	0.71	11000	470	8900	380	1.3	0.076	0.33	10000	6200	8000	5000	0.5	0.23	-660	1	0.047	0.19	0.00059	0.12	18	1	91302769	91303511	1	Scly	selenocysteine lyase [Source:MGI Symbol;Acc:MGI:1355310]
ENSMUSE00000836035	ENSMUSG00000026307	3.1e-05	3.1e-05	0.54	0.58	7400	1000	5100	770	1.43857	0.295703	0.524639	5200	980	3700	1800	0	0	0.69	0.71	11000	470	8900	380	1.3	0.076	0.33	10000	6200	8000	5000	0.5	0.23	-660	1	0.047	0.19	0.00059	0.12	18	1	91302773	91302869	1	Scly	selenocysteine lyase [Source:MGI Symbol;Acc:MGI:1355310]
ENSMUSE00000157799	ENSMUSG00000026307	3.1e-05	3.1e-05	0.32	0.33	12000	1000	9000	760	1.36075	0.161285	0.444401	10000	2700	7900	2400	0	0	0.69	0.71	11000	470	8900	380	1.3	0.076	0.33	10000	6200	8000	5000	0.41	0.45	-1100	1	-0.047	0.19	0.00059	0.12	18	1	91315489	91315525	1	Scly	selenocysteine lyase [Source:MGI Symbol;Acc:MGI:1355310]
ENSMUSE00000599808	ENSMUSG00000052833	3.1e-05	3.1e-05	1	0.67	5700	1500	5600	970	1.02824	0.323956	0.0401823	2000	1300	5000	5200	0	0	0.71	0.63	5700	400	4500	270	1.3	0.12	0.35	4400	3200	3600	2700	-1.3	0.0077	-1800	0.57	-1.7	0.19	0.00059	0.12	7	7	16327053	16327929	-1	Sae1	SUMO1 activating enzyme subunit 1 [Source:MGI Symbol;Acc:MGI:1929264]
ENSMUSE00000433769	ENSMUSG00000052833	3.1e-05	3.1e-05	0.59	0.56	6200	940	4400	640	1.3938	0.29153	0.47902	5500	4300	4100	3200	0	0	0.71	0.63	5700	400	4500	270	1.3	0.12	0.35	4400	3200	3600	2700	0.44	0.51	58	0.57	0.1	0.19	0.00059	0.12	7	7	16368509	16368651	-1	Sae1	SUMO1 activating enzyme subunit 1 [Source:MGI Symbol;Acc:MGI:1929264]
ENSMUSE00000433802	ENSMUSG00000052833	3.1e-05	3.1e-05	0.3	0.23	2500	190	2100	120	1.19674	0.115324	0.259108	2500	640	2100	610	0	0	0.71	0.63	5700	400	4500	270	1.3	0.12	0.35	4400	3200	3600	2700	0.27	0.42	-19	0.57	-0.063	0.19	0.00059	0.12	7	7	16387641	16387797	-1	Sae1	SUMO1 activating enzyme subunit 1 [Source:MGI Symbol;Acc:MGI:1929264]
ENSMUSE00000433775	ENSMUSG00000052833	3.1e-05	3.1e-05	0.56	0.55	3800	540	3100	450	1.20812	0.244648	0.272765	4000	3100	3300	2600	0	0	0.71	0.63	5700	400	4500	270	1.3	0.12	0.35	4400	3200	3600	2700	0.28	0.63	31	0.57	-0.058	0.19	0.00059	0.12	7	7	16370287	16370460	-1	Sae1	SUMO1 activating enzyme subunit 1 [Source:MGI Symbol;Acc:MGI:1929264]
ENSMUSE00000599812	ENSMUSG00000052833	3.1e-05	3.1e-05	0.39	0.38	9000	910	6800	650	1.32745	0.186516	0.408653	9500	4600	7300	3600	0	0	0.71	0.63	5700	400	4500	270	1.3	0.12	0.35	4400	3200	3600	2700	0.39	0.43	740	0.57	0.053	0.19	0.00059	0.12	7	7	16336694	16336838	-1	Sae1	SUMO1 activating enzyme subunit 1 [Source:MGI Symbol;Acc:MGI:1929264]
ENSMUSE00000433470	ENSMUSG00000052833	3.1e-05	3.1e-05	0.52	0.53	8600	1100	6000	830	1.42202	0.272686	0.507942	9800	4500	7600	1900	0	0	0.71	0.63	5700	400	4500	270	1.3	0.12	0.35	4400	3200	3600	2700	0.36	0.44	1000	0.57	0.021	0.19	0.00059	0.12	7	7	16366807	16366906	-1	Sae1	SUMO1 activating enzyme subunit 1 [Source:MGI Symbol;Acc:MGI:1929264]
ENSMUSE00000433467	ENSMUSG00000052833	3.1e-05	3.1e-05	0.15	0.098	4300	170	3400	86	1.27053	0.0587353	0.34543	4400	660	3500	330	0	0	0.71	0.63	5700	400	4500	270	1.3	0.12	0.35	4400	3200	3600	2700	0.34	0.19	340	0.57	0	0.19	0.00059	0.12	7	7	16359036	16359141	-1	Sae1	SUMO1 activating enzyme subunit 1 [Source:MGI Symbol;Acc:MGI:1929264]
ENSMUSE00000565027	ENSMUSG00000068758	3.1e-05	3.1e-05	0.46	0.24	4600	540	1400	83	3.35898	0.445324	1.74803	5900	1400	1200	290	0	0	0.84	0.83	3000	200	1900	130	1.5	0.15	0.63	2000	1600	1400	590	2.3	0.015	3700	7.1e-05	1.7	0.18	0.0006	0.12	10	14	14349243	14349372	1	Il3ra	interleukin 3 receptor, alpha chain [Source:MGI Symbol;Acc:MGI:96553]
ENSMUSE00000565026	ENSMUSG00000068758	3.1e-05	3.1e-05	0.38	0.24	3300	320	1600	100	2.0683	0.239192	1.04844	4000	790	1600	400	0	0	0.84	0.83	3000	200	1900	130	1.5	0.15	0.63	2000	1600	1400	590	1.3	0.028	1700	7.1e-05	0.75	0.18	0.0006	0.12	10	14	14350035	14350267	1	Il3ra	interleukin 3 receptor, alpha chain [Source:MGI Symbol;Acc:MGI:96553]
ENSMUSE00000565029	ENSMUSG00000068758	3.1e-05	3.1e-05	0.91	0.85	5000	1200	2700	600	1.86251	0.598244	0.897246	2500	1200	1300	250	0	0	0.84	0.83	3000	200	1900	130	1.5	0.15	0.63	2000	1600	1400	590	0.98	0.12	210	7.1e-05	0.45	0.18	0.0006	0.12	10	14	14347914	14348068	1	Il3ra	interleukin 3 receptor, alpha chain [Source:MGI Symbol;Acc:MGI:96553]
ENSMUSE00000565024	ENSMUSG00000068758	0.36	0.97	0.18	0.21	590	28	540	29	1.09658	0.0789804	0.133012	590	98	550	120	0	0	0.84	0.83	3000	200	1900	130	1.5	0.15	0.63	2000	1600	1400	590	0.11	0.11	-99	7.1e-05	-0.43	0.18	0.0006	0.12	10	14	14350688	14350806	1	Il3ra	interleukin 3 receptor, alpha chain [Source:MGI Symbol;Acc:MGI:96553]
ENSMUSE00000565018	ENSMUSG00000068758	3.1e-05	9.2e-05	0.27	0.31	1200	83	1200	95	1.02092	0.107254	0.0298655	1300	310	1200	370	0	0	0.84	0.83	3000	200	1900	130	1.5	0.15	0.63	2000	1600	1400	590	0.12	0.04	-250	7.1e-05	-0.42	0.18	0.0006	0.12	10	14	14351917	14352019	1	Il3ra	interleukin 3 receptor, alpha chain [Source:MGI Symbol;Acc:MGI:96553]
ENSMUSE00000565017	ENSMUSG00000068758	3.1e-05	3.1e-05	0.49	0.55	4400	550	4100	590	1.0552	0.20153	0.0775195	3200	1900	2900	1200	0	0	0.84	0.83	3000	200	1900	130	1.5	0.15	0.63	2000	1600	1400	590	0.12	0.21	-500	7.1e-05	-0.42	0.18	0.0006	0.12	10	14	14355007	14355073	1	Il3ra	interleukin 3 receptor, alpha chain [Source:MGI Symbol;Acc:MGI:96553]
ENSMUSE00000565022	ENSMUSG00000068758	3.1e-05	3.1e-05	0.22	0.2	1500	83	1300	66	1.15927	0.0886559	0.213221	1400	210	1300	300	0	0	0.84	0.83	3000	200	1900	130	1.5	0.15	0.63	2000	1600	1400	590	0.12	0.077	-240	7.1e-05	-0.42	0.18	0.0006	0.12	10	14	14350938	14350967	1	Il3ra	interleukin 3 receptor, alpha chain [Source:MGI Symbol;Acc:MGI:96553]
ENSMUSE00000565028	ENSMUSG00000068758	3.1e-05	3.1e-05	0.33	0.56	4800	410	3000	440	1.58359	0.267543	0.663199	4300	1200	2700	2300	0	0	0.84	0.83	3000	200	1900	130	1.5	0.15	0.63	2000	1600	1400	590	0.65	0.71	-150	7.1e-05	0.12	0.18	0.0006	0.12	10	14	14348821	14348944	1	Il3ra	interleukin 3 receptor, alpha chain [Source:MGI Symbol;Acc:MGI:96553]
ENSMUSE00000565016	ENSMUSG00000068758	3.1e-05	3.1e-05	0.3	0.31	1600	130	1400	110	1.19472	0.133264	0.25667	1600	510	1100	230	0	0	0.84	0.83	3000	200	1900	130	1.5	0.15	0.63	2000	1600	1400	590	0.56	0.44	-240	7.1e-05	0.022	0.18	0.0006	0.12	10	14	14355370	14355490	1	Il3ra	interleukin 3 receptor, alpha chain [Source:MGI Symbol;Acc:MGI:96553]
ENSMUSE00000565020	ENSMUSG00000068758	3.1e-05	3.1e-05	0.82	0.68	3000	630	2200	380	1.3846	0.381144	0.469471	2000	950	1400	580	0	0	0.84	0.83	3000	200	1900	130	1.5	0.15	0.63	2000	1600	1400	590	0.51	0.86	-220	7.1e-05	-0.022	0.18	0.0006	0.12	10	14	14351050	14351164	1	Il3ra	interleukin 3 receptor, alpha chain [Source:MGI Symbol;Acc:MGI:96553]
ENSMUSE00000715296	ENSMUSG00000060519	9.5e-07	9.5e-07	0.5	0.51	7400	820	6300	730	1.16877	0.186692	0.224987	7300	4500	6300	4300	8.1e-12	8.1e-12	0.85	0.54	8800	970	11000	750	0.82	0.11	-0.28	7100	6300	9700	4700	0.21	0.0097	2000	0.011	1.2	0.18	0.00061	0.12	3	1	156674086	156674314	-1	Tor3a	torsin family 3, member A [Source:MGI Symbol;Acc:MGI:1353652]
ENSMUSE00000818880	ENSMUSG00000060519	9.5e-07	9.5e-07	0.94	0.44	9500	2000	13000	1300	0.735502	0.17043	-0.443199	5800	6100	11000	5600	8.1e-12	8.1e-12	0.85	0.54	8800	970	11000	750	0.82	0.11	-0.28	7100	6300	9700	4700	-0.95	0.042	-2300	0.011	0	0.18	0.00061	0.12	3	1	156673239	156673646	-1	Tor3a	torsin family 3, member A [Source:MGI Symbol;Acc:MGI:1353652]
ENSMUSE00001169131	ENSMUSG00000060519	9.5e-07	9.5e-07	0.94	0.44	9500	2000	13000	1300	0.735502	0.17043	-0.443199	5800	6100	11000	5600	8.1e-12	8.1e-12	0.85	0.54	8800	970	11000	750	0.82	0.11	-0.28	7100	6300	9700	4700	-0.95	0.042	-2300	0.011	0	0.18	0.00061	0.12	3	1	156673530	156673646	-1	Tor3a	torsin family 3, member A [Source:MGI Symbol;Acc:MGI:1353652]
ENSMUSE00000299555	ENSMUSG00000028576	3.1e-05	3.1e-05	0.35	0.16	1400	130	3700	150	0.377491	0.0380436	-1.40549	1300	560	3800	660	0	0	0.86	0.68	4300	320	4200	250	1	0.096	0.022	3200	3300	3600	2500	-1.6	0.018	-930	0.036	-1.7	0.18	0.00065	0.12	8	4	94654829	94654891	1	Ift74	intraflagellar transport 74 [Source:MGI Symbol;Acc:MGI:1914944]
ENSMUSE00000180368	ENSMUSG00000028576	0.001	3.1e-05	0.92	0.7	5500	1300	4900	880	1.11659	0.333571	0.159094	4300	5700	3000	1800	0	0	0.86	0.68	4300	320	4200	250	1	0.096	0.022	3200	3300	3600	2500	0.51	0.1	1000	0.036	0.4	0.18	0.00065	0.12	8	4	94686811	94686936	1	Ift74	intraflagellar transport 74 [Source:MGI Symbol;Acc:MGI:1914944]
ENSMUSE00000824959	ENSMUSG00000028576	0.001	3.1e-05	0.92	0.7	5500	1300	4900	880	1.11659	0.333571	0.159094	4300	5700	3000	1800	0	0	0.86	0.68	4300	320	4200	250	1	0.096	0.022	3200	3300	3600	2500	0.51	0.1	1000	0.036	0.4	0.18	0.00065	0.12	8	4	94686811	94686970	1	Ift74	intraflagellar transport 74 [Source:MGI Symbol;Acc:MGI:1914944]
ENSMUSE00000180364	ENSMUSG00000028576	3.1e-05	3.1e-05	0.37	0.34	4300	410	3800	330	1.13923	0.148486	0.188055	4800	1200	3700	1900	0	0	0.86	0.68	4300	320	4200	250	1	0.096	0.022	3200	3300	3600	2500	0.36	0.15	1000	0.036	0.24	0.18	0.00065	0.12	8	4	94691720	94691780	1	Ift74	intraflagellar transport 74 [Source:MGI Symbol;Acc:MGI:1914944]
ENSMUSE00000525965	ENSMUSG00000028576	2.2e-05	1.6e-06	0.63	0.57	1400	160	1500	150	0.925863	0.144374	-0.111129	1500	850	1500	1000	0	0	0.86	0.68	4300	320	4200	250	1	0.096	0.022	3200	3300	3600	2500	-0.074	0.98	100	0.036	-0.19	0.18	0.00065	0.12	8	4	94692951	94693229	1	Ift74	intraflagellar transport 74 [Source:MGI Symbol;Acc:MGI:1914944]
ENSMUSE00000525967	ENSMUSG00000028576	3.1e-05	3.1e-05	0.19	0.22	5700	280	5600	320	1.00391	0.0754149	0.00562364	5900	1100	5800	1000	0	0	0.86	0.68	4300	320	4200	250	1	0.096	0.022	3200	3300	3600	2500	0.04	0.85	510	0.036	-0.075	0.18	0.00065	0.12	8	4	94662587	94662666	1	Ift74	intraflagellar transport 74 [Source:MGI Symbol;Acc:MGI:1914944]
ENSMUSE00000180366	ENSMUSG00000028576	3.1e-05	3.1e-05	0.56	0.48	4800	690	4000	500	1.19105	0.227174	0.252239	4300	3600	4100	2900	0	0	0.86	0.68	4300	320	4200	250	1	0.096	0.022	3200	3300	3600	2500	0.072	0.57	460	0.036	-0.042	0.18	0.00065	0.12	8	4	94660948	94660988	1	Ift74	intraflagellar transport 74 [Source:MGI Symbol;Acc:MGI:1914944]
ENSMUSE00000525970	ENSMUSG00000028576	3.1e-05	3.1e-05	0.4	0.39	8800	920	8200	820	1.07413	0.15518	0.103175	9300	4600	8300	4600	0	0	0.86	0.68	4300	320	4200	250	1	0.096	0.022	3200	3300	3600	2500	0.16	0.55	1100	0.036	0.042	0.18	0.00065	0.12	8	4	94658507	94658650	1	Ift74	intraflagellar transport 74 [Source:MGI Symbol;Acc:MGI:1914944]
ENSMUSE00000188063	ENSMUSG00000029337	9.5e-07	9.5e-07	0.34	0.45	4800	360	2000	210	2.38517	0.300919	1.25409	4800	1700	1800	910	0	0	0.81	0.65	2400	160	1400	78	1.7	0.15	0.73	1400	990	1200	690	1.4	0.037	1300	0.0063	1.2	0.18	0.00067	0.13	3	5	98261943	98262046	1	Fgf5	fibroblast growth factor 5 [Source:MGI Symbol;Acc:MGI:95519]
ENSMUSE00000332273	ENSMUSG00000029337	1.5e-09	4.6e-08	0.58	0.48	1400	110	1100	75	1.25136	0.13254	0.323492	1100	420	1000	420	0	0	0.81	0.65	2400	160	1400	78	1.7	0.15	0.73	1400	990	1200	690	0.14	0.16	-86	0.0063	-0.1	0.18	0.00067	0.13	3	5	98254184	98254760	1	Fgf5	fibroblast growth factor 5 [Source:MGI Symbol;Acc:MGI:95519]
ENSMUSE00000339212	ENSMUSG00000029337	2e-13	3.7e-11	0.83	0.71	2300	230	1500	130	1.58525	0.207071	0.664713	1400	910	1200	910	0	0	0.81	0.65	2400	160	1400	78	1.7	0.15	0.73	1400	990	1200	690	0.24	0.98	-14	0.0063	0	0.18	0.00067	0.13	3	5	98275211	98277030	1	Fgf5	fibroblast growth factor 5 [Source:MGI Symbol;Acc:MGI:95519]
ENSMUSE00000837999	ENSMUSG00000026466	9.5e-07	9.5e-07	0.67	0.57	8900	1300	5500	690	1.62867	0.318737	0.703691	13000	3800	6400	2800	0	0	0.73	0.65	6500	390	6600	360	0.98	0.079	-0.036	5300	5100	6300	3900	0.98	0.014	5700	0.12	1.2	0.18	0.00067	0.13	7	1	156018218	156018530	-1	Tor1aip1	torsin A interacting protein 1 [Source:MGI Symbol;Acc:MGI:3582693]
ENSMUSE00000839224	ENSMUSG00000026466	9.5e-07	9.5e-07	0.67	0.57	8900	1300	5500	690	1.62867	0.318737	0.703691	13000	3800	6400	2800	0	0	0.73	0.65	6500	390	6600	360	0.98	0.079	-0.036	5300	5100	6300	3900	0.98	0.014	5700	0.12	1.2	0.18	0.00067	0.13	7	1	156018218	156018619	-1	Tor1aip1	torsin A interacting protein 1 [Source:MGI Symbol;Acc:MGI:3582693]
ENSMUSE00000779613	ENSMUSG00000026466	3.1e-05	3.1e-05	0.69	0.52	7000	1300	9700	1300	0.727701	0.162396	-0.458581	5800	4400	12000	2600	0	0	0.73	0.65	6500	390	6600	360	0.98	0.079	-0.036	5300	5100	6300	3900	-0.99	0.08	-2700	0.12	-0.74	0.18	0.00067	0.13	7	1	156030173	156030431	-1	Tor1aip1	torsin A interacting protein 1 [Source:MGI Symbol;Acc:MGI:3582693]
ENSMUSE00000772369	ENSMUSG00000026466	1.2e-05	1.3e-07	1	0.84	2000	380	2200	340	0.914181	0.224134	-0.129449	1000	720	1100	550	0	0	0.73	0.65	6500	390	6600	360	0.98	0.079	-0.036	5300	5100	6300	3900	-0.13	0.44	-61	0.12	0.11	0.18	0.00067	0.13	7	1	156035758	156036147	-1	Tor1aip1	torsin A interacting protein 1 [Source:MGI Symbol;Acc:MGI:3582693]
ENSMUSE00000514247	ENSMUSG00000026466	9.5e-07	9.5e-07	0.45	0.41	6900	700	8800	820	0.780673	0.106928	-0.357209	6200	2400	7300	3300	0	0	0.73	0.65	6500	390	6600	360	0.98	0.079	-0.036	5300	5100	6300	3900	-0.24	0.57	-800	0.12	0	0.18	0.00067	0.13	7	1	156004599	156007709	-1	Tor1aip1	torsin A interacting protein 1 [Source:MGI Symbol;Acc:MGI:3582693]
ENSMUSE00000744170	ENSMUSG00000026466	9.5e-07	9.5e-07	0.45	0.41	6900	700	8800	820	0.780673	0.106928	-0.357209	6200	2400	7300	3300	0	0	0.73	0.65	6500	390	6600	360	0.98	0.079	-0.036	5300	5100	6300	3900	-0.24	0.57	-800	0.12	0	0.18	0.00067	0.13	7	1	156006781	156007709	-1	Tor1aip1	torsin A interacting protein 1 [Source:MGI Symbol;Acc:MGI:3582693]
ENSMUSE00000839980	ENSMUSG00000026466	9.5e-07	9.5e-07	0.45	0.41	6900	700	8800	820	0.780673	0.106928	-0.357209	6200	2400	7300	3300	0	0	0.73	0.65	6500	390	6600	360	0.98	0.079	-0.036	5300	5100	6300	3900	-0.24	0.57	-800	0.12	0	0.18	0.00067	0.13	7	1	156006234	156007709	-1	Tor1aip1	torsin A interacting protein 1 [Source:MGI Symbol;Acc:MGI:3582693]
ENSMUSE00000183404	ENSMUSG00000006219	6.1e-05	3.1e-05	0.52	0.66	1300	180	7100	1200	0.1833	0.0398431	-2.44772	1000	350	7400	6100	0	0	0.71	1.2	1600	76	4100	330	0.38	0.036	-1.4	1200	820	2600	2500	-2.8	0.0092	-510	6.4e-10	-1.6	0.18	0.00068	0.13	13	4	141580983	141581100	-1	Fblim1	filamin binding LIM protein 1 [Source:MGI Symbol;Acc:MGI:1921452]
ENSMUSE00000630618	ENSMUSG00000006219	0.00058	0.4	0.19	0.38	630	31	610	61	1.03324	0.114423	0.0471713	600	98	530	250	0	0	0.71	1.2	1600	76	4100	330	0.38	0.036	-1.4	1200	820	2600	2500	0.17	0.037	210	6.4e-10	1.4	0.18	0.00068	0.13	13	4	141598083	141598224	-1	Fblim1	filamin binding LIM protein 1 [Source:MGI Symbol;Acc:MGI:1921452]
ENSMUSE00000814884	ENSMUSG00000006219	0.00058	0.4	0.19	0.38	630	31	610	61	1.03324	0.114423	0.0471713	600	98	530	250	0	0	0.71	1.2	1600	76	4100	330	0.38	0.036	-1.4	1200	820	2600	2500	0.17	0.037	210	6.4e-10	1.4	0.18	0.00068	0.13	13	4	141597981	141598206	-1	Fblim1	filamin binding LIM protein 1 [Source:MGI Symbol;Acc:MGI:1921452]
ENSMUSE00000183408	ENSMUSG00000006219	1.7e-07	4.1e-10	0.64	0.85	2100	230	9900	1400	0.21181	0.0380606	-2.23916	2100	1100	7200	6700	0	0	0.71	1.2	1600	76	4100	330	0.38	0.036	-1.4	1200	820	2600	2500	-1.8	0.036	160	6.4e-10	-0.57	0.18	0.00068	0.13	13	4	141576062	141577943	-1	Fblim1	filamin binding LIM protein 1 [Source:MGI Symbol;Acc:MGI:1921452]
ENSMUSE00000347320	ENSMUSG00000006219	0.0027	0.00031	0.59	0.6	1300	200	2300	360	0.580047	0.125822	-0.785758	1100	1000	1800	1300	0	0	0.71	1.2	1600	76	4100	330	0.38	0.036	-1.4	1200	820	2600	2500	-0.65	0.15	140	6.4e-10	0.54	0.18	0.00068	0.13	13	4	141584696	141584865	-1	Fblim1	filamin binding LIM protein 1 [Source:MGI Symbol;Acc:MGI:1921452]
ENSMUSE00000778479	ENSMUSG00000006219	3.1e-05	3.1e-05	0.18	0.48	970	45	1700	210	0.570736	0.0754426	-0.809105	930	170	1500	590	0	0	0.71	1.2	1600	76	4100	330	0.38	0.036	-1.4	1200	820	2600	2500	-0.72	0.1	180	6.4e-10	0.47	0.18	0.00068	0.13	13	4	141589320	141589415	-1	Fblim1	filamin binding LIM protein 1 [Source:MGI Symbol;Acc:MGI:1921452]
ENSMUSE00000794813	ENSMUSG00000006219	3.1e-05	3.1e-05	0.18	0.48	970	45	1700	210	0.570736	0.0754426	-0.809105	930	170	1500	590	0	0	0.71	1.2	1600	76	4100	330	0.38	0.036	-1.4	1200	820	2600	2500	-0.72	0.1	180	6.4e-10	0.47	0.18	0.00068	0.13	13	4	141589343	141589415	-1	Fblim1	filamin binding LIM protein 1 [Source:MGI Symbol;Acc:MGI:1921452]
ENSMUSE00000308123	ENSMUSG00000006219	0.0017	3.1e-05	0.41	0.48	1100	110	2200	270	0.477233	0.0773449	-1.06724	910	530	1800	630	0	0	0.71	1.2	1600	76	4100	330	0.38	0.036	-1.4	1200	820	2600	2500	-0.96	0.24	-39	6.4e-10	0.23	0.18	0.00068	0.13	13	4	141583054	141583232	-1	Fblim1	filamin binding LIM protein 1 [Source:MGI Symbol;Acc:MGI:1921452]
ENSMUSE00000308170	ENSMUSG00000006219	3.1e-05	3.1e-05	0.41	0.37	2600	280	4800	460	0.544567	0.0778396	-0.87682	2100	530	4900	2300	0	0	0.71	1.2	1600	76	4100	330	0.38	0.036	-1.4	1200	820	2600	2500	-1.2	0.68	-190	6.4e-10	-0.045	0.18	0.00068	0.13	13	4	141595895	141595948	-1	Fblim1	filamin binding LIM protein 1 [Source:MGI Symbol;Acc:MGI:1921452]
ENSMUSE00000804788	ENSMUSG00000006219	3.1e-05	3.1e-05	0.41	0.37	2600	280	4800	460	0.544567	0.0778396	-0.87682	2100	530	4900	2300	0	0	0.71	1.2	1600	76	4100	330	0.38	0.036	-1.4	1200	820	2600	2500	-1.2	0.68	-190	6.4e-10	-0.045	0.18	0.00068	0.13	13	4	141595895	141595976	-1	Fblim1	filamin binding LIM protein 1 [Source:MGI Symbol;Acc:MGI:1921452]
ENSMUSE00000818615	ENSMUSG00000006219	3.1e-05	3.1e-05	0.41	0.37	2600	280	4800	460	0.544567	0.0778396	-0.87682	2100	530	4900	2300	0	0	0.71	1.2	1600	76	4100	330	0.38	0.036	-1.4	1200	820	2600	2500	-1.2	0.68	-190	6.4e-10	-0.045	0.18	0.00068	0.13	13	4	141595895	141596469	-1	Fblim1	filamin binding LIM protein 1 [Source:MGI Symbol;Acc:MGI:1921452]
ENSMUSE00000183406	ENSMUSG00000006219	3.1e-05	3.1e-05	0.29	0.56	970	73	2300	330	0.429662	0.070524	-1.21873	860	190	2000	840	0	0	0.71	1.2	1600	76	4100	330	0.38	0.036	-1.4	1200	820	2600	2500	-1.2	0.91	53	6.4e-10	-0.016	0.18	0.00068	0.13	13	4	141589944	141590125	-1	Fblim1	filamin binding LIM protein 1 [Source:MGI Symbol;Acc:MGI:1921452]
ENSMUSE00000805775	ENSMUSG00000006219	3.1e-05	3.1e-05	0.66	0.47	2100	350	3300	400	0.63599	0.132892	-0.652924	1300	480	2900	1800	0	0	0.71	1.2	1600	76	4100	330	0.38	0.036	-1.4	1200	820	2600	2500	-1.2	0.58	-220	6.4e-10	0	0.18	0.00068	0.13	13	4	141595252	141595479	-1	Fblim1	filamin binding LIM protein 1 [Source:MGI Symbol;Acc:MGI:1921452]
ENSMUSE00000681362	ENSMUSG00000005161	1.8e-09	5.5e-11	1.4	0.95	3600	700	4200	540	0.864266	0.201598	-0.210452	1000	780	2300	1200	0	0	0.92	0.81	9800	700	8800	560	1.1	0.11	0.16	7600	10000	7800	8000	-1.2	0.018	-770	0.014	-1.4	0.17	0.00075	0.14	6	8	84974000	84974834	1	Prdx2	peroxiredoxin 2 [Source:MGI Symbol;Acc:MGI:109486]
ENSMUSE00000896887	ENSMUSG00000005161	2.9e-10	2.9e-11	1.1	0.81	5300	990	5500	760	0.968579	0.225051	-0.046059	2000	2000	2900	2800	0	0	0.92	0.81	9800	700	8800	560	1.1	0.11	0.16	7600	10000	7800	8000	-0.56	0.2	-390	0.014	-0.79	0.17	0.00075	0.14	6	8	84974000	84974660	1	Prdx2	peroxiredoxin 2 [Source:MGI Symbol;Acc:MGI:109486]
ENSMUSE00000500154	ENSMUSG00000005161	3.1e-05	3.1e-05	0.47	0.53	11000	1300	8500	1200	1.26756	0.232222	0.342054	13000	2000	10000	3800	0	0	0.92	0.81	9800	700	8800	560	1.1	0.11	0.16	7600	10000	7800	8000	0.4	0.11	2000	0.014	0.16	0.17	0.00075	0.14	6	8	84974000	84974311	1	Prdx2	peroxiredoxin 2 [Source:MGI Symbol;Acc:MGI:109486]
ENSMUSE00000681363	ENSMUSG00000005161	9.5e-07	9.5e-07	0.44	0.46	18000	1800	15000	1500	1.18815	0.168802	0.248722	17000	9800	15000	8600	0	0	0.92	0.81	9800	700	8800	560	1.1	0.11	0.16	7600	10000	7800	8000	0.24	0.085	1200	0.014	0	0.17	0.00075	0.14	6	8	84970152	84970344	1	Prdx2	peroxiredoxin 2 [Source:MGI Symbol;Acc:MGI:109486]
ENSMUSE00000785156	ENSMUSG00000005161	9.5e-07	9.5e-07	0.44	0.46	18000	1800	15000	1500	1.18815	0.168802	0.248722	17000	9800	15000	8600	0	0	0.92	0.81	9800	700	8800	560	1.1	0.11	0.16	7600	10000	7800	8000	0.24	0.085	1200	0.014	0	0.17	0.00075	0.14	6	8	84969857	84970344	1	Prdx2	peroxiredoxin 2 [Source:MGI Symbol;Acc:MGI:109486]
ENSMUSE00000876445	ENSMUSG00000005161	9.5e-07	9.5e-07	0.44	0.46	18000	1800	15000	1500	1.18815	0.168802	0.248722	17000	9800	15000	8600	0	0	0.92	0.81	9800	700	8800	560	1.1	0.11	0.16	7600	10000	7800	8000	0.24	0.085	1200	0.014	0	0.17	0.00075	0.14	6	8	84970239	84970344	1	Prdx2	peroxiredoxin 2 [Source:MGI Symbol;Acc:MGI:109486]
ENSMUSE00000797150	ENSMUSG00000027004	2.9e-11	2.9e-11	0.95	0.63	18000	2900	18000	1900	1.01428	0.19597	0.0204593	6900	7000	15000	13000	0	0	0.9	0.77	15000	1100	14000	820	1.1	0.1	0.17	13000	15000	12000	12000	-1.1	0.004	-7200	0.16	-1.4	0.17	0.0008	0.14	5	2	80413114	80413472	-1	Frzb	frizzled-related protein [Source:MGI Symbol;Acc:MGI:892032]
ENSMUSE00000348213	ENSMUSG00000027004	9.1e-13	9.1e-13	0.89	0.6	18000	2500	18000	1700	1.02635	0.174046	0.0375274	12000	14000	15000	13000	0	0	0.9	0.77	15000	1100	14000	820	1.1	0.1	0.17	13000	15000	12000	12000	-0.37	0.025	-3800	0.16	-0.62	0.17	0.0008	0.14	5	2	80411970	80413472	-1	Frzb	frizzled-related protein [Source:MGI Symbol;Acc:MGI:892032]
ENSMUSE00000509335	ENSMUSG00000027004	9.5e-07	9.5e-07	0.33	0.39	23000	1700	18000	1600	1.24357	0.141306	0.314492	22000	9700	16000	8000	0	0	0.9	0.77	15000	1100	14000	820	1.1	0.1	0.17	13000	15000	12000	12000	0.47	0.097	4200	0.16	0.22	0.17	0.0008	0.14	5	2	80438495	80438542	-1	Frzb	frizzled-related protein [Source:MGI Symbol;Acc:MGI:892032]
ENSMUSE00000822655	ENSMUSG00000027004	9.5e-07	9.5e-07	0.33	0.39	23000	1700	18000	1600	1.24357	0.141306	0.314492	22000	9700	16000	8000	0	0	0.9	0.77	15000	1100	14000	820	1.1	0.1	0.17	13000	15000	12000	12000	0.47	0.097	4200	0.16	0.22	0.17	0.0008	0.14	5	2	80438495	80438630	-1	Frzb	frizzled-related protein [Source:MGI Symbol;Acc:MGI:892032]
ENSMUSE00000508194	ENSMUSG00000027004	1.3e-09	3e-09	1.2	1.1	5600	910	4100	650	1.36083	0.308526	0.444482	2400	2700	2100	2100	0	0	0.9	0.77	15000	1100	14000	820	1.1	0.1	0.17	13000	15000	12000	12000	0.25	0.68	27	0.16	0	0.17	0.0008	0.14	5	2	80446363	80447625	-1	Frzb	frizzled-related protein [Source:MGI Symbol;Acc:MGI:892032]
ENSMUSE00000389733	ENSMUSG00000027894	0.0042	0.0042	0.59	0.57	1900	290	1900	290	0.972804	0.205912	-0.0397791	2000	1700	2400	950	0	0	0.66	0.7	17000	930	5600	320	3	0.24	1.6	15000	11000	4500	3200	-0.26	0.02	-2200	8.1e-06	-1.8	0.16	0.00083	0.15	10	3	107517606	107518018	-1	Slc6a17	solute carrier family 6 (neurotransmitter transporter), member 17 [Source:MGI Symbol;Acc:MGI:2442535]
ENSMUSE00000377247	ENSMUSG00000027894	3.1e-05	3.1e-05	0.39	0.49	15000	1500	4100	520	3.57234	0.577234	1.83687	17000	4200	3800	2100	0	0	0.66	0.7	17000	930	5600	320	3	0.24	1.6	15000	11000	4500	3200	2.2	0.12	3300	8.1e-06	0.71	0.16	0.00083	0.15	10	3	107477177	107477418	-1	Slc6a17	solute carrier family 6 (neurotransmitter transporter), member 17 [Source:MGI Symbol;Acc:MGI:2442535]
ENSMUSE00000279361	ENSMUSG00000027894	3.1e-05	3.1e-05	0.55	0.65	26000	3700	8300	1400	3.16272	0.696773	1.66116	25000	20000	7400	5600	0	0	0.66	0.7	17000	930	5600	320	3	0.24	1.6	15000	11000	4500	3200	1.7	0.53	2400	8.1e-06	0.23	0.16	0.00083	0.15	10	3	107476728	107476920	-1	Slc6a17	solute carrier family 6 (neurotransmitter transporter), member 17 [Source:MGI Symbol;Acc:MGI:2442535]
ENSMUSE00000174166	ENSMUSG00000027894	3.1e-05	3.1e-05	0.33	0.49	11000	950	3600	460	3.08999	0.46755	1.6276	12000	5100	3900	1900	0	0	0.66	0.7	17000	930	5600	320	3	0.24	1.6	15000	11000	4500	3200	1.6	0.17	-650	8.1e-06	0.066	0.16	0.00083	0.15	10	3	107472036	107472198	-1	Slc6a17	solute carrier family 6 (neurotransmitter transporter), member 17 [Source:MGI Symbol;Acc:MGI:2442535]
ENSMUSE00000279348	ENSMUSG00000027894	3.1e-05	3.1e-05	0.47	0.46	25000	3000	8300	980	3.00973	0.509487	1.58964	19000	6900	7000	2600	0	0	0.66	0.7	17000	930	5600	320	3	0.24	1.6	15000	11000	4500	3200	1.5	0.2	-9200	8.1e-06	-0.042	0.16	0.00083	0.15	10	3	107474272	107474455	-1	Slc6a17	solute carrier family 6 (neurotransmitter transporter), member 17 [Source:MGI Symbol;Acc:MGI:2442535]
ENSMUSE00000883242	ENSMUSG00000027894	3.1e-05	3.1e-05	0.47	0.46	25000	3000	8300	980	3.00973	0.509487	1.58964	19000	6900	7000	2600	0	0	0.66	0.7	17000	930	5600	320	3	0.24	1.6	15000	11000	4500	3200	1.5	0.2	-9200	8.1e-06	-0.042	0.16	0.00083	0.15	10	3	107474272	107474464	-1	Slc6a17	solute carrier family 6 (neurotransmitter transporter), member 17 [Source:MGI Symbol;Acc:MGI:2442535]
ENSMUSE00000174130	ENSMUSG00000027894	3.1e-05	3.1e-05	0.24	0.39	25000	1600	8800	880	2.81953	0.332205	1.49545	24000	7500	8500	2200	0	0	0.66	0.7	17000	930	5600	320	3	0.24	1.6	15000	11000	4500	3200	1.5	0.11	-8800	8.1e-06	-0.034	0.16	0.00083	0.15	10	3	107473536	107473695	-1	Slc6a17	solute carrier family 6 (neurotransmitter transporter), member 17 [Source:MGI Symbol;Acc:MGI:2442535]
ENSMUSE00000891508	ENSMUSG00000027894	3.1e-05	3.1e-05	0.18	0.44	25000	1100	7300	820	3.40401	0.41234	1.76724	24000	3100	8500	2900	0	0	0.66	0.7	17000	930	5600	320	3	0.24	1.6	15000	11000	4500	3200	1.5	0.8	-5500	8.1e-06	-0.01	0.16	0.00083	0.15	10	3	107489773	107491530	-1	Slc6a17	solute carrier family 6 (neurotransmitter transporter), member 17 [Source:MGI Symbol;Acc:MGI:2442535]
ENSMUSE00000873454	ENSMUSG00000027894	3.1e-05	3.1e-05	0.3	0.37	8900	690	2800	270	3.1833	0.393237	1.67052	7800	2000	2700	990	0	0	0.66	0.7	17000	930	5600	320	3	0.24	1.6	15000	11000	4500	3200	1.5	0.42	-3000	8.1e-06	0.01	0.16	0.00083	0.15	10	3	107467548	107471549	-1	Slc6a17	solute carrier family 6 (neurotransmitter transporter), member 17 [Source:MGI Symbol;Acc:MGI:2442535]
ENSMUSE00000891894	ENSMUSG00000027894	3.1e-05	3.1e-05	0.3	0.37	8900	690	2800	270	3.1833	0.393237	1.67052	7800	2000	2700	990	0	0	0.66	0.7	17000	930	5600	320	3	0.24	1.6	15000	11000	4500	3200	1.5	0.42	-3000	8.1e-06	0.01	0.16	0.00083	0.15	10	3	107467543	107471549	-1	Slc6a17	solute carrier family 6 (neurotransmitter transporter), member 17 [Source:MGI Symbol;Acc:MGI:2442535]
ENSMUSE00000363317	ENSMUSG00000000001	3.1e-05	3.1e-05	0.35	1.1	16000	1400	9500	2800	1.66253	0.504658	0.733377	14000	5300	4000	4900	0	0	0.74	0.77	17000	1000	16000	980	1.1	0.096	0.14	16000	14000	17000	15000	1.8	0.0071	2000	0.015	1.7	0.16	0.00085	0.15	9	3	108107280	108109316	-1	Gnai3	guanine nucleotide binding protein (G protein), alpha inhibiting 3 [Source:MGI Symbol;Acc:MGI:95773]
ENSMUSE00000565000	ENSMUSG00000000001	3.1e-05	3.1e-05	0.71	0.84	12000	2200	11000	2300	1.09703	0.310632	0.133606	12000	11000	9200	12000	0	0	0.74	0.77	17000	1000	16000	980	1.1	0.096	0.14	16000	14000	17000	15000	0.39	0.36	2300	0.015	0.27	0.16	0.00085	0.15	9	3	108111935	108112088	-1	Gnai3	guanine nucleotide binding protein (G protein), alpha inhibiting 3 [Source:MGI Symbol;Acc:MGI:95773]
ENSMUSE00000334714	ENSMUSG00000000001	9.3e-10	1.9e-09	0.53	0.56	3100	310	3600	370	0.885797	0.125429	-0.174952	3300	1300	3600	2500	0	0	0.74	0.77	17000	1000	16000	980	1.1	0.096	0.14	16000	14000	17000	15000	-0.13	0.34	-170	0.015	-0.25	0.16	0.00085	0.15	9	3	108145888	108146146	-1	Gnai3	guanine nucleotide binding protein (G protein), alpha inhibiting 3 [Source:MGI Symbol;Acc:MGI:95773]
ENSMUSE00000276500	ENSMUSG00000000001	3.1e-05	3.1e-05	0.34	0.3	13000	1100	12000	940	1.08814	0.126917	0.12186	12000	4300	12000	5600	0	0	0.74	0.77	17000	1000	16000	980	1.1	0.096	0.14	16000	14000	17000	15000	0.048	0.78	180	0.015	-0.072	0.16	0.00085	0.15	9	3	108123795	108123837	-1	Gnai3	guanine nucleotide binding protein (G protein), alpha inhibiting 3 [Source:MGI Symbol;Acc:MGI:95773]
ENSMUSE00000276490	ENSMUSG00000000001	3.1e-05	3.1e-05	0.64	0.64	18000	2900	17000	2900	1.01371	0.236062	0.019645	24000	2900	23000	4600	0	0	0.74	0.77	17000	1000	16000	980	1.1	0.096	0.14	16000	14000	17000	15000	0.056	0.72	380	0.015	-0.064	0.16	0.00085	0.15	9	3	108123542	108123683	-1	Gnai3	guanine nucleotide binding protein (G protein), alpha inhibiting 3 [Source:MGI Symbol;Acc:MGI:95773]
ENSMUSE00000565001	ENSMUSG00000000001	3.1e-05	3.1e-05	0.29	0.29	38000	2800	35000	2600	1.08983	0.115361	0.124106	35000	12000	31000	8600	0	0	0.74	0.77	17000	1000	16000	980	1.1	0.096	0.14	16000	14000	17000	15000	0.17	0.093	1900	0.015	0.05	0.16	0.00085	0.15	9	3	108112473	108112602	-1	Gnai3	guanine nucleotide binding protein (G protein), alpha inhibiting 3 [Source:MGI Symbol;Acc:MGI:95773]
ENSMUSE00000404895	ENSMUSG00000000001	3.1e-05	3.1e-05	0.66	0.67	21000	3500	20000	3400	1.05496	0.255736	0.0771872	21000	22000	19000	21000	0	0	0.74	0.77	17000	1000	16000	980	1.1	0.096	0.14	16000	14000	17000	15000	0.17	0.6	1300	0.015	0.049	0.16	0.00085	0.15	9	3	108109403	108109612	-1	Gnai3	guanine nucleotide binding protein (G protein), alpha inhibiting 3 [Source:MGI Symbol;Acc:MGI:95773]
ENSMUSE00000276482	ENSMUSG00000000001	3.1e-05	3.1e-05	0.18	0.15	20000	920	20000	780	0.995965	0.0596919	-0.00583265	21000	3800	20000	2700	0	0	0.74	0.77	17000	1000	16000	980	1.1	0.096	0.14	16000	14000	17000	15000	0.11	0.69	900	0.015	-0.0061	0.16	0.00085	0.15	9	3	108118301	108118458	-1	Gnai3	guanine nucleotide binding protein (G protein), alpha inhibiting 3 [Source:MGI Symbol;Acc:MGI:95773]
ENSMUSE00000565003	ENSMUSG00000000001	3.1e-05	3.1e-05	0.25	0.13	28000	1800	24000	820	1.15113	0.083137	0.203045	26000	4700	24000	2600	0	0	0.74	0.77	17000	1000	16000	980	1.1	0.096	0.14	16000	14000	17000	15000	0.12	0.19	580	0.015	0	0.16	0.00085	0.15	9	3	108115763	108115891	-1	Gnai3	guanine nucleotide binding protein (G protein), alpha inhibiting 3 [Source:MGI Symbol;Acc:MGI:95773]
ENSMUSE00000108842	ENSMUSG00000020736	9.3e-10	9.3e-10	0.56	0.36	4600	470	4600	310	1.00005	0.121397	7.51727e-05	3900	1500	4200	1800	0	0	0.62	0.74	5500	190	3900	160	1.4	0.077	0.51	4400	2800	2800	2000	-0.14	0.0095	-620	0.00011	-1.2	0.16	0.00086	0.15	9	11	115490420	115490744	-1	Nt5c	5',3'-nucleotidase, cytosolic [Source:MGI Symbol;Acc:MGI:1354954]
ENSMUSE00000670365	ENSMUSG00000020736	9.3e-10	9.3e-10	0.56	0.36	4600	470	4600	310	1.00005	0.121397	7.51727e-05	3900	1500	4200	1800	0	0	0.62	0.74	5500	190	3900	160	1.4	0.077	0.51	4400	2800	2800	2000	-0.14	0.0095	-620	0.00011	-1.2	0.16	0.00086	0.15	9	11	115490420	115490769	-1	Nt5c	5',3'-nucleotidase, cytosolic [Source:MGI Symbol;Acc:MGI:1354954]
ENSMUSE00000768397	ENSMUSG00000020736	1.2e-12	1.2e-12	0.6	0.68	5800	440	4300	360	1.35552	0.152509	0.43885	4600	2900	3700	2500	0	0	0.62	0.74	5500	190	3900	160	1.4	0.077	0.51	4400	2800	2800	2000	0.3	0.092	-120	0.00011	-0.8	0.16	0.00086	0.15	9	11	115490638	115491198	-1	Nt5c	5',3'-nucleotidase, cytosolic [Source:MGI Symbol;Acc:MGI:1354954]
ENSMUSE00000815489	ENSMUSG00000020736	8.1e-12	8.1e-12	0.6	0.7	6000	470	4300	390	1.39251	0.166625	0.477683	5500	2400	3600	2600	0	0	0.62	0.74	5500	190	3900	160	1.4	0.077	0.51	4400	2800	2800	2000	0.62	0.67	700	0.00011	-0.49	0.16	0.00086	0.15	9	11	115490853	115491202	-1	Nt5c	5',3'-nucleotidase, cytosolic [Source:MGI Symbol;Acc:MGI:1354954]
ENSMUSE00000670366	ENSMUSG00000020736	9.5e-07	9.5e-07	0.51	0.35	3600	410	1700	130	2.12716	0.295239	1.08893	3800	2100	1400	350	0	0	0.62	0.74	5500	190	3900	160	1.4	0.077	0.51	4400	2800	2800	2000	1.4	0.045	1600	0.00011	0.29	0.16	0.00086	0.15	9	11	115491607	115491815	-1	Nt5c	5',3'-nucleotidase, cytosolic [Source:MGI Symbol;Acc:MGI:1354954]
ENSMUSE00000108844	ENSMUSG00000020736	9.3e-10	9.3e-10	0.43	0.78	8300	650	4900	700	1.69103	0.275768	0.757904	7400	2800	3100	2300	0	0	0.62	0.74	5500	190	3900	160	1.4	0.077	0.51	4400	2800	2800	2000	1.2	0.024	-260	0.00011	0.13	0.16	0.00086	0.15	9	11	115490853	115490967	-1	Nt5c	5',3'-nucleotidase, cytosolic [Source:MGI Symbol;Acc:MGI:1354954]
ENSMUSE00000843909	ENSMUSG00000020736	9.3e-10	9.3e-10	0.43	0.78	8300	650	4900	700	1.69103	0.275768	0.757904	7400	2800	3100	2300	0	0	0.62	0.74	5500	190	3900	160	1.4	0.077	0.51	4400	2800	2800	2000	1.2	0.024	-260	0.00011	0.13	0.16	0.00086	0.15	9	11	115490771	115490967	-1	Nt5c	5',3'-nucleotidase, cytosolic [Source:MGI Symbol;Acc:MGI:1354954]
ENSMUSE00000372074	ENSMUSG00000020736	3e-08	3e-08	0.54	0.32	3300	350	1700	110	1.92668	0.242101	0.946119	3300	2100	1500	400	0	0	0.62	0.74	5500	190	3900	160	1.4	0.077	0.51	4400	2800	2800	2000	1.1	0.044	1300	0.00011	0	0.16	0.00086	0.15	9	11	115491607	115491851	-1	Nt5c	5',3'-nucleotidase, cytosolic [Source:MGI Symbol;Acc:MGI:1354954]
ENSMUSE00000808331	ENSMUSG00000020736	3e-08	3e-08	0.54	0.32	3300	350	1700	110	1.92668	0.242101	0.946119	3300	2100	1500	400	0	0	0.62	0.74	5500	190	3900	160	1.4	0.077	0.51	4400	2800	2800	2000	1.1	0.044	1300	0.00011	0	0.16	0.00086	0.15	9	11	115491607	115491862	-1	Nt5c	5',3'-nucleotidase, cytosolic [Source:MGI Symbol;Acc:MGI:1354954]
ENSMUSE00000116437	ENSMUSG00000021286	9.5e-07	9.5e-07	0.27	0.22	1200	73	3100	150	0.386594	0.0300594	-1.37111	1100	340	3100	590	0	0	0.66	0.54	2300	130	2200	100	1	0.074	0.036	1900	990	2000	1000	-1.5	0.0058	-780	4.9e-11	-1.6	0.16	0.0009	0.15	7	12	111823242	111823292	1	Zfyve21	zinc finger, FYVE domain containing 21 [Source:MGI Symbol;Acc:MGI:1915770]
ENSMUSE00000116435	ENSMUSG00000021286	9.5e-07	9.5e-07	0.48	0.55	3900	420	2800	340	1.38106	0.226022	0.465774	3600	1700	2400	1500	0	0	0.66	0.54	2300	130	2200	100	1	0.074	0.036	1900	990	2000	1000	0.55	0.064	800	4.9e-11	0.42	0.16	0.0009	0.15	7	12	111824853	111824928	1	Zfyve21	zinc finger, FYVE domain containing 21 [Source:MGI Symbol;Acc:MGI:1915770]
ENSMUSE00000116431	ENSMUSG00000021286	9.5e-07	9.5e-07	0.49	0.5	3700	410	2900	320	1.27892	0.199015	0.354921	3200	1400	2400	910	0	0	0.66	0.54	2300	130	2200	100	1	0.074	0.036	1900	990	2000	1000	0.41	0.048	260	4.9e-11	0.28	0.16	0.0009	0.15	7	12	111825017	111825108	1	Zfyve21	zinc finger, FYVE domain containing 21 [Source:MGI Symbol;Acc:MGI:1915770]
ENSMUSE00000355046	ENSMUSG00000021286	9.5e-07	9.5e-07	0.3	0.41	2500	170	2200	200	1.12723	0.126926	0.172776	2500	890	2100	880	0	0	0.66	0.54	2300	130	2200	100	1	0.074	0.036	1900	990	2000	1000	0.26	0.045	290	4.9e-11	0.14	0.16	0.0009	0.15	7	12	111827818	111828388	1	Zfyve21	zinc finger, FYVE domain containing 21 [Source:MGI Symbol;Acc:MGI:1915770]
ENSMUSE00000116434	ENSMUSG00000021286	9.5e-07	9.5e-07	0.24	0.29	1900	110	2000	130	0.977616	0.082533	-0.0326607	1900	410	1900	730	0	0	0.66	0.54	2300	130	2200	100	1	0.074	0.036	1900	990	2000	1000	0.014	0.79	56	4.9e-11	-0.11	0.16	0.0009	0.15	7	12	111827543	111827685	1	Zfyve21	zinc finger, FYVE domain containing 21 [Source:MGI Symbol;Acc:MGI:1915770]
ENSMUSE00000344730	ENSMUSG00000021286	0.053	0.16	0.5	0.47	850	95	790	83	1.06553	0.162908	0.0915671	750	490	730	470	0	0	0.66	0.54	2300	130	2200	100	1	0.074	0.036	1900	990	2000	1000	0.054	0.55	18	4.9e-11	-0.074	0.16	0.0009	0.15	7	12	111814170	111814377	1	Zfyve21	zinc finger, FYVE domain containing 21 [Source:MGI Symbol;Acc:MGI:1915770]
ENSMUSE00000405026	ENSMUSG00000021286	9.5e-07	9.5e-07	0.3	0.39	2000	140	1900	160	1.07169	0.118572	0.0998929	2200	560	2000	730	0	0	0.66	0.54	2300	130	2200	100	1	0.074	0.036	1900	990	2000	1000	0.13	0.18	110	4.9e-11	0	0.16	0.0009	0.15	7	12	111823755	111823923	1	Zfyve21	zinc finger, FYVE domain containing 21 [Source:MGI Symbol;Acc:MGI:1915770]
ENSMUSE00000371913	ENSMUSG00000005054	3.8e-10	3.8e-10	0.65	0.91	6300	570	3300	430	1.90071	0.300933	0.926537	7000	6500	2300	1000	0	0	0.8	1.1	8000	560	6800	640	1.2	0.14	0.25	7100	4800	3500	3500	1.6	0.015	3900	0.18	1.2	0.16	0.00092	0.15	3	10	78425670	78425857	1	Cstb	cystatin B [Source:MGI Symbol;Acc:MGI:109514]
ENSMUSE00000102854	ENSMUSG00000005054	9.3e-10	6.9e-10	0.75	0.93	8700	920	8700	1100	0.998469	0.168439	-0.0022111	7100	3700	7200	6500	0	0	0.8	1.1	8000	560	6800	640	1.2	0.14	0.25	7100	4800	3500	3500	-0.0046	0.0015	-880	0.18	-0.45	0.16	0.00092	0.15	3	10	78427311	78427619	1	Cstb	cystatin B [Source:MGI Symbol;Acc:MGI:109514]
ENSMUSE00000102852	ENSMUSG00000005054	9.3e-10	9.3e-10	0.88	0.96	9800	1600	9300	1600	1.06379	0.251989	0.0892087	7200	5200	5300	3700	0	0	0.8	1.1	8000	560	6800	640	1.2	0.14	0.25	7100	4800	3500	3500	0.45	0.0062	-370	0.18	0	0.16	0.00092	0.15	3	10	78426927	78427028	1	Cstb	cystatin B [Source:MGI Symbol;Acc:MGI:109514]
ENSMUSE00000235673	ENSMUSG00000027078	9.5e-07	9.5e-07	0.76	0.42	3600	600	6400	610	0.551708	0.107196	-0.858023	2300	830	6900	3200	0	0	0.7	0.65	2900	140	4400	190	0.67	0.043	-0.58	2300	1200	3500	2400	-1.6	0.0045	-670	0.38	-1.1	0.16	0.00092	0.15	6	2	84802779	84802874	1	Ube2l6	ubiquitin-conjugating enzyme E2L 6 [Source:MGI Symbol;Acc:MGI:1914500]
ENSMUSE00000760696	ENSMUSG00000027078	9.5e-07	9.5e-07	0.76	0.42	3600	600	6400	610	0.551708	0.107196	-0.858023	2300	830	6900	3200	0	0	0.7	0.65	2900	140	4400	190	0.67	0.043	-0.58	2300	1200	3500	2400	-1.6	0.0045	-670	0.38	-1.1	0.16	0.00092	0.15	6	2	84802703	84802874	1	Ube2l6	ubiquitin-conjugating enzyme E2L 6 [Source:MGI Symbol;Acc:MGI:1914500]
ENSMUSE00000855107	ENSMUSG00000027078	3e-08	3e-08	0.32	0.3	3000	190	4400	270	0.683721	0.0597968	-0.548519	2900	750	3900	1200	0	0	0.7	0.65	2900	140	4400	190	0.67	0.043	-0.58	2300	1200	3500	2400	-0.42	0.58	230	0.38	0.064	0.16	0.00092	0.15	6	2	84806229	84806523	1	Ube2l6	ubiquitin-conjugating enzyme E2L 6 [Source:MGI Symbol;Acc:MGI:1914500]
ENSMUSE00000804598	ENSMUSG00000027078	1e-11	8.1e-12	0.69	0.68	2700	240	3700	320	0.726057	0.0910762	-0.461846	2200	1300	3000	1700	0	0	0.7	0.65	2900	140	4400	190	0.67	0.043	-0.58	2300	1200	3500	2400	-0.45	0.25	110	0.38	0.028	0.16	0.00092	0.15	6	2	84809005	84809567	1	Ube2l6	ubiquitin-conjugating enzyme E2L 6 [Source:MGI Symbol;Acc:MGI:1914500]
ENSMUSE00000235664	ENSMUSG00000027078	1.6e-13	6.9e-14	0.79	0.82	3000	270	4300	400	0.702713	0.0921148	-0.508992	2200	1800	3100	3000	0	0	0.7	0.65	2900	140	4400	190	0.67	0.043	-0.58	2300	1200	3500	2400	-0.46	0.29	81	0.38	0.021	0.16	0.00092	0.15	6	2	84809005	84810176	1	Ube2l6	ubiquitin-conjugating enzyme E2L 6 [Source:MGI Symbol;Acc:MGI:1914500]
ENSMUSE00000865394	ENSMUSG00000027078	3e-08	3e-08	0.35	0.39	2500	170	3500	270	0.716323	0.0752693	-0.481318	2200	1000	3100	1400	0	0	0.7	0.65	2900	140	4400	190	0.67	0.043	-0.58	2300	1200	3500	2400	-0.5	0.73	-65	0.38	-0.021	0.16	0.00092	0.15	6	2	84809005	84809234	1	Ube2l6	ubiquitin-conjugating enzyme E2L 6 [Source:MGI Symbol;Acc:MGI:1914500]
ENSMUSE00000972767	ENSMUSG00000055413	0.0062	0.068	0.26	0.62	600	41	670	110	0.902976	0.157573	-0.147241	600	200	590	220	2.6e-12	3.6e-08	0.48	0.69	2000	120	1200	100	1.6	0.17	0.71	2100	940	990	550	0.017	0.023	-340	0.0014	-1.2	0.16	0.00096	0.16	3	17	35397067	35397351	1	H2-Q5	histocompatibility 2, Q region locus 5 [Source:MGI Symbol;Acc:MGI:95934]
ENSMUSE00000938247	ENSMUSG00000055413	3e-08	2.3e-05	0.27	0.64	2400	130	1400	180	1.73695	0.240687	0.796553	2400	990	1100	460	2.6e-12	3.6e-08	0.48	0.69	2000	120	1200	100	1.6	0.17	0.71	2100	940	990	550	1.2	0.93	-220	0.0014	0	0.16	0.00096	0.16	3	17	35394811	35395632	1	H2-Q5	histocompatibility 2, Q region locus 5 [Source:MGI Symbol;Acc:MGI:95934]
ENSMUSE00000941482	ENSMUSG00000055413	3e-08	2.3e-05	0.27	0.64	2400	130	1400	180	1.73695	0.240687	0.796553	2400	990	1100	460	2.6e-12	3.6e-08	0.48	0.69	2000	120	1200	100	1.6	0.17	0.71	2100	940	990	550	1.2	0.93	-220	0.0014	0	0.16	0.00096	0.16	3	17	35394811	35395079	1	H2-Q5	histocompatibility 2, Q region locus 5 [Source:MGI Symbol;Acc:MGI:95934]
ENSMUSE00000375897	ENSMUSG00000026421	3.1e-05	3.1e-05	0.64	0.55	16000	2600	19000	2700	0.822336	0.178733	-0.282201	9800	2300	20000	16000	0	0	0.92	1	9400	770	6700	600	1.4	0.17	0.48	6700	6000	5100	4200	-1	0.0083	-5000	0.0032	-1.3	0.16	0.00096	0.16	5	1	135745259	135745427	1	Csrp1	cysteine and glycine-rich protein 1 [Source:MGI Symbol;Acc:MGI:88549]
ENSMUSE00000659245	ENSMUSG00000026421	0.0021	0.0021	0.49	0.42	890	98	940	88	0.947033	0.136588	-0.0785128	760	260	970	550	0	0	0.92	1	9400	770	6700	600	1.4	0.17	0.48	6700	6000	5100	4200	-0.35	0.084	-120	0.0032	-0.67	0.16	0.00096	0.16	5	1	135720061	135720193	1	Csrp1	cysteine and glycine-rich protein 1 [Source:MGI Symbol;Acc:MGI:88549]
ENSMUSE00000659243	ENSMUSG00000026421	5.5e-11	5.5e-11	0.62	0.48	14000	1100	7300	480	1.85174	0.197349	0.888882	10000	7000	6500	3300	0	0	0.92	1	9400	770	6700	600	1.4	0.17	0.48	6700	6000	5100	4200	0.69	0.051	2400	0.0032	0.36	0.16	0.00096	0.16	5	1	135751044	135752232	1	Csrp1	cysteine and glycine-rich protein 1 [Source:MGI Symbol;Acc:MGI:88549]
ENSMUSE00000158903	ENSMUSG00000026421	3.1e-05	3.1e-05	0.52	0.49	6900	930	4900	630	1.39931	0.259371	0.484719	7600	4600	5100	3300	0	0	0.92	1	9400	770	6700	600	1.4	0.17	0.48	6700	6000	5100	4200	0.59	0.85	1400	0.0032	0.26	0.16	0.00096	0.16	5	1	135750565	135750658	1	Csrp1	cysteine and glycine-rich protein 1 [Source:MGI Symbol;Acc:MGI:88549]
ENSMUSE00000340932	ENSMUSG00000026421	9.5e-07	9.5e-07	0.43	0.41	3600	350	2900	260	1.2591	0.165938	0.332396	3400	1000	2700	700	0	0	0.92	1	9400	770	6700	600	1.4	0.17	0.48	6700	6000	5100	4200	0.33	0.49	120	0.0032	0	0.16	0.00096	0.16	5	1	135746720	135746849	1	Csrp1	cysteine and glycine-rich protein 1 [Source:MGI Symbol;Acc:MGI:88549]
ENSMUSE00000737082	ENSMUSG00000020017	3.1e-05	0.00015	0.49	0.62	1900	240	1300	210	1.42542	0.290045	0.511387	2000	1200	1100	590	1.2e-10	1.1e-10	0.82	0.72	1800	200	1500	150	1.2	0.17	0.2	1200	870	1100	690	0.87	0.22	830	0.44	1.1	0.16	0.00097	0.16	3	10	93516182	93519304	1	Hal	histidine ammonia lyase [Source:MGI Symbol;Acc:MGI:96010]
ENSMUSE00000363821	ENSMUSG00000020017	6.7e-06	9.5e-07	0.95	0.74	1700	370	1600	270	1.06735	0.287633	0.0940311	1200	740	1400	850	1.2e-10	1.1e-10	0.82	0.72	1800	200	1500	150	1.2	0.17	0.2	1200	870	1100	690	-0.21	0.2	-8.2	0.44	0	0.16	0.00097	0.16	3	10	93488803	93489377	1	Hal	histidine ammonia lyase [Source:MGI Symbol;Acc:MGI:96010]
ENSMUSE00000834779	ENSMUSG00000020017	6.7e-06	9.5e-07	0.95	0.74	1700	370	1600	270	1.06735	0.287633	0.0940311	1200	740	1400	850	1.2e-10	1.1e-10	0.82	0.72	1800	200	1500	150	1.2	0.17	0.2	1200	870	1100	690	-0.21	0.2	-8.2	0.44	0	0.16	0.00097	0.16	3	10	93488768	93489377	1	Hal	histidine ammonia lyase [Source:MGI Symbol;Acc:MGI:96010]
ENSMUSE00000563434	ENSMUSG00000032826	9.2e-05	3.1e-05	0.54	0.81	1800	260	4500	950	0.407302	0.102388	-1.29583	2000	1500	3000	2500	0	0	0.72	0.72	2900	190	12000	770	0.25	0.023	-2	2400	1400	8800	7000	-0.59	0.0052	670	0.098	1.5	0.16	0.00099	0.16	8	3	126936620	126936763	-1	Ank2	ankyrin 2, brain [Source:MGI Symbol;Acc:MGI:88025]
ENSMUSE00001077693	ENSMUSG00000032826	3.1e-05	3.1e-05	0.73	0.46	4600	870	22000	2700	0.205569	0.0457173	-2.28231	3400	2600	27000	6700	0	0	0.72	0.72	2900	190	12000	770	0.25	0.023	-2	2400	1400	8800	7000	-3	0.0041	-1600	0.098	-0.92	0.16	0.00099	0.16	8	3	126928665	126928847	-1	Ank2	ankyrin 2, brain [Source:MGI Symbol;Acc:MGI:88025]
ENSMUSE00000563431	ENSMUSG00000032826	3.1e-05	3.1e-05	0.4	0.58	1600	170	5800	860	0.281601	0.0511099	-1.82828	1600	900	4300	2100	0	0	0.72	0.72	2900	190	12000	770	0.25	0.023	-2	2400	1400	8800	7000	-1.4	0.018	170	0.098	0.67	0.16	0.00099	0.16	8	3	126934526	126934778	-1	Ank2	ankyrin 2, brain [Source:MGI Symbol;Acc:MGI:88025]
ENSMUSE00000563435	ENSMUSG00000032826	3.1e-05	3.1e-05	0.79	0.85	3800	760	13000	2800	0.299018	0.0892689	-1.74169	2400	1600	6900	4300	0	0	0.72	0.72	2900	190	12000	770	0.25	0.023	-2	2400	1400	8800	7000	-1.5	0.061	-400	0.098	0.54	0.16	0.00099	0.16	8	3	126937738	126937869	-1	Ank2	ankyrin 2, brain [Source:MGI Symbol;Acc:MGI:88025]
ENSMUSE00000563429	ENSMUSG00000032826	3.1e-05	3.1e-05	0.6	0.41	1900	290	7100	750	0.264382	0.0497282	-1.91931	1600	1200	7600	3200	0	0	0.72	0.72	2900	190	12000	770	0.25	0.023	-2	2400	1400	8800	7000	-2.2	0.096	-310	0.098	-0.15	0.16	0.00099	0.16	8	3	126932938	126933226	-1	Ank2	ankyrin 2, brain [Source:MGI Symbol;Acc:MGI:88025]
ENSMUSE00001081872	ENSMUSG00000032826	3.1e-05	3.1e-05	0.32	0.39	2500	210	13000	1300	0.187751	0.0245409	-2.41311	2600	820	12000	6000	0	0	0.72	0.72	2900	190	12000	770	0.25	0.023	-2	2400	1400	8800	7000	-2.2	0.084	-920	0.098	-0.14	0.16	0.00099	0.16	8	3	126929722	126929886	-1	Ank2	ankyrin 2, brain [Source:MGI Symbol;Acc:MGI:88025]
ENSMUSE00000563426	ENSMUSG00000032826	3.1e-05	3.1e-05	0.48	0.51	3200	390	12000	1600	0.266011	0.0477728	-1.91044	3100	2000	14000	6300	0	0	0.72	0.72	2900	190	12000	770	0.25	0.023	-2	2400	1400	8800	7000	-2.1	0.4	510	0.098	-0.053	0.16	0.00099	0.16	8	3	126929998	126930081	-1	Ank2	ankyrin 2, brain [Source:MGI Symbol;Acc:MGI:88025]
ENSMUSE00000563439	ENSMUSG00000032826	3.1e-05	3.1e-05	0.44	0.35	3700	420	15000	1400	0.248462	0.0361232	-2.0089	3500	1800	14000	7500	0	0	0.72	0.72	2900	190	12000	770	0.25	0.023	-2	2400	1400	8800	7000	-2	0.35	-650	0.098	0.053	0.16	0.00099	0.16	8	3	126940072	126940146	-1	Ank2	ankyrin 2, brain [Source:MGI Symbol;Acc:MGI:88025]
ENSMUSE00000360877	ENSMUSG00000028979	1.9e-09	0.26	0.47	0.59	2000	170	690	75	2.86081	0.39381	1.51642	1800	1200	530	290	0	1.2e-05	0.61	0.6	1500	68	780	35	1.9	0.12	0.96	1300	960	690	430	1.8	0.043	310	9.4e-14	1.1	0.15	0.001	0.16	8	4	148602668	148602896	1	Masp2	mannan-binding lectin serine peptidase 2 [Source:MGI Symbol;Acc:MGI:1330832]
ENSMUSE00000801046	ENSMUSG00000028979	1.9e-09	0.26	0.47	0.59	2000	170	690	75	2.86081	0.39381	1.51642	1800	1200	530	290	0	1.2e-05	0.61	0.6	1500	68	780	35	1.9	0.12	0.96	1300	960	690	430	1.8	0.043	310	9.4e-14	1.1	0.15	0.001	0.16	8	4	148602575	148602896	1	Masp2	mannan-binding lectin serine peptidase 2 [Source:MGI Symbol;Acc:MGI:1330832]
ENSMUSE00000821336	ENSMUSG00000028979	1.9e-09	0.26	0.47	0.59	2000	170	690	75	2.86081	0.39381	1.51642	1800	1200	530	290	0	1.2e-05	0.61	0.6	1500	68	780	35	1.9	0.12	0.96	1300	960	690	430	1.8	0.043	310	9.4e-14	1.1	0.15	0.001	0.16	8	4	148602568	148602896	1	Masp2	mannan-binding lectin serine peptidase 2 [Source:MGI Symbol;Acc:MGI:1330832]
ENSMUSE00000630266	ENSMUSG00000028979	1	0.99	0.21	0.31	540	26	570	40	0.947596	0.0805513	-0.0776564	560	63	560	200	0	1.2e-05	0.61	0.6	1500	68	780	35	1.9	0.12	0.96	1300	960	690	430	-0.0027	0.05	-260	9.4e-14	-0.71	0.15	0.001	0.16	8	4	148602554	148602590	1	Masp2	mannan-binding lectin serine peptidase 2 [Source:MGI Symbol;Acc:MGI:1330832]
ENSMUSE00000813842	ENSMUSG00000028979	5e-07	5.3e-06	0.45	0.36	1100	94	900	59	1.26788	0.132982	0.34242	1200	470	970	270	0	1.2e-05	0.61	0.6	1500	68	780	35	1.9	0.12	0.96	1300	960	690	430	0.25	0.049	-390	9.4e-14	-0.45	0.15	0.001	0.16	8	4	148613758	148615499	1	Masp2	mannan-binding lectin serine peptidase 2 [Source:MGI Symbol;Acc:MGI:1330832]
ENSMUSE00000184073	ENSMUSG00000028979	3.1e-05	0.00031	0.43	0.51	1600	180	1300	160	1.31497	0.225842	0.395029	1500	660	920	250	0	1.2e-05	0.61	0.6	1500	68	780	35	1.9	0.12	0.96	1300	960	690	430	0.7	0.52	-360	9.4e-14	0	0.15	0.001	0.16	8	4	148610117	148610195	1	Masp2	mannan-binding lectin serine peptidase 2 [Source:MGI Symbol;Acc:MGI:1330832]
ENSMUSE00000761580	ENSMUSG00000028979	3.1e-05	0.00031	0.43	0.51	1600	180	1300	160	1.31497	0.225842	0.395029	1500	660	920	250	0	1.2e-05	0.61	0.6	1500	68	780	35	1.9	0.12	0.96	1300	960	690	430	0.7	0.52	-360	9.4e-14	0	0.15	0.001	0.16	8	4	148610117	148610194	1	Masp2	mannan-binding lectin serine peptidase 2 [Source:MGI Symbol;Acc:MGI:1330832]
ENSMUSE00000384423	ENSMUSG00000028979	0.91	1	0.25	0.13	450	29	380	13	1.18508	0.0853994	0.244989	410	58	380	46	0	1.2e-05	0.61	0.6	1500	68	780	35	1.9	0.12	0.96	1300	960	690	430	0.12	0.028	-170	9.4e-14	NA	0.15	0.001	0.16	8	4	148612035	148612166	1	Masp2	mannan-binding lectin serine peptidase 2 [Source:MGI Symbol;Acc:MGI:1330832]
ENSMUSE00000804799	ENSMUSG00000045980	6.1e-05	3.1e-05	0.68	0.79	10000	1800	5800	1200	1.78063	0.481105	0.832386	14000	3600	4900	6000	0	0	0.76	0.8	6000	420	4500	320	1.3	0.14	0.43	4000	3500	3500	2300	1.5	0.039	5500	8.5e-06	1.3	0.15	0.0011	0.17	8	11	115197236	115197403	1	Tmem104	transmembrane protein 104 [Source:MGI Symbol;Acc:MGI:2444222]
ENSMUSE00000441524	ENSMUSG00000045980	3.1e-05	6.1e-05	0.3	0.64	8000	630	3600	590	2.21362	0.402206	1.1464	8300	2900	4100	2500	0	0	0.76	0.8	6000	420	4500	320	1.3	0.14	0.43	4000	3500	3500	2300	1	0.071	2300	8.5e-06	0.84	0.15	0.0011	0.17	8	11	115243370	115247023	1	Tmem104	transmembrane protein 104 [Source:MGI Symbol;Acc:MGI:2444222]
ENSMUSE00000812335	ENSMUSG00000045980	3.1e-05	6.1e-05	0.3	0.64	8000	630	3600	590	2.21362	0.402206	1.1464	8300	2900	4100	2500	0	0	0.76	0.8	6000	420	4500	320	1.3	0.14	0.43	4000	3500	3500	2300	1	0.071	2300	8.5e-06	0.84	0.15	0.0011	0.17	8	11	115243370	115245764	1	Tmem104	transmembrane protein 104 [Source:MGI Symbol;Acc:MGI:2444222]
ENSMUSE00000646280	ENSMUSG00000045980	3.1e-05	3.1e-05	0.61	0.3	9000	1400	11000	850	0.832274	0.146949	-0.264869	9300	8600	11000	4300	0	0	0.76	0.8	6000	420	4500	320	1.3	0.14	0.43	4000	3500	3500	2300	-0.27	0.021	-1600	8.5e-06	-0.44	0.15	0.0011	0.17	8	11	115228421	115228514	1	Tmem104	transmembrane protein 104 [Source:MGI Symbol;Acc:MGI:2444222]
ENSMUSE00000670437	ENSMUSG00000045980	3.1e-05	3.1e-05	0.29	0.24	5700	430	4800	300	1.18674	0.115953	0.247003	5600	2100	4800	1200	0	0	0.76	0.8	6000	420	4500	320	1.3	0.14	0.43	4000	3500	3500	2300	0.23	0.22	49	8.5e-06	0.058	0.15	0.0011	0.17	8	11	115205478	115205583	1	Tmem104	transmembrane protein 104 [Source:MGI Symbol;Acc:MGI:2444222]
ENSMUSE00000670438	ENSMUSG00000045980	3.1e-05	3.1e-05	0.2	0.23	2300	120	2300	140	0.990588	0.0772225	-0.0136425	2400	490	2200	290	0	0	0.76	0.8	6000	420	4500	320	1.3	0.14	0.43	4000	3500	3500	2300	0.11	0.097	-19	8.5e-06	-0.058	0.15	0.0011	0.17	8	11	115187487	115187598	1	Tmem104	transmembrane protein 104 [Source:MGI Symbol;Acc:MGI:2444222]
ENSMUSE00000766898	ENSMUSG00000045980	3.1e-05	3.1e-05	0.2	0.23	2300	120	2300	140	0.990588	0.0772225	-0.0136425	2400	490	2200	290	0	0	0.76	0.8	6000	420	4500	320	1.3	0.14	0.43	4000	3500	3500	2300	0.11	0.097	-19	8.5e-06	-0.058	0.15	0.0011	0.17	8	11	115187551	115187598	1	Tmem104	transmembrane protein 104 [Source:MGI Symbol;Acc:MGI:2444222]
ENSMUSE00000793696	ENSMUSG00000045980	3.1e-05	3.1e-05	0.2	0.23	2300	120	2300	140	0.990588	0.0772225	-0.0136425	2400	490	2200	290	0	0	0.76	0.8	6000	420	4500	320	1.3	0.14	0.43	4000	3500	3500	2300	0.11	0.097	-19	8.5e-06	-0.058	0.15	0.0011	0.17	8	11	115187511	115187598	1	Tmem104	transmembrane protein 104 [Source:MGI Symbol;Acc:MGI:2444222]
ENSMUSE00000166531	ENSMUSG00000027170	0.0042	3.1e-05	0.97	0.47	6800	1700	10000	1300	0.651859	0.182062	-0.617368	5000	6600	13000	3500	6.5e-11	2.8e-14	0.87	0.59	5400	700	7300	650	0.74	0.12	-0.44	5300	3700	7100	4400	-1.4	0.018	-2700	0.3	-1.1	0.15	0.0011	0.17	3	2	105012851	105012945	-1	Eif3m	eukaryotic translation initiation factor 3, subunit M [Source:MGI Symbol;Acc:MGI:1351744]
ENSMUSE00000735971	ENSMUSG00000027170	3.1e-05	3.1e-05	0.69	0.53	4700	840	5700	780	0.814845	0.18361	-0.295403	5600	3000	6700	3300	6.5e-11	2.8e-14	0.87	0.59	5400	700	7300	650	0.74	0.12	-0.44	5300	3700	7100	4400	-0.25	1	290	0.3	0	0.15	0.0011	0.17	3	2	105016946	105017080	-1	Eif3m	eukaryotic translation initiation factor 3, subunit M [Source:MGI Symbol;Acc:MGI:1351744]
ENSMUSE00000766779	ENSMUSG00000027170	3.1e-05	3.1e-05	0.69	0.53	4700	840	5700	780	0.814845	0.18361	-0.295403	5600	3000	6700	3300	6.5e-11	2.8e-14	0.87	0.59	5400	700	7300	650	0.74	0.12	-0.44	5300	3700	7100	4400	-0.25	1	290	0.3	0	0.15	0.0011	0.17	3	2	105016946	105017043	-1	Eif3m	eukaryotic translation initiation factor 3, subunit M [Source:MGI Symbol;Acc:MGI:1351744]
ENSMUSE00000680112	ENSMUSG00000020289	9.5e-07	9.5e-07	0.29	0.42	2300	150	2500	240	0.92955	0.106247	-0.105395	2200	620	2100	620	3.9e-15	3.9e-15	0.37	0.49	2200	89	1800	99	1.2	0.082	0.26	2200	930	1800	770	0.082	0.18	-230	0.11	-0.96	0.15	0.0011	0.18	5	11	32267423	32267707	-1	Nprl3	nitrogen permease regulator-like 3 [Source:MGI Symbol;Acc:MGI:109258]
ENSMUSE00000778698	ENSMUSG00000020289	3.1e-05	3.1e-05	0.22	0.31	2100	120	2000	160	1.01329	0.0989578	0.0190438	2100	500	2000	380	3.9e-15	3.9e-15	0.37	0.49	2200	89	1800	99	1.2	0.082	0.26	2200	930	1800	770	0.12	0.25	-130	0.11	-0.93	0.15	0.0011	0.18	5	11	32267423	32267689	-1	Nprl3	nitrogen permease regulator-like 3 [Source:MGI Symbol;Acc:MGI:109258]
ENSMUSE00000368593	ENSMUSG00000020289	3.1e-05	3.1e-05	0.45	0.46	2100	250	1400	170	1.48942	0.24675	0.574751	2500	710	1200	620	3.9e-15	3.9e-15	0.37	0.49	2200	89	1800	99	1.2	0.082	0.26	2200	930	1800	770	1	0.068	600	0.11	0	0.15	0.0011	0.18	5	11	32231963	32233116	-1	Nprl3	nitrogen permease regulator-like 3 [Source:MGI Symbol;Acc:MGI:109258]
ENSMUSE00000680108	ENSMUSG00000020289	3.1e-05	3.1e-05	0.45	0.46	2100	250	1400	170	1.48942	0.24675	0.574751	2500	710	1200	620	3.9e-15	3.9e-15	0.37	0.49	2200	89	1800	99	1.2	0.082	0.26	2200	930	1800	770	1	0.068	600	0.11	0	0.15	0.0011	0.18	5	11	32231263	32233116	-1	Nprl3	nitrogen permease regulator-like 3 [Source:MGI Symbol;Acc:MGI:109258]
ENSMUSE00000753980	ENSMUSG00000020289	3.1e-05	3.1e-05	0.45	0.46	2100	250	1400	170	1.48942	0.24675	0.574751	2500	710	1200	620	3.9e-15	3.9e-15	0.37	0.49	2200	89	1800	99	1.2	0.082	0.26	2200	930	1800	770	1	0.068	600	0.11	0	0.15	0.0011	0.18	5	11	32232054	32233116	-1	Nprl3	nitrogen permease regulator-like 3 [Source:MGI Symbol;Acc:MGI:109258]
ENSMUSE00000122375	ENSMUSG00000021950	0.00021	3.1e-05	1.8	0.63	2700	1300	3300	550	0.79189	0.396806	-0.336629	670	350	3600	2800	0	0	1.5	0.86	1400	150	2400	150	0.57	0.07	-0.8	1000	570	1700	1100	-2.4	0.072	-730	0.54	-1.5	0.14	0.0013	0.19	12	14	34097857	34097979	1	Anxa8	annexin A8 [Source:MGI Symbol;Acc:MGI:1201374]
ENSMUSE00000122386	ENSMUSG00000021950	0.047	0.00021	0.94	0.72	1600	390	3300	620	0.47823	0.146645	-1.06422	710	540	3600	3300	0	0	1.5	0.86	1400	150	2400	150	0.57	0.07	-0.8	1000	570	1700	1100	-2.3	0.09	-350	0.54	-1.4	0.14	0.0013	0.19	12	14	34094723	34094818	1	Anxa8	annexin A8 [Source:MGI Symbol;Acc:MGI:1201374]
ENSMUSE00000122383	ENSMUSG00000021950	0.001	3.1e-05	0.38	0.3	930	91	1400	110	0.660626	0.0821897	-0.598093	1100	230	1300	330	0	0	1.5	0.86	1400	150	2400	150	0.57	0.07	-0.8	1000	570	1700	1100	-0.26	0.069	100	0.54	0.66	0.14	0.0013	0.19	12	14	34091801	34091914	1	Anxa8	annexin A8 [Source:MGI Symbol;Acc:MGI:1201374]
ENSMUSE00000122377	ENSMUSG00000021950	6.1e-05	3.1e-05	0.3	0.33	930	73	1200	99	0.793284	0.0912886	-0.334091	870	300	1100	480	0	0	1.5	0.86	1400	150	2400	150	0.57	0.07	-0.8	1000	570	1700	1100	-0.33	0.071	56	0.54	0.58	0.14	0.0013	0.19	12	14	34093378	34093457	1	Anxa8	annexin A8 [Source:MGI Symbol;Acc:MGI:1201374]
ENSMUSE00000122380	ENSMUSG00000021950	3.1e-05	3.1e-05	0.24	0.52	800	49	2300	310	0.35013	0.0516402	-1.51404	810	270	2100	1200	0	0	1.5	0.86	1400	150	2400	150	0.57	0.07	-0.8	1000	570	1700	1100	-1.4	0.09	-57	0.54	-0.45	0.14	0.0013	0.19	12	14	34092530	34092620	1	Anxa8	annexin A8 [Source:MGI Symbol;Acc:MGI:1201374]
ENSMUSE00000122388	ENSMUSG00000021950	3.1e-05	3.1e-05	0.28	0.51	1300	94	3500	460	0.374932	0.056168	-1.4153	1300	520	3000	1500	0	0	1.5	0.86	1400	150	2400	150	0.57	0.07	-0.8	1000	570	1700	1100	-1.2	0.28	-130	0.54	-0.28	0.14	0.0013	0.19	12	14	34096530	34096588	1	Anxa8	annexin A8 [Source:MGI Symbol;Acc:MGI:1201374]
ENSMUSE00000352505	ENSMUSG00000021950	9.3e-10	9.3e-10	0.29	0.59	1400	73	2800	300	0.49976	0.0598763	-1.00069	1300	370	2100	1300	0	0	1.5	0.86	1400	150	2400	150	0.57	0.07	-0.8	1000	570	1700	1100	-0.67	0.24	14	0.54	0.25	0.14	0.0013	0.19	12	14	34099691	34100571	1	Anxa8	annexin A8 [Source:MGI Symbol;Acc:MGI:1201374]
ENSMUSE00000122393	ENSMUSG00000021950	3.1e-05	3.1e-05	0.29	0.43	1200	88	2100	240	0.560234	0.0744038	-0.835899	1200	480	1900	490	0	0	1.5	0.86	1400	150	2400	150	0.57	0.07	-0.8	1000	570	1700	1100	-0.72	0.22	-73	0.54	0.2	0.14	0.0013	0.19	12	14	34094398	34094491	1	Anxa8	annexin A8 [Source:MGI Symbol;Acc:MGI:1201374]
ENSMUSE00000122402	ENSMUSG00000021950	0.47	0.0075	0.49	0.59	600	76	1000	160	0.589392	0.116995	-0.7627	480	290	810	300	0	0	1.5	0.86	1400	150	2400	150	0.57	0.07	-0.8	1000	570	1700	1100	-0.76	0.33	-150	0.54	0.16	0.14	0.0013	0.19	12	14	34093884	34093943	1	Anxa8	annexin A8 [Source:MGI Symbol;Acc:MGI:1201374]
ENSMUSE00000122371	ENSMUSG00000021950	0.34	6.1e-05	0.25	0.4	500	33	1200	120	0.430221	0.0531178	-1.21685	490	110	1000	370	0	0	1.5	0.86	1400	150	2400	150	0.57	0.07	-0.8	1000	570	1700	1100	-1.1	0.34	-63	0.54	-0.14	0.14	0.0013	0.19	12	14	34089511	34089601	1	Anxa8	annexin A8 [Source:MGI Symbol;Acc:MGI:1201374]
ENSMUSE00000122401	ENSMUSG00000021950	0.021	9.2e-05	1.3	1.1	3700	1200	4300	1300	0.863852	0.381309	-0.211145	610	330	1200	690	0	0	1.5	0.86	1400	150	2400	150	0.57	0.07	-0.8	1000	570	1700	1100	-1	0.67	-160	0.54	-0.12	0.14	0.0013	0.19	12	14	34090607	34090701	1	Anxa8	annexin A8 [Source:MGI Symbol;Acc:MGI:1201374]
ENSMUSE00000714707	ENSMUSG00000021950	3.1e-05	3.1e-05	0.25	0.41	1300	83	2600	280	0.491174	0.0606957	-1.02569	1300	270	2200	980	0	0	1.5	0.86	1400	150	2400	150	0.57	0.07	-0.8	1000	570	1700	1100	-0.79	0.52	-57	0.54	0.12	0.14	0.0013	0.19	12	14	34099691	34100021	1	Anxa8	annexin A8 [Source:MGI Symbol;Acc:MGI:1201374]
ENSMUSE00000757034	ENSMUSG00000027506	9.5e-07	9.5e-07	0.42	0.42	2900	270	6500	620	0.449737	0.0598115	-1.15285	2500	1500	5500	3200	0	0	0.88	0.76	11000	900	12000	830	0.93	0.097	-0.097	6800	6700	8500	6800	-1.2	0.027	-810	2.6e-07	-1.1	0.14	0.0013	0.19	6	3	8963847	8964046	-1	Tpd52	tumor protein D52 [Source:MGI Symbol;Acc:MGI:107749]
ENSMUSE00000769953	ENSMUSG00000027506	9.5e-07	9.5e-07	0.42	0.42	2900	270	6500	620	0.449737	0.0598115	-1.15285	2500	1500	5500	3200	0	0	0.88	0.76	11000	900	12000	830	0.93	0.097	-0.097	6800	6700	8500	6800	-1.2	0.027	-810	2.6e-07	-1.1	0.14	0.0013	0.19	6	3	8963847	8964048	-1	Tpd52	tumor protein D52 [Source:MGI Symbol;Acc:MGI:107749]
ENSMUSE00000640147	ENSMUSG00000027506	3.1e-05	3.1e-05	0.2	0.2	7200	380	4400	230	1.63637	0.120403	0.710501	7200	1400	4400	1200	0	0	0.88	0.76	11000	900	12000	830	0.93	0.097	-0.097	6800	6700	8500	6800	0.71	0.023	2400	2.6e-07	0.8	0.14	0.0013	0.19	6	3	8943551	8943577	-1	Tpd52	tumor protein D52 [Source:MGI Symbol;Acc:MGI:107749]
ENSMUSE00000640145	ENSMUSG00000027506	9.5e-07	9.5e-07	0.75	0.75	13000	2100	10000	1700	1.2387	0.294584	0.308825	9700	8500	7100	5600	0	0	0.88	0.76	11000	900	12000	830	0.93	0.097	-0.097	6800	6700	8500	6800	0.45	0.026	3400	2.6e-07	0.54	0.14	0.0013	0.19	6	3	8936439	8936480	-1	Tpd52	tumor protein D52 [Source:MGI Symbol;Acc:MGI:107749]
ENSMUSE00000640142	ENSMUSG00000027506	3e-08	3e-08	0.51	0.45	19000	2000	20000	1800	0.952959	0.130624	-0.0695144	19000	13000	20000	13000	0	0	0.88	0.76	11000	900	12000	830	0.93	0.097	-0.097	6800	6700	8500	6800	-0.09	0.29	2400	2.6e-07	0	0.14	0.0013	0.19	6	3	8929598	8931174	-1	Tpd52	tumor protein D52 [Source:MGI Symbol;Acc:MGI:107749]
ENSMUSE00000709611	ENSMUSG00000027506	3e-08	3e-08	0.51	0.45	19000	2000	20000	1800	0.952959	0.130624	-0.0695144	19000	13000	20000	13000	0	0	0.88	0.76	11000	900	12000	830	0.93	0.097	-0.097	6800	6700	8500	6800	-0.09	0.29	2400	2.6e-07	0	0.14	0.0013	0.19	6	3	8928626	8931174	-1	Tpd52	tumor protein D52 [Source:MGI Symbol;Acc:MGI:107749]
ENSMUSE00001076682	ENSMUSG00000021211	3.1e-05	3.1e-05	0.17	0.32	2700	120	1200	100	2.18616	0.203756	1.1284	2800	580	1400	410	5.6e-16	7.6e-12	0.56	0.52	4300	260	990	56	4.4	0.36	2.1	3600	2000	890	580	1	0.045	-960	0.0013	-1.4	0.14	0.0013	0.19	5	13	4272196	4272361	-1	Akr1c12	aldo-keto reductase family 1, member C12 [Source:MGI Symbol;Acc:MGI:1351661]
ENSMUSE00001046571	ENSMUSG00000021211	3.1e-05	3.1e-05	0.13	0.37	5800	190	1400	140	4.0403	0.403572	2.01446	5800	420	1600	470	5.6e-16	7.6e-12	0.56	0.52	4300	260	990	56	4.4	0.36	2.1	3600	2000	890	580	1.8	0.9	-750	0.0013	-0.53	0.14	0.0013	0.19	5	13	4275724	4275840	-1	Akr1c12	aldo-keto reductase family 1, member C12 [Source:MGI Symbol;Acc:MGI:1351661]
ENSMUSE00001040426	ENSMUSG00000021211	3.1e-05	0.34	0.31	0.65	3800	300	650	110	5.82348	1.07971	2.54188	3100	1600	430	160	5.6e-16	7.6e-12	0.56	0.52	4300	260	990	56	4.4	0.36	2.1	3600	2000	890	580	2.9	0.039	-410	0.0013	0.51	0.14	0.0013	0.19	5	13	4272929	4273038	-1	Akr1c12	aldo-keto reductase family 1, member C12 [Source:MGI Symbol;Acc:MGI:1351661]
ENSMUSE00001057797	ENSMUSG00000021211	3.1e-05	0.0042	0.33	0.25	3100	260	600	39	5.21864	0.559532	2.38367	2900	1300	560	130	5.6e-16	7.6e-12	0.56	0.52	4300	260	990	56	4.4	0.36	2.1	3600	2000	890	580	2.4	0.12	200	0.0013	0.053	0.14	0.0013	0.19	5	13	4274347	4274424	-1	Akr1c12	aldo-keto reductase family 1, member C12 [Source:MGI Symbol;Acc:MGI:1351661]
ENSMUSE00000115630	ENSMUSG00000021211	3e-08	1.6e-06	0.67	0.48	5400	720	1000	95	5.37795	0.887023	2.42706	5200	5300	1000	700	5.6e-16	7.6e-12	0.56	0.52	4300	260	990	56	4.4	0.36	2.1	3600	2000	890	580	2.4	0.13	2100	0.0013	0	0.14	0.0013	0.19	5	13	4268172	4268430	-1	Akr1c12	aldo-keto reductase family 1, member C12 [Source:MGI Symbol;Acc:MGI:1351661]
ENSMUSE00000208306	ENSMUSG00000031326	0.044	0.17	0.62	0.61	750	78	760	78	0.981213	0.144044	-0.0273617	610	250	600	280	0	0.0066	0.65	0.59	1200	69	680	36	1.7	0.14	0.8	920	640	510	230	0.015	0.052	-200	3.9e-05	-1.1	0.14	0.0014	0.2	3	X	103321398	103322055	1	Cdx4	caudal type homeobox 4 [Source:MGI Symbol;Acc:MGI:88362]
ENSMUSE00000284254	ENSMUSG00000031326	4.4e-13	0.13	0.55	0.61	1300	86	640	46	2.05977	0.201754	1.04248	1100	680	460	180	0	0.0066	0.65	0.59	1200	69	680	36	1.7	0.14	0.8	920	640	510	230	1.3	0.057	120	3.9e-05	0.12	0.14	0.0014	0.2	3	X	103329434	103330592	1	Cdx4	caudal type homeobox 4 [Source:MGI Symbol;Acc:MGI:88362]
ENSMUSE00000548563	ENSMUSG00000031326	0.00013	0.0096	0.68	0.49	1500	240	700	76	2.20488	0.411611	1.1407	1400	1400	640	220	0	0.0066	0.65	0.59	1200	69	680	36	1.7	0.14	0.8	920	640	510	230	1.1	0.078	500	3.9e-05	0	0.14	0.0014	0.2	3	X	103328009	103328154	1	Cdx4	caudal type homeobox 4 [Source:MGI Symbol;Acc:MGI:88362]
ENSMUSE00000457893	ENSMUSG00000049321	9.5e-07	0.54	0.24	0.72	1600	84	650	100	2.44601	0.415205	1.29043	1600	410	500	330	0	0	0.74	0.87	1900	77	1600	75	1.2	0.076	0.27	1600	800	1100	740	1.7	0.01	250	1.2e-09	1.2	0.14	0.0014	0.2	12	11	50906086	50906157	-1	Zfp2	zinc finger protein 2 [Source:MGI Symbol;Acc:MGI:99167]
ENSMUSE00000791551	ENSMUSG00000049321	9.5e-07	0.54	0.24	0.72	1600	84	650	100	2.44601	0.415205	1.29043	1600	410	500	330	0	0	0.74	0.87	1900	77	1600	75	1.2	0.076	0.27	1600	800	1100	740	1.7	0.01	250	1.2e-09	1.2	0.14	0.0014	0.2	12	11	50905184	50906157	-1	Zfp2	zinc finger protein 2 [Source:MGI Symbol;Acc:MGI:99167]
ENSMUSE00000820095	ENSMUSG00000049321	9.5e-07	0.54	0.24	0.72	1600	84	650	100	2.44601	0.415205	1.29043	1600	410	500	330	0	0	0.74	0.87	1900	77	1600	75	1.2	0.076	0.27	1600	800	1100	740	1.7	0.01	250	1.2e-09	1.2	0.14	0.0014	0.2	12	11	50905990	50906157	-1	Zfp2	zinc finger protein 2 [Source:MGI Symbol;Acc:MGI:99167]
ENSMUSE00000457924	ENSMUSG00000049321	9.5e-07	9.5e-07	0.62	0.54	3600	500	3300	400	1.08656	0.198773	0.119773	2800	1700	3100	1800	0	0	0.74	0.87	1900	77	1600	75	1.2	0.076	0.27	1600	800	1100	740	-0.1	0.099	-640	1.2e-09	-0.56	0.14	0.0014	0.2	12	11	50910436	50910525	-1	Zfp2	zinc finger protein 2 [Source:MGI Symbol;Acc:MGI:99167]
ENSMUSE00000770572	ENSMUSG00000049321	9.5e-07	9.5e-07	0.62	0.54	3600	500	3300	400	1.08656	0.198773	0.119773	2800	1700	3100	1800	0	0	0.74	0.87	1900	77	1600	75	1.2	0.076	0.27	1600	800	1100	740	-0.1	0.099	-640	1.2e-09	-0.56	0.14	0.0014	0.2	12	11	50910436	50910528	-1	Zfp2	zinc finger protein 2 [Source:MGI Symbol;Acc:MGI:99167]
ENSMUSE00000505057	ENSMUSG00000049321	2.9e-11	2.9e-11	0.62	0.66	1800	190	1900	210	0.961435	0.147564	-0.0567385	1500	520	1300	430	0	0	0.74	0.87	1900	77	1600	75	1.2	0.076	0.27	1600	800	1100	740	0.15	0.15	-140	1.2e-09	-0.32	0.14	0.0014	0.2	12	11	50910706	50910876	-1	Zfp2	zinc finger protein 2 [Source:MGI Symbol;Acc:MGI:99167]
ENSMUSE00000679112	ENSMUSG00000049321	9.5e-07	9.5e-07	0.75	0.78	2000	330	2000	350	0.97569	0.235388	-0.0355046	1400	680	1200	250	0	0	0.74	0.87	1900	77	1600	75	1.2	0.076	0.27	1600	800	1100	740	0.24	0.052	-100	1.2e-09	-0.22	0.14	0.0014	0.2	12	11	50910750	50910876	-1	Zfp2	zinc finger protein 2 [Source:MGI Symbol;Acc:MGI:99167]
ENSMUSE00000825900	ENSMUSG00000049321	9.5e-07	9.5e-07	0.75	0.78	2000	330	2000	350	0.97569	0.235388	-0.0355046	1400	680	1200	250	0	0	0.74	0.87	1900	77	1600	75	1.2	0.076	0.27	1600	800	1100	740	0.24	0.052	-100	1.2e-09	-0.22	0.14	0.0014	0.2	12	11	50910750	50910895	-1	Zfp2	zinc finger protein 2 [Source:MGI Symbol;Acc:MGI:99167]
ENSMUSE00000679115	ENSMUSG00000049321	1.2e-10	1e-10	0.67	0.73	1500	130	1300	120	1.16888	0.150066	0.225127	1300	930	920	490	0	0	0.74	0.87	1900	77	1600	75	1.2	0.076	0.27	1600	800	1100	740	0.54	0.55	84	1.2e-09	0.074	0.14	0.0014	0.2	12	11	50898712	50901291	-1	Zfp2	zinc finger protein 2 [Source:MGI Symbol;Acc:MGI:99167]
ENSMUSE00000679110	ENSMUSG00000049321	7.8e-10	7.8e-10	0.62	0.69	1700	150	1400	140	1.17166	0.152926	0.228548	1500	970	1100	640	0	0	0.74	0.87	1900	77	1600	75	1.2	0.076	0.27	1600	800	1100	740	0.51	0.55	14	1.2e-09	0.049	0.14	0.0014	0.2	12	11	50899059	50901291	-1	Zfp2	zinc finger protein 2 [Source:MGI Symbol;Acc:MGI:99167]
ENSMUSE00000457903	ENSMUSG00000049321	0.0002	0.015	0.75	0.64	1400	230	1000	140	1.34827	0.29865	0.431114	1000	680	750	370	0	0	0.74	0.87	1900	77	1600	75	1.2	0.076	0.27	1600	800	1100	740	0.46	1	-59	1.2e-09	0	0.14	0.0014	0.2	12	11	50912280	50912401	-1	Zfp2	zinc finger protein 2 [Source:MGI Symbol;Acc:MGI:99167]
ENSMUSE00000801924	ENSMUSG00000049321	0.0002	0.015	0.75	0.64	1400	230	1000	140	1.34827	0.29865	0.431114	1000	680	750	370	0	0	0.74	0.87	1900	77	1600	75	1.2	0.076	0.27	1600	800	1100	740	0.46	1	-59	1.2e-09	0	0.14	0.0014	0.2	12	11	50912280	50912404	-1	Zfp2	zinc finger protein 2 [Source:MGI Symbol;Acc:MGI:99167]
ENSMUSE00000288223	ENSMUSG00000023043	6.7e-05	9.5e-07	0.86	0.46	5600	1100	17000	1800	0.328979	0.0717062	-1.60393	4500	3900	18000	5500	0	0	0.64	0.54	12000	780	20000	1100	0.59	0.051	-0.76	10000	6500	18000	10000	-2	0.0046	-2900	0.00044	-1.4	0.14	0.0014	0.2	5	15	102028216	102028674	1	Krt18	keratin 18 [Source:MGI Symbol;Acc:MGI:96692]
ENSMUSE00000288180	ENSMUSG00000023043	3.1e-05	3.1e-05	0.2	0.33	9900	520	14000	1200	0.705552	0.0709953	-0.503176	9100	1200	13000	4000	0	0	0.64	0.54	12000	780	20000	1100	0.59	0.051	-0.76	10000	6500	18000	10000	-0.52	0.086	370	0.00044	0.11	0.14	0.0014	0.2	5	15	102031841	102032026	1	Krt18	keratin 18 [Source:MGI Symbol;Acc:MGI:96692]
ENSMUSE00000465175	ENSMUSG00000023043	9.5e-07	9.5e-07	0.47	0.42	20000	2100	31000	2900	0.646824	0.0908638	-0.628555	22000	8500	34000	14000	0	0	0.64	0.54	12000	780	20000	1100	0.59	0.051	-0.76	10000	6500	18000	10000	-0.59	0.28	3500	0.00044	0.04	0.14	0.0014	0.2	5	15	102029823	102029979	1	Krt18	keratin 18 [Source:MGI Symbol;Acc:MGI:96692]
ENSMUSE00000288201	ENSMUSG00000023043	9.5e-07	9.5e-07	0.5	0.5	13000	1500	21000	2300	0.631687	0.100059	-0.662718	14000	6000	22000	8700	0	0	0.64	0.54	12000	780	20000	1100	0.59	0.051	-0.76	10000	6500	18000	10000	-0.67	0.26	850	0.00044	-0.039	0.14	0.0014	0.2	5	15	102030619	102030783	1	Krt18	keratin 18 [Source:MGI Symbol;Acc:MGI:96692]
ENSMUSE00000133098	ENSMUSG00000023043	9.5e-07	9.5e-07	0.23	0.32	9700	510	16000	1100	0.621612	0.0547943	-0.685914	9900	2900	15000	6100	0	0	0.64	0.54	12000	780	20000	1100	0.59	0.051	-0.76	10000	6500	18000	10000	-0.63	0.35	810	0.00044	0	0.14	0.0014	0.2	5	15	102031296	102031519	1	Krt18	keratin 18 [Source:MGI Symbol;Acc:MGI:96692]
ENSMUSE00000755611	ENSMUSG00000028573	2.8e-14	7.9e-11	0.61	0.58	5200	480	1100	95	4.78115	0.600748	2.25736	5100	3600	930	540	0	0	0.73	0.93	2800	71	1600	54	1.7	0.07	0.76	2300	1400	1000	920	2.5	0.0089	2800	1.3e-21	1.4	0.14	0.0014	0.2	13	4	95926723	95926935	1	Fggy	FGGY carbohydrate kinase domain containing [Source:MGI Symbol;Acc:MGI:1922828]
ENSMUSE00000813751	ENSMUSG00000028573	2.8e-14	7.9e-11	0.61	0.58	5200	480	1100	95	4.78115	0.600748	2.25736	5100	3600	930	540	0	0	0.73	0.93	2800	71	1600	54	1.7	0.07	0.76	2300	1400	1000	920	2.5	0.0089	2800	1.3e-21	1.4	0.14	0.0014	0.2	13	4	95926723	95926934	1	Fggy	FGGY carbohydrate kinase domain containing [Source:MGI Symbol;Acc:MGI:1922828]
ENSMUSE00000791438	ENSMUSG00000028573	3.1e-05	0.00021	0.3	0.41	4800	370	1200	130	3.92532	0.510811	1.97281	5000	1400	1300	570	0	0	0.73	0.93	2800	71	1600	54	1.7	0.07	0.76	2300	1400	1000	920	2	0.037	2000	1.3e-21	0.91	0.14	0.0014	0.2	13	4	95849625	95849676	1	Fggy	FGGY carbohydrate kinase domain containing [Source:MGI Symbol;Acc:MGI:1922828]
ENSMUSE00000861430	ENSMUSG00000028573	0	1.9e-09	0.57	0.5	2300	110	740	31	3.09345	0.198337	1.62921	2200	1600	630	300	0	0	0.73	0.93	2800	71	1600	54	1.7	0.07	0.76	2300	1400	1000	920	1.8	0.019	860	1.3e-21	0.68	0.14	0.0014	0.2	13	4	95820882	95822125	1	Fggy	FGGY carbohydrate kinase domain containing [Source:MGI Symbol;Acc:MGI:1922828]
ENSMUSE00000390643	ENSMUSG00000028573	0.013	0.3	0.48	0.44	750	93	630	71	1.19183	0.200222	0.253175	660	290	490	210	0	0	0.73	0.93	2800	71	1600	54	1.7	0.07	0.76	2300	1400	1000	920	0.43	0.031	-150	1.3e-21	-0.67	0.14	0.0014	0.2	13	4	95820882	95821569	1	Fggy	FGGY carbohydrate kinase domain containing [Source:MGI Symbol;Acc:MGI:1922828]
ENSMUSE00000602865	ENSMUSG00000028573	0	1.9e-14	0.58	0.87	2300	120	2100	160	1.10985	0.103537	0.150371	2000	1100	1500	1600	0	0	0.73	0.93	2800	71	1600	54	1.7	0.07	0.76	2300	1400	1000	920	0.44	0.014	-600	1.3e-21	-0.65	0.14	0.0014	0.2	13	4	95557519	95557591	1	Fggy	FGGY carbohydrate kinase domain containing [Source:MGI Symbol;Acc:MGI:1922828]
ENSMUSE00000672100	ENSMUSG00000028573	0	1.9e-14	0.58	0.87	2300	120	2100	160	1.10985	0.103537	0.150371	2000	1100	1500	1600	0	0	0.73	0.93	2800	71	1600	54	1.7	0.07	0.76	2300	1400	1000	920	0.44	0.014	-600	1.3e-21	-0.65	0.14	0.0014	0.2	13	4	95557507	95557591	1	Fggy	FGGY carbohydrate kinase domain containing [Source:MGI Symbol;Acc:MGI:1922828]
ENSMUSE00000954786	ENSMUSG00000028573	0	1.9e-14	0.58	0.87	2300	120	2100	160	1.10985	0.103537	0.150371	2000	1100	1500	1600	0	0	0.73	0.93	2800	71	1600	54	1.7	0.07	0.76	2300	1400	1000	920	0.44	0.014	-600	1.3e-21	-0.65	0.14	0.0014	0.2	13	4	95557511	95557591	1	Fggy	FGGY carbohydrate kinase domain containing [Source:MGI Symbol;Acc:MGI:1922828]
ENSMUSE00000959962	ENSMUSG00000028573	0	2.2e-13	0.56	0.88	2200	110	1900	160	1.13702	0.108186	0.185263	2000	1100	1400	1400	0	0	0.73	0.93	2800	71	1600	54	1.7	0.07	0.76	2300	1400	1000	920	0.49	0.0095	-550	1.3e-21	-0.61	0.14	0.0014	0.2	13	4	95557520	95557591	1	Fggy	FGGY carbohydrate kinase domain containing [Source:MGI Symbol;Acc:MGI:1922828]
ENSMUSE00000831666	ENSMUSG00000028573	3.1e-05	3.1e-05	0.48	0.34	5500	680	2200	190	2.53535	0.384048	1.34219	5700	1600	1900	550	0	0	0.73	0.93	2800	71	1600	54	1.7	0.07	0.76	2300	1400	1000	920	1.6	0.0077	1500	1.3e-21	0.52	0.14	0.0014	0.2	13	4	95738789	95738922	1	Fggy	FGGY carbohydrate kinase domain containing [Source:MGI Symbol;Acc:MGI:1922828]
ENSMUSE00000953940	ENSMUSG00000028573	3.1e-05	3.1e-05	0.48	0.34	5500	680	2200	190	2.53535	0.384048	1.34219	5700	1600	1900	550	0	0	0.73	0.93	2800	71	1600	54	1.7	0.07	0.76	2300	1400	1000	920	1.6	0.0077	1500	1.3e-21	0.52	0.14	0.0014	0.2	13	4	95738789	95738865	1	Fggy	FGGY carbohydrate kinase domain containing [Source:MGI Symbol;Acc:MGI:1922828]
ENSMUSE00000791429	ENSMUSG00000028573	3.1e-05	0.00031	0.68	0.43	3100	550	1000	110	3.02011	0.624889	1.5946	2000	1000	920	480	0	0	0.73	0.93	2800	71	1600	54	1.7	0.07	0.76	2300	1400	1000	920	1.1	0.49	-25	1.3e-21	0	0.14	0.0014	0.2	13	4	95585236	95585447	1	Fggy	FGGY carbohydrate kinase domain containing [Source:MGI Symbol;Acc:MGI:1922828]
ENSMUSE00000951466	ENSMUSG00000028573	3.1e-05	0.00031	0.68	0.43	3100	550	1000	110	3.02011	0.624889	1.5946	2000	1000	920	480	0	0	0.73	0.93	2800	71	1600	54	1.7	0.07	0.76	2300	1400	1000	920	1.1	0.49	-25	1.3e-21	0	0.14	0.0014	0.2	13	4	95585244	95585447	1	Fggy	FGGY carbohydrate kinase domain containing [Source:MGI Symbol;Acc:MGI:1922828]
ENSMUSE00000180227	ENSMUSG00000028567	9.1e-13	9.1e-13	0.43	0.53	2200	150	4000	330	0.557337	0.0599088	-0.843378	2000	1100	3800	2800	0	0	0.81	0.76	12000	490	10000	390	1.2	0.067	0.22	9200	9700	7700	7300	-0.95	0.0067	-790	1.2e-06	-1.2	0.13	0.0015	0.21	8	4	108857925	108857994	1	Txndc12	thioredoxin domain containing 12 (endoplasmic reticulum) [Source:MGI Symbol;Acc:MGI:1913323]
ENSMUSE00000791247	ENSMUSG00000028567	9.1e-13	9.1e-13	0.43	0.53	2200	150	4000	330	0.557337	0.0599088	-0.843378	2000	1100	3800	2800	0	0	0.81	0.76	12000	490	10000	390	1.2	0.067	0.22	9200	9700	7700	7300	-0.95	0.0067	-790	1.2e-06	-1.2	0.13	0.0015	0.21	8	4	108857492	108857994	1	Txndc12	thioredoxin domain containing 12 (endoplasmic reticulum) [Source:MGI Symbol;Acc:MGI:1913323]
ENSMUSE00000180229	ENSMUSG00000028567	9.1e-13	9.1e-13	0.53	0.58	11000	950	8600	790	1.30543	0.162112	0.384524	12000	6800	8500	5700	0	0	0.81	0.76	12000	490	10000	390	1.2	0.067	0.22	9200	9700	7700	7300	0.49	0.15	-12	1.2e-06	0.23	0.13	0.0015	0.21	8	4	108856148	108856221	1	Txndc12	thioredoxin domain containing 12 (endoplasmic reticulum) [Source:MGI Symbol;Acc:MGI:1913323]
ENSMUSE00000400663	ENSMUSG00000028567	3.9e-15	3.9e-15	0.81	0.79	9600	870	8900	790	1.07959	0.136266	0.110478	5600	4800	5400	3700	0	0	0.81	0.76	12000	490	10000	390	1.2	0.067	0.22	9200	9700	7700	7300	0.04	0.28	-700	1.2e-06	-0.21	0.13	0.0015	0.21	8	4	108861367	108862127	1	Txndc12	thioredoxin domain containing 12 (endoplasmic reticulum) [Source:MGI Symbol;Acc:MGI:1913323]
ENSMUSE00000180230	ENSMUSG00000028567	9.1e-13	9.1e-13	0.76	0.79	20000	2400	16000	2000	1.20993	0.208852	0.274928	16000	15000	12000	12000	0	0	0.81	0.76	12000	490	10000	390	1.2	0.067	0.22	9200	9700	7700	7300	0.43	0.63	250	1.2e-06	0.18	0.13	0.0015	0.21	8	4	108859275	108859358	1	Txndc12	thioredoxin domain containing 12 (endoplasmic reticulum) [Source:MGI Symbol;Acc:MGI:1913323]
ENSMUSE00000180226	ENSMUSG00000028567	9.1e-13	9.1e-13	0.13	0.13	18000	360	15000	300	1.21537	0.0351137	0.28139	18000	2500	14000	2000	0	0	0.81	0.76	12000	490	10000	390	1.2	0.067	0.22	9200	9700	7700	7300	0.3	0.99	-420	1.2e-06	0.05	0.13	0.0015	0.21	8	4	108853169	108853221	1	Txndc12	thioredoxin domain containing 12 (endoplasmic reticulum) [Source:MGI Symbol;Acc:MGI:1913323]
ENSMUSE00000269439	ENSMUSG00000028567	3.8e-10	3.8e-10	0.51	0.56	15000	1100	12000	950	1.29137	0.138974	0.368901	16000	10000	13000	9700	0	0	0.81	0.76	12000	490	10000	390	1.2	0.067	0.22	9200	9700	7700	7300	0.26	0.87	160	1.2e-06	0	0.13	0.0015	0.21	8	4	108834635	108834856	1	Txndc12	thioredoxin domain containing 12 (endoplasmic reticulum) [Source:MGI Symbol;Acc:MGI:1913323]
ENSMUSE00000810351	ENSMUSG00000028567	3.8e-10	3.8e-10	0.51	0.56	15000	1100	12000	950	1.29137	0.138974	0.368901	16000	10000	13000	9700	0	0	0.81	0.76	12000	490	10000	390	1.2	0.067	0.22	9200	9700	7700	7300	0.26	0.87	160	1.2e-06	0	0.13	0.0015	0.21	8	4	108834601	108834856	1	Txndc12	thioredoxin domain containing 12 (endoplasmic reticulum) [Source:MGI Symbol;Acc:MGI:1913323]
ENSMUSE00000829822	ENSMUSG00000040433	9.5e-07	9.5e-07	0.27	0.46	24000	1400	13000	1300	1.8187	0.215089	0.862905	27000	3500	12000	5300	0	0	1.1	0.88	8000	360	5900	220	1.4	0.079	0.44	4300	4500	4100	4200	1.2	0.0045	9300	0.4	1.4	0.13	0.0015	0.21	14	9	96688477	96689029	-1	Zbtb38	zinc finger and BTB domain containing 38 [Source:MGI Symbol;Acc:MGI:2442866]
ENSMUSE00000815356	ENSMUSG00000040433	9.3e-10	9.3e-10	0.58	0.66	18000	1900	10000	1200	1.76403	0.283457	0.818877	19000	14000	8700	6600	0	0	1.1	0.88	8000	360	5900	220	1.4	0.079	0.44	4300	4500	4100	4200	1.1	0.0087	7100	0.4	1.4	0.13	0.0015	0.21	14	9	96687398	96689029	-1	Zbtb38	zinc finger and BTB domain containing 38 [Source:MGI Symbol;Acc:MGI:2442866]
ENSMUSE00000787062	ENSMUSG00000040433	8.1e-12	8.1e-12	0.67	0.58	13000	1100	9000	680	1.47605	0.168582	0.561739	11000	5800	8400	4300	0	0	1.1	0.88	8000	360	5900	220	1.4	0.079	0.44	4300	4500	4100	4200	0.36	0.31	1400	0.4	0.58	0.13	0.0015	0.21	14	9	96686246	96689029	-1	Zbtb38	zinc finger and BTB domain containing 38 [Source:MGI Symbol;Acc:MGI:2442866]
ENSMUSE00000583559	ENSMUSG00000040433	0	0	1.1	0.91	8200	830	5900	510	1.39956	0.18626	0.484974	4800	6100	4000	5000	0	0	1.1	0.88	8000	360	5900	220	1.4	0.079	0.44	4300	4500	4100	4200	0.25	0.23	300	0.4	0.47	0.13	0.0015	0.21	14	9	96685423	96689029	-1	Zbtb38	zinc finger and BTB domain containing 38 [Source:MGI Symbol;Acc:MGI:2442866]
ENSMUSE00000831541	ENSMUSG00000040433	0	0	1.1	0.91	8200	830	5900	510	1.39956	0.18626	0.484974	4800	6100	4000	5000	0	0	1.1	0.88	8000	360	5900	220	1.4	0.079	0.44	4300	4500	4100	4200	0.25	0.23	300	0.4	0.47	0.13	0.0015	0.21	14	9	96682763	96689029	-1	Zbtb38	zinc finger and BTB domain containing 38 [Source:MGI Symbol;Acc:MGI:2442866]
ENSMUSE00000425871	ENSMUSG00000040433	9.1e-13	9.1e-13	0.45	0.39	10000	740	9100	570	1.12954	0.10718	0.175733	9400	4000	8800	4000	0	0	1.1	0.88	8000	360	5900	220	1.4	0.079	0.44	4300	4500	4100	4200	0.098	0.51	12	0.4	0.32	0.13	0.0015	0.21	14	9	96718210	96718309	-1	Zbtb38	zinc finger and BTB domain containing 38 [Source:MGI Symbol;Acc:MGI:2442866]
ENSMUSE00000767477	ENSMUSG00000040433	3.1e-05	3.1e-05	0.25	0.68	2700	170	3300	570	0.821412	0.152663	-0.283822	2700	760	3400	3100	0	0	1.1	0.88	8000	360	5900	220	1.4	0.079	0.44	4300	4500	4100	4200	-0.31	0.15	-130	0.4	-0.092	0.13	0.0015	0.21	14	9	96751302	96751383	-1	Zbtb38	zinc finger and BTB domain containing 38 [Source:MGI Symbol;Acc:MGI:2442866]
ENSMUSE00000725082	ENSMUSG00000040433	9.5e-07	9.5e-07	0.84	0.79	1900	350	2200	390	0.835577	0.215705	-0.259156	1100	490	1300	850	0	0	1.1	0.88	8000	360	5900	220	1.4	0.079	0.44	4300	4500	4100	4200	-0.24	0.11	-48	0.4	-0.025	0.13	0.0015	0.21	14	9	96752385	96752831	-1	Zbtb38	zinc finger and BTB domain containing 38 [Source:MGI Symbol;Acc:MGI:2442866]
ENSMUSE00000776267	ENSMUSG00000040433	9.5e-07	9.5e-07	0.84	0.79	1900	350	2200	390	0.835577	0.215705	-0.259156	1100	490	1300	850	0	0	1.1	0.88	8000	360	5900	220	1.4	0.079	0.44	4300	4500	4100	4200	-0.24	0.11	-48	0.4	-0.025	0.13	0.0015	0.21	14	9	96752385	96752685	-1	Zbtb38	zinc finger and BTB domain containing 38 [Source:MGI Symbol;Acc:MGI:2442866]
ENSMUSE00000805841	ENSMUSG00000040433	9.5e-07	9.5e-07	0.84	0.79	1900	350	2200	390	0.835577	0.215705	-0.259156	1100	490	1300	850	0	0	1.1	0.88	8000	360	5900	220	1.4	0.079	0.44	4300	4500	4100	4200	-0.24	0.11	-48	0.4	-0.025	0.13	0.0015	0.21	14	9	96752385	96752693	-1	Zbtb38	zinc finger and BTB domain containing 38 [Source:MGI Symbol;Acc:MGI:2442866]
ENSMUSE00000836860	ENSMUSG00000040433	3.1e-05	3.1e-05	0.22	0.34	2300	130	2500	220	0.895421	0.0938647	-0.159361	2200	340	2600	850	0	0	1.1	0.88	8000	360	5900	220	1.4	0.079	0.44	4300	4500	4100	4200	-0.22	0.36	-170	0.4	-0.0069	0.13	0.0015	0.21	14	9	96731459	96731742	-1	Zbtb38	zinc finger and BTB domain containing 38 [Source:MGI Symbol;Acc:MGI:2442866]
ENSMUSE00000583560	ENSMUSG00000040433	2.9e-11	2.9e-11	0.39	0.58	3100	200	3400	330	0.904663	0.107417	-0.144548	2700	970	3100	1400	0	0	1.1	0.88	8000	360	5900	220	1.4	0.079	0.44	4300	4500	4100	4200	-0.22	0.46	-290	0.4	0	0.13	0.0015	0.21	14	9	96731292	96731675	-1	Zbtb38	zinc finger and BTB domain containing 38 [Source:MGI Symbol;Acc:MGI:2442866]
ENSMUSE00000747216	ENSMUSG00000040433	2.9e-11	2.9e-11	0.39	0.58	3100	200	3400	330	0.904663	0.107417	-0.144548	2700	970	3100	1400	0	0	1.1	0.88	8000	360	5900	220	1.4	0.079	0.44	4300	4500	4100	4200	-0.22	0.46	-290	0.4	0	0.13	0.0015	0.21	14	9	96731292	96731742	-1	Zbtb38	zinc finger and BTB domain containing 38 [Source:MGI Symbol;Acc:MGI:2442866]
ENSMUSE00000834308	ENSMUSG00000040433	2.9e-11	2.9e-11	0.39	0.58	3100	200	3400	330	0.904663	0.107417	-0.144548	2700	970	3100	1400	0	0	1.1	0.88	8000	360	5900	220	1.4	0.079	0.44	4300	4500	4100	4200	-0.22	0.46	-290	0.4	0	0.13	0.0015	0.21	14	9	96729851	96731742	-1	Zbtb38	zinc finger and BTB domain containing 38 [Source:MGI Symbol;Acc:MGI:2442866]
ENSMUSE00000516788	ENSMUSG00000056812	5.2e-05	8.4e-05	0.54	0.6	1100	130	1100	150	0.984712	0.177924	-0.0222264	990	520	930	420	0	0	0.92	0.84	7500	490	3200	190	2.3	0.2	1.2	4600	5400	2100	1900	0.1	0.028	-450	2.6e-07	-1.1	0.13	0.0016	0.22	7	18	64254359	64254691	1	St8sia3	ST8 alpha-N-acetyl-neuraminide alpha-2,8-sialyltransferase 3 [Source:MGI Symbol;Acc:MGI:106019]
ENSMUSE00000515748	ENSMUSG00000056812	1.8e-12	1e-10	0.7	0.46	2800	310	1800	130	1.55406	0.20561	0.636043	2100	920	1700	560	0	0	0.92	0.84	7500	490	3200	190	2.3	0.2	1.2	4600	5400	2100	1900	0.31	0.0087	-630	2.6e-07	-0.92	0.13	0.0016	0.22	7	18	64265093	64265650	1	St8sia3	ST8 alpha-N-acetyl-neuraminide alpha-2,8-sialyltransferase 3 [Source:MGI Symbol;Acc:MGI:106019]
ENSMUSE00000659155	ENSMUSG00000056812	8.1e-12	8.1e-12	0.59	0.57	8100	620	3100	220	2.66454	0.281944	1.41389	7200	4700	2800	2000	0	0	0.92	0.84	7500	490	3200	190	2.3	0.2	1.2	4600	5400	2100	1900	1.4	0.35	950	2.6e-07	0.12	0.13	0.0016	0.22	7	18	64271514	64276146	1	St8sia3	ST8 alpha-N-acetyl-neuraminide alpha-2,8-sialyltransferase 3 [Source:MGI Symbol;Acc:MGI:106019]
ENSMUSE00000143478	ENSMUSG00000056812	9.5e-07	9.5e-07	0.53	0.55	13000	1500	5400	660	2.40813	0.410553	1.26791	14000	8600	5700	3700	0	0	0.92	0.84	7500	490	3200	190	2.3	0.2	1.2	4600	5400	2100	1900	1.3	0.61	1700	2.6e-07	0.032	0.13	0.0016	0.22	7	18	64269426	64269983	1	St8sia3	ST8 alpha-N-acetyl-neuraminide alpha-2,8-sialyltransferase 3 [Source:MGI Symbol;Acc:MGI:106019]
ENSMUSE00000724618	ENSMUSG00000056812	9.5e-07	9.5e-07	0.53	0.55	13000	1500	5400	660	2.40813	0.410553	1.26791	14000	8600	5700	3700	0	0	0.92	0.84	7500	490	3200	190	2.3	0.2	1.2	4600	5400	2100	1900	1.3	0.61	1700	2.6e-07	0.032	0.13	0.0016	0.22	7	18	64269426	64269979	1	St8sia3	ST8 alpha-N-acetyl-neuraminide alpha-2,8-sialyltransferase 3 [Source:MGI Symbol;Acc:MGI:106019]
ENSMUSE00000789902	ENSMUSG00000056812	9.5e-07	9.5e-07	0.2	0.21	18000	800	7400	350	2.40507	0.157837	1.26608	16000	3500	7200	1300	0	0	0.92	0.84	7500	490	3200	190	2.3	0.2	1.2	4600	5400	2100	1900	1.2	0.48	-1000	2.6e-07	-0.032	0.13	0.0016	0.22	7	18	64266808	64267069	1	St8sia3	ST8 alpha-N-acetyl-neuraminide alpha-2,8-sialyltransferase 3 [Source:MGI Symbol;Acc:MGI:106019]
ENSMUSE00000514870	ENSMUSG00000056812	0.92	0.99	0.49	0.37	450	50	420	34	1.08445	0.149182	0.116963	430	150	390	180	0	0	0.92	0.84	7500	490	3200	190	2.3	0.2	1.2	4600	5400	2100	1900	0.15	0.018	-200	2.6e-07	NA	0.13	0.0016	0.22	7	18	64256730	64256806	1	St8sia3	ST8 alpha-N-acetyl-neuraminide alpha-2,8-sialyltransferase 3 [Source:MGI Symbol;Acc:MGI:106019]
ENSMUSE00000688479	ENSMUSG00000044835	9.5e-07	0.00072	0.3	0.45	1200	77	810	82	1.43802	0.17392	0.524086	1100	450	680	310	7.4e-05	0.00077	0.5	0.39	850	57	730	39	1.2	0.1	0.22	760	460	650	210	0.74	0.13	34	0.009	1	0.13	0.0016	0.22	3	1	161167712	161169106	1	Ankrd45	ankyrin repeat domain 45 [Source:MGI Symbol;Acc:MGI:1921094]
ENSMUSE00000874628	ENSMUSG00000044835	0.45	0.19	0.58	0.35	690	100	700	63	0.986434	0.171627	-0.0197055	500	150	650	200	7.4e-05	0.00077	0.5	0.39	850	57	730	39	1.2	0.1	0.22	760	460	650	210	-0.38	0.016	-160	0.009	-0.079	0.13	0.0016	0.22	3	1	161142767	161142840	1	Ankrd45	ankyrin repeat domain 45 [Source:MGI Symbol;Acc:MGI:1921094]
ENSMUSE00000688490	ENSMUSG00000044835	0.38	0.12	0.52	0.32	670	78	680	49	0.981231	0.134956	-0.0273355	520	180	640	180	7.4e-05	0.00077	0.5	0.39	850	57	730	39	1.2	0.1	0.22	760	460	650	210	-0.3	0.11	-140	0.009	0	0.13	0.0016	0.22	3	1	161142712	161142840	1	Ankrd45	ankyrin repeat domain 45 [Source:MGI Symbol;Acc:MGI:1921094]
ENSMUSE00000441686	ENSMUSG00000055312	3e-08	3e-08	0.21	0.27	1800	73	2100	110	0.867912	0.0591407	-0.204379	1700	370	2100	530	0	0	0.52	0.62	1700	69	1200	58	1.4	0.089	0.49	1600	760	1100	750	-0.33	0.027	-410	1.8e-09	-0.98	0.13	0.0017	0.23	5	2	105224342	105224380	1	0610012H03Rik	RIKEN cDNA 0610012H03 gene [Source:MGI Symbol;Acc:MGI:1921338]
ENSMUSE00000789397	ENSMUSG00000055312	3e-08	3e-08	0.21	0.27	1800	73	2100	110	0.867912	0.0591407	-0.204379	1700	370	2100	530	0	0	0.52	0.62	1700	69	1200	58	1.4	0.089	0.49	1600	760	1100	750	-0.33	0.027	-410	1.8e-09	-0.98	0.13	0.0017	0.23	5	2	105224320	105224380	1	0610012H03Rik	RIKEN cDNA 0610012H03 gene [Source:MGI Symbol;Acc:MGI:1921338]
ENSMUSE00000835126	ENSMUSG00000055312	3e-08	6e-08	0.45	0.24	2200	200	970	47	2.25387	0.23001	1.17241	2000	740	1000	220	0	0	0.52	0.62	1700	69	1200	58	1.4	0.089	0.49	1600	760	1100	750	0.99	0.082	540	1.8e-09	0.34	0.13	0.0017	0.23	5	2	105378630	105379035	1	0610012H03Rik	RIKEN cDNA 0610012H03 gene [Source:MGI Symbol;Acc:MGI:1921338]
ENSMUSE00000441675	ENSMUSG00000055312	2.8e-14	6.8e-11	0.5	0.34	1800	140	910	46	2.01063	0.180927	1.00765	1600	620	940	350	0	0	0.52	0.62	1700	69	1200	58	1.4	0.089	0.49	1600	760	1100	750	0.79	0.081	220	1.8e-09	0.14	0.13	0.0017	0.23	5	2	105378630	105379796	1	0610012H03Rik	RIKEN cDNA 0610012H03 gene [Source:MGI Symbol;Acc:MGI:1921338]
ENSMUSE00000441679	ENSMUSG00000055312	1.9e-06	0.79	0.84	0.82	1100	140	590	77	1.82908	0.339316	0.871115	570	230	370	110	0	0	0.52	0.62	1700	69	1200	58	1.4	0.089	0.49	1600	760	1100	750	0.65	0.52	42	1.8e-09	0	0.13	0.0017	0.23	5	2	105284601	105284685	1	0610012H03Rik	RIKEN cDNA 0610012H03 gene [Source:MGI Symbol;Acc:MGI:1921338]
ENSMUSE00000810039	ENSMUSG00000037553	3.1e-05	3.1e-05	0.65	0.38	4000	670	12000	1200	0.320315	0.0623933	-1.64244	2900	1800	13000	5100	0	0	0.75	0.79	3000	170	6000	350	0.5	0.041	-1	2900	2600	5500	5700	-2.2	0.029	-2300	0.24	-1.5	0.13	0.0017	0.23	10	4	133612923	133613034	-1	Zdhhc18	zinc finger, DHHC domain containing 18 [Source:MGI Symbol;Acc:MGI:3527792]
ENSMUSE00000824533	ENSMUSG00000037553	3.1e-05	3.1e-05	0.85	0.44	2800	610	4500	510	0.618191	0.152735	-0.693875	1500	680	4100	2100	0	0	0.75	0.79	3000	170	6000	350	0.5	0.041	-1	2900	2600	5500	5700	-1.5	0.044	-1100	0.24	-0.78	0.13	0.0017	0.23	10	4	133608669	133608773	-1	Zdhhc18	zinc finger, DHHC domain containing 18 [Source:MGI Symbol;Acc:MGI:3527792]
ENSMUSE00000368867	ENSMUSG00000037553	6.5e-09	9.3e-10	0.9	0.66	2300	370	3500	420	0.651936	0.132141	-0.617198	1300	800	3300	3100	0	0	0.75	0.79	3000	170	6000	350	0.5	0.041	-1	2900	2600	5500	5700	-1.4	0.1	-170	0.24	-0.67	0.13	0.0017	0.23	10	4	133605299	133608773	-1	Zdhhc18	zinc finger, DHHC domain containing 18 [Source:MGI Symbol;Acc:MGI:3527792]
ENSMUSE00000826810	ENSMUSG00000037553	3.1e-05	3.1e-05	0.23	0.31	3000	180	7400	590	0.410367	0.0407603	-1.28501	3100	480	6700	1600	0	0	0.75	0.79	3000	170	6000	350	0.5	0.041	-1	2900	2600	5500	5700	-1.1	0.29	-200	0.24	-0.42	0.13	0.0017	0.23	10	4	133613316	133613687	-1	Zdhhc18	zinc finger, DHHC domain containing 18 [Source:MGI Symbol;Acc:MGI:3527792]
ENSMUSE00000631006	ENSMUSG00000037553	0.11	0.032	0.36	0.42	800	74	900	97	0.880607	0.125581	-0.18343	850	460	1100	360	0	0	0.75	0.79	3000	170	6000	350	0.5	0.041	-1	2900	2600	5500	5700	-0.37	0.074	160	0.24	0.32	0.13	0.0017	0.23	10	4	133633079	133633469	-1	Zdhhc18	zinc finger, DHHC domain containing 18 [Source:MGI Symbol;Acc:MGI:3527792]
ENSMUSE00000766752	ENSMUSG00000037553	3.1e-05	3.1e-05	0.29	0.42	5700	430	8900	970	0.635925	0.0844642	-0.653072	5200	1500	7300	2600	0	0	0.75	0.79	3000	170	6000	350	0.5	0.041	-1	2900	2600	5500	5700	-0.5	0.084	170	0.24	0.19	0.13	0.0017	0.23	10	4	133627277	133627360	-1	Zdhhc18	zinc finger, DHHC domain containing 18 [Source:MGI Symbol;Acc:MGI:3527792]
ENSMUSE00000398901	ENSMUSG00000037553	0.0042	6.1e-05	0.92	1.1	2000	470	5000	1500	0.395398	0.149096	-1.33862	1100	1000	1600	1400	0	0	0.75	0.79	3000	170	6000	350	0.5	0.041	-1	2900	2600	5500	5700	-0.54	0.12	-33	0.24	0.15	0.13	0.0017	0.23	10	4	133615180	133615329	-1	Zdhhc18	zinc finger, DHHC domain containing 18 [Source:MGI Symbol;Acc:MGI:3527792]
ENSMUSE00000524628	ENSMUSG00000037553	9.3e-10	9.3e-10	0.37	0.39	4500	310	7600	540	0.593429	0.0584258	-0.752853	3900	970	6900	1300	0	0	0.75	0.79	3000	170	6000	350	0.5	0.041	-1	2900	2600	5500	5700	-0.84	0.12	-510	0.24	-0.15	0.13	0.0017	0.23	10	4	133627200	133627360	-1	Zdhhc18	zinc finger, DHHC domain containing 18 [Source:MGI Symbol;Acc:MGI:3527792]
ENSMUSE00000761227	ENSMUSG00000037553	0.0042	6.1e-05	0.92	1.1	2000	470	5000	1500	0.395398	0.149096	-1.33862	1100	1000	1600	1400	0	0	0.75	0.79	3000	170	6000	350	0.5	0.041	-1	2900	2600	5500	5700	-0.54	0.12	-33	0.24	0.15	0.13	0.0017	0.23	10	4	133615180	133615567	-1	Zdhhc18	zinc finger, DHHC domain containing 18 [Source:MGI Symbol;Acc:MGI:3527792]
ENSMUSE00000764274	ENSMUSG00000037553	0.0042	6.1e-05	0.92	1.1	2000	470	5000	1500	0.395398	0.149096	-1.33862	1100	1000	1600	1400	0	0	0.75	0.79	3000	170	6000	350	0.5	0.041	-1	2900	2600	5500	5700	-0.54	0.12	-33	0.24	0.15	0.13	0.0017	0.23	10	4	133615180	133615342	-1	Zdhhc18	zinc finger, DHHC domain containing 18 [Source:MGI Symbol;Acc:MGI:3527792]
ENSMUSE00000262631	ENSMUSG00000028675	1.8e-13	1.8e-13	0.55	0.78	19000	1300	14000	1300	1.41561	0.161843	0.501423	20000	8900	8100	5700	0	0	0.48	0.61	21000	940	17000	940	1.3	0.09	0.34	20000	8500	17000	14000	1.3	0.012	2200	0.28	1.1	0.13	0.0018	0.24	4	4	135870918	135872454	-1	Pnrc2	proline-rich nuclear receptor coactivator 2 [Source:MGI Symbol;Acc:MGI:106512]
ENSMUSE00000181234	ENSMUSG00000028675	3.1e-05	3.1e-05	0.35	0.33	32000	2900	28000	2400	1.14509	0.143809	0.195458	35000	13000	32000	4500	0	0	0.48	0.61	21000	940	17000	940	1.3	0.09	0.34	20000	8500	17000	14000	0.1	0.14	-820	0.28	-0.085	0.13	0.0018	0.24	4	4	135873674	135873850	-1	Pnrc2	proline-rich nuclear receptor coactivator 2 [Source:MGI Symbol;Acc:MGI:106512]
ENSMUSE00000181233	ENSMUSG00000028675	9.5e-07	9.5e-07	0.33	0.34	19000	1400	17000	1300	1.11997	0.118826	0.163462	20000	6400	18000	4800	0	0	0.48	0.61	21000	940	17000	940	1.3	0.09	0.34	20000	8500	17000	14000	0.17	0.067	-330	0.28	-0.019	0.13	0.0018	0.24	4	4	135872895	135873099	-1	Pnrc2	proline-rich nuclear receptor coactivator 2 [Source:MGI Symbol;Acc:MGI:106512]
ENSMUSE00001025656	ENSMUSG00000028675	3.1e-05	3.1e-05	0.19	0.2	22000	1100	20000	1000	1.11811	0.0786344	0.161056	22000	4100	19000	2800	0	0	0.48	0.61	21000	940	17000	940	1.3	0.09	0.34	20000	8500	17000	14000	0.21	0.37	870	0.28	0.019	0.13	0.0018	0.24	4	4	135872895	135873061	-1	Pnrc2	proline-rich nuclear receptor coactivator 2 [Source:MGI Symbol;Acc:MGI:106512]
ENSMUSE00000122842	ENSMUSG00000021999	0.057	6e-05	0.51	1.1	680	70	4600	1000	0.146708	0.0350053	-2.76898	670	460	2700	3500	0	0	0.58	0.55	1300	55	15000	610	0.086	0.0052	-3.5	1100	560	13000	7400	-2	0.0092	320	5.5e-12	1.5	0.12	0.0018	0.24	11	14	75242287	75242425	1	Cpb2	carboxypeptidase B2 (plasma) [Source:MGI Symbol;Acc:MGI:1891837]
ENSMUSE00000122834	ENSMUSG00000021999	3.1e-05	3.1e-05	0.41	0.2	1400	150	8800	460	0.162651	0.0190543	-2.62015	1600	510	8800	1500	0	0	0.58	0.55	1300	55	15000	610	0.086	0.0052	-3.5	1100	560	13000	7400	-2.4	0.0075	-280	5.5e-12	1.1	0.12	0.0018	0.24	11	14	75278130	75278217	1	Cpb2	carboxypeptidase B2 (plasma) [Source:MGI Symbol;Acc:MGI:1891837]
ENSMUSE00000122833	ENSMUSG00000021999	9.2e-05	3.1e-05	0.33	0.42	830	70	14000	1500	0.0592988	0.00819077	-4.07585	720	240	14000	8500	0	0	0.58	0.55	1300	55	15000	610	0.086	0.0052	-3.5	1100	560	13000	7400	-4.3	0.037	-1000	5.5e-12	-0.75	0.12	0.0018	0.24	11	14	75260671	75260779	1	Cpb2	carboxypeptidase B2 (plasma) [Source:MGI Symbol;Acc:MGI:1891837]
ENSMUSE00000122836	ENSMUSG00000021999	3.1e-05	3.1e-05	0.36	0.3	1600	150	14000	1100	0.11806	0.0144335	-3.08241	1600	830	12000	3300	0	0	0.58	0.55	1300	55	15000	610	0.086	0.0052	-3.5	1100	560	13000	7400	-2.9	0.037	-1100	5.5e-12	0.61	0.12	0.0018	0.24	11	14	75272501	75272594	1	Cpb2	carboxypeptidase B2 (plasma) [Source:MGI Symbol;Acc:MGI:1891837]
ENSMUSE00000122838	ENSMUSG00000021999	6.1e-05	3.1e-05	0.33	0.12	980	84	18000	550	0.0533461	0.00484944	-4.22847	1100	370	18000	2700	0	0	0.58	0.55	1300	55	15000	610	0.086	0.0052	-3.5	1100	560	13000	7400	-4.1	0.064	-2600	5.5e-12	-0.58	0.12	0.0018	0.24	11	14	75257579	75257703	1	Cpb2	carboxypeptidase B2 (plasma) [Source:MGI Symbol;Acc:MGI:1891837]
ENSMUSE00000122840	ENSMUSG00000021999	3.1e-05	3.1e-05	0.47	0.22	2100	260	28000	1600	0.0771037	0.0103787	-3.69706	1700	590	28000	6500	0	0	0.58	0.55	1300	55	15000	610	0.086	0.0052	-3.5	1100	560	13000	7400	-4.1	0.1	-3400	5.5e-12	-0.57	0.12	0.0018	0.24	11	14	75255956	75256031	1	Cpb2	carboxypeptidase B2 (plasma) [Source:MGI Symbol;Acc:MGI:1891837]
ENSMUSE00000122841	ENSMUSG00000021999	3.1e-05	3.1e-05	0.3	0.38	1300	96	19000	1800	0.0676251	0.00837701	-3.8863	1100	260	15000	3700	0	0	0.58	0.55	1300	55	15000	610	0.086	0.0052	-3.5	1100	560	13000	7400	-3.8	0.15	-1900	5.5e-12	-0.32	0.12	0.0018	0.24	11	14	75274942	75275144	1	Cpb2	carboxypeptidase B2 (plasma) [Source:MGI Symbol;Acc:MGI:1891837]
ENSMUSE00000122832	ENSMUSG00000021999	3.1e-05	3.1e-05	0.27	0.32	990	69	10000	850	0.0951356	0.0102219	-3.39387	1000	330	9200	3300	0	0	0.58	0.55	1300	55	15000	610	0.086	0.0052	-3.5	1100	560	13000	7400	-3.2	0.029	-600	5.5e-12	0.31	0.12	0.0018	0.24	11	14	75270689	75270799	1	Cpb2	carboxypeptidase B2 (plasma) [Source:MGI Symbol;Acc:MGI:1891837]
ENSMUSE00000374365	ENSMUSG00000021999	3.1e-05	3.1e-05	0.31	0.22	1200	96	17000	960	0.0701234	0.00681463	-3.83396	1200	430	17000	4400	0	0	0.58	0.55	1300	55	15000	610	0.086	0.0052	-3.5	1100	560	13000	7400	-3.8	0.17	-1700	5.5e-12	-0.26	0.12	0.0018	0.24	11	14	75283231	75283551	1	Cpb2	carboxypeptidase B2 (plasma) [Source:MGI Symbol;Acc:MGI:1891837]
ENSMUSE00000122835	ENSMUSG00000021999	3.1e-05	3.1e-05	0.5	0.37	2100	270	22000	2000	0.0969847	0.0154325	-3.3661	2300	870	23000	8200	0	0	0.58	0.55	1300	55	15000	610	0.086	0.0052	-3.5	1100	560	13000	7400	-3.3	0.06	-840	5.5e-12	0.21	0.12	0.0018	0.24	11	14	75265364	75265465	1	Cpb2	carboxypeptidase B2 (plasma) [Source:MGI Symbol;Acc:MGI:1891837]
ENSMUSE00000122837	ENSMUSG00000021999	6.1e-05	3.1e-05	0.42	0.26	1000	110	12000	800	0.0846372	0.0106781	-3.56257	960	480	11000	2300	0	0	0.58	0.55	1300	55	15000	610	0.086	0.0052	-3.5	1100	560	13000	7400	-3.5	0.062	-1100	5.5e-12	0	0.12	0.0018	0.24	11	14	75268049	75268153	1	Cpb2	carboxypeptidase B2 (plasma) [Source:MGI Symbol;Acc:MGI:1891837]
ENSMUSE00000339216	ENSMUSG00000044906	0.00076	3.1e-05	0.89	0.45	2700	620	3900	450	0.678221	0.175092	-0.560173	1700	1600	4000	2800	0	0	0.65	0.63	2300	130	2300	130	0.99	0.077	-0.012	2000	1400	2000	1200	-1.3	0.0066	-1100	0.15	-1.5	0.12	0.0018	0.24	9	18	70471673	70471979	-1	4930503L19Rik	RIKEN cDNA 4930503L19 gene [Source:MGI Symbol;Acc:MGI:1922045]
ENSMUSE00000625208	ENSMUSG00000044906	3.1e-05	3.1e-05	0.56	0.54	2600	370	2600	350	1.0073	0.202234	0.0104996	2200	1400	2200	1600	0	0	0.65	0.63	2300	130	2300	130	0.99	0.077	-0.012	2000	1400	2000	1200	-0.048	0.72	-62	0.15	-0.29	0.12	0.0018	0.24	9	18	70453140	70453388	-1	4930503L19Rik	RIKEN cDNA 4930503L19 gene [Source:MGI Symbol;Acc:MGI:1922045]
ENSMUSE00000405571	ENSMUSG00000044906	3.1e-05	3.1e-05	0.43	0.25	1500	160	1500	97	0.952919	0.121936	-0.0695741	1500	840	1500	340	0	0	0.65	0.63	2300	130	2300	130	0.99	0.077	-0.012	2000	1400	2000	1200	0.046	0.7	33	0.15	-0.19	0.12	0.0018	0.24	9	18	70467335	70467485	-1	4930503L19Rik	RIKEN cDNA 4930503L19 gene [Source:MGI Symbol;Acc:MGI:1922045]
ENSMUSE00000572200	ENSMUSG00000044906	3.1e-05	3.1e-05	0.35	0.38	2000	180	1700	170	1.12529	0.149939	0.170293	2100	810	1600	850	0	0	0.65	0.63	2300	130	2300	130	0.99	0.077	-0.012	2000	1400	2000	1200	0.4	0.91	480	0.15	0.16	0.12	0.0018	0.24	9	18	70463962	70464064	-1	4930503L19Rik	RIKEN cDNA 4930503L19 gene [Source:MGI Symbol;Acc:MGI:1922045]
ENSMUSE00000455096	ENSMUSG00000044906	0.00015	0.00021	0.63	0.66	3200	520	3100	530	1.02158	0.241553	0.0307973	3900	1900	3100	3200	0	0	0.65	0.63	2300	130	2300	130	0.99	0.077	-0.012	2000	1400	2000	1200	0.32	0.85	150	0.15	0.079	0.12	0.0018	0.24	9	18	70472291	70472480	-1	4930503L19Rik	RIKEN cDNA 4930503L19 gene [Source:MGI Symbol;Acc:MGI:1922045]
ENSMUSE00000376983	ENSMUSG00000044906	3.1e-05	3.1e-05	0.37	0.45	1800	170	1500	170	1.17122	0.177142	0.228006	1900	800	1500	780	0	0	0.65	0.63	2300	130	2300	130	0.99	0.077	-0.012	2000	1400	2000	1200	0.3	0.31	250	0.15	0.057	0.12	0.0018	0.24	9	18	70458317	70458448	-1	4930503L19Rik	RIKEN cDNA 4930503L19 gene [Source:MGI Symbol;Acc:MGI:1922045]
ENSMUSE00000395413	ENSMUSG00000044906	3.1e-05	6.1e-05	0.53	0.63	1700	230	1500	250	1.07681	0.22989	0.106758	1700	1100	1400	1200	0	0	0.65	0.63	2300	130	2300	130	0.99	0.077	-0.012	2000	1400	2000	1200	0.28	0.52	220	0.15	0.042	0.12	0.0018	0.24	9	18	70456474	70456544	-1	4930503L19Rik	RIKEN cDNA 4930503L19 gene [Source:MGI Symbol;Acc:MGI:1922045]
ENSMUSE00000342247	ENSMUSG00000044906	0.00015	0.00015	0.62	0.57	1900	300	1900	280	0.988642	0.215202	-0.0164804	1800	1700	1600	1100	0	0	0.65	0.63	2300	130	2300	130	0.99	0.077	-0.012	2000	1400	2000	1200	0.21	0.64	110	0.15	-0.031	0.12	0.0018	0.24	9	18	70467759	70468517	-1	4930503L19Rik	RIKEN cDNA 4930503L19 gene [Source:MGI Symbol;Acc:MGI:1922045]
ENSMUSE00000382457	ENSMUSG00000044906	3.1e-05	3.1e-05	0.33	0.4	3400	290	2900	290	1.17998	0.157621	0.238767	3200	1000	2700	1400	0	0	0.65	0.63	2300	130	2300	130	0.99	0.077	-0.012	2000	1400	2000	1200	0.24	0.27	330	0.15	0	0.12	0.0018	0.24	9	18	70469449	70469777	-1	4930503L19Rik	RIKEN cDNA 4930503L19 gene [Source:MGI Symbol;Acc:MGI:1922045]
ENSMUSE00000686029	ENSMUSG00000037017	9.5e-07	9.5e-07	0.81	0.5	2300	420	5100	560	0.461752	0.0978902	-1.11481	1400	510	4900	3300	0	0	0.72	0.74	2500	100	3000	130	0.81	0.049	-0.3	2100	2000	2500	2500	-1.8	0.016	-940	0.3	-1.6	0.12	0.0019	0.24	10	5	138117041	138117920	1	Zscan21	zinc finger and SCAN domain containing 21 [Source:MGI Symbol;Acc:MGI:99182]
ENSMUSE00000686030	ENSMUSG00000037017	7e-09	1.5e-08	0.87	0.94	1700	190	1800	230	0.896388	0.154924	-0.157805	820	530	750	440	0	0	0.72	0.74	2500	100	3000	130	0.81	0.049	-0.3	2100	2000	2500	2500	0.13	0.21	85	0.3	0.33	0.12	0.0019	0.24	10	5	138133039	138134265	1	Zscan21	zinc finger and SCAN domain containing 21 [Source:MGI Symbol;Acc:MGI:99182]
ENSMUSE00000710402	ENSMUSG00000037017	1.9e-09	9.3e-10	0.47	0.46	3300	290	4300	360	0.776604	0.0931793	-0.36475	3700	1700	4800	2300	0	0	0.72	0.74	2500	100	3000	130	0.81	0.049	-0.3	2100	2000	2500	2500	-0.38	0.71	42	0.3	-0.18	0.12	0.0019	0.24	10	5	138124978	138125540	1	Zscan21	zinc finger and SCAN domain containing 21 [Source:MGI Symbol;Acc:MGI:99182]
ENSMUSE00000363909	ENSMUSG00000037017	7.3e-10	8.9e-09	0.64	0.69	2300	250	2600	300	0.885053	0.140797	-0.176164	2400	2200	2500	2400	0	0	0.72	0.74	2500	100	3000	130	0.81	0.049	-0.3	2100	2000	2500	2500	-0.079	0.59	100	0.3	0.12	0.12	0.0019	0.24	10	5	138133039	138134214	1	Zscan21	zinc finger and SCAN domain containing 21 [Source:MGI Symbol;Acc:MGI:99182]
ENSMUSE00000686028	ENSMUSG00000037017	7.3e-10	8.9e-09	0.64	0.69	2300	250	2600	300	0.885053	0.140797	-0.176164	2400	2200	2500	2400	0	0	0.72	0.74	2500	100	3000	130	0.81	0.049	-0.3	2100	2000	2500	2500	-0.079	0.59	100	0.3	0.12	0.12	0.0019	0.24	10	5	138133039	138134216	1	Zscan21	zinc finger and SCAN domain containing 21 [Source:MGI Symbol;Acc:MGI:99182]
ENSMUSE00000706497	ENSMUSG00000037017	7.3e-10	8.9e-09	0.64	0.69	2300	250	2600	300	0.885053	0.140797	-0.176164	2400	2200	2500	2400	0	0	0.72	0.74	2500	100	3000	130	0.81	0.049	-0.3	2100	2000	2500	2500	-0.079	0.59	100	0.3	0.12	0.12	0.0019	0.24	10	5	138133039	138134213	1	Zscan21	zinc finger and SCAN domain containing 21 [Source:MGI Symbol;Acc:MGI:99182]
ENSMUSE00000192118	ENSMUSG00000037017	9.5e-07	9.5e-07	0.52	0.51	4800	560	5400	610	0.883837	0.143827	-0.178148	5100	2400	6000	2600	0	0	0.72	0.74	2500	100	3000	130	0.81	0.049	-0.3	2100	2000	2500	2500	-0.24	0.93	-94	0.3	-0.038	0.12	0.0019	0.24	10	5	138126454	138126646	1	Zscan21	zinc finger and SCAN domain containing 21 [Source:MGI Symbol;Acc:MGI:99182]
ENSMUSE00000304682	ENSMUSG00000037017	5.8e-11	2.9e-11	0.51	0.52	3100	270	3900	340	0.78982	0.0968577	-0.340404	3500	2100	4000	2600	0	0	0.72	0.74	2500	100	3000	130	0.81	0.049	-0.3	2100	2000	2500	2500	-0.2	0.65	280	0.3	-0.0013	0.12	0.0019	0.24	10	5	138124978	138125690	1	Zscan21	zinc finger and SCAN domain containing 21 [Source:MGI Symbol;Acc:MGI:99182]
ENSMUSE00000492375	ENSMUSG00000037017	3.1e-05	3.1e-05	0.58	0.38	1400	210	1400	140	1.01596	0.183387	0.0228489	1100	440	1200	460	0	0	0.72	0.74	2500	100	3000	130	0.81	0.049	-0.3	2100	2000	2500	2500	-0.2	0.44	18	0.3	0	0.12	0.0019	0.24	10	5	138116903	138116988	1	Zscan21	zinc finger and SCAN domain containing 21 [Source:MGI Symbol;Acc:MGI:99182]
ENSMUSE00000686031	ENSMUSG00000037017	3.1e-05	3.1e-05	0.58	0.38	1400	210	1400	140	1.01596	0.183387	0.0228489	1100	440	1200	460	0	0	0.72	0.74	2500	100	3000	130	0.81	0.049	-0.3	2100	2000	2500	2500	-0.2	0.44	18	0.3	0	0.12	0.0019	0.24	10	5	138116916	138117007	1	Zscan21	zinc finger and SCAN domain containing 21 [Source:MGI Symbol;Acc:MGI:99182]
ENSMUSE00000231114	ENSMUSG00000034387	3.1e-05	3.1e-05	1.3	0.45	3000	1000	3100	360	0.973718	0.354678	-0.0384248	1300	670	3500	1400	1.1e-16	6.7e-16	1.5	0.85	1300	160	1400	96	0.96	0.13	-0.055	920	560	1000	650	-1.4	0.012	-1100	0.51	-1.3	0.12	0.0019	0.24	10	6	112377585	112377670	-1	Ssu2	ssu-2 homolog (C, elegans) [Source:MGI Symbol;Acc:MGI:2443733]
ENSMUSE00000779883	ENSMUSG00000034387	3.1e-05	3.1e-05	1.3	0.45	3000	1000	3100	360	0.973718	0.354678	-0.0384248	1300	670	3500	1400	1.1e-16	6.7e-16	1.5	0.85	1300	160	1400	96	0.96	0.13	-0.055	920	560	1000	650	-1.4	0.012	-1100	0.51	-1.3	0.12	0.0019	0.24	10	6	112377585	112377727	-1	Ssu2	ssu-2 homolog (C, elegans) [Source:MGI Symbol;Acc:MGI:2443733]
ENSMUSE00000231119	ENSMUSG00000034387	0.97	0.77	0.36	0.37	520	48	640	60	0.811797	0.108455	-0.300809	490	200	680	230	1.1e-16	6.7e-16	1.5	0.85	1300	160	1400	96	0.96	0.13	-0.055	920	560	1000	650	-0.49	0.75	-22	0.51	-0.38	0.12	0.0019	0.24	10	6	112379232	112379294	-1	Ssu2	ssu-2 homolog (C, elegans) [Source:MGI Symbol;Acc:MGI:2443733]
ENSMUSE00000231125	ENSMUSG00000034387	0.094	0.49	0.49	0.6	730	93	690	110	1.06488	0.213454	0.0906874	630	340	520	390	1.1e-16	6.7e-16	1.5	0.85	1300	160	1400	96	0.96	0.13	-0.055	920	560	1000	650	0.26	0.2	86	0.51	0.36	0.12	0.0019	0.24	10	6	112380550	112380674	-1	Ssu2	ssu-2 homolog (C, elegans) [Source:MGI Symbol;Acc:MGI:2443733]
ENSMUSE00000341871	ENSMUSG00000034387	0.001	0.013	0.35	0.35	760	69	710	65	1.0772	0.138442	0.107286	670	300	590	210	1.1e-16	6.7e-16	1.5	0.85	1300	160	1400	96	0.96	0.13	-0.055	920	560	1000	650	0.19	0.36	47	0.51	0.3	0.12	0.0019	0.24	10	6	112384367	112384465	-1	Ssu2	ssu-2 homolog (C, elegans) [Source:MGI Symbol;Acc:MGI:2443733]
ENSMUSE00000400851	ENSMUSG00000034387	3.1e-05	3.1e-05	0.2	0.53	1700	88	1900	260	0.852814	0.124662	-0.229696	1700	450	1500	770	1.1e-16	6.7e-16	1.5	0.85	1300	160	1400	96	0.96	0.13	-0.055	920	560	1000	650	0.17	0.87	180	0.51	0.27	0.12	0.0019	0.24	10	6	112383886	112383967	-1	Ssu2	ssu-2 homolog (C, elegans) [Source:MGI Symbol;Acc:MGI:2443733]
ENSMUSE00000556477	ENSMUSG00000034387	0.024	0.21	0.48	0.56	750	93	690	100	1.07905	0.206325	0.109768	580	290	520	270	1.1e-16	6.7e-16	1.5	0.85	1300	160	1400	96	0.96	0.13	-0.055	920	560	1000	650	0.15	0.081	55	0.51	0.26	0.12	0.0019	0.24	10	6	112359324	112359636	-1	Ssu2	ssu-2 homolog (C, elegans) [Source:MGI Symbol;Acc:MGI:2443733]
ENSMUSE00000461369	ENSMUSG00000034387	3.1e-05	3.1e-05	0.28	0.22	1100	81	1300	70	0.903702	0.0814948	-0.146081	1100	420	1300	290	1.1e-16	6.7e-16	1.5	0.85	1300	160	1400	96	0.96	0.13	-0.055	920	560	1000	650	-0.31	0.95	-50	0.51	-0.2	0.12	0.0019	0.24	10	6	112387972	112388023	-1	Ssu2	ssu-2 homolog (C, elegans) [Source:MGI Symbol;Acc:MGI:2443733]
ENSMUSE00000231130	ENSMUSG00000034387	0.0042	0.0027	0.32	0.25	740	61	720	46	1.03043	0.107296	0.0432479	720	250	760	200	1.1e-16	6.7e-16	1.5	0.85	1300	160	1400	96	0.96	0.13	-0.055	920	560	1000	650	-0.076	0.39	22	0.51	0.028	0.12	0.0019	0.24	10	6	112380978	112381038	-1	Ssu2	ssu-2 homolog (C, elegans) [Source:MGI Symbol;Acc:MGI:2443733]
ENSMUSE00000366657	ENSMUSG00000034387	0.00058	0.00058	0.47	0.4	980	120	990	100	0.993118	0.158607	-0.00996262	1000	440	1100	230	1.1e-16	6.7e-16	1.5	0.85	1300	160	1400	96	0.96	0.13	-0.055	920	560	1000	650	-0.13	0.81	26	0.51	-0.028	0.12	0.0019	0.24	10	6	112382316	112382448	-1	Ssu2	ssu-2 homolog (C, elegans) [Source:MGI Symbol;Acc:MGI:2443733]
ENSMUSE00000166536	ENSMUSG00000027171	8.4e-05	2.9e-06	0.92	0.7	1800	380	2600	400	0.711393	0.184246	-0.491281	1200	930	1800	1200	0	0	0.59	0.74	1700	79	5300	320	0.31	0.024	-1.7	1500	900	4100	3100	-0.56	0.051	240	0.027	1.3	0.12	0.002	0.25	7	2	104844990	104845153	-1	Prrg4	proline rich Gla (G-carboxyglutamic acid) 4 (transmembrane) [Source:MGI Symbol;Acc:MGI:2442211]
ENSMUSE00000225832	ENSMUSG00000027171	9.5e-07	9.5e-07	0.34	0.56	1700	130	4600	580	0.359371	0.0524119	-1.47645	1700	710	3900	2300	0	0	0.59	0.74	1700	79	5300	320	0.31	0.024	-1.7	1500	900	4100	3100	-1.2	0.12	230	0.027	0.6	0.12	0.002	0.25	7	2	104849076	104849200	-1	Prrg4	proline rich Gla (G-carboxyglutamic acid) 4 (transmembrane) [Source:MGI Symbol;Acc:MGI:2442211]
ENSMUSE00000760596	ENSMUSG00000027171	9.5e-07	9.5e-07	0.34	0.56	1700	130	4600	580	0.359371	0.0524119	-1.47645	1700	710	3900	2300	0	0	0.59	0.74	1700	79	5300	320	0.31	0.024	-1.7	1500	900	4100	3100	-1.2	0.12	230	0.027	0.6	0.12	0.002	0.25	7	2	104849076	104849493	-1	Prrg4	proline rich Gla (G-carboxyglutamic acid) 4 (transmembrane) [Source:MGI Symbol;Acc:MGI:2442211]
ENSMUSE00000818915	ENSMUSG00000027171	3.1e-05	3.1e-05	0.62	0.72	1900	300	7700	1400	0.248879	0.0608951	-2.00649	1500	960	5400	3900	0	0	0.59	0.74	1700	79	5300	320	0.31	0.024	-1.7	1500	900	4100	3100	-1.9	0.044	-860	0.027	-0.066	0.12	0.002	0.25	7	2	104839335	104839454	-1	Prrg4	proline rich Gla (G-carboxyglutamic acid) 4 (transmembrane) [Source:MGI Symbol;Acc:MGI:2442211]
ENSMUSE00000166535	ENSMUSG00000027171	9.5e-07	9.5e-07	0.58	0.7	1800	230	7200	1100	0.248345	0.0505691	-2.00958	1400	630	5200	3800	0	0	0.59	0.74	1700	79	5300	320	0.31	0.024	-1.7	1500	900	4100	3100	-1.9	0.024	-600	0.027	-0.051	0.12	0.002	0.25	7	2	104839322	104839454	-1	Prrg4	proline rich Gla (G-carboxyglutamic acid) 4 (transmembrane) [Source:MGI Symbol;Acc:MGI:2442211]
ENSMUSE00000166538	ENSMUSG00000027171	9.5e-07	9.5e-07	0.42	0.61	2000	190	7300	1000	0.272508	0.0451348	-1.87563	1900	810	6700	4200	0	0	0.59	0.74	1700	79	5300	320	0.31	0.024	-1.7	1500	900	4100	3100	-1.8	0.036	-260	0.027	-0.015	0.12	0.002	0.25	7	2	104842055	104842103	-1	Prrg4	proline rich Gla (G-carboxyglutamic acid) 4 (transmembrane) [Source:MGI Symbol;Acc:MGI:2442211]
ENSMUSE00000358629	ENSMUSG00000027171	3.9e-09	9.1e-13	0.57	0.68	1300	120	4500	490	0.283494	0.0396954	-1.81861	1100	900	3700	2900	0	0	0.59	0.74	1700	79	5300	320	0.31	0.024	-1.7	1500	900	4100	3100	-1.8	0.052	-290	0.027	0	0.12	0.002	0.25	7	2	104830741	104832810	-1	Prrg4	proline rich Gla (G-carboxyglutamic acid) 4 (transmembrane) [Source:MGI Symbol;Acc:MGI:2442211]
ENSMUSE00000667042	ENSMUSG00000014592	9.5e-07	1.9e-06	0.65	0.68	4600	670	2100	320	2.20359	0.461429	1.13985	4000	4300	1500	870	0	0	0.8	0.67	1900	88	1600	64	1.2	0.07	0.22	1300	1100	1300	900	1.4	0.03	1200	0.018	1.4	0.12	0.002	0.25	7	4	151059525	151062855	-1	Camta1	calmodulin binding transcription activator 1 [Source:MGI Symbol;Acc:MGI:2140230]
ENSMUSE00000667044	ENSMUSG00000014592	0.17	0.23	0.6	0.58	850	130	850	130	1.00299	0.217347	0.00431094	600	240	640	270	0	0	0.8	0.67	1900	88	1600	64	1.2	0.07	0.22	1300	1100	1300	900	-0.1	0.36	-33	0.018	-0.14	0.12	0.002	0.25	7	4	151290032	151290103	-1	Camta1	calmodulin binding transcription activator 1 [Source:MGI Symbol;Acc:MGI:2140230]
ENSMUSE00000667045	ENSMUSG00000014592	0	0	0.59	0.47	970	51	890	37	1.09011	0.0734069	0.124472	800	430	760	340	0	0	0.8	0.67	1900	88	1600	64	1.2	0.07	0.22	1300	1100	1300	900	0.079	0.25	-15	0.018	0.038	0.12	0.002	0.25	7	4	151453284	151453419	-1	Camta1	calmodulin binding transcription activator 1 [Source:MGI Symbol;Acc:MGI:2140230]
ENSMUSE00000667043	ENSMUSG00000014592	2.9e-11	2.9e-11	0.44	0.45	2500	180	2300	180	1.06759	0.1131	0.0943556	2600	1500	2600	1500	0	0	0.8	0.67	1900	88	1600	64	1.2	0.07	0.22	1300	1100	1300	900	0.041	0.68	-77	0.018	0	0.12	0.002	0.25	7	4	151861625	151861876	-1	Camta1	calmodulin binding transcription activator 1 [Source:MGI Symbol;Acc:MGI:2140230]
ENSMUSE00000743476	ENSMUSG00000014592	2.9e-11	2.9e-11	0.44	0.45	2500	180	2300	180	1.06759	0.1131	0.0943556	2600	1500	2600	1500	0	0	0.8	0.67	1900	88	1600	64	1.2	0.07	0.22	1300	1100	1300	900	0.041	0.68	-77	0.018	0	0.12	0.002	0.25	7	4	151861625	151861738	-1	Camta1	calmodulin binding transcription activator 1 [Source:MGI Symbol;Acc:MGI:2140230]
ENSMUSE00000845052	ENSMUSG00000014592	2.9e-11	2.9e-11	0.44	0.45	2500	180	2300	180	1.06759	0.1131	0.0943556	2600	1500	2600	1500	0	0	0.8	0.67	1900	88	1600	64	1.2	0.07	0.22	1300	1100	1300	900	0.041	0.68	-77	0.018	0	0.12	0.002	0.25	7	4	151861625	151861746	-1	Camta1	calmodulin binding transcription activator 1 [Source:MGI Symbol;Acc:MGI:2140230]
ENSMUSE00000964862	ENSMUSG00000014592	2.9e-11	2.9e-11	0.44	0.45	2500	180	2300	180	1.06759	0.1131	0.0943556	2600	1500	2600	1500	0	0	0.8	0.67	1900	88	1600	64	1.2	0.07	0.22	1300	1100	1300	900	0.041	0.68	-77	0.018	0	0.12	0.002	0.25	7	4	151861625	151861669	-1	Camta1	calmodulin binding transcription activator 1 [Source:MGI Symbol;Acc:MGI:2140230]
ENSMUSE00000483849	ENSMUSG00000078496	1.4e-06	4e-05	0.51	0.36	1100	100	720	47	1.55611	0.176466	0.637942	1100	760	650	300	0	0	0.47	0.52	1100	49	900	43	1.3	0.081	0.33	1000	630	850	380	0.83	0.099	180	0.25	0.88	0.12	0.0021	0.25	5	4	147512345	147513420	1	Gm13152	predicted gene 13152 [Source:MGI Symbol;Acc:MGI:3701121]
ENSMUSE00000524132	ENSMUSG00000078496	1.4e-06	4e-05	0.51	0.36	1100	100	720	47	1.55611	0.176466	0.637942	1100	760	650	300	0	0	0.47	0.52	1100	49	900	43	1.3	0.081	0.33	1000	630	850	380	0.83	0.099	180	0.25	0.88	0.12	0.0021	0.25	5	4	147512345	147513486	1	Gm13152	predicted gene 13152 [Source:MGI Symbol;Acc:MGI:3701121]
ENSMUSE00000967994	ENSMUSG00000078496	9.5e-07	9.5e-06	0.38	0.46	1500	130	1500	160	0.987232	0.132296	-0.0185389	1300	640	1400	820	0	0	0.47	0.52	1100	49	900	43	1.3	0.081	0.33	1000	630	850	380	-0.11	0.088	-300	0.25	-0.055	0.12	0.0021	0.25	5	4	147510753	147510879	1	Gm13152	predicted gene 13152 [Source:MGI Symbol;Acc:MGI:3701121]
ENSMUSE00000524063	ENSMUSG00000078496	9.5e-07	2.4e-05	0.41	0.39	970	88	870	76	1.11226	0.139848	0.153496	860	300	890	440	0	0	0.47	0.52	1100	49	900	43	1.3	0.081	0.33	1000	630	850	380	-0.053	0.14	-140	0.25	0	0.12	0.0021	0.25	5	4	147507600	147507640	1	Gm13152	predicted gene 13152 [Source:MGI Symbol;Acc:MGI:3701121]
ENSMUSE00000667269	ENSMUSG00000078496	9.5e-07	2.4e-05	0.41	0.39	970	88	870	76	1.11226	0.139848	0.153496	860	300	890	440	0	0	0.47	0.52	1100	49	900	43	1.3	0.081	0.33	1000	630	850	380	-0.053	0.14	-140	0.25	0	0.12	0.0021	0.25	5	4	147507586	147507640	1	Gm13152	predicted gene 13152 [Source:MGI Symbol;Acc:MGI:3701121]
ENSMUSE00000455181	ENSMUSG00000049556	0.00013	0.00016	0.24	0.25	900	48	940	53	0.956435	0.0741847	-0.0642609	920	240	890	250	0	0	0.91	1	2500	150	1700	120	1.5	0.13	0.56	1900	1700	1000	670	0.052	0.062	-480	0.29	-0.96	0.12	0.0021	0.25	5	9	56674423	56674509	-1	Lingo1	leucine rich repeat and Ig domain containing 1 [Source:MGI Symbol;Acc:MGI:1915522]
ENSMUSE00000455177	ENSMUSG00000049556	1.5e-08	2.1e-07	1	0.82	1300	210	980	130	1.33693	0.275183	0.41892	830	360	720	270	0	0	0.91	1	2500	150	1700	120	1.5	0.13	0.56	1900	1700	1000	670	0.21	0.2	-360	0.29	-0.8	0.12	0.0021	0.25	5	9	56653600	56653832	-1	Lingo1	leucine rich repeat and Ig domain containing 1 [Source:MGI Symbol;Acc:MGI:1915522]
ENSMUSE00000374384	ENSMUSG00000049556	5.5e-11	5.5e-11	0.81	0.96	3000	330	2000	260	1.517	0.255847	0.601224	2700	2500	1300	1000	0	0	0.91	1	2500	150	1700	120	1.5	0.13	0.56	1900	1700	1000	670	1	0.38	-190	0.29	0	0.12	0.0021	0.25	5	9	56618475	56621315	-1	Lingo1	leucine rich repeat and Ig domain containing 1 [Source:MGI Symbol;Acc:MGI:1915522]
ENSMUSE00000698657	ENSMUSG00000049556	5.5e-11	5.5e-11	0.81	0.96	3000	330	2000	260	1.517	0.255847	0.601224	2700	2500	1300	1000	0	0	0.91	1	2500	150	1700	120	1.5	0.13	0.56	1900	1700	1000	670	1	0.38	-190	0.29	0	0.12	0.0021	0.25	5	9	56619105	56621315	-1	Lingo1	leucine rich repeat and Ig domain containing 1 [Source:MGI Symbol;Acc:MGI:1915522]
ENSMUSE00000698675	ENSMUSG00000049556	5.5e-11	5.5e-11	0.81	0.96	3000	330	2000	260	1.517	0.255847	0.601224	2700	2500	1300	1000	0	0	0.91	1	2500	150	1700	120	1.5	0.13	0.56	1900	1700	1000	670	1	0.38	-190	0.29	0	0.12	0.0021	0.25	5	9	56619088	56621315	-1	Lingo1	leucine rich repeat and Ig domain containing 1 [Source:MGI Symbol;Acc:MGI:1915522]
ENSMUSE00000308903	ENSMUSG00000035105	0.0002	9.5e-07	0.54	0.7	1200	140	2200	350	0.537859	0.106193	-0.894701	1200	780	1600	1400	0	0	0.69	0.8	2200	130	5400	360	0.4	0.036	-1.3	1900	1300	4000	3600	-0.48	0.11	230	0.54	1.1	0.12	0.0021	0.25	5	12	54203205	54203860	-1	Egln3	EGL nine homolog 3 (C, elegans) [Source:MGI Symbol;Acc:MGI:1932288]
ENSMUSE00000308877	ENSMUSG00000035105	4e-13	6.6e-14	0.71	0.8	2200	180	5000	460	0.434943	0.0536132	-1.2011	1800	1400	3700	2800	0	0	0.69	0.8	2200	130	5400	360	0.4	0.036	-1.3	1900	1300	4000	3600	-1.1	0.6	-93	0.54	0.57	0.12	0.0021	0.25	5	12	54178981	54180655	-1	Egln3	EGL nine homolog 3 (C, elegans) [Source:MGI Symbol;Acc:MGI:1932288]
ENSMUSE00000308887	ENSMUSG00000035105	3.1e-05	3.1e-05	0.7	0.8	3000	550	8000	1600	0.380012	0.104228	-1.39588	2700	2700	8700	8300	0	0	0.69	0.8	2200	130	5400	360	0.4	0.036	-1.3	1900	1300	4000	3600	-1.7	0.55	300	0.54	-0.078	0.12	0.0021	0.25	5	12	54183880	54184016	-1	Egln3	EGL nine homolog 3 (C, elegans) [Source:MGI Symbol;Acc:MGI:1932288]
ENSMUSE00000308882	ENSMUSG00000035105	3.1e-05	3.1e-05	0.41	0.44	2200	230	6700	770	0.323485	0.0501038	-1.62823	2200	970	7000	2400	0	0	0.69	0.8	2200	130	5400	360	0.4	0.036	-1.3	1900	1300	4000	3600	-1.6	0.25	52	0.54	-0.017	0.12	0.0021	0.25	5	12	54181631	54181704	-1	Egln3	EGL nine homolog 3 (C, elegans) [Source:MGI Symbol;Acc:MGI:1932288]
ENSMUSE00000532247	ENSMUSG00000035105	3.1e-05	3.1e-05	0.48	0.55	2600	320	7700	1100	0.335798	0.063267	-1.57434	2300	750	7000	4400	0	0	0.69	0.8	2200	130	5400	360	0.4	0.036	-1.3	1900	1300	4000	3600	-1.6	0.066	-520	0.54	0	0.12	0.0021	0.25	5	12	54185541	54185660	-1	Egln3	EGL nine homolog 3 (C, elegans) [Source:MGI Symbol;Acc:MGI:1932288]
ENSMUSE00000589282	ENSMUSG00000034825	9.3e-10	1.9e-09	0.49	0.37	2000	180	2400	160	0.813367	0.0913383	-0.298021	1800	1000	2400	1000	0	0	0.64	0.92	1400	62	3300	210	0.43	0.033	-1.2	1100	510	2400	1500	-0.38	0.086	470	1.7e-08	0.96	0.12	0.0021	0.25	9	7	109781300	109781545	-1	Nrip3	nuclear receptor interacting protein 3 [Source:MGI Symbol;Acc:MGI:1925843]
ENSMUSE00000528050	ENSMUSG00000034825	0.00031	0.011	0.46	0.62	1100	130	1200	190	0.8874	0.176174	-0.172343	970	510	1300	820	0	0	0.64	0.92	1400	62	3300	210	0.43	0.033	-1.2	1100	510	2400	1500	-0.39	0.092	310	1.7e-08	0.95	0.12	0.0021	0.25	9	7	109781928	109782025	-1	Nrip3	nuclear receptor interacting protein 3 [Source:MGI Symbol;Acc:MGI:1925843]
ENSMUSE00000333739	ENSMUSG00000034825	3.1e-05	6.1e-05	0.65	0.5	2000	340	2300	300	0.872197	0.185237	-0.197275	1300	600	1800	600	0	0	0.64	0.92	1400	62	3300	210	0.43	0.033	-1.2	1100	510	2400	1500	-0.41	0.071	210	1.7e-08	0.93	0.12	0.0021	0.25	9	7	109781300	109781460	-1	Nrip3	nuclear receptor interacting protein 3 [Source:MGI Symbol;Acc:MGI:1925843]
ENSMUSE00000205613	ENSMUSG00000034825	3.1e-05	3.1e-05	0.32	0.44	2900	240	11000	1200	0.265932	0.0373385	-1.91087	2900	1000	11000	4900	0	0	0.64	0.92	1400	62	3300	210	0.43	0.033	-1.2	1100	510	2400	1500	-1.9	0.01	-94	1.7e-08	-0.52	0.12	0.0021	0.25	9	7	109763484	109763623	-1	Nrip3	nuclear receptor interacting protein 3 [Source:MGI Symbol;Acc:MGI:1925843]
ENSMUSE00000205612	ENSMUSG00000034825	6.1e-05	3.1e-05	0.32	0.49	1100	92	3500	440	0.316189	0.0477144	-1.66114	1100	160	3100	1400	0	0	0.64	0.92	1400	62	3300	210	0.43	0.033	-1.2	1100	510	2400	1500	-1.5	0.059	-140	1.7e-08	-0.21	0.12	0.0021	0.25	9	7	109761821	109761873	-1	Nrip3	nuclear receptor interacting protein 3 [Source:MGI Symbol;Acc:MGI:1925843]
ENSMUSE00000205608	ENSMUSG00000034825	0.0013	3.1e-05	0.65	0.74	1600	260	5300	1000	0.298443	0.0755295	-1.74447	1600	1100	4500	4500	0	0	0.64	0.92	1400	62	3300	210	0.43	0.033	-1.2	1100	510	2400	1500	-1.5	0.084	190	1.7e-08	-0.17	0.12	0.0021	0.25	9	7	109766473	109766634	-1	Nrip3	nuclear receptor interacting protein 3 [Source:MGI Symbol;Acc:MGI:1925843]
ENSMUSE00000205610	ENSMUSG00000034825	3.1e-05	3.1e-05	0.31	0.42	1400	110	3300	360	0.417922	0.0566787	-1.25869	1300	520	3500	1400	0	0	0.64	0.92	1400	62	3300	210	0.43	0.033	-1.2	1100	510	2400	1500	-1.5	0.54	18	1.7e-08	-0.13	0.12	0.0021	0.25	9	7	109761647	109761741	-1	Nrip3	nuclear receptor interacting protein 3 [Source:MGI Symbol;Acc:MGI:1925843]
ENSMUSE00000469701	ENSMUSG00000034825	5.7e-14	2.8e-14	0.38	0.59	930	52	2400	210	0.383077	0.0398441	-1.38429	840	290	2100	1300	0	0	0.64	0.92	1400	62	3300	210	0.43	0.033	-1.2	1100	510	2400	1500	-1.3	0.025	56	1.7e-08	0	0.12	0.0021	0.25	9	7	109758059	109761189	-1	Nrip3	nuclear receptor interacting protein 3 [Source:MGI Symbol;Acc:MGI:1925843]
ENSMUSE00000841158	ENSMUSG00000034825	5.7e-14	2.8e-14	0.38	0.59	930	52	2400	210	0.383077	0.0398441	-1.38429	840	290	2100	1300	0	0	0.64	0.92	1400	62	3300	210	0.43	0.033	-1.2	1100	510	2400	1500	-1.3	0.025	56	1.7e-08	0	0.12	0.0021	0.25	9	7	109758055	109761189	-1	Nrip3	nuclear receptor interacting protein 3 [Source:MGI Symbol;Acc:MGI:1925843]
ENSMUSE00000513117	ENSMUSG00000034634	9.5e-07	9.5e-07	0.61	0.33	3700	510	3700	280	1.00611	0.155428	0.00878583	2900	1400	3500	1200	1.3e-14	0	1.1	0.77	1900	180	3100	220	0.59	0.069	-0.75	1100	980	2800	2500	-0.3	0.12	900	0.076	1	0.12	0.0021	0.25	3	15	74763509	74763567	-1	Ly6d	lymphocyte antigen 6 complex, locus D [Source:MGI Symbol;Acc:MGI:96881]
ENSMUSE00000394284	ENSMUSG00000034634	9.3e-09	3e-15	1.2	0.85	1600	200	3100	290	0.501142	0.0783841	-0.996707	840	660	2600	2500	1.3e-14	0	1.1	0.77	1900	180	3100	220	0.59	0.069	-0.75	1100	980	2800	2500	-1.6	0.3	32	0.076	-0.29	0.12	0.0021	0.25	3	15	74762056	74762588	-1	Ly6d	lymphocyte antigen 6 complex, locus D [Source:MGI Symbol;Acc:MGI:96881]
ENSMUSE00000254314	ENSMUSG00000034634	0.0032	0.00013	0.78	0.85	1200	210	2600	500	0.472888	0.122388	-1.08043	850	660	2200	2200	1.3e-14	0	1.1	0.77	1900	180	3100	220	0.59	0.069	-0.75	1100	980	2800	2500	-1.3	0.91	180	0.076	0	0.12	0.0021	0.25	3	15	74762751	74762849	-1	Ly6d	lymphocyte antigen 6 complex, locus D [Source:MGI Symbol;Acc:MGI:96881]
ENSMUSE00000305764	ENSMUSG00000011463	6.1e-05	3.1e-05	1.2	1.6	2600	770	9900	4200	0.259547	0.133484	-1.94593	680	210	740	220	0	0	0.62	0.65	8700	420	32000	1600	0.27	0.019	-1.9	8300	5200	27000	21000	-0.12	0.041	220	0.72	1.6	0.12	0.0021	0.25	11	3	20275586	20275733	-1	Cpb1	carboxypeptidase B1 (tissue) [Source:MGI Symbol;Acc:MGI:1923953]
ENSMUSE00000442803	ENSMUSG00000011463	3.1e-05	3.1e-05	0.47	0.62	6500	790	26000	4200	0.248557	0.0499604	-2.00835	6100	3500	25000	21000	0	0	0.62	0.65	8700	420	32000	1600	0.27	0.019	-1.9	8300	5200	27000	21000	-2	0.71	-540	0.72	-0.34	0.12	0.0021	0.25	11	3	20251955	20252039	-1	Cpb1	carboxypeptidase B1 (tissue) [Source:MGI Symbol;Acc:MGI:1923953]
ENSMUSE00000786330	ENSMUSG00000011463	3.1e-05	3.1e-05	0.47	0.62	6500	790	26000	4200	0.248557	0.0499604	-2.00835	6100	3500	25000	21000	0	0	0.62	0.65	8700	420	32000	1600	0.27	0.019	-1.9	8300	5200	27000	21000	-2	0.71	-540	0.72	-0.34	0.12	0.0021	0.25	11	3	20251955	20252322	-1	Cpb1	carboxypeptidase B1 (tissue) [Source:MGI Symbol;Acc:MGI:1923953]
ENSMUSE00000367791	ENSMUSG00000011463	3.1e-05	3.1e-05	0.33	0.5	6100	520	26000	3400	0.231898	0.0358826	-2.10844	5700	1800	23000	17000	0	0	0.62	0.65	8700	420	32000	1600	0.27	0.019	-1.9	8300	5200	27000	21000	-2	0.056	-1200	0.72	-0.33	0.12	0.0021	0.25	11	3	20263506	20263596	-1	Cpb1	carboxypeptidase B1 (tissue) [Source:MGI Symbol;Acc:MGI:1923953]
ENSMUSE00000171278	ENSMUSG00000011463	3.1e-05	3.1e-05	0.32	0.49	9300	770	34000	4400	0.272436	0.0414271	-1.87601	9500	3500	26000	17000	0	0	0.62	0.65	8700	420	32000	1600	0.27	0.019	-1.9	8300	5200	27000	21000	-1.4	0.52	130	0.72	0.24	0.12	0.0021	0.25	11	3	20266424	20266523	-1	Cpb1	carboxypeptidase B1 (tissue) [Source:MGI Symbol;Acc:MGI:1923953]
ENSMUSE00000521140	ENSMUSG00000011463	3.1e-05	3.1e-05	0.61	0.6	7600	1200	27000	4200	0.282383	0.0621231	-1.82427	6400	3200	23000	16000	0	0	0.62	0.65	8700	420	32000	1600	0.27	0.019	-1.9	8300	5200	27000	21000	-1.9	0.1	-1300	0.72	-0.2	0.12	0.0021	0.25	11	3	20262410	20262612	-1	Cpb1	carboxypeptidase B1 (tissue) [Source:MGI Symbol;Acc:MGI:1923953]
ENSMUSE00000171290	ENSMUSG00000011463	3.1e-05	3.1e-05	0.62	0.56	13000	2100	44000	6300	0.297112	0.0643196	-1.75092	14000	8400	40000	20000	0	0	0.62	0.65	8700	420	32000	1600	0.27	0.019	-1.9	8300	5200	27000	21000	-1.5	0.39	1800	0.72	0.17	0.12	0.0021	0.25	11	3	20263678	20263788	-1	Cpb1	carboxypeptidase B1 (tissue) [Source:MGI Symbol;Acc:MGI:1923953]
ENSMUSE00000171289	ENSMUSG00000011463	3.1e-05	3.1e-05	0.34	0.51	9000	780	35000	4700	0.254389	0.0403116	-1.97489	9200	2900	32000	21000	0	0	0.62	0.65	8700	420	32000	1600	0.27	0.019	-1.9	8300	5200	27000	21000	-1.8	0.23	-100	0.72	-0.14	0.12	0.0021	0.25	11	3	20275420	20275495	-1	Cpb1	carboxypeptidase B1 (tissue) [Source:MGI Symbol;Acc:MGI:1923953]
ENSMUSE00000442848	ENSMUSG00000011463	3.1e-05	3.1e-05	0.3	0.43	12000	960	41000	4600	0.301636	0.0407819	-1.72912	12000	4900	38000	19000	0	0	0.62	0.65	8700	420	32000	1600	0.27	0.019	-1.9	8300	5200	27000	21000	-1.6	0.59	220	0.72	0.06	0.12	0.0021	0.25	11	3	20249626	20249838	-1	Cpb1	carboxypeptidase B1 (tissue) [Source:MGI Symbol;Acc:MGI:1923953]
ENSMUSE00000756184	ENSMUSG00000011463	3.1e-05	3.1e-05	0.3	0.43	12000	960	41000	4600	0.301636	0.0407819	-1.72912	12000	4900	38000	19000	0	0	0.62	0.65	8700	420	32000	1600	0.27	0.019	-1.9	8300	5200	27000	21000	-1.6	0.59	220	0.72	0.06	0.12	0.0021	0.25	11	3	20248264	20249838	-1	Cpb1	carboxypeptidase B1 (tissue) [Source:MGI Symbol;Acc:MGI:1923953]
ENSMUSE00000171282	ENSMUSG00000011463	3.1e-05	3.1e-05	0.79	0.79	10000	2000	36000	7400	0.276747	0.07989	-1.85336	10000	12000	33000	33000	0	0	0.62	0.65	8700	420	32000	1600	0.27	0.019	-1.9	8300	5200	27000	21000	-1.7	0.78	1400	0.72	0	0.12	0.0021	0.25	11	3	20270243	20270367	-1	Cpb1	carboxypeptidase B1 (tissue) [Source:MGI Symbol;Acc:MGI:1923953]
ENSMUSE00000599249	ENSMUSG00000074994	0.19	3.1e-05	0.8	0.6	850	180	2100	330	0.405012	0.104939	-1.30396	490	260	1800	1500	0	0	0.79	0.71	7500	380	11000	480	0.71	0.048	-0.5	5800	5300	9000	7200	-1.9	0.012	-610	0.087	-1.4	0.12	0.0022	0.25	7	2	104762811	104762963	-1	Qser1	glutamine and serine rich 1 [Source:MGI Symbol;Acc:MGI:2138986]
ENSMUSE00000599248	ENSMUSG00000074994	0.028	0.047	0.71	0.71	890	160	1000	180	0.889896	0.231755	-0.168292	610	350	650	380	0	0	0.79	0.71	7500	380	11000	480	0.71	0.048	-0.5	5800	5300	9000	7200	-0.088	0.097	89	0.087	0.42	0.12	0.0022	0.25	7	2	104760494	104760589	-1	Qser1	glutamine and serine rich 1 [Source:MGI Symbol;Acc:MGI:2138986]
ENSMUSE00000717872	ENSMUSG00000074994	3.1e-05	3.1e-05	0.43	0.39	10000	1100	13000	1400	0.761658	0.113559	-0.392785	11000	4500	14000	7500	0	0	0.79	0.71	7500	380	11000	480	0.71	0.048	-0.5	5800	5300	9000	7200	-0.26	0.032	1000	0.087	0.24	0.12	0.0022	0.25	7	2	104778137	104778253	-1	Qser1	glutamine and serine rich 1 [Source:MGI Symbol;Acc:MGI:2138986]
ENSMUSE00000714265	ENSMUSG00000074994	0	0	0.73	0.63	8600	510	12000	610	0.70949	0.0548221	-0.495145	6300	4200	10000	6100	0	0	0.79	0.71	7500	380	11000	480	0.71	0.048	-0.5	5800	5300	9000	7200	-0.68	0.72	-640	0.087	-0.18	0.12	0.0022	0.25	7	2	104786520	104790197	-1	Qser1	glutamine and serine rich 1 [Source:MGI Symbol;Acc:MGI:2138986]
ENSMUSE00000599250	ENSMUSG00000074994	3.1e-05	3.1e-05	0.55	0.58	5900	840	6600	1000	0.887723	0.183889	-0.171818	5800	4300	7300	4300	0	0	0.79	0.71	7500	380	11000	480	0.71	0.048	-0.5	5800	5300	9000	7200	-0.33	0.038	550	0.087	0.17	0.12	0.0022	0.25	7	2	104765959	104766056	-1	Qser1	glutamine and serine rich 1 [Source:MGI Symbol;Acc:MGI:2138986]
ENSMUSE00000716551	ENSMUSG00000074994	3.1e-05	3.1e-05	0.51	0.5	5600	740	7400	950	0.758937	0.139382	-0.397948	4600	3500	6900	4400	0	0	0.79	0.71	7500	380	11000	480	0.71	0.048	-0.5	5800	5300	9000	7200	-0.56	0.61	-660	0.087	-0.057	0.12	0.0022	0.25	7	2	104777319	104777452	-1	Qser1	glutamine and serine rich 1 [Source:MGI Symbol;Acc:MGI:2138986]
ENSMUSE00000720790	ENSMUSG00000074994	3.1e-05	3.1e-05	0.37	0.16	9900	950	17000	720	0.575402	0.0601182	-0.797358	11000	2500	16000	1900	0	0	0.79	0.71	7500	380	11000	480	0.71	0.048	-0.5	5800	5300	9000	7200	-0.5	0.13	-480	0.087	0	0.12	0.0022	0.25	7	2	104779935	104780260	-1	Qser1	glutamine and serine rich 1 [Source:MGI Symbol;Acc:MGI:2138986]
ENSMUSE00000444684	ENSMUSG00000046623	9.5e-07	9.5e-07	0.76	0.66	2000	340	3000	440	0.667695	0.150586	-0.582739	1300	560	2300	940	0	0	0.66	0.64	1700	74	5900	250	0.29	0.018	-1.8	1500	930	4800	3200	-0.8	0.029	310	0.00068	0.97	0.12	0.0022	0.25	3	4	127354033	127354081	-1	Gjb4	gap junction protein, beta 4 [Source:MGI Symbol;Acc:MGI:95722]
ENSMUSE00000414405	ENSMUSG00000046623	0	0	0.65	0.61	1700	110	6200	370	0.272621	0.0237039	-1.87503	1500	960	5000	2900	0	0	0.66	0.64	1700	74	5900	250	0.29	0.018	-1.8	1500	930	4800	3200	-1.8	0.19	-100	0.00068	0	0.12	0.0022	0.25	3	4	127351086	127352481	-1	Gjb4	gap junction protein, beta 4 [Source:MGI Symbol;Acc:MGI:95722]
ENSMUSE00000668558	ENSMUSG00000046623	0	0	0.65	0.61	1700	110	6200	370	0.272621	0.0237039	-1.87503	1500	960	5000	2900	0	0	0.66	0.64	1700	74	5900	250	0.29	0.018	-1.8	1500	930	4800	3200	-1.8	0.19	-100	0.00068	0	0.12	0.0022	0.25	3	4	127351086	127352482	-1	Gjb4	gap junction protein, beta 4 [Source:MGI Symbol;Acc:MGI:95722]
ENSMUSE00000470230	ENSMUSG00000021700	9.5e-07	1.9e-06	0.6	0.42	4800	650	1100	100	4.37817	0.710957	2.13033	3700	1200	1000	550	0	0	0.73	1.1	9900	630	1800	160	5.6	0.63	2.5	9200	8300	1200	730	1.9	0.011	-3000	0.0021	-1.1	0.12	0.0022	0.26	5	13	110084130	110084254	-1	Rab3c	RAB3C, member RAS oncogene family [Source:MGI Symbol;Acc:MGI:1914545]
ENSMUSE00000909503	ENSMUSG00000021700	6e-08	0.78	0.43	0.3	2300	200	640	39	3.6394	0.382215	1.8637	2600	1200	600	220	0	0	0.73	1.1	9900	630	1800	160	5.6	0.63	2.5	9200	8300	1200	730	2.1	0.035	-350	0.0021	-0.86	0.12	0.0022	0.26	5	13	110279995	110280206	-1	Rab3c	RAB3C, member RAS oncogene family [Source:MGI Symbol;Acc:MGI:1914545]
ENSMUSE00000336307	ENSMUSG00000021700	9.5e-07	6.7e-06	0.54	0.57	15000	1900	1800	230	8.70168	1.53176	3.12129	18000	7000	1600	1200	0	0	0.73	1.1	9900	630	1800	160	5.6	0.63	2.5	9200	8300	1200	730	3.5	0.07	8800	0.0021	0.52	0.12	0.0022	0.26	5	13	110260479	110260706	-1	Rab3c	RAB3C, member RAS oncogene family [Source:MGI Symbol;Acc:MGI:1914545]
ENSMUSE00000902465	ENSMUSG00000021700	3.8e-10	4.5e-10	0.54	0.83	13000	970	2100	240	6.19244	0.866456	2.63051	11000	6300	1300	730	0	0	0.73	1.1	9900	630	1800	160	5.6	0.63	2.5	9200	8300	1200	730	3.1	0.69	-7100	0.0021	0.16	0.12	0.0022	0.26	5	13	110054187	110062002	-1	Rab3c	RAB3C, member RAS oncogene family [Source:MGI Symbol;Acc:MGI:1914545]
ENSMUSE00000568909	ENSMUSG00000021700	9.5e-07	1.9e-06	0.28	1.1	11000	720	3000	770	3.82087	1.00683	1.9339	11000	2600	1400	790	0	0	0.73	1.1	9900	630	1800	160	5.6	0.63	2.5	9200	8300	1200	730	3	0.68	-18000	0.0021	0	0.12	0.0022	0.26	5	13	110180979	110181097	-1	Rab3c	RAB3C, member RAS oncogene family [Source:MGI Symbol;Acc:MGI:1914545]
ENSMUSE00000460053	ENSMUSG00000045034	9.5e-07	9.5e-07	0.37	0.29	1900	160	7300	460	0.256381	0.0269454	-1.96364	1700	550	7200	1500	0	0	0.76	0.75	1600	90	3500	190	0.46	0.036	-1.1	1400	700	2800	2400	-2	0.013	-1200	4e-07	-1.1	0.11	0.0023	0.27	7	13	92432788	92432846	1	Ankrd34b	ankyrin repeat domain 34B [Source:MGI Symbol;Acc:MGI:2443245]
ENSMUSE00000612090	ENSMUSG00000045034	1.7e-05	3.2e-05	0.65	0.67	1400	140	1500	150	0.961946	0.133803	-0.0559725	1100	500	1000	510	0	0	0.76	0.75	1600	90	3500	190	0.46	0.036	-1.1	1400	700	2800	2400	0.11	0.049	240	4e-07	1	0.11	0.0023	0.27	7	13	92425896	92426201	1	Ankrd34b	ankyrin repeat domain 34B [Source:MGI Symbol;Acc:MGI:2443245]
ENSMUSE00000374709	ENSMUSG00000045034	2.1e-06	3e-08	0.45	0.61	1100	100	3700	460	0.298196	0.0451402	-1.74567	990	680	3400	3000	0	0	0.76	0.75	1600	90	3500	190	0.46	0.036	-1.1	1400	700	2800	2400	-1.8	0.067	-260	4e-07	-0.87	0.11	0.0023	0.27	7	13	92438239	92440930	1	Ankrd34b	ankyrin repeat domain 34B [Source:MGI Symbol;Acc:MGI:2443245]
ENSMUSE00000460060	ENSMUSG00000045034	9.5e-07	9.5e-07	0.46	0.57	1400	150	3700	470	0.38659	0.0629286	-1.37113	1500	590	3700	2900	0	0	0.76	0.75	1600	90	3500	190	0.46	0.036	-1.1	1400	700	2800	2400	-1.3	0.31	88	4e-07	-0.43	0.11	0.0023	0.27	7	13	92428770	92428852	1	Ankrd34b	ankyrin repeat domain 34B [Source:MGI Symbol;Acc:MGI:2443245]
ENSMUSE00000460066	ENSMUSG00000045034	9.5e-07	9.5e-07	0.77	0.65	2600	440	4200	610	0.615614	0.137984	-0.699902	1900	1000	3300	1800	0	0	0.76	0.75	1600	90	3500	190	0.46	0.036	-1.1	1400	700	2800	2400	-0.84	0.02	48	4e-07	0.072	0.11	0.0023	0.27	7	13	92427076	92427220	1	Ankrd34b	ankyrin repeat domain 34B [Source:MGI Symbol;Acc:MGI:2443245]
ENSMUSE00000875264	ENSMUSG00000045034	9.5e-07	9.5e-07	0.77	0.65	2600	440	4200	610	0.615614	0.137984	-0.699902	1900	1000	3300	1800	0	0	0.76	0.75	1600	90	3500	190	0.46	0.036	-1.1	1400	700	2800	2400	-0.84	0.02	48	4e-07	0.072	0.11	0.0023	0.27	7	13	92426658	92427220	1	Ankrd34b	ankyrin repeat domain 34B [Source:MGI Symbol;Acc:MGI:2443245]
ENSMUSE00000902181	ENSMUSG00000045034	2.2e-08	2.9e-11	0.46	0.77	1000	80	3000	390	0.349496	0.0528107	-1.51665	980	580	1800	1400	0	0	0.76	0.75	1600	90	3500	190	0.46	0.036	-1.1	1400	700	2800	2400	-0.91	0.23	-120	4e-07	0	0.11	0.0023	0.27	7	13	92438239	92441658	1	Ankrd34b	ankyrin repeat domain 34B [Source:MGI Symbol;Acc:MGI:2443245]
ENSMUSE00000383999	ENSMUSG00000030199	3.1e-08	9.3e-10	0.95	0.44	2600	450	5000	400	0.523042	0.0996797	-0.935	1500	1500	5300	1700	0	0	0.62	0.5	4700	240	6400	270	0.73	0.049	-0.45	4300	2300	6200	2300	-1.8	0.0034	-1500	0.079	-1.4	0.11	0.0024	0.27	8	6	134266258	134270158	1	Etv6	ets variant gene 6 (TEL oncogene) [Source:MGI Symbol;Acc:MGI:109336]
ENSMUSE00000196296	ENSMUSG00000030199	0.00015	3.1e-05	0.69	0.69	7500	1300	8700	1600	0.860181	0.218091	-0.217287	10000	2900	11000	4800	0	0	0.62	0.5	4700	240	6400	270	0.73	0.049	-0.45	4300	2300	6200	2300	-0.087	0.22	1400	0.079	0.28	0.11	0.0024	0.27	8	6	134263019	134263119	1	Etv6	ets variant gene 6 (TEL oncogene) [Source:MGI Symbol;Acc:MGI:109336]
ENSMUSE00000910166	ENSMUSG00000030199	3.1e-05	3.1e-05	0.26	0.21	5700	390	7000	380	0.814812	0.0703979	-0.295461	6200	1600	7100	1800	0	0	0.62	0.5	4700	240	6400	270	0.73	0.049	-0.45	4300	2300	6200	2300	-0.2	0.051	870	0.079	0.18	0.11	0.0024	0.27	8	6	134137288	134137417	1	Etv6	ets variant gene 6 (TEL oncogene) [Source:MGI Symbol;Acc:MGI:109336]
ENSMUSE00000912418	ENSMUSG00000030199	9.5e-07	9.5e-07	0.29	0.29	3800	250	4600	300	0.835424	0.0759523	-0.25942	4200	760	4900	1600	0	0	0.62	0.5	4700	240	6400	270	0.73	0.049	-0.45	4300	2300	6200	2300	-0.22	0.12	640	0.079	0.15	0.11	0.0024	0.27	8	6	134035969	134036138	1	Etv6	ets variant gene 6 (TEL oncogene) [Source:MGI Symbol;Acc:MGI:109336]
ENSMUSE00000196300	ENSMUSG00000030199	3.1e-05	3.1e-05	0.45	0.4	5600	650	7800	800	0.715692	0.111703	-0.48259	4600	1200	6500	2300	0	0	0.62	0.5	4700	240	6400	270	0.73	0.049	-0.45	4300	2300	6200	2300	-0.5	0.49	-480	0.079	-0.13	0.11	0.0024	0.27	8	6	134261690	134261832	1	Etv6	ets variant gene 6 (TEL oncogene) [Source:MGI Symbol;Acc:MGI:109336]
ENSMUSE00000916077	ENSMUSG00000030199	3.1e-05	3.1e-05	0.45	0.4	5600	650	7800	800	0.715692	0.111703	-0.48259	4600	1200	6500	2300	0	0	0.62	0.5	4700	240	6400	270	0.73	0.049	-0.45	4300	2300	6200	2300	-0.5	0.49	-480	0.079	-0.13	0.11	0.0024	0.27	8	6	134261690	134262019	1	Etv6	ets variant gene 6 (TEL oncogene) [Source:MGI Symbol;Acc:MGI:109336]
ENSMUSE00000196301	ENSMUSG00000030199	3.1e-05	3.1e-05	0.18	0.2	4900	230	7000	370	0.707161	0.0493249	-0.499889	5100	880	7000	1300	0	0	0.62	0.5	4700	240	6400	270	0.73	0.049	-0.45	4300	2300	6200	2300	-0.44	0.74	300	0.079	-0.072	0.11	0.0024	0.27	8	6	134233519	134233653	1	Etv6	ets variant gene 6 (TEL oncogene) [Source:MGI Symbol;Acc:MGI:109336]
ENSMUSE00000689908	ENSMUSG00000030199	3.1e-05	3.1e-05	0.46	0.48	3800	460	4900	600	0.784377	0.134076	-0.35038	4200	1900	5200	3400	0	0	0.62	0.5	4700	240	6400	270	0.73	0.049	-0.45	4300	2300	6200	2300	-0.3	0.39	440	0.079	0.072	0.11	0.0024	0.27	8	6	134066307	134066465	1	Etv6	ets variant gene 6 (TEL oncogene) [Source:MGI Symbol;Acc:MGI:109336]
ENSMUSE00000403500	ENSMUSG00000034320	5.5e-11	5.5e-11	0.56	0.38	4800	360	5600	290	0.862956	0.0784938	-0.212642	4200	2700	5600	2600	0	0	0.72	0.54	6600	340	5600	220	1.2	0.075	0.23	5500	4500	5500	3100	-0.41	0.095	-1100	0.019	-1	0.11	0.0024	0.27	5	18	61197222	61199658	-1	Slc26a2	solute carrier family 26 (sulfate transporter), member 2 [Source:MGI Symbol;Acc:MGI:892977]
ENSMUSE00000735680	ENSMUSG00000034320	5.6e-16	5.6e-16	0.57	0.46	5600	350	5100	260	1.08571	0.086487	0.11864	5000	3700	5500	2800	0	0	0.72	0.54	6600	340	5600	220	1.2	0.075	0.23	5500	4500	5500	3100	-0.12	0.094	-300	0.019	-0.73	0.11	0.0024	0.27	5	18	61192919	61199658	-1	Slc26a2	solute carrier family 26 (sulfate transporter), member 2 [Source:MGI Symbol;Acc:MGI:892977]
ENSMUSE00000495736	ENSMUSG00000034320	9.5e-07	9.5e-07	0.36	0.34	7300	580	4800	360	1.51993	0.166871	0.604005	7200	3400	4500	1800	0	0	0.72	0.54	6600	340	5600	220	1.2	0.075	0.23	5500	4500	5500	3100	0.67	0.0093	1800	0.019	0.061	0.11	0.0024	0.27	5	18	61204310	61204445	-1	Slc26a2	solute carrier family 26 (sulfate transporter), member 2 [Source:MGI Symbol;Acc:MGI:892977]
ENSMUSE00000292974	ENSMUSG00000034320	9.5e-07	9.5e-07	0.68	0.71	11000	1700	7200	1100	1.52991	0.336679	0.613446	11000	9500	6900	5100	0	0	0.72	0.54	6600	340	5600	220	1.2	0.075	0.23	5500	4500	5500	3100	0.61	0.017	2300	0.019	0	0.11	0.0024	0.27	5	18	61201681	61202403	-1	Slc26a2	solute carrier family 26 (sulfate transporter), member 2 [Source:MGI Symbol;Acc:MGI:892977]
ENSMUSE00000808163	ENSMUSG00000034320	9.5e-07	9.5e-07	0.68	0.71	11000	1700	7200	1100	1.52991	0.336679	0.613446	11000	9500	6900	5100	0	0	0.72	0.54	6600	340	5600	220	1.2	0.075	0.23	5500	4500	5500	3100	0.61	0.017	2300	0.019	0	0.11	0.0024	0.27	5	18	61201705	61202403	-1	Slc26a2	solute carrier family 26 (sulfate transporter), member 2 [Source:MGI Symbol;Acc:MGI:892977]
ENSMUSE00000427952	ENSMUSG00000048764	0.0027	0.15	0.78	0.67	1700	330	690	120	2.39344	0.633296	1.25908	1300	1300	540	300	0.00022	0.00057	1.6	2	1100	150	1100	190	1	0.22	0.021	520	220	570	280	1.3	0.017	620	0.39	1.1	0.11	0.0025	0.28	8	5	86544779	86544897	-1	Tmprss11f	transmembrane protease, serine 11f [Source:MGI Symbol;Acc:MGI:2442348]
ENSMUSE00000427932	ENSMUSG00000048764	0.19	0.084	0.84	0.79	930	200	1000	210	0.899738	0.267965	-0.152424	500	240	620	340	0.00022	0.00057	1.6	2	1100	150	1100	190	1	0.22	0.021	520	220	570	280	-0.3	0.65	-11	0.39	-0.43	0.11	0.0025	0.28	8	5	86528160	86528302	-1	Tmprss11f	transmembrane protease, serine 11f [Source:MGI Symbol;Acc:MGI:2442348]
ENSMUSE00000373069	ENSMUSG00000048764	0.32	0.28	1.3	1.4	3400	1200	4100	1400	0.837204	0.408251	-0.256348	670	490	620	460	0.00022	0.00057	1.6	2	1100	150	1100	190	1	0.22	0.021	520	220	570	280	0.11	0.25	57	0.39	-0.019	0.11	0.0025	0.28	8	5	86533635	86533836	-1	Tmprss11f	transmembrane protease, serine 11f [Source:MGI Symbol;Acc:MGI:2442348]
ENSMUSE00000706956	ENSMUSG00000048764	0.0003	0.0044	0.64	0.66	890	100	820	99	1.08359	0.181425	0.115823	760	470	690	330	0.00022	0.00057	1.6	2	1100	150	1100	190	1	0.22	0.021	520	220	570	280	0.15	0.3	85	0.39	0.019	0.11	0.0025	0.28	8	5	86521898	86524170	-1	Tmprss11f	transmembrane protease, serine 11f [Source:MGI Symbol;Acc:MGI:2442348]
ENSMUSE00000348291	ENSMUSG00000048764	0.38	0.094	0.63	0.57	640	100	710	110	0.896235	0.198001	-0.158052	390	120	510	270	0.00022	0.00057	1.6	2	1100	150	1100	190	1	0.22	0.021	520	220	570	280	-0.41	0.37	-37	0.39	NA	0.11	0.0025	0.28	8	5	86529891	86530150	-1	Tmprss11f	transmembrane protease, serine 11f [Source:MGI Symbol;Acc:MGI:2442348]
ENSMUSE00000427947	ENSMUSG00000048764	0.87	0.68	0.19	0.56	440	22	510	74	0.868182	0.132492	-0.20393	440	49	380	95	0.00022	0.00057	1.6	2	1100	150	1100	190	1	0.22	0.021	520	220	570	280	0.2	0.22	32	0.39	NA	0.11	0.0025	0.28	8	5	86537990	86538153	-1	Tmprss11f	transmembrane protease, serine 11f [Source:MGI Symbol;Acc:MGI:2442348]
ENSMUSE00000427950	ENSMUSG00000048764	0.068	0.28	0.28	0.28	540	39	510	37	1.04573	0.107389	0.0645137	510	84	520	140	0.00022	0.00057	1.6	2	1100	150	1100	190	1	0.22	0.021	520	220	570	280	-0.042	0.18	17	0.39	NA	0.11	0.0025	0.28	8	5	86539695	86539762	-1	Tmprss11f	transmembrane protease, serine 11f [Source:MGI Symbol;Acc:MGI:2442348]
ENSMUSE00000427958	ENSMUSG00000048764	0.42	0.11	0.53	0.49	590	80	660	84	0.888537	0.165258	-0.170496	470	160	560	200	0.00022	0.00057	1.6	2	1100	150	1100	190	1	0.22	0.021	520	220	570	280	-0.25	0.6	3.3	0.39	NA	0.11	0.0025	0.28	8	5	86556892	86557046	-1	Tmprss11f	transmembrane protease, serine 11f [Source:MGI Symbol;Acc:MGI:2442348]
ENSMUSE00000833714	ENSMUSG00000024725	6e-08	3e-08	0.62	0.81	3800	470	6500	1100	0.585208	0.11959	-0.772979	4600	2800	3200	2100	1.4e-12	1.2e-12	0.57	0.72	3900	270	6600	600	0.58	0.066	-0.78	4200	2500	5600	5400	0.51	0.035	680	0.99	0.98	0.11	0.0026	0.29	3	19	18579328	18581328	-1	Ostf1	osteoclast stimulating factor 1 [Source:MGI Symbol;Acc:MGI:700012]
ENSMUSE00000748882	ENSMUSG00000024725	9.5e-07	9.5e-07	0.51	0.58	3400	390	5900	760	0.584886	0.100844	-0.773774	3900	1600	6000	3200	1.4e-12	1.2e-12	0.57	0.72	3900	270	6600	600	0.58	0.066	-0.78	4200	2500	5600	5400	-0.63	0.076	-240	0.99	-0.16	0.11	0.0026	0.29	3	19	18584642	18586625	-1	Ostf1	osteoclast stimulating factor 1 [Source:MGI Symbol;Acc:MGI:700012]
ENSMUSE00000642580	ENSMUSG00000024725	1.9e-06	9.5e-07	0.54	0.72	4300	530	7600	1200	0.575533	0.116065	-0.79703	4900	2000	6800	7000	1.4e-12	1.2e-12	0.57	0.72	3900	270	6600	600	0.58	0.066	-0.78	4200	2500	5600	5400	-0.47	0.031	140	0.99	0	0.11	0.0026	0.29	3	19	18580992	18581328	-1	Ostf1	osteoclast stimulating factor 1 [Source:MGI Symbol;Acc:MGI:700012]
ENSMUSE00000683277	ENSMUSG00000036469	0.00015	0.013	0.31	0.32	890	71	730	61	1.20608	0.138745	0.270328	940	350	710	230	0	0	2.1	1.2	1300	140	1800	100	0.74	0.089	-0.44	820	370	1400	1000	0.41	0.024	230	2.7e-05	1.3	0.11	0.0027	0.3	16	8	65618009	65618763	1	March1	membrane-associated ring finger (C3HC4) 1 [Source:MGI Symbol;Acc:MGI:1920175]
ENSMUSE00000683282	ENSMUSG00000036469	0.00015	0.013	0.31	0.32	890	71	730	61	1.20608	0.138745	0.270328	940	350	710	230	0	0	2.1	1.2	1300	140	1800	100	0.74	0.089	-0.44	820	370	1400	1000	0.41	0.024	230	2.7e-05	1.3	0.11	0.0027	0.3	16	8	65618525	65618763	1	March1	membrane-associated ring finger (C3HC4) 1 [Source:MGI Symbol;Acc:MGI:1920175]
ENSMUSE00000607520	ENSMUSG00000036469	2.3e-05	3e-08	1.7	1.4	4100	1400	3600	1000	1.13037	0.499943	0.176796	890	740	1300	460	0	0	2.1	1.2	1300	140	1800	100	0.74	0.089	-0.44	820	370	1400	1000	-0.53	0.15	-190	2.7e-05	0.36	0.11	0.0027	0.3	16	8	66386294	66386519	1	March1	membrane-associated ring finger (C3HC4) 1 [Source:MGI Symbol;Acc:MGI:1920175]
ENSMUSE00000683270	ENSMUSG00000036469	2.3e-05	3e-08	1.7	1.4	4100	1400	3600	1000	1.13037	0.499943	0.176796	890	740	1300	460	0	0	2.1	1.2	1300	140	1800	100	0.74	0.089	-0.44	820	370	1400	1000	-0.53	0.15	-190	2.7e-05	0.36	0.11	0.0027	0.3	16	8	66386301	66386519	1	March1	membrane-associated ring finger (C3HC4) 1 [Source:MGI Symbol;Acc:MGI:1920175]
ENSMUSE00000607521	ENSMUSG00000036469	3e-08	3e-08	0.27	0.47	850	45	1900	180	0.448521	0.0486203	-1.15675	840	140	1900	770	0	0	2.1	1.2	1300	140	1800	100	0.74	0.089	-0.44	820	370	1400	1000	-1.2	0.031	-63	2.7e-05	-0.29	0.11	0.0027	0.3	16	8	66468232	66469371	1	March1	membrane-associated ring finger (C3HC4) 1 [Source:MGI Symbol;Acc:MGI:1920175]
ENSMUSE00000683273	ENSMUSG00000036469	3e-08	3e-08	0.27	0.47	850	45	1900	180	0.448521	0.0486203	-1.15675	840	140	1900	770	0	0	2.1	1.2	1300	140	1800	100	0.74	0.089	-0.44	820	370	1400	1000	-1.2	0.031	-63	2.7e-05	-0.29	0.11	0.0027	0.3	16	8	66468232	66469713	1	March1	membrane-associated ring finger (C3HC4) 1 [Source:MGI Symbol;Acc:MGI:1920175]
ENSMUSE00000636659	ENSMUSG00000036469	3.1e-05	3.1e-05	0.84	0.39	3800	830	3500	350	1.10216	0.262752	0.14033	2200	1900	3400	1500	0	0	2.1	1.2	1300	140	1800	100	0.74	0.089	-0.44	820	370	1400	1000	-0.61	0.47	-560	2.7e-05	0.27	0.11	0.0027	0.3	16	8	66456053	66456188	1	March1	membrane-associated ring finger (C3HC4) 1 [Source:MGI Symbol;Acc:MGI:1920175]
ENSMUSE00000820496	ENSMUSG00000036469	1.3e-05	4e-08	0.36	0.58	770	51	1700	180	0.463047	0.0579224	-1.11077	820	280	1600	1200	0	0	2.1	1.2	1300	140	1800	100	0.74	0.089	-0.44	820	370	1400	1000	-0.99	0.04	25	2.7e-05	-0.11	0.11	0.0027	0.3	16	8	66468232	66469960	1	March1	membrane-associated ring finger (C3HC4) 1 [Source:MGI Symbol;Acc:MGI:1920175]
ENSMUSE00000345272	ENSMUSG00000036469	4.3e-07	1.3e-09	0.37	0.55	850	53	1700	150	0.509492	0.0572474	-0.972868	840	370	1500	1000	0	0	2.1	1.2	1300	140	1800	100	0.74	0.089	-0.44	820	370	1400	1000	-0.88	0.052	-63	2.7e-05	0	0.11	0.0027	0.3	16	8	66468232	66470421	1	March1	membrane-associated ring finger (C3HC4) 1 [Source:MGI Symbol;Acc:MGI:1920175]
ENSMUSE00000683269	ENSMUSG00000036469	4.3e-07	1.3e-09	0.37	0.55	850	53	1700	150	0.509492	0.0572474	-0.972868	840	370	1500	1000	0	0	2.1	1.2	1300	140	1800	100	0.74	0.089	-0.44	820	370	1400	1000	-0.88	0.052	-63	2.7e-05	0	0.11	0.0027	0.3	16	8	66468232	66470431	1	March1	membrane-associated ring finger (C3HC4) 1 [Source:MGI Symbol;Acc:MGI:1920175]
ENSMUSE00000683271	ENSMUSG00000036469	4.3e-07	1.3e-09	0.37	0.55	850	53	1700	150	0.509492	0.0572474	-0.972868	840	370	1500	1000	0	0	2.1	1.2	1300	140	1800	100	0.74	0.089	-0.44	820	370	1400	1000	-0.88	0.052	-63	2.7e-05	0	0.11	0.0027	0.3	16	8	66468232	66471637	1	March1	membrane-associated ring finger (C3HC4) 1 [Source:MGI Symbol;Acc:MGI:1920175]
ENSMUSE00000683279	ENSMUSG00000036469	4.3e-07	1.3e-09	0.37	0.55	850	53	1700	150	0.509492	0.0572474	-0.972868	840	370	1500	1000	0	0	2.1	1.2	1300	140	1800	100	0.74	0.089	-0.44	820	370	1400	1000	-0.88	0.052	-63	2.7e-05	0	0.11	0.0027	0.3	16	8	66468232	66470427	1	March1	membrane-associated ring finger (C3HC4) 1 [Source:MGI Symbol;Acc:MGI:1920175]
ENSMUSE00000991490	ENSMUSG00000036469	4.3e-07	1.3e-09	0.37	0.55	850	53	1700	150	0.509492	0.0572474	-0.972868	840	370	1500	1000	0	0	2.1	1.2	1300	140	1800	100	0.74	0.089	-0.44	820	370	1400	1000	-0.88	0.052	-63	2.7e-05	0	0.11	0.0027	0.3	16	8	66468232	66471625	1	March1	membrane-associated ring finger (C3HC4) 1 [Source:MGI Symbol;Acc:MGI:1920175]
ENSMUSE00000582099	ENSMUSG00000036469	0.98	1	0.48	0.45	420	51	370	42	1.14291	0.192396	0.192714	320	72	290	72	0	0	2.1	1.2	1300	140	1800	100	0.74	0.089	-0.44	820	370	1400	1000	0.16	0.042	34	2.7e-05	NA	0.11	0.0027	0.3	16	8	65967157	65967255	1	March1	membrane-associated ring finger (C3HC4) 1 [Source:MGI Symbol;Acc:MGI:1920175]
ENSMUSE00000683281	ENSMUSG00000036469	0.23	0.32	0.22	0.29	490	29	520	39	0.946655	0.0888769	-0.07909	460	150	530	210	0	0	2.1	1.2	1300	140	1800	100	0.74	0.089	-0.44	820	370	1400	1000	-0.22	0.073	18	2.7e-05	NA	0.11	0.0027	0.3	16	8	65879330	65879406	1	March1	membrane-associated ring finger (C3HC4) 1 [Source:MGI Symbol;Acc:MGI:1920175]
ENSMUSE00000819975	ENSMUSG00000036469	0.8	0.92	0.47	0.54	520	44	520	52	0.990909	0.129487	-0.0131749	430	190	470	260	0	0	2.1	1.2	1300	140	1800	100	0.74	0.089	-0.44	820	370	1400	1000	-0.14	0.17	12	2.7e-05	NA	0.11	0.0027	0.3	16	8	65967047	65968328	1	March1	membrane-associated ring finger (C3HC4) 1 [Source:MGI Symbol;Acc:MGI:1920175]
ENSMUSE00000660830	ENSMUSG00000028466	2.8e-14	2.8e-14	0.98	0.66	8500	1200	13000	1300	0.656146	0.115278	-0.607911	4200	3200	14000	9600	0	0	0.76	0.67	11000	550	14000	590	0.81	0.053	-0.31	11000	9400	14000	10000	-1.8	0.003	-3400	0.64	-1.5	0.11	0.0027	0.3	11	4	43566469	43567060	1	Creb3	cAMP responsive element binding protein 3 [Source:MGI Symbol;Acc:MGI:99946]
ENSMUSE00000892990	ENSMUSG00000028466	3.1e-05	3.1e-05	0.31	0.3	19000	1500	21000	1600	0.908312	0.101629	-0.138741	20000	5500	21000	9300	0	0	0.76	0.67	11000	550	14000	590	0.81	0.053	-0.31	11000	9400	14000	10000	-0.057	0.098	2000	0.64	0.19	0.11	0.0027	0.3	11	4	43566469	43566797	1	Creb3	cAMP responsive element binding protein 3 [Source:MGI Symbol;Acc:MGI:99946]
ENSMUSE00000833923	ENSMUSG00000028466	9.3e-10	9.3e-10	0.5	0.51	8600	780	11000	980	0.815387	0.10572	-0.294443	8000	5800	11000	7400	0	0	0.76	0.67	11000	550	14000	590	0.81	0.053	-0.31	11000	9400	14000	10000	-0.41	0.2	250	0.64	-0.16	0.11	0.0027	0.3	11	4	43563267	43563558	1	Creb3	cAMP responsive element binding protein 3 [Source:MGI Symbol;Acc:MGI:99946]
ENSMUSE00000861565	ENSMUSG00000028466	3.1e-05	3.1e-05	0.29	0.21	7400	550	12000	660	0.62011	0.0578626	-0.689404	8500	1900	11000	1900	0	0	0.76	0.67	11000	550	14000	590	0.81	0.053	-0.31	11000	9400	14000	10000	-0.35	0.69	150	0.64	-0.099	0.11	0.0027	0.3	11	4	43565467	43565550	1	Creb3	cAMP responsive element binding protein 3 [Source:MGI Symbol;Acc:MGI:99946]
ENSMUSE00000758737	ENSMUSG00000028466	9.3e-10	9.3e-10	0.46	0.46	23000	2000	26000	2200	0.883663	0.105428	-0.178431	21000	4900	23000	4000	0	0	0.76	0.67	11000	550	14000	590	0.81	0.053	-0.31	11000	9400	14000	10000	-0.15	0.12	2000	0.64	0.099	0.11	0.0027	0.3	11	4	43566015	43566378	1	Creb3	cAMP responsive element binding protein 3 [Source:MGI Symbol;Acc:MGI:99946]
ENSMUSE00000854257	ENSMUSG00000028466	3.1e-05	3.1e-05	0.45	0.45	9500	1100	12000	1400	0.813291	0.133387	-0.298156	11000	2400	14000	3900	0	0	0.76	0.67	11000	550	14000	590	0.81	0.053	-0.31	11000	9400	14000	10000	-0.34	0.47	170	0.64	-0.085	0.11	0.0027	0.3	11	4	43563430	43563558	1	Creb3	cAMP responsive element binding protein 3 [Source:MGI Symbol;Acc:MGI:99946]
ENSMUSE00000881578	ENSMUSG00000028466	9.3e-10	9.3e-10	0.86	0.94	4800	760	5600	970	0.852229	0.19903	-0.230687	3000	2000	3600	3000	0	0	0.76	0.67	11000	550	14000	590	0.81	0.053	-0.31	11000	9400	14000	10000	-0.29	0.058	350	0.64	-0.036	0.11	0.0027	0.3	11	4	43563232	43563351	1	Creb3	cAMP responsive element binding protein 3 [Source:MGI Symbol;Acc:MGI:99946]
ENSMUSE00000402053	ENSMUSG00000028466	3.1e-05	3.1e-05	0.46	0.46	11000	1300	13000	1600	0.841946	0.141259	-0.248201	12000	5700	15000	9000	0	0	0.76	0.67	11000	550	14000	590	0.81	0.053	-0.31	11000	9400	14000	10000	-0.25	0.36	1200	0.64	0.0043	0.11	0.0027	0.3	11	4	43562332	43562959	1	Creb3	cAMP responsive element binding protein 3 [Source:MGI Symbol;Acc:MGI:99946]
ENSMUSE00000660832	ENSMUSG00000028466	3.1e-05	3.1e-05	0.53	0.49	11000	1400	13000	1600	0.83592	0.154847	-0.258563	11000	7100	14000	8600	0	0	0.76	0.67	11000	550	14000	590	0.81	0.053	-0.31	11000	9400	14000	10000	-0.25	0.16	-26	0.64	0	0.11	0.0027	0.3	11	4	43563050	43563206	1	Creb3	cAMP responsive element binding protein 3 [Source:MGI Symbol;Acc:MGI:99946]
ENSMUSE00000791975	ENSMUSG00000028466	3.1e-05	3.1e-05	0.53	0.49	11000	1400	13000	1600	0.83592	0.154847	-0.258563	11000	7100	14000	8600	0	0	0.76	0.67	11000	550	14000	590	0.81	0.053	-0.31	11000	9400	14000	10000	-0.25	0.16	-26	0.64	0	0.11	0.0027	0.3	11	4	43562947	43563206	1	Creb3	cAMP responsive element binding protein 3 [Source:MGI Symbol;Acc:MGI:99946]
ENSMUSE00000885672	ENSMUSG00000028466	3.1e-05	3.1e-05	0.53	0.49	11000	1400	13000	1600	0.83592	0.154847	-0.258563	11000	7100	14000	8600	0	0	0.76	0.67	11000	550	14000	590	0.81	0.053	-0.31	11000	9400	14000	10000	-0.25	0.16	-26	0.64	0	0.11	0.0027	0.3	11	4	43563050	43563229	1	Creb3	cAMP responsive element binding protein 3 [Source:MGI Symbol;Acc:MGI:99946]
ENSMUSE00000822705	ENSMUSG00000001918	3.1e-05	3.1e-05	0.49	0.4	4900	630	5000	520	0.978986	0.161094	-0.0306404	4200	2200	4300	1700	0	0	0.7	0.61	2000	88	3800	150	0.53	0.031	-0.91	1700	860	3200	2000	-0.023	0.075	970	0.00054	1.1	0.11	0.0027	0.3	11	7	16785666	16785718	1	Slc1a5	solute carrier family 1 (neutral amino acid transporter), member 5 [Source:MGI Symbol;Acc:MGI:105305]
ENSMUSE00000460260	ENSMUSG00000001918	3.1e-05	3.1e-05	0.38	0.28	1400	140	1800	130	0.758221	0.0931708	-0.39931	1400	600	1600	340	0	0	0.7	0.61	2000	88	3800	150	0.53	0.031	-0.91	1700	860	3200	2000	-0.22	0.021	190	0.00054	0.88	0.11	0.0027	0.3	11	7	16796024	16796158	1	Slc1a5	solute carrier family 1 (neutral amino acid transporter), member 5 [Source:MGI Symbol;Acc:MGI:105305]
ENSMUSE00000759903	ENSMUSG00000001918	3.1e-05	3.1e-05	0.38	0.28	1400	140	1800	130	0.758221	0.0931708	-0.39931	1400	600	1600	340	0	0	0.7	0.61	2000	88	3800	150	0.53	0.031	-0.91	1700	860	3200	2000	-0.22	0.021	190	0.00054	0.88	0.11	0.0027	0.3	11	7	16796024	16796159	1	Slc1a5	solute carrier family 1 (neutral amino acid transporter), member 5 [Source:MGI Symbol;Acc:MGI:105305]
ENSMUSE00000733140	ENSMUSG00000001918	9.3e-10	9.3e-10	0.31	0.78	1400	77	2800	400	0.486171	0.0744341	-1.04046	1400	330	2000	670	0	0	0.7	0.61	2000	88	3800	150	0.53	0.031	-0.91	1700	860	3200	2000	-0.57	0.077	130	0.00054	0.53	0.11	0.0027	0.3	11	7	16795758	16796158	1	Slc1a5	solute carrier family 1 (neutral amino acid transporter), member 5 [Source:MGI Symbol;Acc:MGI:105305]
ENSMUSE00000782284	ENSMUSG00000001918	9.3e-10	9.3e-10	0.4	0.42	1100	80	2400	180	0.453937	0.0480291	-1.13943	980	240	2300	1200	0	0	0.7	0.61	2000	88	3800	150	0.53	0.031	-0.91	1700	860	3200	2000	-1.2	0.11	-120	0.00054	-0.11	0.11	0.0027	0.3	11	7	16797502	16798257	1	Slc1a5	solute carrier family 1 (neutral amino acid transporter), member 5 [Source:MGI Symbol;Acc:MGI:105305]
ENSMUSE00001079051	ENSMUSG00000001918	9.3e-10	9.3e-10	0.4	0.42	1100	80	2400	180	0.453937	0.0480291	-1.13943	980	240	2300	1200	0	0	0.7	0.61	2000	88	3800	150	0.53	0.031	-0.91	1700	860	3200	2000	-1.2	0.11	-120	0.00054	-0.11	0.11	0.0027	0.3	11	7	16797502	16798274	1	Slc1a5	solute carrier family 1 (neutral amino acid transporter), member 5 [Source:MGI Symbol;Acc:MGI:105305]
ENSMUSE00000838457	ENSMUSG00000001918	3.1e-05	3.1e-05	0.33	0.35	1700	140	3600	320	0.45895	0.0568581	-1.12359	1700	700	3800	900	0	0	0.7	0.61	2000	88	3800	150	0.53	0.031	-0.91	1700	860	3200	2000	-1.2	0.37	-140	0.00054	-0.07	0.11	0.0027	0.3	11	7	16793177	16793880	1	Slc1a5	solute carrier family 1 (neutral amino acid transporter), member 5 [Source:MGI Symbol;Acc:MGI:105305]
ENSMUSE00000771824	ENSMUSG00000001918	3.1e-05	3.1e-05	0.26	0.34	2100	140	4600	410	0.462054	0.0515802	-1.11387	2000	490	4400	1300	0	0	0.7	0.61	2000	88	3800	150	0.53	0.031	-0.91	1700	860	3200	2000	-1.1	0.18	-320	0.00054	-0.011	0.11	0.0027	0.3	11	7	16786871	16787168	1	Slc1a5	solute carrier family 1 (neutral amino acid transporter), member 5 [Source:MGI Symbol;Acc:MGI:105305]
ENSMUSE00000781513	ENSMUSG00000001918	3.1e-05	3.1e-05	0.26	0.34	2100	140	4600	410	0.462054	0.0515802	-1.11387	2000	490	4400	1300	0	0	0.7	0.61	2000	88	3800	150	0.53	0.031	-0.91	1700	860	3200	2000	-1.1	0.18	-320	0.00054	-0.011	0.11	0.0027	0.3	11	7	16786371	16786912	1	Slc1a5	solute carrier family 1 (neutral amino acid transporter), member 5 [Source:MGI Symbol;Acc:MGI:105305]
ENSMUSE00000239627	ENSMUSG00000001918	2.9e-11	2.9e-11	0.5	0.46	2700	230	5500	430	0.486998	0.0561741	-1.03801	2300	830	4900	2300	0	0	0.7	0.61	2000	88	3800	150	0.53	0.031	-0.91	1700	860	3200	2000	-1.1	0.14	-380	0.00054	0	0.11	0.0027	0.3	11	7	16781346	16782475	1	Slc1a5	solute carrier family 1 (neutral amino acid transporter), member 5 [Source:MGI Symbol;Acc:MGI:105305]
ENSMUSE00000829585	ENSMUSG00000001918	2.9e-11	2.9e-11	0.5	0.46	2700	230	5500	430	0.486998	0.0561741	-1.03801	2300	830	4900	2300	0	0	0.7	0.61	2000	88	3800	150	0.53	0.031	-0.91	1700	860	3200	2000	-1.1	0.14	-380	0.00054	0	0.11	0.0027	0.3	11	7	16781368	16782475	1	Slc1a5	solute carrier family 1 (neutral amino acid transporter), member 5 [Source:MGI Symbol;Acc:MGI:105305]
ENSMUSE00000120519	ENSMUSG00000049985	0.00043	6.1e-05	1.1	0.85	1700	460	1600	340	1.06153	0.371571	0.0861405	760	420	790	350	0	0	0.78	0.64	1200	75	2400	120	0.5	0.041	-1	840	410	2100	1200	-0.069	0.051	260	8.6e-07	1.2	0.11	0.0028	0.3	10	13	112383419	112384002	1	Ankrd55	ankyrin repeat domain 55 [Source:MGI Symbol;Acc:MGI:1924568]
ENSMUSE00000120518	ENSMUSG00000049985	0.00031	3.1e-05	0.57	0.39	2000	290	1900	190	1.01766	0.18213	0.0252625	1900	1400	2300	420	0	0	0.78	0.64	1200	75	2400	120	0.5	0.041	-1	840	410	2100	1200	-0.22	0.032	520	8.6e-07	1.1	0.11	0.0028	0.3	10	13	112381129	112381221	1	Ankrd55	ankyrin repeat domain 55 [Source:MGI Symbol;Acc:MGI:1924568]
ENSMUSE00000401009	ENSMUSG00000049985	3.1e-05	3.1e-05	0.17	0.26	830	37	1300	86	0.655812	0.0529706	-0.608646	790	180	1200	390	0	0	0.78	0.64	1200	75	2400	120	0.5	0.041	-1	840	410	2100	1200	-0.66	0.034	170	8.6e-07	0.66	0.11	0.0028	0.3	10	13	112367684	112368348	1	Ankrd55	ankyrin repeat domain 55 [Source:MGI Symbol;Acc:MGI:1924568]
ENSMUSE00000440533	ENSMUSG00000049985	0.6	0.00021	0.59	0.54	690	110	1300	190	0.517573	0.106963	-0.950165	590	310	970	300	0	0	0.78	0.64	1200	75	2400	120	0.5	0.041	-1	840	410	2100	1200	-0.72	0.084	33	8.6e-07	0.6	0.11	0.0028	0.3	10	13	112363415	112363582	1	Ankrd55	ankyrin repeat domain 55 [Source:MGI Symbol;Acc:MGI:1924568]
ENSMUSE00000376526	ENSMUSG00000049985	3.1e-05	3.1e-05	0.19	0.31	860	43	2800	220	0.308872	0.029159	-1.69492	870	210	2800	860	0	0	0.78	0.64	1200	75	2400	120	0.5	0.041	-1	840	410	2100	1200	-1.7	0.12	100	8.6e-07	-0.38	0.11	0.0028	0.3	10	13	112323052	112323182	1	Ankrd55	ankyrin repeat domain 55 [Source:MGI Symbol;Acc:MGI:1924568]
ENSMUSE00000347186	ENSMUSG00000049985	9.2e-05	3.1e-05	0.57	0.52	1500	220	4700	630	0.319859	0.0633563	-1.64449	1500	1100	4300	3400	0	0	0.78	0.64	1200	75	2400	120	0.5	0.041	-1	840	410	2100	1200	-1.5	0.096	89	8.6e-07	-0.22	0.11	0.0028	0.3	10	13	112327129	112327238	1	Ankrd55	ankyrin repeat domain 55 [Source:MGI Symbol;Acc:MGI:1924568]
ENSMUSE00000366734	ENSMUSG00000049985	0.084	3.1e-05	0.27	0.45	650	46	2000	230	0.326863	0.0441238	-1.61324	600	170	1700	450	0	0	0.78	0.64	1200	75	2400	120	0.5	0.041	-1	840	410	2100	1200	-1.5	0.21	-40	8.6e-07	-0.15	0.11	0.0028	0.3	10	13	112355906	112356090	1	Ankrd55	ankyrin repeat domain 55 [Source:MGI Symbol;Acc:MGI:1924568]
ENSMUSE00000880797	ENSMUSG00000049985	0.084	3.1e-05	0.27	0.45	650	46	2000	230	0.326863	0.0441238	-1.61324	600	170	1700	450	0	0	0.78	0.64	1200	75	2400	120	0.5	0.041	-1	840	410	2100	1200	-1.5	0.21	-40	8.6e-07	-0.15	0.11	0.0028	0.3	10	13	112355906	112356181	1	Ankrd55	ankyrin repeat domain 55 [Source:MGI Symbol;Acc:MGI:1924568]
ENSMUSE00000394638	ENSMUSG00000049985	3.1e-05	3.1e-05	0.67	0.42	1500	250	2300	250	0.62632	0.127817	-0.675028	960	520	2200	980	0	0	0.78	0.64	1200	75	2400	120	0.5	0.041	-1	840	410	2100	1200	-1.2	0.31	-130	8.6e-07	0.1	0.11	0.0028	0.3	10	13	112348734	112348862	1	Ankrd55	ankyrin repeat domain 55 [Source:MGI Symbol;Acc:MGI:1924568]
ENSMUSE00000402703	ENSMUSG00000049985	3.1e-05	3.1e-05	0.4	0.23	1500	150	3800	230	0.384045	0.0453651	-1.38065	1400	300	3600	840	0	0	0.78	0.64	1200	75	2400	120	0.5	0.041	-1	840	410	2100	1200	-1.4	0.32	-320	8.6e-07	-0.1	0.11	0.0028	0.3	10	13	112336215	112336275	1	Ankrd55	ankyrin repeat domain 55 [Source:MGI Symbol;Acc:MGI:1924568]
ENSMUSE00000181227	ENSMUSG00000028673	3.1e-05	3.1e-05	1.1	1.3	16000	4900	19000	6300	0.863646	0.382085	-0.211488	5600	5900	3000	1400	0	0	0.88	0.88	12000	760	15000	950	0.8	0.074	-0.32	9000	7500	12000	11000	0.89	0.0023	2200	0.99	1.2	0.11	0.0028	0.3	11	4	135934690	135934880	1	Fuca1	fucosidase, alpha-L- 1, tissue [Source:MGI Symbol;Acc:MGI:95593]
ENSMUSE00000774937	ENSMUSG00000028673	3.1e-05	3.1e-05	1.1	1.3	16000	4900	19000	6300	0.863646	0.382085	-0.211488	5600	5900	3000	1400	0	0	0.88	0.88	12000	760	15000	950	0.8	0.074	-0.32	9000	7500	12000	11000	0.89	0.0023	2200	0.99	1.2	0.11	0.0028	0.3	11	4	135934690	135935289	1	Fuca1	fucosidase, alpha-L- 1, tissue [Source:MGI Symbol;Acc:MGI:95593]
ENSMUSE00000772922	ENSMUSG00000028673	6.5e-08	9.3e-10	0.79	0.83	2400	350	2700	410	0.889636	0.186669	-0.168712	1700	1800	1600	1400	0	0	0.88	0.88	12000	760	15000	950	0.8	0.074	-0.32	9000	7500	12000	11000	0.14	0.22	300	0.99	0.45	0.11	0.0028	0.3	11	4	135939074	135940311	1	Fuca1	fucosidase, alpha-L- 1, tissue [Source:MGI Symbol;Acc:MGI:95593]
ENSMUSE00000400130	ENSMUSG00000028673	3.1e-05	3.1e-05	0.38	0.39	12000	1200	17000	1700	0.735678	0.104046	-0.442853	14000	2800	20000	3900	0	0	0.88	0.88	12000	760	15000	950	0.8	0.074	-0.32	9000	7500	12000	11000	-0.46	0.51	1400	0.99	-0.15	0.11	0.0028	0.3	11	4	135922967	135923101	1	Fuca1	fucosidase, alpha-L- 1, tissue [Source:MGI Symbol;Acc:MGI:95593]
ENSMUSE00000181225	ENSMUSG00000028673	3.1e-05	3.1e-05	0.17	0.12	9200	390	12000	380	0.755863	0.0403262	-0.403804	9000	1500	12000	1100	0	0	0.88	0.88	12000	760	15000	950	0.8	0.074	-0.32	9000	7500	12000	11000	-0.43	1	14	0.99	-0.13	0.11	0.0028	0.3	11	4	135929899	135930004	1	Fuca1	fucosidase, alpha-L- 1, tissue [Source:MGI Symbol;Acc:MGI:95593]
ENSMUSE00000757782	ENSMUSG00000028673	3.1e-05	3.1e-05	0.17	0.12	9200	390	12000	380	0.755863	0.0403262	-0.403804	9000	1500	12000	1100	0	0	0.88	0.88	12000	760	15000	950	0.8	0.074	-0.32	9000	7500	12000	11000	-0.43	1	14	0.99	-0.13	0.11	0.0028	0.3	11	4	135929836	135930004	1	Fuca1	fucosidase, alpha-L- 1, tissue [Source:MGI Symbol;Acc:MGI:95593]
ENSMUSE00000262007	ENSMUSG00000028673	3.1e-05	3.1e-05	0.29	0.27	11000	840	15000	1000	0.747165	0.076422	-0.420501	12000	3100	16000	4200	0	0	0.88	0.88	12000	760	15000	950	0.8	0.074	-0.32	9000	7500	12000	11000	-0.41	0.33	680	0.99	-0.1	0.11	0.0028	0.3	11	4	135920735	135921150	1	Fuca1	fucosidase, alpha-L- 1, tissue [Source:MGI Symbol;Acc:MGI:95593]
ENSMUSE00000181220	ENSMUSG00000028673	3.1e-05	3.1e-05	0.26	0.25	19000	1200	23000	1500	0.794124	0.0735797	-0.332564	16000	2300	21000	4800	0	0	0.88	0.88	12000	760	15000	950	0.8	0.074	-0.32	9000	7500	12000	11000	-0.38	0.71	-360	0.99	-0.071	0.11	0.0028	0.3	11	4	135925549	135925686	1	Fuca1	fucosidase, alpha-L- 1, tissue [Source:MGI Symbol;Acc:MGI:95593]
ENSMUSE00000181221	ENSMUSG00000028673	3.1e-05	3.1e-05	0.33	0.29	19000	1600	23000	1700	0.804338	0.091364	-0.314127	17000	5100	21000	5500	0	0	0.88	0.88	12000	760	15000	950	0.8	0.074	-0.32	9000	7500	12000	11000	-0.3	0.75	1000	0.99	0.0072	0.11	0.0028	0.3	11	4	135936923	135937022	1	Fuca1	fucosidase, alpha-L- 1, tissue [Source:MGI Symbol;Acc:MGI:95593]
ENSMUSE00000773602	ENSMUSG00000028673	3.1e-05	3.1e-05	0.33	0.29	19000	1600	23000	1700	0.804338	0.091364	-0.314127	17000	5100	21000	5500	0	0	0.88	0.88	12000	760	15000	950	0.8	0.074	-0.32	9000	7500	12000	11000	-0.3	0.75	1000	0.99	0.0072	0.11	0.0028	0.3	11	4	135936644	135937022	1	Fuca1	fucosidase, alpha-L- 1, tissue [Source:MGI Symbol;Acc:MGI:95593]
ENSMUSE00000341316	ENSMUSG00000028673	3.1e-05	3.1e-05	0.38	0.41	3800	380	4600	480	0.843151	0.121754	-0.246137	3900	2100	4900	2000	0	0	0.88	0.88	12000	760	15000	950	0.8	0.074	-0.32	9000	7500	12000	11000	-0.31	0.72	130	0.99	0	0.11	0.0028	0.3	11	4	135939074	135939289	1	Fuca1	fucosidase, alpha-L- 1, tissue [Source:MGI Symbol;Acc:MGI:95593]
ENSMUSE00000169008	ENSMUSG00000014355	0.00028	3e-08	1.4	0.91	2300	650	3100	560	0.742877	0.248585	-0.428804	780	530	2200	1500	0	0	0.76	0.74	14000	260	13000	240	1.1	0.028	0.084	11000	9600	10000	8300	-1.5	0.041	-490	2e-07	-1.6	0.11	0.0029	0.31	56	2	128622373	128622511	-1	Anapc1	anaphase promoting complex subunit 1 [Source:MGI Symbol;Acc:MGI:103097]
ENSMUSE00000765669	ENSMUSG00000014355	0.00028	3e-08	1.4	0.91	2300	650	3100	560	0.742877	0.248585	-0.428804	780	530	2200	1500	0	0	0.76	0.74	14000	260	13000	240	1.1	0.028	0.084	11000	9600	10000	8300	-1.5	0.041	-490	2e-07	-1.6	0.11	0.0029	0.31	56	2	128622375	128622511	-1	Anapc1	anaphase promoting complex subunit 1 [Source:MGI Symbol;Acc:MGI:103097]
ENSMUSE00000802936	ENSMUSG00000014355	0.00028	3e-08	1.4	0.91	2300	650	3100	560	0.742877	0.248585	-0.428804	780	530	2200	1500	0	0	0.76	0.74	14000	260	13000	240	1.1	0.028	0.084	11000	9600	10000	8300	-1.5	0.041	-490	2e-07	-1.6	0.11	0.0029	0.31	56	2	128622373	128622845	-1	Anapc1	anaphase promoting complex subunit 1 [Source:MGI Symbol;Acc:MGI:103097]
ENSMUSE00000168987	ENSMUSG00000014355	3e-08	3e-08	0.54	0.5	12000	1300	23000	2300	0.507688	0.0741332	-0.977986	9900	6400	20000	16000	0	0	0.76	0.74	14000	260	13000	240	1.1	0.028	0.084	11000	9600	10000	8300	-1	0.016	-5200	2e-07	-1.1	0.11	0.0029	0.31	56	2	128658248	128658339	-1	Anapc1	anaphase promoting complex subunit 1 [Source:MGI Symbol;Acc:MGI:103097]
ENSMUSE00000828329	ENSMUSG00000014355	3e-08	3e-08	0.54	0.5	12000	1300	23000	2300	0.507688	0.0741332	-0.977986	9900	6400	20000	16000	0	0	0.76	0.74	14000	260	13000	240	1.1	0.028	0.084	11000	9600	10000	8300	-1	0.016	-5200	2e-07	-1.1	0.11	0.0029	0.31	56	2	128657721	128658339	-1	Anapc1	anaphase promoting complex subunit 1 [Source:MGI Symbol;Acc:MGI:103097]
ENSMUSE00000745481	ENSMUSG00000014355	3.1e-05	3.1e-05	0.43	0.34	4400	490	4700	400	0.947466	0.133373	-0.0778532	3900	1900	5300	1500	0	0	0.76	0.74	14000	260	13000	240	1.1	0.028	0.084	11000	9600	10000	8300	-0.45	0.12	-420	2e-07	-0.57	0.11	0.0029	0.31	56	2	128617573	128617752	-1	Anapc1	anaphase promoting complex subunit 1 [Source:MGI Symbol;Acc:MGI:103097]
ENSMUSE00000168986	ENSMUSG00000014355	3e-08	3e-08	0.48	0.38	14000	1400	11000	850	1.28054	0.156859	0.356754	15000	8600	9300	4100	0	0	0.76	0.74	14000	260	13000	240	1.1	0.028	0.084	11000	9600	10000	8300	0.68	0.48	3400	2e-07	0.56	0.11	0.0029	0.31	56	2	128669823	128669913	-1	Anapc1	anaphase promoting complex subunit 1 [Source:MGI Symbol;Acc:MGI:103097]
ENSMUSE00000168984	ENSMUSG00000014355	3e-08	3e-08	0.46	0.34	6400	590	7800	530	0.823657	0.0936059	-0.279884	6400	3200	8300	3000	0	0	0.76	0.74	14000	260	13000	240	1.1	0.028	0.084	11000	9600	10000	8300	-0.39	0.1	-590	2e-07	-0.51	0.11	0.0029	0.31	56	2	128637108	128637199	-1	Anapc1	anaphase promoting complex subunit 1 [Source:MGI Symbol;Acc:MGI:103097]
ENSMUSE00000737912	ENSMUSG00000014355	3e-08	3e-08	0.26	0.3	7800	400	6400	390	1.22344	0.0971026	0.290947	7800	2200	5700	2200	0	0	0.76	0.74	14000	260	13000	240	1.1	0.028	0.084	11000	9600	10000	8300	0.44	0.14	610	2e-07	0.32	0.11	0.0029	0.31	56	2	128623740	128623955	-1	Anapc1	anaphase promoting complex subunit 1 [Source:MGI Symbol;Acc:MGI:103097]
ENSMUSE00000168994	ENSMUSG00000014355	3e-08	3e-08	0.32	0.31	6800	440	5600	350	1.20844	0.108682	0.273149	7300	2100	5400	1700	0	0	0.76	0.74	14000	260	13000	240	1.1	0.028	0.084	11000	9600	10000	8300	0.44	0.21	820	2e-07	0.32	0.11	0.0029	0.31	56	2	128672062	128672157	-1	Anapc1	anaphase promoting complex subunit 1 [Source:MGI Symbol;Acc:MGI:103097]
ENSMUSE00000168995	ENSMUSG00000014355	3e-08	3e-08	0.66	0.79	24000	3200	19000	3000	1.29233	0.265282	0.369969	19000	13000	15000	13000	0	0	0.76	0.74	14000	260	13000	240	1.1	0.028	0.084	11000	9600	10000	8300	0.37	0.051	3100	2e-07	0.25	0.11	0.0029	0.31	56	2	128653167	128653245	-1	Anapc1	anaphase promoting complex subunit 1 [Source:MGI Symbol;Acc:MGI:103097]
ENSMUSE00000845253	ENSMUSG00000014355	3.8e-10	3.8e-10	0.35	0.38	16000	810	16000	860	1.01735	0.0749331	0.0248231	15000	5200	16000	4900	0	0	0.76	0.74	14000	260	13000	240	1.1	0.028	0.084	11000	9600	10000	8300	-0.1	0.59	-1100	2e-07	-0.22	0.11	0.0029	0.31	56	2	128629517	128630035	-1	Anapc1	anaphase promoting complex subunit 1 [Source:MGI Symbol;Acc:MGI:103097]
ENSMUSE00000169000	ENSMUSG00000014355	3e-08	3e-08	0.42	0.41	12000	1000	12000	970	1.02448	0.119738	0.0348867	11000	5000	12000	5100	0	0	0.76	0.74	14000	260	13000	240	1.1	0.028	0.084	11000	9600	10000	8300	-0.1	0.35	-1000	2e-07	-0.22	0.11	0.0029	0.31	56	2	128634638	128634772	-1	Anapc1	anaphase promoting complex subunit 1 [Source:MGI Symbol;Acc:MGI:103097]
ENSMUSE00000168989	ENSMUSG00000014355	3e-08	3e-08	0.24	0.21	19000	930	16000	640	1.23161	0.0783646	0.300548	21000	5400	17000	3600	0	0	0.76	0.74	14000	260	13000	240	1.1	0.028	0.084	11000	9600	10000	8300	0.33	0.13	3200	2e-07	0.21	0.11	0.0029	0.31	56	2	128678211	128678284	-1	Anapc1	anaphase promoting complex subunit 1 [Source:MGI Symbol;Acc:MGI:103097]
ENSMUSE00000829824	ENSMUSG00000014355	3e-08	3e-08	0.24	0.21	19000	930	16000	640	1.23161	0.0783646	0.300548	21000	5400	17000	3600	0	0	0.76	0.74	14000	260	13000	240	1.1	0.028	0.084	11000	9600	10000	8300	0.33	0.13	3200	2e-07	0.21	0.11	0.0029	0.31	56	2	128677127	128678284	-1	Anapc1	anaphase promoting complex subunit 1 [Source:MGI Symbol;Acc:MGI:103097]
ENSMUSE00000168980	ENSMUSG00000014355	3e-08	3e-08	0.65	0.72	6400	830	5600	820	1.12439	0.219172	0.169144	6800	6000	5400	6200	0	0	0.76	0.74	14000	260	13000	240	1.1	0.028	0.084	11000	9600	10000	8300	0.32	0.12	300	2e-07	0.21	0.11	0.0029	0.31	56	2	128680109	128680209	-1	Anapc1	anaphase promoting complex subunit 1 [Source:MGI Symbol;Acc:MGI:103097]
ENSMUSE00000169012	ENSMUSG00000014355	3e-08	3e-08	0.59	0.61	14000	1600	12000	1400	1.17	0.198206	0.226509	19000	3900	15000	6800	0	0	0.76	0.74	14000	260	13000	240	1.1	0.028	0.084	11000	9600	10000	8300	0.31	0.1	2400	2e-07	0.19	0.11	0.0029	0.31	56	2	128652696	128652766	-1	Anapc1	anaphase promoting complex subunit 1 [Source:MGI Symbol;Acc:MGI:103097]
ENSMUSE00000168997	ENSMUSG00000014355	3e-08	3e-08	0.33	0.34	23000	1500	20000	1400	1.14854	0.108455	0.199799	27000	5900	22000	8900	0	0	0.76	0.74	14000	260	13000	240	1.1	0.028	0.084	11000	9600	10000	8300	0.31	0.085	2700	2e-07	0.19	0.11	0.0029	0.31	56	2	128674551	128674760	-1	Anapc1	anaphase promoting complex subunit 1 [Source:MGI Symbol;Acc:MGI:103097]
ENSMUSE00000169013	ENSMUSG00000014355	9.1e-13	9.1e-13	0.64	0.65	13000	1300	12000	1200	1.13216	0.162842	0.179079	13000	10000	11000	6900	0	0	0.76	0.74	14000	260	13000	240	1.1	0.028	0.084	11000	9600	10000	8300	0.31	0.048	390	2e-07	0.19	0.11	0.0029	0.31	56	2	128657126	128657274	-1	Anapc1	anaphase promoting complex subunit 1 [Source:MGI Symbol;Acc:MGI:103097]
ENSMUSE00000717332	ENSMUSG00000014355	1.8e-13	1.8e-13	0.57	0.55	11000	740	9400	610	1.15916	0.109177	0.213075	10000	6200	8300	4800	0	0	0.76	0.74	14000	260	13000	240	1.1	0.028	0.084	11000	9600	10000	8300	0.29	0.15	940	2e-07	0.17	0.11	0.0029	0.31	56	2	128685824	128687375	-1	Anapc1	anaphase promoting complex subunit 1 [Source:MGI Symbol;Acc:MGI:103097]
ENSMUSE00000753522	ENSMUSG00000014355	9.5e-07	9.5e-07	0.15	0.1	9800	320	10000	240	0.936357	0.0373119	-0.0948694	9900	830	10000	1100	0	0	0.76	0.74	14000	260	13000	240	1.1	0.028	0.084	11000	9600	10000	8300	-0.047	0.14	-580	2e-07	-0.17	0.11	0.0029	0.31	56	2	128628497	128628639	-1	Anapc1	anaphase promoting complex subunit 1 [Source:MGI Symbol;Acc:MGI:103097]
ENSMUSE00000168985	ENSMUSG00000014355	3e-08	3e-08	0.49	0.5	4200	410	4200	420	0.99634	0.139931	-0.00529061	4000	2800	4100	2500	0	0	0.76	0.74	14000	260	13000	240	1.1	0.028	0.084	11000	9600	10000	8300	-0.043	0.48	-200	2e-07	-0.16	0.11	0.0029	0.31	56	2	128642446	128642717	-1	Anapc1	anaphase promoting complex subunit 1 [Source:MGI Symbol;Acc:MGI:103097]
ENSMUSE00000683553	ENSMUSG00000014355	3e-08	3e-08	0.49	0.5	4200	410	4200	420	0.99634	0.139931	-0.00529061	4000	2800	4100	2500	0	0	0.76	0.74	14000	260	13000	240	1.1	0.028	0.084	11000	9600	10000	8300	-0.043	0.48	-200	2e-07	-0.16	0.11	0.0029	0.31	56	2	128642077	128642717	-1	Anapc1	anaphase promoting complex subunit 1 [Source:MGI Symbol;Acc:MGI:103097]
ENSMUSE00000841870	ENSMUSG00000014355	9.5e-07	9.5e-07	0.41	0.36	12000	1100	13000	1000	0.950871	0.115335	-0.0726787	10000	1100	10000	1500	0	0	0.76	0.74	14000	260	13000	240	1.1	0.028	0.084	11000	9600	10000	8300	-0.037	0.096	-460	2e-07	-0.16	0.11	0.0029	0.31	56	2	128628543	128628690	-1	Anapc1	anaphase promoting complex subunit 1 [Source:MGI Symbol;Acc:MGI:103097]
ENSMUSE00000169009	ENSMUSG00000014355	3e-08	3e-08	0.37	0.33	12000	880	12000	830	0.956659	0.0953136	-0.0639231	10000	1500	11000	1600	0	0	0.76	0.74	14000	260	13000	240	1.1	0.028	0.084	11000	9600	10000	8300	-0.035	0.15	-380	2e-07	-0.15	0.11	0.0029	0.31	56	2	128628497	128628690	-1	Anapc1	anaphase promoting complex subunit 1 [Source:MGI Symbol;Acc:MGI:103097]
ENSMUSE00000683551	ENSMUSG00000014355	3.8e-10	3.8e-10	0.49	0.5	13000	890	11000	760	1.17674	0.115852	0.234798	12000	6700	10000	6700	0	0	0.76	0.74	14000	260	13000	240	1.1	0.028	0.084	11000	9600	10000	8300	0.25	0.17	220	2e-07	0.13	0.11	0.0029	0.31	56	2	128685049	128686060	-1	Anapc1	anaphase promoting complex subunit 1 [Source:MGI Symbol;Acc:MGI:103097]
ENSMUSE00000168982	ENSMUSG00000014355	3e-08	3e-08	0.15	0.16	17000	520	17000	570	0.995018	0.0440328	-0.00720544	17000	2000	17000	2000	0	0	0.76	0.74	14000	260	13000	240	1.1	0.028	0.084	11000	9600	10000	8300	-0.0066	0.07	-630	2e-07	-0.13	0.11	0.0029	0.31	56	2	128630228	128630304	-1	Anapc1	anaphase promoting complex subunit 1 [Source:MGI Symbol;Acc:MGI:103097]
ENSMUSE00000168991	ENSMUSG00000014355	3e-08	3e-08	0.47	0.46	7400	700	6900	630	1.07028	0.140819	0.0979892	6200	3100	5200	2500	0	0	0.76	0.74	14000	260	13000	240	1.1	0.028	0.084	11000	9600	10000	8300	0.24	0.84	-48	2e-07	0.12	0.11	0.0029	0.31	56	2	128641342	128641576	-1	Anapc1	anaphase promoting complex subunit 1 [Source:MGI Symbol;Acc:MGI:103097]
ENSMUSE00000168973	ENSMUSG00000014355	1.2e-12	1.2e-12	0.73	0.68	11000	1000	9500	800	1.20417	0.148522	0.268043	11000	12000	11000	9700	0	0	0.76	0.74	14000	260	13000	240	1.1	0.028	0.084	11000	9600	10000	8300	-0.0041	0.69	-390	2e-07	-0.12	0.11	0.0029	0.31	56	2	128675671	128675891	-1	Anapc1	anaphase promoting complex subunit 1 [Source:MGI Symbol;Acc:MGI:103097]
ENSMUSE00000835475	ENSMUSG00000014355	9.5e-07	9.5e-07	0.24	0.24	4000	220	3600	190	1.1045	0.0832748	0.14339	4000	660	3400	600	0	0	0.76	0.74	14000	260	13000	240	1.1	0.028	0.084	11000	9600	10000	8300	0.24	0.57	290	2e-07	0.12	0.11	0.0029	0.31	56	2	128615403	128615504	-1	Anapc1	anaphase promoting complex subunit 1 [Source:MGI Symbol;Acc:MGI:103097]
ENSMUSE00000169003	ENSMUSG00000014355	3e-08	3e-08	0.56	0.53	5400	600	4800	510	1.12832	0.173836	0.174174	4100	1600	3500	1000	0	0	0.76	0.74	14000	260	13000	240	1.1	0.028	0.084	11000	9600	10000	8300	0.24	0.59	-11	2e-07	0.12	0.11	0.0029	0.31	56	2	128615370	128615504	-1	Anapc1	anaphase promoting complex subunit 1 [Source:MGI Symbol;Acc:MGI:103097]
ENSMUSE00000169002	ENSMUSG00000014355	3e-08	3e-08	0.41	0.43	21000	1700	19000	1600	1.09406	0.129619	0.129695	26000	5700	22000	8000	0	0	0.76	0.74	14000	260	13000	240	1.1	0.028	0.084	11000	9600	10000	8300	0.23	0.65	1700	2e-07	0.11	0.11	0.0029	0.31	56	2	128648305	128648519	-1	Anapc1	anaphase promoting complex subunit 1 [Source:MGI Symbol;Acc:MGI:103097]
ENSMUSE00000168977	ENSMUSG00000014355	3e-08	3e-08	0.38	0.33	11000	870	9600	630	1.19949	0.121077	0.262427	11000	3900	9900	2000	0	0	0.76	0.74	14000	260	13000	240	1.1	0.028	0.084	11000	9600	10000	8300	0.2	0.44	720	2e-07	0.082	0.11	0.0029	0.31	56	2	128665448	128665508	-1	Anapc1	anaphase promoting complex subunit 1 [Source:MGI Symbol;Acc:MGI:103097]
ENSMUSE00000168976	ENSMUSG00000014355	3e-08	3e-08	0.18	0.16	18000	640	16000	520	1.09741	0.0524037	0.134104	19000	3300	16000	3500	0	0	0.76	0.74	14000	260	13000	240	1.1	0.028	0.084	11000	9600	10000	8300	0.2	0.92	800	2e-07	0.079	0.11	0.0029	0.31	56	2	128666565	128666705	-1	Anapc1	anaphase promoting complex subunit 1 [Source:MGI Symbol;Acc:MGI:103097]
ENSMUSE00000168966	ENSMUSG00000014355	3e-08	3e-08	0.45	0.48	14000	1200	13000	1300	1.04193	0.13693	0.0592534	14000	3900	13000	6200	0	0	0.76	0.74	14000	260	13000	240	1.1	0.028	0.084	11000	9600	10000	8300	0.051	0.49	-240	2e-07	-0.069	0.11	0.0029	0.31	56	2	128629680	128629770	-1	Anapc1	anaphase promoting complex subunit 1 [Source:MGI Symbol;Acc:MGI:103097]
ENSMUSE00000495330	ENSMUSG00000014355	3.8e-10	4.3e-10	0.58	0.56	4000	330	4100	320	0.975784	0.111716	-0.0353666	4500	3600	4300	1600	0	0	0.76	0.74	14000	260	13000	240	1.1	0.028	0.084	11000	9600	10000	8300	0.066	0.37	6.4	2e-07	-0.053	0.11	0.0029	0.31	56	2	128610104	128613063	-1	Anapc1	anaphase promoting complex subunit 1 [Source:MGI Symbol;Acc:MGI:103097]
ENSMUSE00000168988	ENSMUSG00000014355	3e-08	3e-08	0.5	0.48	14000	1400	12000	1200	1.15119	0.158917	0.203129	11000	5600	11000	6600	0	0	0.76	0.74	14000	260	13000	240	1.1	0.028	0.084	11000	9600	10000	8300	0.073	0.51	-43	2e-07	-0.047	0.11	0.0029	0.31	56	2	128668925	128669059	-1	Anapc1	anaphase promoting complex subunit 1 [Source:MGI Symbol;Acc:MGI:103097]
ENSMUSE00000168979	ENSMUSG00000014355	3e-08	3e-08	0.17	0.21	7800	270	7500	310	1.03152	0.0554313	0.0447712	7700	1500	6900	1400	0	0	0.76	0.74	14000	260	13000	240	1.1	0.028	0.084	11000	9600	10000	8300	0.17	0.67	160	2e-07	0.045	0.11	0.0029	0.31	56	2	128669650	128669715	-1	Anapc1	anaphase promoting complex subunit 1 [Source:MGI Symbol;Acc:MGI:103097]
ENSMUSE00000168981	ENSMUSG00000014355	3e-08	3e-08	0.37	0.3	5600	420	5400	320	1.0295	0.0983799	0.0419407	6400	2300	5700	890	0	0	0.76	0.74	14000	260	13000	240	1.1	0.028	0.084	11000	9600	10000	8300	0.16	0.25	220	2e-07	0.038	0.11	0.0029	0.31	56	2	128617554	128617752	-1	Anapc1	anaphase promoting complex subunit 1 [Source:MGI Symbol;Acc:MGI:103097]
ENSMUSE00000747323	ENSMUSG00000014355	3e-08	3e-08	0.37	0.3	5600	420	5400	320	1.0295	0.0983799	0.0419407	6400	2300	5700	890	0	0	0.76	0.74	14000	260	13000	240	1.1	0.028	0.084	11000	9600	10000	8300	0.16	0.25	220	2e-07	0.038	0.11	0.0029	0.31	56	2	128617554	128618142	-1	Anapc1	anaphase promoting complex subunit 1 [Source:MGI Symbol;Acc:MGI:103097]
ENSMUSE00000315873	ENSMUSG00000014355	3e-08	3e-08	0.27	0.27	29000	1600	28000	1500	1.05672	0.0805095	0.0795937	28000	7200	26000	5500	0	0	0.76	0.74	14000	260	13000	240	1.1	0.028	0.084	11000	9600	10000	8300	0.089	0.82	-39	2e-07	-0.03	0.11	0.0029	0.31	56	2	128633337	128633415	-1	Anapc1	anaphase promoting complex subunit 1 [Source:MGI Symbol;Acc:MGI:103097]
ENSMUSE00000168998	ENSMUSG00000014355	3e-08	3e-08	0.54	0.41	5000	540	4600	380	1.07518	0.146079	0.104573	5700	4200	5400	2600	0	0	0.76	0.74	14000	260	13000	240	1.1	0.028	0.084	11000	9600	10000	8300	0.091	0.94	150	2e-07	-0.029	0.11	0.0029	0.31	56	2	128687153	128687391	-1	Anapc1	anaphase promoting complex subunit 1 [Source:MGI Symbol;Acc:MGI:103097]
ENSMUSE00000683554	ENSMUSG00000014355	3e-08	3e-08	0.54	0.41	5000	540	4600	380	1.07518	0.146079	0.104573	5700	4200	5400	2600	0	0	0.76	0.74	14000	260	13000	240	1.1	0.028	0.084	11000	9600	10000	8300	0.091	0.94	150	2e-07	-0.029	0.11	0.0029	0.31	56	2	128687153	128687376	-1	Anapc1	anaphase promoting complex subunit 1 [Source:MGI Symbol;Acc:MGI:103097]
ENSMUSE00000169005	ENSMUSG00000014355	3e-08	3e-08	0.44	0.23	12000	1000	12000	550	0.974528	0.0965357	-0.0372243	13000	4800	12000	2400	0	0	0.76	0.74	14000	260	13000	240	1.1	0.028	0.084	11000	9600	10000	8300	0.15	0.94	710	2e-07	0.028	0.11	0.0029	0.31	56	2	128650196	128650374	-1	Anapc1	anaphase promoting complex subunit 1 [Source:MGI Symbol;Acc:MGI:103097]
ENSMUSE00000788662	ENSMUSG00000014355	3e-08	3e-08	0.19	0.19	27000	1100	28000	1100	0.972622	0.0528349	-0.0400486	30000	6300	28000	7100	0	0	0.76	0.74	14000	260	13000	240	1.1	0.028	0.084	11000	9600	10000	8300	0.092	0.3	490	2e-07	-0.027	0.11	0.0029	0.31	56	2	128627121	128627461	-1	Anapc1	anaphase promoting complex subunit 1 [Source:MGI Symbol;Acc:MGI:103097]
ENSMUSE00000168974	ENSMUSG00000014355	2.8e-14	2.8e-14	0.36	0.37	14000	750	12000	660	1.17717	0.0894854	0.235325	13000	5800	11000	5600	0	0	0.76	0.74	14000	260	13000	240	1.1	0.028	0.084	11000	9600	10000	8300	0.15	0.32	-210	2e-07	0.027	0.11	0.0029	0.31	56	2	128685824	128686060	-1	Anapc1	anaphase promoting complex subunit 1 [Source:MGI Symbol;Acc:MGI:103097]
ENSMUSE00000741639	ENSMUSG00000014355	3e-08	3e-08	0.6	0.6	19000	2200	16000	2000	1.13411	0.192124	0.181562	19000	16000	17000	14000	0	0	0.76	0.74	14000	260	13000	240	1.1	0.028	0.084	11000	9600	10000	8300	0.14	0.25	280	2e-07	0.025	0.11	0.0029	0.31	56	2	128660805	128663177	-1	Anapc1	anaphase promoting complex subunit 1 [Source:MGI Symbol;Acc:MGI:103097]
ENSMUSE00000168990	ENSMUSG00000014355	3e-08	3e-08	0.35	0.35	24000	1700	23000	1600	1.06203	0.105838	0.0868251	25000	5400	23000	3700	0	0	0.76	0.74	14000	260	13000	240	1.1	0.028	0.084	11000	9600	10000	8300	0.1	0.97	180	2e-07	-0.019	0.11	0.0029	0.31	56	2	128663875	128664062	-1	Anapc1	anaphase promoting complex subunit 1 [Source:MGI Symbol;Acc:MGI:103097]
ENSMUSE00000785945	ENSMUSG00000014355	3e-08	3e-08	0.35	0.35	24000	1700	23000	1600	1.06203	0.105838	0.0868251	25000	5400	23000	3700	0	0	0.76	0.74	14000	260	13000	240	1.1	0.028	0.084	11000	9600	10000	8300	0.1	0.97	180	2e-07	-0.019	0.11	0.0029	0.31	56	2	128663875	128664020	-1	Anapc1	anaphase promoting complex subunit 1 [Source:MGI Symbol;Acc:MGI:103097]
ENSMUSE00000168978	ENSMUSG00000014355	3e-08	3e-08	0.12	0.13	30000	720	27000	680	1.12708	0.0387006	0.172584	29000	2600	27000	3400	0	0	0.76	0.74	14000	260	13000	240	1.1	0.028	0.084	11000	9600	10000	8300	0.14	0.25	-390	2e-07	0.018	0.11	0.0029	0.31	56	2	128676102	128676247	-1	Anapc1	anaphase promoting complex subunit 1 [Source:MGI Symbol;Acc:MGI:103097]
ENSMUSE00000169007	ENSMUSG00000014355	3e-08	3e-08	0.25	0.24	41000	2000	39000	1800	1.05707	0.0728723	0.0800726	45000	9200	41000	13000	0	0	0.76	0.74	14000	260	13000	240	1.1	0.028	0.084	11000	9600	10000	8300	0.14	0.72	1700	2e-07	0.017	0.11	0.0029	0.31	56	2	128632598	128632672	-1	Anapc1	anaphase promoting complex subunit 1 [Source:MGI Symbol;Acc:MGI:103097]
ENSMUSE00000829600	ENSMUSG00000014355	3e-08	3e-08	0.33	0.38	25000	1600	21000	1600	1.16373	0.116113	0.218751	29000	7500	26000	4700	0	0	0.76	0.74	14000	260	13000	240	1.1	0.028	0.084	11000	9600	10000	8300	0.13	0.22	690	2e-07	0.013	0.11	0.0029	0.31	56	2	128659600	128660005	-1	Anapc1	anaphase promoting complex subunit 1 [Source:MGI Symbol;Acc:MGI:103097]
ENSMUSE00000168972	ENSMUSG00000014355	3e-08	3e-08	0.33	0.16	36000	2400	30000	940	1.20872	0.08887	0.273477	33000	6500	31000	5400	0	0	0.76	0.74	14000	260	13000	240	1.1	0.028	0.084	11000	9600	10000	8300	0.11	0.54	-690	2e-07	-0.01	0.11	0.0029	0.31	56	2	128652852	128652888	-1	Anapc1	anaphase promoting complex subunit 1 [Source:MGI Symbol;Acc:MGI:103097]
ENSMUSE00000168975	ENSMUSG00000014355	3e-08	3e-08	0.24	0.25	18000	860	18000	910	0.999229	0.0684115	-0.0011125	18000	5100	17000	3300	0	0	0.76	0.74	14000	260	13000	240	1.1	0.028	0.084	11000	9600	10000	8300	0.12	0.79	340	2e-07	-0.003	0.11	0.0029	0.31	56	2	128629517	128629570	-1	Anapc1	anaphase promoting complex subunit 1 [Source:MGI Symbol;Acc:MGI:103097]
ENSMUSE00000168983	ENSMUSG00000014355	3e-08	3e-08	0.33	0.31	20000	1300	19000	1200	1.03021	0.0930103	0.0429407	23000	6100	21000	6200	0	0	0.76	0.74	14000	260	13000	240	1.1	0.028	0.084	11000	9600	10000	8300	0.12	0.55	93	2e-07	0.0011	0.11	0.0029	0.31	56	2	128634433	128634515	-1	Anapc1	anaphase promoting complex subunit 1 [Source:MGI Symbol;Acc:MGI:103097]
ENSMUSE00000683552	ENSMUSG00000014355	9.5e-07	9.5e-07	0.45	0.38	5700	570	5000	430	1.13923	0.149474	0.188062	6000	2800	5500	1100	0	0	0.76	0.74	14000	260	13000	240	1.1	0.028	0.084	11000	9600	10000	8300	0.12	0.47	27	2e-07	-0.0011	0.11	0.0029	0.31	56	2	128687153	128687354	-1	Anapc1	anaphase promoting complex subunit 1 [Source:MGI Symbol;Acc:MGI:103097]
ENSMUSE00000635679	ENSMUSG00000074212	3.1e-05	3.1e-05	1.1	0.87	6300	1900	7000	1600	0.89776	0.333334	-0.155598	1700	660	4900	5100	0	0	0.86	0.82	5000	350	5300	360	0.94	0.091	-0.09	3500	3000	4200	3600	-1.5	0.031	-1400	0.93	-1.4	0.11	0.0029	0.31	9	3	137905885	137906057	1	Dnajb14	DnaJ (Hsp40) homolog, subfamily B, member 14 [Source:MGI Symbol;Acc:MGI:1917854]
ENSMUSE00000562411	ENSMUSG00000074212	9.3e-10	9.3e-10	0.43	0.48	4300	340	4100	360	1.04711	0.12322	0.0664097	3800	1900	3700	1600	0	0	0.86	0.82	5000	350	5300	360	0.94	0.091	-0.09	3500	3000	4200	3600	0.061	0.039	380	0.93	0.18	0.11	0.0029	0.31	9	3	137908345	137916557	1	Dnajb14	DnaJ (Hsp40) homolog, subfamily B, member 14 [Source:MGI Symbol;Acc:MGI:1917854]
ENSMUSE00000586538	ENSMUSG00000074212	3.1e-05	3.1e-05	0.49	0.47	2700	340	3100	380	0.864011	0.152696	-0.210878	2400	1300	2400	1400	0	0	0.86	0.82	5000	350	5300	360	0.94	0.091	-0.09	3500	3000	4200	3600	0.025	0.86	200	0.93	0.14	0.11	0.0029	0.31	9	3	137892808	137892953	1	Dnajb14	DnaJ (Hsp40) homolog, subfamily B, member 14 [Source:MGI Symbol;Acc:MGI:1917854]
ENSMUSE00000770143	ENSMUSG00000074212	3.1e-05	3.1e-05	0.49	0.47	2700	340	3100	380	0.864011	0.152696	-0.210878	2400	1300	2400	1400	0	0	0.86	0.82	5000	350	5300	360	0.94	0.091	-0.09	3500	3000	4200	3600	0.025	0.86	200	0.93	0.14	0.11	0.0029	0.31	9	3	137892808	137896029	1	Dnajb14	DnaJ (Hsp40) homolog, subfamily B, member 14 [Source:MGI Symbol;Acc:MGI:1917854]
ENSMUSE00000586536	ENSMUSG00000074212	3.1e-05	3.1e-05	0.27	0.23	8400	590	8400	500	0.995184	0.0923191	-0.00696427	9300	1200	9200	1500	0	0	0.86	0.82	5000	350	5300	360	0.94	0.091	-0.09	3500	3000	4200	3600	0.022	0.17	750	0.93	0.14	0.11	0.0029	0.31	9	3	137903883	137903977	1	Dnajb14	DnaJ (Hsp40) homolog, subfamily B, member 14 [Source:MGI Symbol;Acc:MGI:1917854]
ENSMUSE00000586537	ENSMUSG00000074212	3.1e-05	3.1e-05	0.33	0.32	12000	990	13000	1000	0.919997	0.109103	-0.120299	11000	5100	12000	6000	0	0	0.86	0.82	5000	350	5300	360	0.94	0.091	-0.09	3500	3000	4200	3600	-0.16	0.61	360	0.93	-0.042	0.11	0.0029	0.31	9	3	137902187	137902372	1	Dnajb14	DnaJ (Hsp40) homolog, subfamily B, member 14 [Source:MGI Symbol;Acc:MGI:1917854]
ENSMUSE00000352480	ENSMUSG00000074212	0.0034	0.0042	0.47	0.58	1300	160	1500	220	0.892296	0.171167	-0.164406	1500	610	1600	790	0	0	0.86	0.82	5000	350	5300	360	0.94	0.091	-0.09	3500	3000	4200	3600	-0.12	0.46	23	0.93	-0.0069	0.11	0.0029	0.31	9	3	137867887	137868056	1	Dnajb14	DnaJ (Hsp40) homolog, subfamily B, member 14 [Source:MGI Symbol;Acc:MGI:1917854]
ENSMUSE00000816702	ENSMUSG00000074212	0.0034	0.0042	0.47	0.58	1300	160	1500	220	0.892296	0.171167	-0.164406	1500	610	1600	790	0	0	0.86	0.82	5000	350	5300	360	0.94	0.091	-0.09	3500	3000	4200	3600	-0.12	0.46	23	0.93	-0.0069	0.11	0.0029	0.31	9	3	137867675	137868056	1	Dnajb14	DnaJ (Hsp40) homolog, subfamily B, member 14 [Source:MGI Symbol;Acc:MGI:1917854]
ENSMUSE00000635680	ENSMUSG00000074212	3.1e-05	3.1e-05	0.36	0.35	7500	690	8200	730	0.913608	0.117439	-0.130353	7000	2600	7600	2700	0	0	0.86	0.82	5000	350	5300	360	0.94	0.091	-0.09	3500	3000	4200	3600	-0.12	0.68	220	0.93	0	0.11	0.0029	0.31	9	3	137904745	137904854	1	Dnajb14	DnaJ (Hsp40) homolog, subfamily B, member 14 [Source:MGI Symbol;Acc:MGI:1917854]
ENSMUSE00000425489	ENSMUSG00000021750	8.5e-05	0.00025	0.77	0.71	1100	160	1100	140	1.05838	0.202634	0.0818548	630	260	740	420	0	0	0.78	0.68	2500	130	1300	61	1.9	0.13	0.91	2200	1700	1000	650	-0.23	0.067	-460	8.3e-06	-1.1	0.1	0.003	0.32	8	14	8309485	8309779	-1	Fam107a	family with sequence similarity 107, member A [Source:MGI Symbol;Acc:MGI:3041256]
ENSMUSE00000709569	ENSMUSG00000021750	8.5e-05	0.00025	0.77	0.71	1100	160	1100	140	1.05838	0.202634	0.0818548	630	260	740	420	0	0	0.78	0.68	2500	130	1300	61	1.9	0.13	0.91	2200	1700	1000	650	-0.23	0.067	-460	8.3e-06	-1.1	0.1	0.003	0.32	8	14	8309485	8309777	-1	Fam107a	family with sequence similarity 107, member A [Source:MGI Symbol;Acc:MGI:3041256]
ENSMUSE00000714719	ENSMUSG00000021750	9.3e-10	9.3e-10	0.56	0.66	4300	440	1700	210	2.44632	0.387474	1.29062	3700	2400	1200	370	0	0	0.78	0.68	2500	130	1300	61	1.9	0.13	0.91	2200	1700	1000	650	1.7	0.014	100	8.3e-06	0.79	0.1	0.003	0.32	8	14	8297556	8298797	-1	Fam107a	family with sequence similarity 107, member A [Source:MGI Symbol;Acc:MGI:3041256]
ENSMUSE00000708735	ENSMUSG00000021750	0.0017	0.0042	0.49	0.57	2000	250	2000	300	0.995883	0.193717	-0.00595115	2400	660	2100	1500	0	0	0.78	0.68	2500	130	1300	61	1.9	0.13	0.91	2200	1700	1000	650	0.19	0.02	-1200	8.3e-06	-0.7	0.1	0.003	0.32	8	14	8317505	8318023	-1	Fam107a	family with sequence similarity 107, member A [Source:MGI Symbol;Acc:MGI:3041256]
ENSMUSE00000709100	ENSMUSG00000021750	8.6e-12	3.5e-11	0.67	0.67	3200	280	1400	120	2.23557	0.273476	1.16064	2700	1500	1100	550	0	0	0.78	0.68	2500	130	1300	61	1.9	0.13	0.91	2200	1700	1000	650	1.3	0.11	6.5	8.3e-06	0.39	0.1	0.003	0.32	8	14	8296274	8298797	-1	Fam107a	family with sequence similarity 107, member A [Source:MGI Symbol;Acc:MGI:3041256]
ENSMUSE00000120474	ENSMUSG00000021750	9.5e-07	0.00072	0.74	0.61	2900	480	1400	190	2.03789	0.438081	1.02708	2000	1800	1200	990	0	0	0.78	0.68	2500	130	1300	61	1.9	0.13	0.91	2200	1700	1000	650	0.71	0.076	-540	8.3e-06	-0.18	0.1	0.003	0.32	8	14	8301059	8301233	-1	Fam107a	family with sequence similarity 107, member A [Source:MGI Symbol;Acc:MGI:3041256]
ENSMUSE00000305558	ENSMUSG00000021750	9.5e-07	6.7e-05	0.44	0.39	2300	220	1000	90	2.21765	0.288873	1.14903	2100	990	980	380	0	0	0.78	0.68	2500	130	1300	61	1.9	0.13	0.91	2200	1700	1000	650	1.1	0.87	-33	8.3e-06	0.18	0.1	0.003	0.32	8	14	8299510	8299666	-1	Fam107a	family with sequence similarity 107, member A [Source:MGI Symbol;Acc:MGI:3041256]
ENSMUSE00000753950	ENSMUSG00000021750	9.5e-07	6.7e-05	0.44	0.39	2300	220	1000	90	2.21765	0.288873	1.14903	2100	990	980	380	0	0	0.78	0.68	2500	130	1300	61	1.9	0.13	0.91	2200	1700	1000	650	1.1	0.87	-33	8.3e-06	0.18	0.1	0.003	0.32	8	14	8299539	8299666	-1	Fam107a	family with sequence similarity 107, member A [Source:MGI Symbol;Acc:MGI:3041256]
ENSMUSE00000639703	ENSMUSG00000021759	9.5e-07	9.5e-07	0.13	0.69	9100	270	7100	1100	1.28053	0.20223	0.356741	9100	1100	5900	4900	0	0	0.71	0.74	5200	230	8300	390	0.62	0.041	-0.68	4600	3700	6800	6300	0.64	0.0095	2100	0.0019	1.4	0.1	0.0031	0.32	9	13	112859644	112859701	1	Ppap2a	phosphatidic acid phosphatase type 2A [Source:MGI Symbol;Acc:MGI:108412]
ENSMUSE00000308574	ENSMUSG00000021759	9.5e-07	9.5e-07	0.38	0.41	2100	180	4600	420	0.470734	0.0589383	-1.08702	2100	970	4700	2200	0	0	0.71	0.74	5200	230	8300	390	0.62	0.041	-0.68	4600	3700	6800	6300	-1.1	0.03	-140	0.0019	-0.38	0.1	0.0031	0.32	9	13	112851403	112851554	1	Ppap2a	phosphatidic acid phosphatase type 2A [Source:MGI Symbol;Acc:MGI:108412]
ENSMUSE00000639706	ENSMUSG00000021759	9.5e-07	9.5e-07	0.25	0.34	5900	330	12000	890	0.502611	0.0477821	-0.992485	5600	1500	11000	4000	0	0	0.71	0.74	5200	230	8300	390	0.62	0.041	-0.68	4600	3700	6800	6300	-1	0.025	-780	0.0019	-0.27	0.1	0.0031	0.32	9	13	112856746	112857026	1	Ppap2a	phosphatidic acid phosphatase type 2A [Source:MGI Symbol;Acc:MGI:108412]
ENSMUSE00000484485	ENSMUSG00000021759	4.5e-12	1.8e-12	0.74	0.84	2900	340	4900	640	0.604263	0.106632	-0.726753	2300	1900	3300	2100	0	0	0.71	0.74	5200	230	8300	390	0.62	0.041	-0.68	4600	3700	6800	6300	-0.53	0.24	230	0.0019	0.21	0.1	0.0031	0.32	9	13	112800894	112801266	1	Ppap2a	phosphatidic acid phosphatase type 2A [Source:MGI Symbol;Acc:MGI:108412]
ENSMUSE00000878149	ENSMUSG00000021759	4.5e-12	1.8e-12	0.74	0.84	2900	340	4900	640	0.604263	0.106632	-0.726753	2300	1900	3300	2100	0	0	0.71	0.74	5200	230	8300	390	0.62	0.041	-0.68	4600	3700	6800	6300	-0.53	0.24	230	0.0019	0.21	0.1	0.0031	0.32	9	13	112800923	112801266	1	Ppap2a	phosphatidic acid phosphatase type 2A [Source:MGI Symbol;Acc:MGI:108412]
ENSMUSE00000437820	ENSMUSG00000021759	9.5e-07	9.5e-07	0.55	0.51	3100	380	5100	580	0.595896	0.0998851	-0.746867	2400	1100	4500	2400	0	0	0.71	0.74	5200	230	8300	390	0.62	0.041	-0.68	4600	3700	6800	6300	-0.93	0.039	-570	0.0019	-0.19	0.1	0.0031	0.32	9	13	112834859	112835013	1	Ppap2a	phosphatidic acid phosphatase type 2A [Source:MGI Symbol;Acc:MGI:108412]
ENSMUSE00000350848	ENSMUSG00000021759	9.1e-13	9.1e-13	0.65	0.61	6600	680	11000	1100	0.584725	0.0825568	-0.774169	6100	4100	11000	6200	0	0	0.71	0.74	5200	230	8300	390	0.62	0.041	-0.68	4600	3700	6800	6300	-0.77	0.031	360	0.0019	-0.033	0.1	0.0031	0.32	9	13	112867443	112867881	1	Ppap2a	phosphatidic acid phosphatase type 2A [Source:MGI Symbol;Acc:MGI:108412]
ENSMUSE00000639701	ENSMUSG00000021759	9.5e-07	9.5e-07	0.29	0.33	8100	530	14000	1100	0.55946	0.0554372	-0.837894	8200	2600	14000	6000	0	0	0.71	0.74	5200	230	8300	390	0.62	0.041	-0.68	4600	3700	6800	6300	-0.71	0.03	40	0.0019	0.029	0.1	0.0031	0.32	9	13	112866796	112866972	1	Ppap2a	phosphatidic acid phosphatase type 2A [Source:MGI Symbol;Acc:MGI:108412]
ENSMUSE00000893163	ENSMUSG00000021759	3e-08	3e-08	0.52	0.5	8300	870	14000	1400	0.605219	0.0879285	-0.724471	7300	3400	12000	5200	0	0	0.71	0.74	5200	230	8300	390	0.62	0.041	-0.68	4600	3700	6800	6300	-0.74	0.35	-910	0.0019	0	0.1	0.0031	0.32	9	13	112867443	112867642	1	Ppap2a	phosphatidic acid phosphatase type 2A [Source:MGI Symbol;Acc:MGI:108412]
ENSMUSE00000218207	ENSMUSG00000032262	9.5e-07	9.5e-07	0.5	0.44	1900	210	1900	190	0.97881	0.145909	-0.0308991	1500	870	1800	990	0	0	0.97	0.74	4400	370	2200	140	2	0.21	1	2900	2400	1900	1200	-0.23	0.049	-640	9.9e-05	-1.3	0.1	0.0031	0.32	6	9	83783136	83783263	-1	Elovl4	elongation of very long chain fatty acids (FEN1/Elo2, SUR4/Elo3, yeast)-like 4 [Source:MGI Symbol;Acc:MGI:1933331]
ENSMUSE00000373839	ENSMUSG00000032262	9.1e-13	9.1e-13	0.39	0.38	2500	160	1600	94	1.62203	0.139348	0.697803	2400	960	1600	700	0	0	0.97	0.74	4400	370	2200	140	2	0.21	1	2900	2400	1900	1200	0.55	0.46	-270	9.9e-05	-0.55	0.1	0.0031	0.32	6	9	83778692	83780809	-1	Elovl4	elongation of very long chain fatty acids (FEN1/Elo2, SUR4/Elo3, yeast)-like 4 [Source:MGI Symbol;Acc:MGI:1933331]
ENSMUSE00000218203	ENSMUSG00000032262	3.1e-05	3.1e-05	0.18	0.31	15000	710	5700	460	2.62034	0.244481	1.38976	16000	2300	5700	1600	0	0	0.97	0.74	4400	370	2200	140	2	0.21	1	2900	2400	1900	1200	1.5	0.013	2200	9.9e-05	0.37	0.1	0.0031	0.32	6	9	83788269	83788349	-1	Elovl4	elongation of very long chain fatty acids (FEN1/Elo2, SUR4/Elo3, yeast)-like 4 [Source:MGI Symbol;Acc:MGI:1933331]
ENSMUSE00000218211	ENSMUSG00000032262	9.5e-07	9.5e-07	0.5	0.52	4700	520	2000	230	2.40385	0.386039	1.26535	5300	1800	2000	940	0	0	0.97	0.74	4400	370	2200	140	2	0.21	1	2900	2400	1900	1200	1.4	0.046	1700	9.9e-05	0.34	0.1	0.0031	0.32	6	9	83785035	83785206	-1	Elovl4	elongation of very long chain fatty acids (FEN1/Elo2, SUR4/Elo3, yeast)-like 4 [Source:MGI Symbol;Acc:MGI:1933331]
ENSMUSE00000218205	ENSMUSG00000032262	9.5e-07	9.5e-07	0.4	0.34	5200	460	2200	160	2.37094	0.277243	1.24546	5900	2500	2200	670	0	0	0.97	0.74	4400	370	2200	140	2	0.21	1	2900	2400	1900	1200	1.4	0.0086	1900	9.9e-05	0.32	0.1	0.0031	0.32	6	9	83789977	83790164	-1	Elovl4	elongation of very long chain fatty acids (FEN1/Elo2, SUR4/Elo3, yeast)-like 4 [Source:MGI Symbol;Acc:MGI:1933331]
ENSMUSE00000400168	ENSMUSG00000032262	1.3e-05	0.0042	0.68	0.66	1700	260	1000	150	1.62793	0.346351	0.70304	1200	630	720	230	0	0	0.97	0.74	4400	370	2200	140	2	0.21	1	2900	2400	1900	1200	0.78	0.54	-24	9.9e-05	-0.32	0.1	0.0031	0.32	6	9	83805939	83806277	-1	Elovl4	elongation of very long chain fatty acids (FEN1/Elo2, SUR4/Elo3, yeast)-like 4 [Source:MGI Symbol;Acc:MGI:1933331]
ENSMUSE00000997809	ENSMUSG00000058153	9.5e-07	9.5e-07	0.87	0.72	4100	800	7200	1200	0.57263	0.144569	-0.804324	2800	2600	6000	6200	8.1e-12	8.1e-12	1.1	1	8800	1200	10000	1300	0.85	0.16	-0.23	5400	4200	6700	6300	-1.1	0.01	-850	0.09	-0.99	0.1	0.0031	0.32	3	5	112475029	112475586	-1	Sez6l	seizure related 6 homolog like [Source:MGI Symbol;Acc:MGI:1935121]
ENSMUSE00001043801	ENSMUSG00000058153	9.5e-07	9.5e-07	0.67	0.68	18000	2600	19000	2900	0.926321	0.198098	-0.110417	15000	13000	15000	13000	8.1e-12	8.1e-12	1.1	1	8800	1200	10000	1300	0.85	0.16	-0.23	5400	4200	6700	6300	-0.02	0.031	1000	0.09	0.1	0.1	0.0031	0.32	3	5	112576772	112577198	-1	Sez6l	seizure related 6 homolog like [Source:MGI Symbol;Acc:MGI:1935121]
ENSMUSE00000650956	ENSMUSG00000058153	9.5e-07	9.5e-07	0.54	0.68	4400	530	4500	680	0.99222	0.192561	-0.0112673	3500	1300	3800	2000	8.1e-12	8.1e-12	1.1	1	8800	1200	10000	1300	0.85	0.16	-0.23	5400	4200	6700	6300	-0.12	0.073	180	0.09	0	0.1	0.0031	0.32	3	5	112419151	112422038	-1	Sez6l	seizure related 6 homolog like [Source:MGI Symbol;Acc:MGI:1935121]
ENSMUSE00000181466	ENSMUSG00000028699	0.1	9.2e-05	0.31	0.76	560	44	2000	390	0.282607	0.0595743	-1.82313	520	210	1500	1100	0	0	1.4	0.83	1400	170	2200	160	0.62	0.087	-0.68	900	350	1600	1100	-1.5	0.088	-130	0.012	-1.2	0.1	0.0032	0.32	8	4	116167008	116167072	-1	Tspan1	tetraspanin 1 [Source:MGI Symbol;Acc:MGI:1914055]
ENSMUSE00000181467	ENSMUSG00000028699	6.1e-05	0.00015	0.32	0.85	990	82	3200	700	0.311077	0.072877	-1.68466	1100	380	2000	1600	0	0	1.4	0.83	1400	170	2200	160	0.62	0.087	-0.68	900	350	1600	1100	-0.9	0.082	36	0.012	-0.57	0.1	0.0032	0.32	8	4	116164319	116164525	-1	Tspan1	tetraspanin 1 [Source:MGI Symbol;Acc:MGI:1914055]
ENSMUSE00000726304	ENSMUSG00000028699	6.1e-05	0.00015	0.32	0.85	990	82	3200	700	0.311077	0.072877	-1.68466	1100	380	2000	1600	0	0	1.4	0.83	1400	170	2200	160	0.62	0.087	-0.68	900	350	1600	1100	-0.9	0.082	36	0.012	-0.57	0.1	0.0032	0.32	8	4	116164319	116164833	-1	Tspan1	tetraspanin 1 [Source:MGI Symbol;Acc:MGI:1914055]
ENSMUSE00000333867	ENSMUSG00000028699	6.1e-05	3.1e-05	0.19	0.7	820	41	1700	310	0.486695	0.0910764	-1.03891	850	180	1000	340	0	0	1.4	0.83	1400	170	2200	160	0.62	0.087	-0.68	900	350	1600	1100	-0.29	0.79	95	0.012	0.037	0.1	0.0032	0.32	8	4	116167466	116167600	-1	Tspan1	tetraspanin 1 [Source:MGI Symbol;Acc:MGI:1914055]
ENSMUSE00000822603	ENSMUSG00000028699	6.1e-05	3.1e-05	0.19	0.7	820	41	1700	310	0.486695	0.0910764	-1.03891	850	180	1000	340	0	0	1.4	0.83	1400	170	2200	160	0.62	0.087	-0.68	900	350	1600	1100	-0.29	0.79	95	0.012	0.037	0.1	0.0032	0.32	8	4	116167431	116167601	-1	Tspan1	tetraspanin 1 [Source:MGI Symbol;Acc:MGI:1914055]
ENSMUSE00000340418	ENSMUSG00000028699	4.7e-09	9.3e-10	1.4	0.79	2600	690	2400	350	1.08019	0.322321	0.111286	1400	810	1800	1400	0	0	1.4	0.83	1400	170	2200	160	0.62	0.087	-0.68	900	350	1600	1100	-0.35	0.18	69	0.012	-0.023	0.1	0.0032	0.32	8	4	116161869	116163035	-1	Tspan1	tetraspanin 1 [Source:MGI Symbol;Acc:MGI:1914055]
ENSMUSE00000261346	ENSMUSG00000028699	0.00015	3.1e-05	0.62	0.62	1600	260	1800	290	0.878637	0.198744	-0.186661	990	440	1200	810	0	0	1.4	0.83	1400	170	2200	160	0.62	0.087	-0.68	900	350	1600	1100	-0.3	0.28	17	0.012	0.023	0.1	0.0032	0.32	8	4	116163307	116163390	-1	Tspan1	tetraspanin 1 [Source:MGI Symbol;Acc:MGI:1914055]
ENSMUSE00000782218	ENSMUSG00000028699	0.00015	3.1e-05	0.62	0.62	1600	260	1800	290	0.878637	0.198744	-0.186661	990	440	1200	810	0	0	1.4	0.83	1400	170	2200	160	0.62	0.087	-0.68	900	350	1600	1100	-0.3	0.28	17	0.012	0.023	0.1	0.0032	0.32	8	4	116163308	116163390	-1	Tspan1	tetraspanin 1 [Source:MGI Symbol;Acc:MGI:1914055]
ENSMUSE00000369606	ENSMUSG00000001054	3.1e-05	0.00043	0.31	0.69	4600	370	1600	280	2.92971	0.576295	1.55076	5100	1400	1200	980	0	0	0.49	0.53	5300	210	2900	130	1.8	0.11	0.87	5000	2600	2800	1800	2.1	0.025	770	5.7e-05	1.2	0.1	0.0033	0.33	10	11	51623673	51624146	-1	Rmnd5b	required for meiotic nuclear division 5 homolog B (S, cerevisiae) [Source:MGI Symbol;Acc:MGI:1913339]
ENSMUSE00000768400	ENSMUSG00000001054	3.1e-05	0.00043	0.31	0.69	4600	370	1600	280	2.92971	0.576295	1.55076	5100	1400	1200	980	0	0	0.49	0.53	5300	210	2900	130	1.8	0.11	0.87	5000	2600	2800	1800	2.1	0.025	770	5.7e-05	1.2	0.1	0.0033	0.33	10	11	51623671	51624146	-1	Rmnd5b	required for meiotic nuclear division 5 homolog B (S, cerevisiae) [Source:MGI Symbol;Acc:MGI:1913339]
ENSMUSE00000293987	ENSMUSG00000001054	3.1e-05	3.1e-05	0.16	0.37	3300	140	2500	240	1.30368	0.134793	0.382589	3300	520	2500	580	0	0	0.49	0.53	5300	210	2900	130	1.8	0.11	0.87	5000	2600	2800	1800	0.37	0.042	-830	5.7e-05	-0.5	0.1	0.0033	0.33	10	11	51629476	51629661	-1	Rmnd5b	required for meiotic nuclear division 5 homolog B (S, cerevisiae) [Source:MGI Symbol;Acc:MGI:1913339]
ENSMUSE00000785233	ENSMUSG00000001054	3.1e-05	3.1e-05	0.16	0.37	3300	140	2500	240	1.30368	0.134793	0.382589	3300	520	2500	580	0	0	0.49	0.53	5300	210	2900	130	1.8	0.11	0.87	5000	2600	2800	1800	0.37	0.042	-830	5.7e-05	-0.5	0.1	0.0033	0.33	10	11	51629332	51629661	-1	Rmnd5b	required for meiotic nuclear division 5 homolog B (S, cerevisiae) [Source:MGI Symbol;Acc:MGI:1913339]
ENSMUSE00000293974	ENSMUSG00000001054	3.1e-05	3.1e-05	0.35	0.47	4400	400	2800	340	1.54842	0.234108	0.630794	4800	1300	3100	1900	0	0	0.49	0.53	5300	210	2900	130	1.8	0.11	0.87	5000	2600	2800	1800	0.62	0.24	-250	5.7e-05	-0.25	0.1	0.0033	0.33	10	11	51627622	51627762	-1	Rmnd5b	required for meiotic nuclear division 5 homolog B (S, cerevisiae) [Source:MGI Symbol;Acc:MGI:1913339]
ENSMUSE00000103686	ENSMUSG00000001054	3.1e-05	3.1e-05	0.44	0.38	6600	750	3500	340	1.87548	0.282476	0.907262	5400	2300	3200	1500	0	0	0.49	0.53	5300	210	2900	130	1.8	0.11	0.87	5000	2600	2800	1800	0.78	0.85	-1100	5.7e-05	-0.091	0.1	0.0033	0.33	10	11	51625669	51625834	-1	Rmnd5b	required for meiotic nuclear division 5 homolog B (S, cerevisiae) [Source:MGI Symbol;Acc:MGI:1913339]
ENSMUSE00000293981	ENSMUSG00000001054	3.1e-05	3.1e-05	0.32	0.25	5400	440	3000	200	1.81923	0.190551	0.863332	5400	1900	2800	1000	0	0	0.49	0.53	5300	210	2900	130	1.8	0.11	0.87	5000	2600	2800	1800	0.93	0.36	150	5.7e-05	0.055	0.1	0.0033	0.33	10	11	51627880	51628025	-1	Rmnd5b	required for meiotic nuclear division 5 homolog B (S, cerevisiae) [Source:MGI Symbol;Acc:MGI:1913339]
ENSMUSE00000803767	ENSMUSG00000001054	3.1e-05	3.1e-05	0.18	0.19	7700	350	4400	210	1.76337	0.116596	0.818336	7600	1500	4100	580	0	0	0.49	0.53	5300	210	2900	130	1.8	0.11	0.87	5000	2600	2800	1800	0.9	0.58	-600	5.7e-05	0.028	0.1	0.0033	0.33	10	11	51624475	51624646	-1	Rmnd5b	required for meiotic nuclear division 5 homolog B (S, cerevisiae) [Source:MGI Symbol;Acc:MGI:1913339]
ENSMUSE00000103676	ENSMUSG00000001054	3.1e-05	3.1e-05	0.31	0.3	8700	710	4800	370	1.80859	0.20282	0.854865	7800	1700	4200	1400	0	0	0.49	0.53	5300	210	2900	130	1.8	0.11	0.87	5000	2600	2800	1800	0.88	0.52	-1200	5.7e-05	0.0097	0.1	0.0033	0.33	10	11	51626999	51627099	-1	Rmnd5b	required for meiotic nuclear division 5 homolog B (S, cerevisiae) [Source:MGI Symbol;Acc:MGI:1913339]
ENSMUSE00000293963	ENSMUSG00000001054	3.1e-05	3.1e-05	0.75	0.79	4300	830	2300	470	1.86559	0.524151	0.899633	2400	570	1300	650	0	0	0.49	0.53	5300	210	2900	130	1.8	0.11	0.87	5000	2600	2800	1800	0.86	0.77	-710	5.7e-05	-0.0097	0.1	0.0033	0.33	10	11	51626736	51626902	-1	Rmnd5b	required for meiotic nuclear division 5 homolog B (S, cerevisiae) [Source:MGI Symbol;Acc:MGI:1913339]
ENSMUSE00000283623	ENSMUSG00000028743	3.1e-05	3.1e-05	0.45	0.25	2100	240	4500	290	0.471756	0.0620456	-1.08389	1700	620	4200	1100	0	0	0.5	0.54	2000	77	2200	94	0.89	0.051	-0.17	1800	970	1900	1000	-1.3	0.019	-1600	0.0044	-1.4	0.1	0.0033	0.33	9	4	139314467	139314571	1	Akr7a5	aldo-keto reductase family 7, member A5 (aflatoxin aldehyde reductase) [Source:MGI Symbol;Acc:MGI:107796]
ENSMUSE00000283630	ENSMUSG00000028743	3.1e-05	3.1e-05	0.2	0.28	1200	60	1800	130	0.648785	0.0565721	-0.624187	1200	220	2000	150	0	0	0.5	0.54	2000	77	2200	94	0.89	0.051	-0.17	1800	970	1900	1000	-0.8	0.038	-120	0.0044	-0.84	0.1	0.0033	0.33	9	4	139314104	139314291	1	Akr7a5	aldo-keto reductase family 7, member A5 (aflatoxin aldehyde reductase) [Source:MGI Symbol;Acc:MGI:107796]
ENSMUSE00000283614	ENSMUSG00000028743	3.1e-05	3.1e-05	0.3	0.19	1600	130	1600	78	1.04433	0.0949993	0.0625734	1800	470	1600	160	0	0	0.5	0.54	2000	77	2200	94	0.89	0.051	-0.17	1800	970	1900	1000	0.16	0.34	180	0.0044	0.12	0.1	0.0033	0.33	9	4	139316710	139316806	1	Akr7a5	aldo-keto reductase family 7, member A5 (aflatoxin aldehyde reductase) [Source:MGI Symbol;Acc:MGI:107796]
ENSMUSE00000841479	ENSMUSG00000028743	3.1e-05	3.1e-05	0.3	0.19	1600	130	1600	78	1.04433	0.0949993	0.0625734	1800	470	1600	160	0	0	0.5	0.54	2000	77	2200	94	0.89	0.051	-0.17	1800	970	1900	1000	0.16	0.34	180	0.0044	0.12	0.1	0.0033	0.33	9	4	139316582	139316806	1	Akr7a5	aldo-keto reductase family 7, member A5 (aflatoxin aldehyde reductase) [Source:MGI Symbol;Acc:MGI:107796]
ENSMUSE00000181763	ENSMUSG00000028743	3.1e-05	3.1e-05	0.35	0.39	1700	150	1700	170	1.01506	0.136578	0.0215625	1800	890	1700	930	0	0	0.5	0.54	2000	77	2200	94	0.89	0.051	-0.17	1800	970	1900	1000	0.13	0.22	70	0.0044	0.086	0.1	0.0033	0.33	9	4	139317570	139317699	1	Akr7a5	aldo-keto reductase family 7, member A5 (aflatoxin aldehyde reductase) [Source:MGI Symbol;Acc:MGI:107796]
ENSMUSE00000630825	ENSMUSG00000028743	9.3e-10	9.3e-10	0.5	0.51	1900	170	2000	190	0.948318	0.123034	-0.0765572	2200	960	2100	1500	0	0	0.5	0.54	2000	77	2200	94	0.89	0.051	-0.17	1800	970	1900	1000	0.076	0.83	48	0.0044	0.036	0.1	0.0033	0.33	9	4	139318092	139318426	1	Akr7a5	aldo-keto reductase family 7, member A5 (aflatoxin aldehyde reductase) [Source:MGI Symbol;Acc:MGI:107796]
ENSMUSE00000181766	ENSMUSG00000028743	3.1e-05	3.1e-05	0.18	0.17	3300	150	3300	150	1.00579	0.0651369	0.00832952	3300	700	3200	780	0	0	0.5	0.54	2000	77	2200	94	0.89	0.051	-0.17	1800	970	1900	1000	0.023	0.42	58	0.0044	-0.017	0.1	0.0033	0.33	9	4	139316934	139317033	1	Akr7a5	aldo-keto reductase family 7, member A5 (aflatoxin aldehyde reductase) [Source:MGI Symbol;Acc:MGI:107796]
ENSMUSE00000775031	ENSMUSG00000028743	3.1e-05	3.1e-05	0.18	0.17	3300	150	3300	150	1.00579	0.0651369	0.00832952	3300	700	3200	780	0	0	0.5	0.54	2000	77	2200	94	0.89	0.051	-0.17	1800	970	1900	1000	0.023	0.42	58	0.0044	-0.017	0.1	0.0033	0.33	9	4	139316934	139317410	1	Akr7a5	aldo-keto reductase family 7, member A5 (aflatoxin aldehyde reductase) [Source:MGI Symbol;Acc:MGI:107796]
ENSMUSE00000460676	ENSMUSG00000028743	0.0087	0.0068	0.6	0.44	1500	160	1300	110	1.10547	0.149663	0.144654	1400	520	1400	390	0	0	0.5	0.54	2000	77	2200	94	0.89	0.051	-0.17	1800	970	1900	1000	0.04	0.3	31	0.0044	0	0.1	0.0033	0.33	9	4	139310744	139311076	1	Akr7a5	aldo-keto reductase family 7, member A5 (aflatoxin aldehyde reductase) [Source:MGI Symbol;Acc:MGI:107796]
ENSMUSE00000331224	ENSMUSG00000046668	2.8e-14	2.8e-14	0.76	0.63	11000	1200	12000	1100	0.91112	0.133504	-0.134288	6100	3000	10000	8900	0	0	0.79	0.77	8100	560	8100	550	1	0.097	-0.00077	6200	4800	6500	5600	-0.75	0.048	-1600	0.52	-0.96	0.1	0.0034	0.34	3	18	35860650	35861687	1	Cxxc5	CXXC finger 5 [Source:MGI Symbol;Acc:MGI:1914643]
ENSMUSE00000406911	ENSMUSG00000046668	9.5e-07	9.5e-07	0.66	0.74	3400	500	3200	540	1.04761	0.232558	0.0670954	2400	1300	2000	950	0	0	0.79	0.77	8100	560	8100	550	1	0.097	-0.00077	6200	4800	6500	5600	0.27	0.17	160	0.52	0.06	0.1	0.0034	0.34	3	18	35829818	35829986	1	Cxxc5	CXXC finger 5 [Source:MGI Symbol;Acc:MGI:1914643]
ENSMUSE00000237333	ENSMUSG00000046668	1.2e-12	1.2e-12	0.62	0.64	7700	590	7000	550	1.09633	0.120798	0.132682	7600	5500	6500	4600	0	0	0.79	0.77	8100	560	8100	550	1	0.097	-0.00077	6200	4800	6500	5600	0.21	0.083	600	0.52	0	0.1	0.0034	0.34	3	18	35858393	35859456	1	Cxxc5	CXXC finger 5 [Source:MGI Symbol;Acc:MGI:1914643]
ENSMUSE00000982794	ENSMUSG00000073421	3.1e-05	9.5e-07	0.8	0.7	2300	400	4800	760	0.467843	0.111249	-1.0959	2000	2100	4800	3800	0	0	0.62	0.87	2300	99	2600	150	0.89	0.065	-0.16	1900	1600	2100	1500	-1.3	0.014	-1400	0.015	-1.4	0.099	0.0034	0.34	8	17	34264761	34265033	1	H2-Ab1	histocompatibility 2, class II antigen A, beta 1 [Source:MGI Symbol;Acc:MGI:103070]
ENSMUSE00000928381	ENSMUSG00000073421	9.1e-13	2.3e-11	0.61	1.1	2600	250	2600	430	1.0319	0.201165	0.0453092	2700	2100	1400	1100	0	0	0.62	0.87	2300	99	2600	150	0.89	0.065	-0.16	1900	1600	2100	1500	0.93	0.025	930	0.015	0.85	0.099	0.0034	0.34	8	17	34269095	34269394	1	H2-Ab1	histocompatibility 2, class II antigen A, beta 1 [Source:MGI Symbol;Acc:MGI:103070]
ENSMUSE00000941400	ENSMUSG00000073421	9.5e-07	9.5e-07	0.23	0.14	1900	98	2400	74	0.773292	0.0469198	-0.370914	1800	370	2500	400	0	0	0.62	0.87	2300	99	2600	150	0.89	0.065	-0.16	1900	1600	2100	1500	-0.44	0.32	-240	0.015	-0.53	0.099	0.0034	0.34	8	17	34263209	34263405	1	H2-Ab1	histocompatibility 2, class II antigen A, beta 1 [Source:MGI Symbol;Acc:MGI:103070]
ENSMUSE00000927912	ENSMUSG00000073421	4.2e-11	9e-10	0.7	1.2	2400	250	2300	400	1.03287	0.208184	0.0466525	1800	1900	1400	1300	0	0	0.62	0.87	2300	99	2600	150	0.89	0.065	-0.16	1900	1600	2100	1500	0.43	0.093	370	0.015	0.35	0.099	0.0034	0.34	8	17	34269095	34269418	1	H2-Ab1	histocompatibility 2, class II antigen A, beta 1 [Source:MGI Symbol;Acc:MGI:103070]
ENSMUSE00000296135	ENSMUSG00000073421	9.5e-07	9.5e-07	0.42	0.47	3100	290	2700	280	1.14841	0.161011	0.199639	2900	1600	2500	960	0	0	0.62	0.87	2300	99	2600	150	0.89	0.065	-0.16	1900	1600	2100	1500	0.26	0.088	160	0.015	0.17	0.099	0.0034	0.34	8	17	34267923	34268033	1	H2-Ab1	histocompatibility 2, class II antigen A, beta 1 [Source:MGI Symbol;Acc:MGI:103070]
ENSMUSE00000296162	ENSMUSG00000073421	7.5e-07	7.5e-07	0.58	0.68	1600	180	2000	270	0.794972	0.142798	-0.331025	1600	1000	1700	1100	0	0	0.62	0.87	2300	99	2600	150	0.89	0.065	-0.16	1900	1600	2100	1500	-0.084	0.44	24	0.015	-0.17	0.099	0.0034	0.34	8	17	34267336	34267617	1	H2-Ab1	histocompatibility 2, class II antigen A, beta 1 [Source:MGI Symbol;Acc:MGI:103070]
ENSMUSE00000932243	ENSMUSG00000073421	9.5e-07	9.5e-07	0.42	0.47	3100	290	2700	280	1.14841	0.161011	0.199639	2900	1600	2500	960	0	0	0.62	0.87	2300	99	2600	150	0.89	0.065	-0.16	1900	1600	2100	1500	0.26	0.088	160	0.015	0.17	0.099	0.0034	0.34	8	17	34267923	34268034	1	H2-Ab1	histocompatibility 2, class II antigen A, beta 1 [Source:MGI Symbol;Acc:MGI:103070]
ENSMUSE00000940409	ENSMUSG00000073421	7.5e-07	7.5e-07	0.58	0.68	1600	180	2000	270	0.794972	0.142798	-0.331025	1600	1000	1700	1100	0	0	0.62	0.87	2300	99	2600	150	0.89	0.065	-0.16	1900	1600	2100	1500	-0.084	0.44	24	0.015	-0.17	0.099	0.0034	0.34	8	17	34267102	34267617	1	H2-Ab1	histocompatibility 2, class II antigen A, beta 1 [Source:MGI Symbol;Acc:MGI:103070]
ENSMUSE00000660944	ENSMUSG00000026648	9.1e-13	9.1e-13	0.6	0.51	1800	170	2400	190	0.746907	0.092578	-0.421	1500	540	2100	1200	5.6e-16	5.6e-16	0.42	0.55	1800	84	1800	110	0.99	0.074	-0.0085	1700	470	1400	280	-0.52	0.023	-480	4.1e-06	-1	0.099	0.0035	0.34	4	2	3452848	3454092	1	Dclre1c	DNA cross-link repair 1C, PSO2 homolog (S, cerevisiae) [Source:MGI Symbol;Acc:MGI:2441769]
ENSMUSE00000605478	ENSMUSG00000026648	3.1e-05	3.1e-05	0.19	0.13	1900	91	1300	43	1.39157	0.0821195	0.476718	1900	340	1300	190	5.6e-16	5.6e-16	0.42	0.55	1800	84	1800	110	0.99	0.074	-0.0085	1700	470	1400	280	0.53	0.06	220	4.1e-06	0	0.099	0.0035	0.34	4	2	3458691	3464130	1	Dclre1c	DNA cross-link repair 1C, PSO2 homolog (S, cerevisiae) [Source:MGI Symbol;Acc:MGI:2441769]
ENSMUSE00000701597	ENSMUSG00000026648	3.1e-05	3.1e-05	0.19	0.13	1900	91	1300	43	1.39157	0.0821195	0.476718	1900	340	1300	190	5.6e-16	5.6e-16	0.42	0.55	1800	84	1800	110	0.99	0.074	-0.0085	1700	470	1400	280	0.53	0.06	220	4.1e-06	0	0.099	0.0035	0.34	4	2	3458691	3461103	1	Dclre1c	DNA cross-link repair 1C, PSO2 homolog (S, cerevisiae) [Source:MGI Symbol;Acc:MGI:2441769]
ENSMUSE00000701610	ENSMUSG00000026648	3.1e-05	3.1e-05	0.19	0.13	1900	91	1300	43	1.39157	0.0821195	0.476718	1900	340	1300	190	5.6e-16	5.6e-16	0.42	0.55	1800	84	1800	110	0.99	0.074	-0.0085	1700	470	1400	280	0.53	0.06	220	4.1e-06	0	0.099	0.0035	0.34	4	2	3458691	3461111	1	Dclre1c	DNA cross-link repair 1C, PSO2 homolog (S, cerevisiae) [Source:MGI Symbol;Acc:MGI:2441769]
ENSMUSE00000399029	ENSMUSG00000030341	3e-08	3e-08	0.73	0.88	8300	1200	13000	2200	0.661149	0.151139	-0.596953	6900	7700	5500	5200	5.6e-16	5.6e-16	0.83	0.89	6500	590	11000	1000	0.62	0.082	-0.7	3700	3100	5500	3500	0.34	0.0094	2000	0.84	1	0.098	0.0035	0.34	4	6	125349723	125350062	1	Tnfrsf1a	tumor necrosis factor receptor superfamily, member 1a [Source:MGI Symbol;Acc:MGI:1314884]
ENSMUSE00000732734	ENSMUSG00000030341	9.5e-07	9.5e-07	0.77	0.82	8700	1500	14000	2600	0.606367	0.152683	-0.721737	7500	8400	12000	16000	5.6e-16	5.6e-16	0.83	0.89	6500	590	11000	1000	0.62	0.082	-0.7	3700	3100	5500	3500	-0.73	0.1	1300	0.84	-0.047	0.098	0.0035	0.34	4	6	125349889	125350062	1	Tnfrsf1a	tumor necrosis factor receptor superfamily, member 1a [Source:MGI Symbol;Acc:MGI:1314884]
ENSMUSE00000345199	ENSMUSG00000030341	3e-08	3e-08	0.74	0.71	3900	580	6600	930	0.593	0.121441	-0.753896	2800	1300	4300	1500	5.6e-16	5.6e-16	0.83	0.89	6500	590	11000	1000	0.62	0.082	-0.7	3700	3100	5500	3500	-0.64	0.28	-230	0.84	0.042	0.098	0.0035	0.34	4	6	125361687	125362484	1	Tnfrsf1a	tumor necrosis factor receptor superfamily, member 1a [Source:MGI Symbol;Acc:MGI:1314884]
ENSMUSE00000828214	ENSMUSG00000030341	3.1e-05	3.1e-05	0.54	0.67	4700	650	8500	1500	0.549991	0.122962	-0.862521	3700	1900	6000	4100	5.6e-16	5.6e-16	0.83	0.89	6500	590	11000	1000	0.62	0.082	-0.7	3700	3100	5500	3500	-0.72	0.082	-330	0.84	-0.042	0.098	0.0035	0.34	4	6	125361299	125361778	1	Tnfrsf1a	tumor necrosis factor receptor superfamily, member 1a [Source:MGI Symbol;Acc:MGI:1314884]
ENSMUSE00000361015	ENSMUSG00000027902	0.00031	0.98	0.54	0.53	1300	180	470	64	2.69871	0.529664	1.43227	1300	1100	340	120	0	0.00021	0.5	0.45	1100	42	620	22	1.7	0.091	0.8	960	520	570	300	1.9	0.028	580	3.7e-08	1.1	0.098	0.0036	0.35	11	3	106394252	106394417	-1	BC051070	cDNA sequence BC051070 [Source:MGI Symbol;Acc:MGI:2682303]
ENSMUSE00000420542	ENSMUSG00000027902	0.0051	0.053	0.62	0.31	950	150	600	48	1.56303	0.278403	0.644348	620	350	690	200	0	0.00021	0.5	0.45	1100	42	620	22	1.7	0.091	0.8	960	520	570	300	-0.16	0.19	-210	3.7e-08	-0.93	0.098	0.0036	0.35	11	3	106405956	106406182	-1	BC051070	cDNA sequence BC051070 [Source:MGI Symbol;Acc:MGI:2682303]
ENSMUSE00000420532	ENSMUSG00000027902	3.1e-05	0.96	0.36	0.23	1300	120	430	26	3.08506	0.338426	1.6253	1300	500	420	71	0	0.00021	0.5	0.45	1100	42	620	22	1.7	0.091	0.8	960	520	570	300	1.6	0.022	500	3.7e-08	0.84	0.098	0.0036	0.35	11	3	106404878	106404907	-1	BC051070	cDNA sequence BC051070 [Source:MGI Symbol;Acc:MGI:2682303]
ENSMUSE00000399092	ENSMUSG00000027902	3.1e-05	0.99	0.41	0.28	1200	130	440	32	2.7219	0.345485	1.44461	1300	440	420	140	0	0.00021	0.5	0.45	1100	42	620	22	1.7	0.091	0.8	960	520	570	300	1.6	0.11	470	3.7e-08	0.82	0.098	0.0036	0.35	11	3	106391060	106391184	-1	BC051070	cDNA sequence BC051070 [Source:MGI Symbol;Acc:MGI:2682303]
[truncated: 2,331 more rows]
