# Supplementary material for: Alternative exon splicing and differential expression in pancreatic islets reveals candidate genes and pathways implicated in early diabetes development
Source: Mamm Genome. 2021 Apr 20;32(3):153–72. doi: 10.1007/s00335-021-09869-1 (PMC8128753; doi:10.1007/s00335-021-09869-1)
Supplement: Supplementary file 3 — Supplementary file3 (XLSX 19 kb) [file 335_2021_9869_MOESM3_ESM.xlsx]

## Sheet: Sign. pathways
Table S3: List of all significantly enriched pathways related to differentially expressed genes in pancreatic islets from NZO vs C3H
© 2000-2018 QIAGEN. All rights reserved.
Ingenuity Canonical Pathways	-log(p-value)	Ratio	Molecules
LXR/RXR Activation	11.3	0.231	APOE,SCD,MSR1,APOF,IL1RL1,NR1H4,CD36,ARG2,IL6,IL1R2,LYZ,NGFR,LPL,TLR3,PON3,AGT,TNFRSF11B,TNFRSF1A,NR1H3,IL33,IL1RN,CD14,PLTP,PTGS2,FGA,HADH,CLU,RBP4
Granulocyte Adhesion and Diapedesis	9.64	0.179	CLDN11,IL1RL1,MMP14,CXCL12,SDC4,CLDN6,IL1R2,ITGA3,CLDN4,NGFR,CCL28,CXCL14,MMP12,MMP19,TNFRSF11B,VCAM1,SDC1,C5AR1,TNFRSF1A,PF4,GNAI1,MMP2,CCL11,CXCL6,Ccl9,IL33,ITGB2,CXCL16,SELP,CLDN1,IL1RN,CLDN2
LPS/IL-1 Mediated Inhibition of RXR Function	7.82	0.149	APOE,GSTM5,IL1RL1,NR1H4,GSTA5,HMGCS2,CHST15,SOD3,IL1R2,HS6ST1,ALDH1A1,UST,ALDH1A3,NGFR,ALDH5A1,TNFRSF11B,GSTM1,MGST1,CPT1A,SULT1C2,TNFRSF1A,MYD88,GSTM3,ACSL6,NR1H3,GSTO1,SULT2B1,IL33,IL1RN,SMOX,NR5A2,CD14,PLTP
Hepatic Fibrosis / Hepatic Stellate Cell Activation	6.8	0.15	IL1RL1,FGF2,SMAD3,KLF6,IL6,PDGFC,COL6A6,PGF,TGFBR2,IL1R2,IGF1,TIMP1,TGFB1,NGFR,PDGFRA,AGT,TNFRSF11B,IL4R,VCAM1,TNFRSF1A,IFNGR1,MMP2,IGFBP5,IGF2,IGFBP3,TGFB3,EDNRA,CD14
Agranulocyte Adhesion and Diapedesis	6.61	0.147	CLDN11,MMP14,CXCL12,SDC4,CLDN6,ITGA3,CLDN4,CCL28,CXCL14,Podxl,MMP12,MMP19,VCAM1,C5AR1,TNFRSF1A,PF4,GNAI1,MMP2,CCL11,CXCL6,Ccl9,IL33,ITGB2,CXCL16,SELP,CLDN1,IL1RN,CLDN2
Atherosclerosis Signaling	6.59	0.173	APOE,VCAM1,MSR1,APOF,CD36,CXCL12,PLA2G1B,IL6,CCL11,PDGFC,PLA2G7,IL33,ITGB2,LYZ,SELP,PLA2G2D,PLA2G2F,IL1RN,TGFB1,LPL,CLU,RBP4
T Helper Cell Differentiation	6.38	0.219	IL6ST,IL4R,HLA-A,TNFRSF1A,HLA-DQA1,IFNGR1,IL6,BCL6,TGFBR2,TGFB1,NGFR,HLA-DRA,FCER1G,IL10RB,HLA-DRB5,TNFRSF11B
Colorectal Cancer Metastasis Signaling	6.16	0.129	IL6ST,PTGER3,MMP14,SMAD3,FZD1,IL6,KLB,PDGFC,PGF,MYC,TGFBR2,TGFB1,KL,MRAS,TLR3,MMP12,RALGDS,MMP19,SRC,PIK3C2A,RRAS,RHOC,TNFRSF1A,IFNGR1,MMP2,FZD4,RND3,FZD6,TGFB3,Tlr13,PTGS2,LRP1
Role of Macrophages, Fibroblasts and Endothelial Cells in Rheumatoid Arthritis	6.1	0.119	IL6ST,FGF2,IL1RL1,PRSS2,CXCL12,IL6,FZD1,PDGFC,KLB,PGF,MYC,IL1R2,KL,TGFB1,NGFR,TRAF4,MRAS,TLR3,MAPKAPK2,PRSS3,TNFRSF11B,ADAMTS4,Prss1 (includes others),SRC,VCAM1,C5AR1,PIK3C2A,RRAS,TNFRSF1A,MYD88,PRSS1,IL33,FZD4,IL1RN,FZD6,Tlr13,LRP1
Leukocyte Extravasation Signaling	5.72	0.133	CLDN11,MMP14,CXCL12,JAM2,CLDN6,KLB,ITGA3,CTNNA2,CLDN4,TIMP1,KL,CYBA,MMP12,MMP19,SRC,VCAM1,PIK3C2A,GNAI1,MMP2,TEC,ITGB2,EDIL3,CLDN1,VAV3,CD44,CLDN2,ACTN4,ARHGAP8/PRR5-ARHGAP8
Neuroinflammation Signaling Pathway	5.71	0.116	KLK3,HLA-A,HLA-DQA1,CXCL12,IL6,FZD1,NGF,KLB,TGFBR2,PLA2G2F,KL,TGFB1,HLA-DRA,IL34,TLR3,CALB1,VCAM1,PIK3C2A,TNFRSF1A,MYD88,MAPK4,PLA2G1B,KCNJ3,IFNGR1,PLA2G2D,GAD1,MAPT,CRP,TGFB3,Tlr13,GLUL,PTGS2,KCNJ6,TIRAP,S100G,HLA-DRB5
Osteoarthritis Pathway	5.67	0.132	IL1RL1,FGF2,BMP2,SMAD3,SDC4,FZD1,PDGFC,PGF,TGFBR2,IL1R2,ITGA3,CASR,CTNNA2,ELF3,TGFB1,MMP12,ADAMTS5,ADAMTS4,PPARG,TNFRSF1A,DCN,FZD4,FZD6,SOX9,WISP1,PTGS2,LRP1,RBP4
Bladder Cancer Signaling	5.25	0.182	RRAS,FGF2,MMP14,FGF14,MMP2,PDGFC,PGF,MYC,THBS1,CDKN1A,FGF12,E2F1,MRAS,MMP12,FGF5,MMP19
Complement System	5.07	0.27	ITGB2,SERPING1,MASP2,C5AR1,C1S,C1QA,C1QC,CFH,C1QB,C3AR1
Acute Phase Response Signaling	4.95	0.135	IL6ST,SERPING1,RRAS,MYD88,TNFRSF1A,C1S,CP,SERPINA3,IL6,RBP1,F2,FGG,IL33,IL1RN,NGFR,CRP,MRAS,FGB,OSMR,FGA,TNFRSF11B,AGT,RBP4
Human Embryonic Stem Cell Pluripotency	4.6	0.14	PIK3C2A,KLK3,FGF2,SMAD3,BMP2,FZD1,NGF,KLB,PDGFC,INHBA,TGFBR2,FZD4,TGFB1,KL,LEFTY1,FZD6,TGFB3,PDGFRA,MRAS,FGFRL1
Retinol Biosynthesis	4.54	0.238	AADAC,CEL,PNLIPRP2,DHRS3,RDH10,LPL,BCO1,PNLIPRP1,RBP1,PNLIP
Adipogenesis pathway	4.48	0.142	PPARG,HDAC9,TNFRSF1A,FGF2,SMAD3,BMP2,NR2F2,FBXW7,FZD1,RBP1,FZD4,TGFB1,DLK1,LPL,CTBP2,FZD6,SOX9,FGFRL1,RPS6KC1
IL-6 Signaling	4.23	0.141	IL6ST,TNFAIP6,PIK3C2A,RRAS,IL1RL1,TNFRSF1A,IL6,KLB,IL33,IL1R2,IL1RN,KL,NGFR,CRP,MRAS,CD14,MAPKAPK2,TNFRSF11B
Regulation of the Epithelial-Mesenchymal Transition Pathway	4.21	0.122	ETS1,LOX,SNAI2,ESRP2,PIK3C2A,RRAS,FGF2,SMAD3,EGR1,FGF14,MMP2,FZD1,KLB,TGFBR2,FZD4,TGFB1,KL,FGF12,FZD6,TGFB3,MRAS,FGFRL1,FGF5
Aryl Hydrocarbon Receptor Signaling	4.17	0.135	SRC,GSTM1,MGST1,GSTM5,GSTM3,GSTA5,IL6,GSTO1,TGM2,MYC,ALDH1A1,ALDH1A3,TGFB1,CDKN1A,E2F1,TGFB3,NFIB,ALDH5A1,AHR
Clathrin-mediated Endocytosis Signaling	3.86	0.116	APOE,SRC,PIK3C2A,APOF,FGF2,FGF14,ARPC5,SH3GL2,KLB,PDGFC,F2,PGF,ITGB2,LYZ,IGF1,KL,FGF12,TFRC,LDLRAP1,ITGB6,CLU,FGF5,RBP4
Role of Pattern Recognition Receptors in Recognition of Bacteria and Viruses	3.84	0.131	C5AR1,LIF,PIK3C2A,MYD88,C1QA,C1QC,C1QB,IL6,RNASEL,KLB,IFIH1,CLEC7A,TGFB1,KL,TGFB3,TLR3,C3AR1,IL11
Glioma Invasiveness Signaling	3.83	0.171	RND3,PIK3C2A,RRAS,KL,TIMP1,RHOC,CD44,MRAS,PLAUR,MMP2,PLAU,KLB
Phagosome Formation	3.64	0.131	C5AR1,PIK3C2A,MSR1,RHOC,FCGR2A,FCGR2B,KLB,ITGB2,CLEC7A,ITGA3,RND3,SCARA3,KL,FCER1G,Tlr13,TLR3,C3AR1
PPAR Signaling	3.64	0.147	PPARG,RRAS,IL1RL1,TNFRSF1A,NR1H3,PDGFC,IL33,IL1R2,IL1RN,NGFR,PDGFRA,MRAS,PTGS2,TNFRSF11B
Production of Nitric Oxide and Reactive Oxygen Species in Macrophages	3.6	0.113	APOE,PIK3C2A,MAP3K6,TNFRSF1A,APOF,RHOC,ARG2,IFNGR1,KLB,SPI1,IRF1,LYZ,RND3,KL,CYBA,NGFR,PPP2R2B,PPP2R2C,IRF8,CLU,RBP4,TNFRSF11B
NF-κB Signaling	3.6	0.116	PIK3C2A,RRAS,MYD88,TNFRSF1A,BMP2,NGF,KLB,IL33,TGFBR2,IL1R2,IL1RN,KL,NGFR,PDGFRA,MRAS,FCER1G,TDP2,TLR3,FGFRL1,TIRAP,TNFRSF11B
Neuroprotective Role of THOP1 in Alzheimer's Disease	3.6	0.134	TMPRSS2,KLK3,HLA-A,PRSS22,PRSS2,TAC1,CTRL,SERPINA3,CTRB2,PRSS1,MAPT,PRSS8,HTRA2,PNOC,PRSS3,AGT
Ovarian Cancer Signaling	3.57	0.125	SRC,GJA1,PIK3C2A,RRAS,PTGS1,MMP2,FZD1,KLB,PDGFC,PGF,FZD4,KL,E2F1,FZD6,MRAS,CD44,EDNRA,PTGS2
p38 MAPK Signaling	3.56	0.133	TIFA,IL1RL1,TNFRSF1A,PLA2G1B,IL33,MYC,IL1R2,TGFBR2,PLA2G2D,PLA2G2F,IL1RN,TGFB1,MAPT,TGFB3,MAPKAPK2,RPS6KC1
HMGB1 Signaling	3.52	0.128	VCAM1,LIF,PIK3C2A,RRAS,TNFRSF1A,RHOC,IFNGR1,IL6,KLB,RND3,TGFB1,KL,NGFR,TGFB3,MRAS,IL11,TNFRSF11B
Germ Cell-Sertoli Cell Junction Signaling	3.44	0.116	SRC,PIK3C2A,MAP3K6,RRAS,TNFRSF1A,RHOC,TUBB2A,KLB,TUBB2B,TGFBR2,CTNNA2,ITGA3,RND3,TGFB1,KL,TGFB3,MRAS,PAK5,TUBB4A,ACTN4
p53 Signaling	3.43	0.135	HDAC9,SNAI2,PIK3C2A,GADD45G,PLAGL1,KLB,SERPINE2,GADD45A,THBS1,KL,E2F1,CDKN1A,SERPINB5,SFN,TNFRSF10A
Role of Tissue Factor in Cancer	3.43	0.13	PDIA2,SRC,PIK3C2A,RRAS,EGR1,PLAUR,GNA14,KLB,F2,FGG,ITGA3,KL,MRAS,FGB,FGA,FGF5
FXR/RXR Activation	3.31	0.127	PPARG,APOE,SDC1,NR1H4,APOF,NR1H3,IL33,IL1RN,LPL,NR5A2,PLTP,FGA,PON3,CLU,RBP4,AGT
IL-10 Signaling	3.27	0.159	IL33,IL1R2,IL4R,FCGR2A,IL1RN,IL1RL1,IL10RB,CD14,ARG2,IL6,FCGR2B
Axonal Guidance Signaling	3.26	0.0863	ENPEP,BMP2,ARPC5,CXCL12,FZD1,GNA14,PLXNA2,NGF,PDGFC,KLB,ADAM8,TUBB2B,PGF,EFNB2,ITGA3,IGF1,KL,NGFR,EFNA5,MRAS,TUBB4A,ADAMTS5,UNC5C,ADAMTS4,EPHA7,ADAMTS1,PIK3C2A,RRAS,TUBB2A,GNAI1,MMP2,EPHA3,ADAMTS9,FZD4,LINGO1,FZD6,GNAT2,PAK5,ADAM9
Role of Osteoblasts, Osteoclasts and Chondrocytes in Rheumatoid Arthritis	3.25	0.103	SRC,PIK3C2A,IL1RL1,TNFRSF1A,MMP14,BMP2,FZD1,IL6,KLB,IL33,IL1R2,ITGA3,FZD4,IGF1,IL1RN,TGFB1,KL,NGFR,FZD6,ADAMTS5,LRP1,IL11,TNFRSF11B,ADAMTS4
Reelin Signaling in Neurons	3.24	0.141	SRC,APOE,PIK3C2A,RELN,KLB,ITGB2,ITGA3,KL,ARHGEF16,MAPT,LRP8,ARHGEF9,DCX
Xenobiotic Metabolism Signaling	3.24	0.0966	GSTM5,GSTA5,IL6,KLB,CHST15,SOD3,HS6ST1,ALDH1A1,UST,ALDH1A3,KL,MRAS,PPP2R2C,AHR,ALDH5A1,GSTM1,MGST1,MAP3K6,PIK3C2A,SULT1C2,RRAS,GSTM3,UGT8,UGT1A1,GSTO1,SULT2B1,SMOX,PPP2R2B
Macropinocytosis Signaling	3.22	0.148	ITGB2,SRC,PIK3C2A,RRAS,KL,MRAS,CD14,ACTN4,NGF,ITGB6,PDGFC,KLB
Glutathione-mediated Detoxification	3.19	0.226	GSTM1,MGST1,GSTM5,GSTM3,GSTA5,HPGDS,GSTO1
Chronic Myeloid Leukemia Signaling	3.14	0.132	HDAC9,PIK3C2A,RRAS,SMAD3,KLB,TGFBR2,MYC,TGFB1,KL,E2F1,CTBP2,CDKN1A,TGFB3,MRAS
Extrinsic Prothrombin Activation Pathway	3.09	0.312	FGB,FGA,THBD,FGG,F2
Hepatic Cholestasis	3.02	0.112	LIF,IL1RL1,MYD88,TNFRSF1A,NR1H4,NR1H3,IL6,IL33,IL1R2,IL1RN,TGFB1,NGFR,TGFB3,CD14,NR5A2,TIRAP,IL11,TNFRSF11B
Glioblastoma Multiforme Signaling	2.95	0.111	SRC,PIK3C2A,RRAS,RHOC,FZD1,KLB,PDGFC,MYC,IGF2,FZD4,RND3,IGF1,KL,CDKN1A,E2F1,FZD6,PDGFRA,MRAS
Retinoate Biosynthesis I	2.93	0.206	DHRS3,ALDH1A1,RDH10,ALDH1A3,BMP2,RBP1,AKR1B10
Coagulation System	2.85	0.2	PLAUR,FGB,PLAU,FGA,THBD,FGG,F2
ERK5 Signaling	2.85	0.152	IL6ST,MYC,SRC,LIF,RRAS,SGK1,MRAS,NGF,SFN,RPS6KC1
VDR/RXR Activation	2.82	0.141	SERPINB1,CASR,GADD45A,IL1RL1,CDKN1A,IGFBP3,CD14,IGFBP5,CALB1,THBD,S100G
Glucocorticoid Receptor Signaling	2.81	0.0885	SGK1,SMAD3,HSPA1A/HSPA1B,IL6,KLB,FGG,TGFBR2,IL1R2,TGFB1,KL,MRAS,KRT20,AGT,VCAM1,PIK3C2A,RRAS,KRT17,KRT23,KRT80,CCL11,KRT8,SMARCA2,IL1RN,KRT222,KRT19,CDKN1A,TGFB3,KRT18,PTGS2,PLAU
HIF1α Signaling	2.69	0.119	PIK3C2A,RRAS,MAPK4,MMP14,MMP2,PDGFC,KLB,PGF,KL,SLC2A2,MRAS,EGLN3,MMP12,MMP19
Acute Myeloid Leukemia Signaling	2.69	0.129	KITLG,RUNX1,MYC,CSF2RB,PIK3C2A,RRAS,KL,PIM1,MRAS,SPI1,KLB,EIF4EBP1
Th1 and Th2 Activation Pathway	2.68	0.103	IL4R,PIK3C2A,HLA-A,IL1RL1,HAVCR2,HLA-DQA1,IFNGR1,IL6,KLB,SPI1,IRF1,IL33,TGFBR2,ITGB2,TGFB1,KL,HLA-DRA,IL10RB,HLA-DRB5
Graft-versus-Host Disease Signaling	2.65	0.167	IL33,HLA-A,IL1RN,HLA-DRA,FCER1G,HLA-DQA1,IL6,HLA-DRB5
Molecular Mechanisms of Cancer	2.64	0.0838	BMP2,SMAD3,CDKN2C,FZD1,GNA14,KLB,MYC,TGFBR2,CTNNA2,ITGA3,KL,TGFB1,MRAS,RALGDS,SRC,PIK3C2A,RRAS,RHOC,GNAI1,CDK14,CDK15,FZD4,RND3,ARHGEF16,E2F1,CDKN1A,FZD6,TGFB3,GNAT2,PAK5,ARHGEF9,BCL2L11,LRP1
IL-12 Signaling and Production in Macrophages	2.63	0.11	PPARG,APOE,PIK3C2A,MYD88,APOF,IFNGR1,KLB,SPI1,IRF1,LYZ,TGFB1,KL,TGFB3,IRF8,CLU,RBP4
Pancreatic Adenocarcinoma Signaling	2.62	0.117	NAPEPLD,PIK3C2A,SMAD3,PDGFC,KLB,PGF,TGFBR2,TGFB1,KL,CDKN1A,E2F1,TGFB3,PTGS2,RALGDS
Inhibition of Matrix Metalloproteases	2.57	0.179	SDC1,TIMP1,MMP14,MMP2,MMP12,LRP1,MMP19
Endothelin-1 Signaling	2.55	0.1	SRC,NAPEPLD,PIK3C2A,RRAS,MAPK4,PTGS1,GNAI1,PLA2G1B,GNA14,KLB,PLA2G7,MYC,PLA2G2D,PLA2G2F,KL,MRAS,EDNRA,GNAT2,PTGS2
IL-17 Signaling	2.52	0.129	PIK3C2A,RRAS,KL,TIMP1,CRP,MRAS,IL6,PTGS2,MAPKAPK2,CCL11,KLB
Thyroid Cancer Signaling	2.5	0.175	PPARG,MYC,KLK3,RRAS,MRAS,CXCL12,NGF
Sertoli Cell-Sertoli Cell Junction Signaling	2.5	0.101	SRC,CLDN11,MAP3K6,RRAS,TNFRSF1A,TUBB2A,JAM2,CLDN6,TUBB2B,CTNNA2,ITGA3,CLDN4,CLDN1,TGFB3,MRAS,CLDN2,TUBB4A,ACTN4
Telomerase Signaling	2.48	0.117	ETS1,HDAC9,PIK3C2A,RRAS,KLB,MYC,ELF3,KL,E2F1,CDKN1A,PPP2R2B,MRAS,PPP2R2C
Dendritic Cell Maturation	2.47	0.0984	PIK3C2A,HLA-A,MYD88,TNFRSF1A,FCGR2A,HLA-DQA1,IL6,FCGR2B,KLB,IL33,IL1RN,KL,NGFR,HLA-DRA,FCER1G,TLR3,IRF8,HLA-DRB5,TNFRSF11B
STAT3 Pathway	2.47	0.135	MYC,TGFBR2,SRC,RRAS,PIM1,NGFR,CDKN1A,MRAS,PDGFRA,FGFRL1
TGF-β Signaling	2.44	0.126	TGFBR2,RRAS,TGFB1,BMP2,SMAD3,MRAS,TGFB3,INHBB,TGIF1,INHBA,PMEPA1
ILK Signaling	2.38	0.0964	FBLIM1,SNAI2,PIK3C2A,TNFRSF1A,RHOC,BMP2,KLB,PDGFC,PGF,MYC,ITGB2,RND3,KL,PPP2R2B,PPP2R2C,KRT18,ACTN4,PTGS2,ITGB6
IL-4 Signaling	2.36	0.124	IL4R,IL13RA1,PIK3C2A,RRAS,KL,HLA-A,HLA-DRA,MRAS,HLA-DQA1,KLB,HLA-DRB5
Tec Kinase Signaling	2.34	0.1	SRC,PIK3C2A,RHOC,GNAI1,TNFSF10,GNA14,KLB,TEC,ITGA3,RND3,KL,VAV3,MRAS,FCER1G,GNAT2,PAK5,TNFRSF10A
Altered T Cell and B Cell Signaling in Rheumatoid Arthritis	2.32	0.122	IL33,TGFB1,HLA-A,IL1RN,HLA-DRA,FCER1G,HLA-DQA1,Tlr13,IL6,TLR3,HLA-DRB5
ERK/MAPK Signaling	2.31	0.095	ETS1,PPARG,SRC,PIK3C2A,RRAS,DUSP6,PLA2G1B,KLB,EIF4EBP1,MYC,ITGA3,ELF3,PLA2G2D,PLA2G2F,KL,PPP2R2B,MRAS,PPP2R2C,PAK5
p70S6K Signaling	2.24	0.106	SRC,IL4R,PIK3C2A,RRAS,GNAI1,KLB,F2,KL,MAPT,PPP2R2B,MRAS,PPP2R2C,SFN,AGT
MIF-mediated Glucocorticoid Regulation	2.17	0.171	PLA2G2F,PLA2G2D,PLA2G1B,CD14,PTGS2,CD74
Thyronamine and Iodothyronamine Metabolism	2.15	0.667	DIO1,DIO2
Thyroid Hormone Metabolism I (via Deiodination)	2.15	0.667	DIO1,DIO2
Renal Cell Carcinoma Signaling	2.12	0.12	ETS1,PIK3C2A,RRAS,KL,TGFB1,MRAS,EGLN3,PAK5,FH,KLB
Prostanoid Biosynthesis	2.09	0.333	PTGS1,HPGDS,PTGS2
Type I Diabetes Mellitus Signaling	2.06	0.108	TNFRSF1A,MYD88,HLA-A,NGFR,GAD1,HLA-DRA,FCER1G,HLA-DQA1,IFNGR1,HLA-DRB5,IRF1,TNFRSF11B
Ephrin A Signaling	2.04	0.133	EPHA7,PIK3C2A,KL,VAV3,EFNA5,NGFR,EPHA3,KLB
GM-CSF Signaling	2.02	0.123	ETS1,RUNX1,CSF2RB,PIK3C2A,RRAS,KL,PIM1,MRAS,KLB
Antigen Presentation Pathway	1.99	0.158	HLA-A,HLA-DRA,HLA-DQA1,PSMB8,CD74,HLA-DRB5
Glioma Signaling	1.97	0.105	IGF2,IGF1,PIK3C2A,RRAS,KL,E2F1,CDKN1A,MRAS,PDGFRA,CDKN2C,PDGFC,KLB
mTOR Signaling	1.96	0.0896	NAPEPLD,PIK3C2A,RRAS,RHOC,KLB,PDGFC,EIF4EBP1,EIF3M,PGF,RND3,KL,PPP2R2B,RPS9,MRAS,PPP2R2C,RPS3,ARHGAP8/PRR5-ARHGAP8,RPS6KC1
Wnt/β-catenin Signaling	1.94	0.093	SOX4,SRC,GJA1,FZD1,TGFBR2,MYC,FZD4,TGFB1,PPP2R2B,TGFB3,CD44,FZD6,NR5A2,PPP2R2C,SOX9,LRP1
HGF Signaling	1.94	0.104	ETS1,ITGA3,ELF3,MAP3K6,PIK3C2A,RRAS,KL,CDKN1A,MRAS,IL6,PTGS2,KLB
Virus Entry via Endocytic Pathways	1.92	0.108	ITGB2,SRC,ITGA3,PIK3C2A,RRAS,KL,HLA-A,MRAS,TFRC,ITGB6,KLB
Role of NFAT in Cardiac Hypertrophy	1.9	0.0868	IL6ST,HDAC9,SRC,LIF,PIK3C2A,CACNG4,RRAS,GNAI1,CACNB3,IL6,KLB,TGFBR2,RCAN1,IGF1,TGFB1,KL,TGFB3,MRAS,IL11
Ephrin Receptor Signaling	1.88	0.0914	EPHA7,SRC,RRAS,ARPC5,GNAI1,CXCL12,GNA14,EPHA3,PDGFC,PGF,EFNB2,ITGA3,EFNA5,MRAS,GNAT2,PAK5
RAR Activation	1.88	0.0895	SRC,DHRS3,IL3RA,RDH10,SMAD3,BMP2,NR2F2,RBP1,CSF2RB,ALDH1A1,ALDH1A3,TGFB1,SMARCA2,IGFBP3,TGFB3,MAPKAPK2,RBP4
Methylmalonyl Pathway	1.86	0.5	PCCB,MUT
Arginine Degradation I (Arginase Pathway)	1.86	0.5	ARG2,ARG1
RhoGDI Signaling	1.83	0.0904	SRC,RHOC,ARPC5,GNAI1,GNA14,ARHGDIB,ITGA3,RND3,ARHGEF16,CDH8,MRAS,CD44,GNAT2,PAK5,ARHGEF9,ARHGAP8/PRR5-ARHGAP8
Triacylglycerol Degradation	1.83	0.132	AADAC,CEL,PNLIPRP2,LPL,PNLIPRP1,MGLL,PNLIP
Mouse Embryonic Stem Cell Pluripotency	1.81	0.104	IL6ST,MYC,FZD4,LIF,PIK3C2A,RRAS,KL,FZD6,MRAS,FZD1,KLB
Cell Cycle: G1/S Checkpoint Regulation	1.8	0.121	MYC,HDAC9,TGFB1,SMAD3,E2F1,CDKN1A,TGFB3,CDKN2C
Th1 Pathway	1.79	0.0963	PIK3C2A,HLA-A,HAVCR2,HLA-DQA1,IFNGR1,IL6,KLB,IRF1,ITGB2,KL,HLA-DRA,IL10RB,HLA-DRB5
Intrinsic Prothrombin Activation Pathway	1.78	0.143	KLK3,FGB,FGA,THBD,FGG,F2
Ceramide Signaling	1.78	0.108	PIK3C2A,RRAS,KL,TNFRSF1A,NGFR,PPP2R2B,MRAS,PPP2R2C,KLB,TNFRSF11B
Th2 Pathway	1.78	0.0933	IL4R,PIK3C2A,IL1RL1,HLA-A,HLA-DQA1,SPI1,KLB,IL33,TGFBR2,ITGB2,TGFB1,KL,HLA-DRA,HLA-DRB5
CXCR4 Signaling	1.77	0.0909	SRC,PIK3C2A,RRAS,RHOC,EGR1,GNAI1,CXCL12,GNA14,KLB,RND3,KL,MRAS,GNAT2,PAK5,ELMO1
Eicosanoid Signaling	1.77	0.119	PLA2G2F,PLA2G2D,PTGER3,PTGS1,PLA2G1B,HPGDS,PTGS2,PLA2G7
Communication between Innate and Adaptive Immune Cells	1.75	0.106	IL33,HLA-A,IL1RN,HLA-DRA,FCER1G,Tlr13,IL6,TLR3,HLA-DRB5,Ccl9
Melanoma Signaling	1.74	0.127	PIK3C2A,RRAS,KL,E2F1,CDKN1A,MRAS,KLB
MIF Regulation of Innate Immunity	1.74	0.14	PLA2G2F,PLA2G2D,PLA2G1B,CD14,PTGS2,CD74
IL-8 Signaling	1.74	0.0863	SRC,VCAM1,NAPEPLD,PIK3C2A,RRAS,RHOC,GNAI1,MMP2,KLB,PDGFC,EIF4EBP1,PGF,ITGB2,RND3,KL,MRAS,PTGS2
Tight Junction Signaling	1.73	0.0898	TGFBR2,CLDN11,CLDN4,CLDN1,TNFRSF1A,TGFB1,NGFR,PPP2R2B,MPP5,JAM2,TGFB3,CLDN2,PPP2R2C,CLDN6,TNFRSF11B
Salvage Pathways of Pyrimidine Ribonucleotides	1.73	0.105	APOBEC3B,APOBEC1,MAP3K6,PIM1,SGK1,UPP1,APOBEC2,PAK5,ADPGK,CDA
Type II Diabetes Mellitus Signaling	1.69	0.0909	PPARG,PIK3C2A,CACNG4,TNFRSF1A,CD36,ACSL6,CACNB3,KLB,KL,SLC2A2,NGFR,MAFA,PDX1,TNFRSF11B
Myc Mediated Apoptosis Signaling	1.66	0.114	MYC,IGF1,PIK3C2A,RRAS,KL,MRAS,SFN,KLB
2-oxobutanoate Degradation I	1.66	0.4	PCCB,MUT
Glutamate Degradation III (via 4-aminobutyrate)	1.66	0.4	GAD1,ALDH5A1
Role of NFAT in Regulation of the Immune Response	1.65	0.086	PIK3C2A,RRAS,FCGR2A,HLA-A,GNAI1,HLA-DQA1,GNA14,FCGR2B,KLB,RCAN1,KL,HLA-DRA,MRAS,FCER1G,GNAT2,HLA-DRB5
Paxillin Signaling	1.62	0.0973	ITGB2,SRC,ITGA3,PIK3C2A,RRAS,KL,MRAS,PAK5,ACTN4,ITGB6,KLB
CDK5 Signaling	1.61	0.101	ITGA3,RRAS,MAPK4,MAPT,EGR1,NGFR,PPP2R2B,MRAS,PPP2R2C,NGF
Oncostatin M Signaling	1.61	0.147	IL6ST,RRAS,MRAS,OSMR,PLAU
Inhibition of Angiogenesis by TSP1	1.61	0.147	TGFBR2,SDC1,THBS1,TGFB1,CD36
G Beta Gamma Signaling	1.59	0.0965	SRC,CAV2,CACNG4,RRAS,MRAS,GNAI1,GNAT2,KCNJ3,CACNB3,KCNJ6,GNA14
Synaptic Long Term Depression	1.59	0.0862	CACNG4,RRAS,GNAI1,PLA2G1B,GRIA2,CACNB3,GNA14,PLA2G7,PLA2G2D,PLA2G2F,IGF1,PPP2R2B,MRAS,GNAT2,PPP2R2C
PKCθ Signaling in T Lymphocytes	1.58	0.0881	PIK3C2A,MAP3K6,CACNG4,HLA-A,RRAS,HLA-DQA1,CACNB3,KLB,KL,VAV3,HLA-DRA,MRAS,FCER1G,HLA-DRB5
PAK Signaling	1.56	0.099	ITGA3,PIK3C2A,RRAS,KL,MRAS,PDGFRA,PAK5,EPHA3,PDGFC,KLB
B Cell Development	1.56	0.143	IL7R,HLA-A,HLA-DRA,HLA-DQA1,HLA-DRB5
Glutathione Redox Reactions I	1.54	0.167	GSTM1,GPX3,MGST1,GPX2
14-3-3-mediated Signaling	1.54	0.0916	SRC,PIK3C2A,RRAS,KL,TNFRSF1A,MAPT,TUBB2A,MRAS,TUBB4A,SFN,KLB,TUBB2B
HER-2 Signaling in Breast Cancer	1.53	0.102	ITGB2,PIK3C2A,RRAS,KL,CDKN1A,MRAS,MMP2,ITGB6,KLB
VEGF Family Ligand-Receptor Interactions	1.53	0.102	PLA2G2F,PIK3C2A,PLA2G2D,RRAS,KL,PLA2G1B,MRAS,KLB,PGF
Phospholipase C Signaling	1.51	0.0788	HDAC9,SRC,NAPEPLD,RRAS,RHOC,FCGR2A,PLA2G1B,FCGR2B,TGM2,ITGA3,AHNAK,RND3,PLA2G2D,PLA2G2F,ARHGEF16,MRAS,FCER1G,ARHGEF9,RALGDS
VEGF Signaling	1.51	0.0971	SRC,PIK3C2A,RRAS,KL,MRAS,ACTN4,SFN,PDGFC,KLB,PGF
Phagosome Maturation	1.5	0.0878	TUBD1,CTSO,HLA-A,CTSH,CTSS,TUBB2A,HLA-DRA,TUBB4A,ATP6V0D2,CTSE,CTSC,HLA-DRB5,TUBB2B
Urea Cycle	1.49	0.333	ARG2,ARG1
Serotonin and Melatonin Biosynthesis	1.49	0.333	DDC,TPH2
Arginine Degradation VI (Arginase 2 Pathway)	1.49	0.333	ARG2,ARG1
Tryptophan Degradation X (Mammalian, via Tryptamine)	1.49	0.16	ALDH1A1,ALDH1A3,SMOX,DDC
Chondroitin Sulfate Biosynthesis (Late Stages)	1.48	0.122	HS6ST1,SULT1C2,UST,CHSY3,CHST15,SULT2B1
PDGF Signaling	1.47	0.1	MYC,SRC,PIK3C2A,RRAS,KL,MRAS,PDGFRA,PDGFC,KLB
Toll-like Receptor Signaling	1.47	0.105	IL33,MYD88,IL1RN,IL1RL1,TRAF4,CD14,TLR3,TIRAP
CNTF Signaling	1.45	0.111	IL6ST,PIK3C2A,RRAS,KL,CNTFR,MRAS,KLB
FGF Signaling	1.45	0.0989	PIK3C2A,KL,FGF2,FGF14,FGF12,FGFRL1,MAPKAPK2,KLB,FGF5
Neurotrophin/TRK Signaling	1.44	0.104	KLK3,PIK3C2A,RRAS,KL,NGFR,MRAS,NGF,KLB
Antiproliferative Role of TOB in T Cell Signaling	1.43	0.154	TGFBR2,TGFB1,SMAD3,TGFB3
Endometrial Cancer Signaling	1.42	0.109	MYC,CTNNA2,PIK3C2A,RRAS,KL,MRAS,KLB
Role of NANOG in Mammalian Embryonic Stem Cell Pluripotency	1.41	0.0902	IL6ST,FZD4,LIF,PIK3C2A,RRAS,KL,BMP2,FZD6,MRAS,FZD1,KLB
PXR/RXR Activation	1.39	0.108	SCD,GSTM1,CPT1A,ALDH1A1,IL6,HMGCS2,UGT1A1
FcγRIIB Signaling in B Lymphocytes	1.39	0.101	PIK3C2A,CACNG4,RRAS,KL,MRAS,CACNB3,FCGR2B,KLB
Estrogen-Dependent Breast Cancer Signaling	1.39	0.101	SRC,HSD17B13,IGF1,PIK3C2A,RRAS,KL,MRAS,KLB
Cyclins and Cell Cycle Regulation	1.36	0.1	HDAC9,TGFB1,PPP2R2B,E2F1,CDKN1A,TGFB3,CDKN2C,PPP2R2C
Integrin Signaling	1.35	0.0776	SRC,PIK3C2A,RRAS,RHOC,ARPC5,KLB,ITGB2,ITGA3,RND3,KL,TSPAN1,MRAS,PAK5,ACTN4,ITGB6,TSPAN4,NEDD9
Glutamine Biosynthesis I	1.31	1	GLUL
