# Supplementary material for: Alternative exon splicing and differential expression in pancreatic islets reveals candidate genes and pathways implicated in early diabetes development
Source: Mamm Genome. 2021 Apr 20;32(3):153–72. doi: 10.1007/s00335-021-09869-1 (PMC8128753; doi:10.1007/s00335-021-09869-1)
Supplement: Supplementary file 4 — Supplementary file4 (XLSX 43 kb) [file 335_2021_9869_MOESM4_ESM.xlsx]

## Sheet: Sheet0
Table S4: List of all significantly regulated diseases and functions related to differentially expressed genes in pancreatic islets from NZO vs C3H
© 2000-2018 QIAGEN. All rights reserved.
Category	p-value	Molecules
Cellular Movement	2.55E-36-1E-08	CRYAB,BTC,Muc1,SERPINA3,IL6,ANXA8/ANXA8L1,SPI1,DIO2,ADAM8,FHL2,ELF3,Tmsb4x (includes others),SRPX2,CTSH,AJUBA,TRAF4,LUM,Ly6a (includes others),ADORA2B,ETS1,PDIA2,IL4R,ROBO4,PIGF,IGFBP5,PIGR,OGG1,NDN,ARHGDIB,CSF2RB,PEX2,HAS2,PLTP,ITGB6,VSNL1,ECM1,RABL2A,APOE,SERPINB1,HTATIP2,SERPING1,NR1H4,FGF2,IL1RL1,KCNE3,PROX1,CD74,PLXNA2,FCGR2B,PARP9,TUBB2B,GPR182,TGM2,CLDN4,GADD45A,NGFR,CTBP2,IL34,TLR3,HAS1,U…
Organismal Development	9.11E-33-1.05E-08	SLC6A9,BTC,CHRNB1,CP,C1QA,IL6,GPSM2,DIO2,FGG,ESRRG,NCAM2,FFAR3,ELF3,TRAF4,CLEC4D,ETS1,IL4R,PIGF,APOBEC2,AGA,IGFBP5,SMARCA1,CSF2RB,PLTP,SELENON,HTATIP2,IL1RL1,RSAD2,MID1,SETD7,FILIP1L,Reg3a,LY6E,CCKAR,FCGR2A,CDO1,CCK,CCL11,VIP,EDIL3,BCL11A,FBXO2,PROCR,SOX9,SFN,TFB1M,DCX,HAVCR2,SMAD3,ZFP36L1,RPGRIP1L,F2,HS6ST1,STC2,TGFB1,CEACAM1,EPHA7,ADAMTS1,LCN2,H6PD,CUZD1,EIF3M,IGF2,COMMD1,EREG,LGALS12,LOX,SCD,B…
Immune Cell Trafficking	1.25E-29-9.35E-09	CRYAB,Muc1,SERPINA3,C1QA,IL6,SPI1,ADAM8,FGG,FHL2,CTSH,LUM,Ly6a (includes others),ADORA2B,ETS1,IL4R,CD300LD,PIGR,OGG1,CSF2RB,PLTP,ITGB6,HSD11B1,APOE,SERPINB1,SERPING1,FGF2,KCNE3,IL1RL1,HLA-DQA1,HSPB8,PROX1,CD74,FCGR2B,TGM2,GADD45A,IL34,TLR3,RNASE2,MYD88,TNFRSF1A,FCGR2A,CCL11,VIP,CXCL6,LGALS9B,EDIL3,CDKN1A,PROCR,CTSE,ST3GAL4,LGALS3,LIF,SMAD3,HAVCR2,KLF6,HSPA1A/HSPA1B,JAM2,F2,GPNMB,TGFBR2,MYC,TGFB1,…
Cardiovascular System Development and Function	1.1E-27-7.9E-09	CRYAB,BTC,RDH10,PCSK1,DDIAS,C1QA,SERPINA3,IL6,DIO2,SPI1,ADAM8,Tmsb4x (includes others),FHL2,FFAR3,SRPX2,CTSH,CYBA,LUM,ADORA2B,TMBIM1,ETS1,IL4R,ROBO4,PIGF,IGFBP5,PIGR,CSF2RB,HAS2,ECM1,HSD11B1,APOE,SERPING1,HTATIP2,NR1H4,IL1RL1,FGF2,HSPB8,PROX1,PLXNA2,TGM2,GADD45A,NGFR,CTBP2,LY6E,RENBP,TLR3,HAS1,TNFRSF1A,PTGS1,SLCO2A1,EPHA3,CDO1,VIP,CCL11,CXCL6,EDIL3,CDKN1A,PROCR,TFB1M,AMIGO2,LIF,LGALS3,SMAD3,ZFP36…
Inflammatory Response	1.13E-27-1.05E-08	CRYAB,Muc1,BTC,PCSK1,CHRNB1,C1QA,SERPINA3,IL6,SPI1,ADAM8,FGG,IFIH1,FHL2,ELF3,CTSH,CYBA,TRAF4,LUM,CLEC4D,Ly6a (includes others),CELA3B,ADORA2B,CALB1,ETS1,IL4R,CD300LD,IGFBP5,PIGR,ARHGDIB,OGG1,CSF2RB,PPP2R2B,TFRC,PLTP,ITGB6,ECM1,PNLIP,HSD11B1,REG1B,SERPINB1,APOE,SERPING1,IL1RL1,FGF2,KCNE3,NR1H4,SLC1A5,JPT1,MID1,HSPB8,HLA-DQA1,CD74,FCGR2B,TGM2,GADD45A,NGFR,PLIN2,IL34,RENBP,LY6E,TUBB4A,TLR3,RNASE2,MO…
Organismal Survival	3.6E-27-1.04E-08	CRYAB,SLC6A9,BTC,RDH10,PCSK1,GSTA5,C1QA,IL6,DIO2,SPI1,FGG,IFIH1,HAPLN1,ESRRG,Tmsb4x (includes others),PRSS8,TRAF4,LUM,CLEC4D,KDM8,Ly6a (includes others),ADORA2B,CALB1,ETS1,IL4R,PIGF,AGA,IGFBP5,OGG1,ARHGDIB,NDN,NRXN1,CSF2RB,PEX2,HAS2,TFRC,PLTP,ITGB6,SHISA2,ECM1,REG1B,APOE,SERPINB1,HTATIP2,SERPING1,NR1H4,FGF2,IL1RL1,RSAD2,HSPB8,ZNF420,CD74,FCGR2B,TGM2,GADD45A,CLDN4,PLIN2,NGFR,LY6E,TLR3,ALDH5A1,HAS1…
Organismal Injury and Abnormalities	2.85E-26-1.03E-08	CP,ANXA8/ANXA8L1,FGG,NCAM2,ALDOB,AJUBA,CLEC4D,ETS1,APOBEC3B,PDIA2,IL4R,APOBEC2,AGA,IGFBP5,PLAG1,KCNK6,RCN3,SELENON,SLC1A5,CACNG4,TUBB2B,ZNF454,CLDN4,Prh1/Prp2,TINAGL1,LY6E,CCKAR,SLC12A8,APOBEC1,SERPINB6,PAMR1,EDIL3,BCL11A,WIPI1,FBXO2,SFN,PI15,SMAD3,HAVCR2,ZFP36L1,NARF,ANGPTL7,F2,HS6ST1,TGFB1,STC2,HKDC1,CD84,CEACAM1,ADAMTS1,FAM167A,LCN2,CUZD1,EIF3M,CDK15,IGF2,COMMD1,PNOC,EREG,RAB11FIP5,SCD,APOF,NU…
Tissue Morphology	4.15E-26-1.03E-08	CRYAB,BTC,Muc1,PCSK1,CP,DDIAS,C1QA,IL6,SPI1,FGG,ADAM8,COX6A2,MC5R,ESRRG,HAPLN1,ZG16,Tmsb4x (includes others),FHL2,FFAR3,AJUBA,LUM,CLEC4D,Ly6a (includes others),ADORA2B,ETS1,IL4R,PLPPR5,AGA,IGFBP5,PIGR,ARHGDIB,OGG1,CSF2RB,HAS2,TFRC,ITGB6,ECM1,HSD11B1,SELENON,APOE,SERPINB1,SERPING1,HTATIP2,IL1RL1,FGF2,NR1H4,HSPB8,HLA-DQA1,PLXNA2,CD74,FCGR2B,TGM2,GADD45A,NGFR,PLIN2,IL34,TLR3,CCKAR,APOBEC1,FCGR2A,MYD…
Cell-To-Cell Signaling and Interaction	1.51E-25-1.05E-08	CRYAB,Muc1,CP,C1QA,IL6,SPI1,ADAM8,Muc4,FGG,KY,NCAM2,FFAR3,SRPX2,CTSH,AJUBA,LUM,Ly6a (includes others),ADORA2B,ETS1,IL4R,PLPPR5,CD300LD,IGFBP5,PIGR,NDN,OGG1,NRXN1,CSF2RB,TFRC,HAS2,PLTP,ITGB6,VSNL1,HSD11B1,APOE,SERPING1,FGF2,NR1H4,IL1RL1,SLC1A5,HLA-DQA1,HSPB8,SETD7,PLXNA2,CD74,FCGR2B,TGM2,GADD45A,CLDN4,NGFR,IL34,TLR3,RNASE2,KRT17,MYD88,FCGR2A,TNFRSF1A,CNTFR,GDAP1,CCK,EPHA3,SNCG,CCL11,VIP,HBB,CXCL6,…
Hematological System Development and Function	2.82E-25-9.35E-09	CRYAB,Muc1,PCSK1,C1QC,SERPINA3,C1QA,IL6,SPI1,FGG,ADAM8,IFIH1,ELF3,FFAR3,FHL2,CTSH,CYBA,LUM,CLEC4D,Ly6a (includes others),ADORA2B,ETS1,IL4R,CD300LD,PIGR,OGG1,ARHGDIB,CSF2RB,TFRC,PLTP,ITGB6,ECM1,HSD11B1,APOE,SERPINB1,SERPING1,SLC1A5,KCNE3,NR1H4,IL1RL1,FGF2,RSAD2,HSPB8,HLA-DQA1,PLXNA2,CD74,FCGR2B,TGM2,GADD45A,NGFR,IL34,RENBP,TLR3,RNASE2,APOBEC1,KRT17,MYD88,TNFRSF1A,FCGR2A,PTGS1,EPHA3,VIP,CCL11,SERPI…
Metabolic Disease	2.54E-23-9.46E-09	BTC,PCSK1,DDC,CHRNB1,C1QA,SERPINA3,CP,IL6,COX6A2,IFIH1,HAPLN1,FFAR3,CTSH,CYBA,Ly6a (includes others),ADORA2B,CALB1,IGFBP5,OGG1,NRXN1,PPP2R2B,TFRC,PLTP,ECM1,PNLIP,HSD11B1,APOE,SERPING1,FGF2,NR1H4,RSAD2,HLA-DQA1,SETD7,CTHRC1,PROX1,CD74,FCGR2B,TGM2,PLIN2,NGFR,LY6E,TLR3,ALDH5A1,APOBEC1,MYD88,FCGR2A,TNFRSF1A,UCN3,PTGS1,SLCO2A1,CCK,VIP,HBB,LGALS9B,CDKN1A,USP46,DCX,LRRC32,CH25H,LGALS3,HAVCR2,HSPA1A/HSPA…
Lipid Metabolism	5.54E-23-3.78E-09	BTC,RDH10,C1QA,IL6,DIO2,SPI1,MC5R,ESRRG,FFAR3,CELA3B,ADORA2B,CALB1,IL4R,PIGF,AGPAT4,CSF2RB,PEX2,PLTP,VSNL1,HSD11B1,PNLIP,APOE,NAPEPLD,FGF2,NR1H4,KCNE3,HCAR1,PROX1,CD74,FCGR2B,TGM2,NGFR,PLIN2,CTBP2,RENBP,TLR3,ALDH5A1,CCKAR,NSDHL,APOBEC1,MYD88,TNFRSF1A,FCGR2A,PTGS1,CNTFR,UCN3,ELOVL4,SLCO2A1,VIP,CCL11,HBB,EDIL3,CDKN1A,ST3GAL4,CH25H,SLC25A17,LIF,LGALS3,SMAD3,GHSR,RBP1,F2,TGFBR2,MYC,HS6ST1,B4GALNT1,TG…
Molecular Transport	5.54E-23-4.58E-09	CRYAB,SLC6A9,DDC,PCSK1,CHRNB1,BEST3,C1QA,CP,IL6,DIO2,FGG,ESRRG,MC5R,ZG16,FFAR3,PRSS8,KDM8,ADORA2B,CALB1,IL4R,IGFBP5,PIGR,OGG1,NRXN1,AGPAT4,PCP4,CSF2RB,PEX2,TFRC,KCNK6,PLTP,VSNL1,HSD11B1,PNLIP,APOE,NAPEPLD,SLC1A5,CACNG4,KCNE3,NR1H4,FGF2,HCAR1,RSAD2,CD74,FCGR2B,TGM2,NGFR,PLIN2,RENBP,LY6E,CCKAR,APOBEC1,RHOC,FCGR2A,TNFRSF1A,MYD88,CNTFR,UCN3,PTGS1,ELOVL4,SLC6A19,SLCO2A1,CDO1,CCK,SNCG,VIP,CCL11,SLC29A1…
Small Molecule Biochemistry	5.54E-23-3.78E-09	BTC,RDH10,PCSK1,C1QA,IL6,DIO2,SPI1,MC5R,ESRRG,FFAR3,CYBA,CELA3B,ADORA2B,CALB1,IL4R,PIGF,IGFBP5,AGPAT4,CSF2RB,PEX2,PLTP,VSNL1,HSD11B1,PNLIP,APOE,NAPEPLD,FGF2,NR1H4,KCNE3,HCAR1,PROX1,CD74,FCGR2B,TGM2,NGFR,PLIN2,CTBP2,RENBP,TLR3,ALDH5A1,NSDHL,CCKAR,APOBEC1,FCGR2A,TNFRSF1A,MYD88,PTGS1,CNTFR,UCN3,ELOVL4,SLCO2A1,CDO1,VIP,CCL11,HBB,EDIL3,CDKN1A,SIM1,ST3GAL4,CH25H,SLC25A17,LIF,LGALS3,SMAD3,KLF6,GHSR,RBP1…
Tissue Development	6.46E-23-1.05E-08	BTC,CHRNB1,IL6,ESRRG,NCAM2,ELF3,TRAF4,ETS1,IL4R,PLPPR5,PIGF,IGFBP5,NRXN1,CSF2RB,PDLIM7,REG1B,IL1RL1,SLC1A5,RSAD2,MID1,FILIP1L,Reg3a,LY6E,CCKAR,FCGR2A,CCK,CCL11,VIP,EDIL3,BCL11A,PROCR,SOX9,SFN,DCX,ACTL6A,HAVCR2,SMAD3,ZFP36L1,RNF7,RPGRIP1L,ATP6V0D2,F2,HS6ST1,TGFB1,CEACAM1,EPHA7,ADAMTS1,LCN2,EIF3M,IGF2,LGALS12,EREG,LOX,SCD,BMP2,USP11,CSRP1,NUDT7,PGF,LMO1,TOM1L1,PDK1,SRC,IL3RA,FEZ1,PLAUR,IL10RB,CTSC,…
Inflammatory Disease	1.81E-22-5.44E-09	CRYAB,BTC,CHRNB1,C1QA,IL6,SPI1,FGG,ADAM8,IFIH1,ELF3,CYBA,LUM,TRAF4,CLEC4D,CELA3B,ADORA2B,IL4R,IGFBP5,PIGR,ARHGDIB,CSF2RB,PPP2R2B,TFRC,ITGB6,HSD11B1,REG1B,APOE,SERPINB1,NR1H4,IL1RL1,FGF2,JPT1,HLA-DQA1,HSPB8,CD74,FCGR2B,PTGFRN,GADD45A,NGFR,LY6E,RENBP,TUBB4A,TLR3,RNASE2,MOB3B,KRT17,FCGR2A,MYD88,TNFRSF1A,PTGS1,VIP,CCL11,HBB,CXCL6,LGALS9B,CDKN1A,PROCR,CTSE,SFN,ACTL6A,CH25H,TRAPPC2L,LGALS3,HAVCR2,SMAD3…
Cancer	5.53E-22-9.57E-09	CP,ANXA8/ANXA8L1,FGG,NCAM2,ALDOB,AJUBA,CLEC4D,ETS1,PDIA2,APOBEC3B,IL4R,APOBEC2,IGFBP5,PLAG1,KCNK6,RCN3,CACNG4,SLC1A5,TUBB2B,ZNF454,CLDN4,Prh1/Prp2,TINAGL1,LY6E,CCKAR,APOBEC1,SLC12A8,SERPINB6,PAMR1,EDIL3,BCL11A,WIPI1,FBXO2,SFN,PI15,HAVCR2,SMAD3,ZFP36L1,NARF,ANGPTL7,F2,HS6ST1,STC2,TGFB1,HKDC1,CD84,CEACAM1,ADAMTS1,FAM167A,LCN2,CUZD1,EIF3M,CDK15,IGF2,COMMD1,EREG,RAB11FIP5,SCD,APOF,NUDT7,RAB37,ALKBH2,…
Cardiovascular Disease	1.71E-21-1.02E-08	BTC,DDC,CHRNB1,C1QA,SERPINA3,IL6,DIO2,SPI1,FGG,ADAM8,FFAR3,Tmsb4x (includes others),CYBA,LUM,ADORA2B,APOBEC3B,PDIA2,ROBO4,PIGF,IGFBP5,ARHGDIB,SMARCA1,CSF2RB,PGBD1,HAS2,PLTP,VSNL1,HSD11B1,SELENON,APOE,SERPING1,HTATIP2,IL1RL1,NR1H4,FGF2,RSAD2,HLA-DQA1,HSPB8,PLXNA2,FCGR2B,TGM2,C10orf10,GADD45A,PLIN2,NGFR,TINAGL1,LY6E,TUBB4A,TLR3,ALDH5A1,RNASE2,APOBEC1,TNFRSF1A,MYD88,FCGR2A,PTGS1,SLCO2A1,CDO1,EPHA3,V…
Cellular Growth and Proliferation	3.46E-21-1.01E-08	BTC,IL6,ESRRG,NCAM2,ELF3,AJUBA,TRAF4,CLEC4D,ETS1,IL4R,PLPPR5,PIGF,AGA,IGFBP5,OGG1,NRXN1,PLAG1,CSF2RB,PPP2R2B,REG1B,HTATIP2,SLC1A5,IL1RL1,RSAD2,MID1,SETD7,CLDN4,Reg3a,LY6E,CCKAR,FCGR2A,CCK,CCL11,VIP,BCL11A,FBXO2,PROCR,SOX9,SFN,DCX,ACTL6A,HAVCR2,SMAD3,ZFP36L1,RNF7,RPGRIP1L,F2,HS6ST1,TGFB1,FBXL2,CD84,ADAMTS5,CEACAM1,EPHA7,ADAMTS1,LCN2,AKR1B10,EIF3M,IGF2,LGALS12,EREG,LOX,SCD,PC,BMP2,USP11,CSRP1,NUDT7…
Free Radical Scavenging	3.58E-20-1.21E-17	CRYAB,LGALS3,LIF,SMAD3,CD36,CXCL12,RNF7,SERPINA3,Acp5,SH3GL2,IL6,SPI1,F2,COX6A2,GPX3,SESN1,ESRRG,TGFB1,PIM1,CYBA,CXCL14,SERPINB5,CALB1,AHR,RALGDS,TNFRSF11B,NPY,NFE2L3,ETS1,PDIA2,PON2,APLNR,RRAS,DCN,GJD2,OGG1,ARHGDIB,IL33,RND3,SELP,SMOX,MAPT,E2F1,HAS2,CD14,TFRC,C3AR1,PRCP,ARG1,APOE,S100A6,MSR1,FGF2,BMP2,MMP14,TAC1,NGF,ETV6,FFAR2,TGM2,LIPA,IGF1,KL,NGFR,CFH,TLR3,PDK1,MFN2,HSPB6,PON3,AGT,PPARG,SRC,VC…
Connective Tissue Disorders	7.36E-20-1.03E-08	CRYAB,BTC,SGK1,ARPC5,Acp5,ATP4A,C1QA,C1QB,IL6,PSMB8,FGG,ADAM8,SERPINB2,IFIH1,ELF3,CTSS,TRAF4,LUM,CLEC4D,FGB,AHR,IL4R,TUBB2A,NR1H3,MMP2,IGFBP5,IRF1,ARHGDIB,CSF2RB,PPP2R2B,GLUL,TFRC,FGA,C3AR1,APOE,FCGRT,CA2,SNAI2,MS4A6A,FGF2,IL1RL1,HLA-A,HLA-DQA1,HSPB8,TAC1,TNFSF10,ATAT1,CD74,FCGR2B,SOD3,FSTL1,LYZ,IGF1,KL,NGFR,HLA-DRA,PDGFRA,RENBP,LY6E,TUBB4A,TLR3,RNASE2,MOB3B,C5AR1,TNFRSF1A,MYD88,FCGR2A,PTGS1,REN,…
Skeletal and Muscular Disorders	7.36E-20-1.03E-08	CRYAB,BTC,DDC,CHRNB1,C1QA,CP,SERPINA3,IL6,DIO2,ADAM8,FGG,IFIH1,ESRRG,ELF3,Tmsb4x (includes others),CYBA,GPRC5C,TRAF4,LUM,CLEC4D,SYPL1,ADORA2B,CALB1,ETS1,IL4R,IGFBP5,ARHGDIB,CSF2RB,PDLIM7,PPP2R2B,TFRC,VSNL1,APOE,SERPING1,IL1RL1,FGF2,RSAD2,HSPB8,HLA-DQA1,CD74,FCGR2B,TUBB2B,TGM2,GADD45A,NGFR,RENBP,LY6E,TUBB4A,TLR3,RNASE2,MOB3B,FCGR2A,MYD88,TNFRSF1A,PTGS1,SNCG,CCL11,VIP,CXCL6,LGALS9B,CDKN1A,SOX9,ACTL…
Cellular Development	1.15E-19-1.01E-08	BTC,IL6,ESRRG,NCAM2,ELF3,AJUBA,TRAF4,CLEC4D,TMBIM1,ETS1,IL4R,PLPPR5,PIGF,AGA,IGFBP5,OGG1,NRXN1,PLAG1,CSF2RB,PDLIM7,PPP2R2B,REG1B,HTATIP2,IL1RL1,SLC1A5,RSAD2,MID1,SETD7,CLDN4,Reg3a,LY6E,CCKAR,FCGR2A,CCK,CCL11,VIP,BCL11A,FBXO2,PROCR,SOX9,SFN,DCX,ACTL6A,HAVCR2,SMAD3,ZFP36L1,RNF7,RPGRIP1L,ATP6V0D2,F2,HS6ST1,TGFB1,FBXL2,CD84,ADAMTS5,CEACAM1,EPHA7,ADAMTS1,LCN2,AKR1B10,EIF3M,IGF2,EREG,LGALS12,LOX,SCD,PC…
Cell Death and Survival	1.24E-19-9.63E-09	BTC,C1QA,CP,IL6,Muc4,FFAR3,ELF3,TRAF4,ETS1,PDIA2,APOBEC3B,IL4R,AGA,IGFBP5,OGG1,SMARCA1,CSF2RB,PDLIM7,PPP2R2B,PLTP,SELENON,SERPINB1,HTATIP2,SLC1A5,IL1RL1,CLDN4,FCGR2A,CCK,CCL11,VIP,EDIL3,BCL11A,FBXO2,PROCR,SOX9,SFN,TFB1M,ACTL6A,SMAD3,HAVCR2,CPA1,ZFP36L1,RNF7,ATP6V0D2,F2,TGFB1,FBXL2,CEACAM1,EPHA7,MGST1,ADAMTS1,LCN2,H6PD,EIF3M,IGF2,LGALS12,EREG,SCD,BMP2,USP11,TMEM173,PGF,AQR,CFH,PDK1,KRT20,HSPB6,SRC…
Infectious Diseases	1.91E-19-1.02E-09	CH25H,LGALS3,SMAD3,CD36,CXCL12,C1QA,ATP4A,C1QB,IL6,BCL6,PLA2G7,KY,Defb1,IFIH1,ZG16,TGFB1,LUM,IFI30,CLEC4D,MGLL,CHRNA3,AHR,CEACAM1,IL4R,DCN,LCN2,NR1H3,MMP2,IFNGR1,PIGR,IRF1,IL33,CSF2RB,SELP,IL1RN,DLK1,MAPT,CD14,TFRC,KRT18,IRF8,IL6ST,APOE,SERPINB1,SERPING1,VTCN1,MSR1,IL1RL1,MMP14,TMEM173,TNFSF10,TAC1,CD74,FCGR2B,RNASEL,EIF4EBP1,TGM2,LYZ,SERPINB9,AHNAK,TIMP1,TLR3,MMP12,MAPKAPK2,TNFRSF10A,ALDH5A1,RNA…
Lymphoid Tissue Structure and Development	4.97E-19-5.88E-09	PCSK1,C1QC,IL6,SPI1,IFIH1,ELF3,LUM,CLEC4D,Ly6a (includes others),ADORA2B,ETS1,IL4R,PIGR,ARHGDIB,CSF2RB,TFRC,ITGB6,APOE,NR1H4,IL1RL1,FGF2,RSAD2,HLA-DQA1,PLXNA2,CD74,FCGR2B,TGM2,GADD45A,NGFR,IL34,TLR3,RNASE2,APOBEC1,FCGR2A,TNFRSF1A,MYD88,PTGS1,EPHA3,CCL11,VIP,SERPINB6,SLC29A1,LGALS9B,BCL11A,CDKN1A,PROCR,PLEKHA1,CTSE,SFN,ST3GAL4,LRRC32,ACTL6A,LGALS3,LIF,SMAD3,HAVCR2,ZFP36L1,HSPA1A/HSPA1B,JAM2,RNASE1…
Protein Synthesis	1.8E-18-2.19E-09	PCSK1,C1QA,IL6,SPI1,DIO2,FGG,ZG16,FFAR3,CTSS,CLEC4D,Ly6a (includes others),TMBIM1,IL4R,FFAR4,NR1H3,IGFBP5,THBD,PIGR,ARHGDIB,IRF1,CSF2RB,PEX2,E2F1,PLTP,ECM1,C3AR1,HSD11B1,PNLIP,FCGRT,APOE,IL1RL1,NR1H4,KCNE3,RSAD2,HSPB8,TNFSF10,CD74,FCGR2B,EIF4EBP1,FFAR2,TGM2,LIPA,GADD45A,IGF1,PLIN2,TLR3,LDLRAP1,PON3,APOBEC1,C5AR1,MYD88,TNFRSF1A,UCN3,REN,Casp12,CDO1,VIP,CXCL6,ITGB2,CLEC7A,DAPP1,CDKN1A,CD44,FCER1G,B…
Reproductive System Disease	2.37E-18-3.08E-09	SLC6A9,CHRNB1,CP,SEL1L3,IL6,FAM69A,ANXA8/ANXA8L1,DIO2,FGG,ESRRG,NCAM2,ELF3,FFAR3,ALDOB,TRAF4,ANKRD34B,ETS1,APOBEC3B,IL4R,IGFBP5,OGG1,NRXN1,SMARCA1,CSF2RB,PPP2R2B,KCNK6,RCN3,REG1B,SERPINB1,GALNT7,IL1RL1,CACNG4,CGRRF1,SETD7,FILIP1L,TUBB2B,ZNF454,CLDN4,LY6E,CCKAR,CDO1,LGI2,EDIL3,BCL11A,SOX9,SFN,DCX,PI15,RNF7,RPGRIP1L,F2,TGFB1,FBXL2,C6orf222,CD84,ADAMTS5,CEACAM1,EPHA7,MGST1,LCN2,H6PD,UGT1A1,IGF2,COMM…
Immunological Disease	5.42E-18-5.48E-09	KLHDC8B,CRYAB,BTC,RDH10,PCSK1,DDC,CHRNB1,CP,C1QA,IL6,GPSM2,SPI1,ADAM8,IFIH1,MC5R,FKBP9,CTSH,NEK6,CLEC4D,Ly6a (includes others),ADORA2B,ETS1,PDIA2,IL4R,IGFBP5,PIGR,OGG1,NDN,ARHGDIB,NRXN1,SMARCA1,CSF2RB,PPP2R2B,TFRC,ITGB6,ECM1,HSD11B1,APOE,SERPING1,IL1RL1,NR1H4,FGF2,RSAD2,JPT1,HLA-DQA1,HSPB8,FILIP1L,PLXNA2,CD74,FCGR2B,TGM2,GADD45A,NGFR,CTBP2,LY6E,TUBB4A,TLR3,HAS1,RNASE2,FKBP3,MOB3B,FCGR2A,TNFRSF1A,…
Digestive System Development and Function	7.34E-18-6.94E-09	HTR2B,RDH10,ATP4A,Acp5,CP,IL6,SPI1,ZG16,ITGA3,FFAR3,OSMR,CHRNA3,AHR,SPINK1,IL4R,FFAR4,DCN,NR1H3,IGFBP5,PIGR,CSF2RB,PEX2,E2F1,KRT18,FGA,C3AR1,REG1B,PNLIP,APOE,NR1H4,KCNE3,CTHRC1,PROX1,LIPA,TFF2,IGF1,KL,NGFR,LEFTY1,TLR3,CCKAR,TBX3,TNFRSF1A,MYD88,EGR1,MAT1A,PTGS1,CCK,KITLG,CLEC7A,LGALS9B,KRT8,CDKN1A,NR5A2,SOX9,PTGS2,PLAU,RGS1,LIF,LGALS3,SMAD3,CD36,KLF6,CXCL12,RBP1,F2,ARX,TGFBR2,MYC,IL7R,CA9,CEL,CASR…
Behavior	2.41E-17-2.41E-17	HTR2B,SLC6A9,RDH10,SGK1,DDC,C1QA,IL6,HAPLN1,MC5R,ITGA3,SRPX2,CTSS,PRSS8,NPTX2,CALB1,FFAR4,AGA,OGG1,NDN,NRXN1,PCP4,PEX2,E2F1,PAK5,LRP8,SYT1,ARHGEF9,HSD11B1,REG1B,SELENON,APOE,SNAI2,Crip2,GSTM5,FGF2,NR1H4,DUSP6,MID1,ATAT1,TAC1,FCGR2B,SOD3,EFNB2,LIPA,IGF1,ALDH1A3,EFNA5,NGFR,PLIN2,BTBD9,TLR3,CSN3,OXTR,RGS2,CCKAR,MYD88,TNFRSF1A,EGR1,UCN3,PTGS1,CNTFR,REN,ELOVL4,CDC42EP4,CDO1,CCK,RELN,SLC29A1,PCDH9,HBB,…
Endocrine System Disorders	5.99E-17-5.44E-09	BTC,SERPINA3,CP,C1QA,IL6,COX6A2,IFIH1,HAPLN1,CTSH,CYBA,Ly6a (includes others),CELA3B,ADORA2B,PPP2R2B,ECM1,HSD11B1,REG1B,PNLIP,APOE,SERPING1,IL1RL1,NR1H4,RSAD2,HLA-DQA1,CTHRC1,PROX1,CD74,FCGR2B,TGM2,PLIN2,NGFR,FCGR2A,TNFRSF1A,MYD88,PTGS1,VIP,HBB,LGALS9B,CDKN1A,USP46,LRRC32,LGALS3,HAVCR2,SMAD3,HSPA1A/HSPA1B,HMGCS2,F2,GPNMB,MYC,TGFBR2,TGFB1,LPL,CD84,PRSS3,CEACAM1,TNFRSF11B,AQP12A/AQP12B,AQP7,CPT1A,L…
Gastrointestinal Disease	5.99E-17-7.71E-09	CP,FGG,NCAM2,AJUBA,ALDOB,CLEC4D,ETS1,PDIA2,IL4R,AGA,IGFBP5,PLAG1,KCNK6,RCN3,SLC1A5,CACNG4,TUBB2B,ZNF454,CLDN4,TINAGL1,LY6E,CCKAR,SLC12A8,APOBEC1,SERPINB6,PAMR1,EDIL3,BCL11A,WIPI1,FBXO2,SFN,PI15,HAVCR2,SMAD3,ZFP36L1,NARF,ANGPTL7,F2,HS6ST1,TGFB1,STC2,HKDC1,CD84,CEACAM1,ADAMTS1,FAM167A,LCN2,CUZD1,EIF3M,CDK15,IGF2,EREG,RAB11FIP5,SCD,APOF,NUDT7,RAB37,ALKBH2,TOM1L1,AQR,THYN1,FXYD3,CFH,PDK1,CLIC5,FUT1,S…
Connective Tissue Development and Function	6.18E-17-1.01E-08	BTC,PCSK1,IL6,SPI1,ADAM8,MC5R,ZG16,FFAR3,FHL2,LUM,TRAF4,Ly6a (includes others),ADORA2B,CALB1,IGFBP5,PLAG1,CSF2RB,PEX2,PDLIM7,TFRC,HAS2,FAM213A,ECM1,HSD11B1,APOE,IL1RL1,SLC1A5,NR1H4,FGF2,HSPB8,CTHRC1,CD74,FCGR2B,TGM2,GADD45A,NGFR,PLIN2,CTBP2,IL34,Reg3a,LY6E,TLR3,CCKAR,MYD88,TNFRSF1A,KRT17,CDO1,VIP,HBB,LAMB3,CDKN1A,SOX9,SIM1,SFN,ST3GAL4,LIF,LGALS3,SMAD3,ZFP36L1,KLF6,HSPA1A/HSPA1B,JAM2,GHSR,RNF7,ATP…
Neurological Disease	1.28E-15-6.31E-09	CRYAB,SLC6A9,BTC,DDC,PCSK1,CHRNB1,C1QA,CP,SERPINA3,IL6,GPSM2,SPI1,DIO2,FGG,IFIH1,ESRRG,NCAM2,FFAR3,Tmsb4x (includes others),SRPX2,AJUBA,GPRC5C,TRAF4,LUM,NEK6,SYPL1,ADORA2B,CALB1,TVP23A,PDIA2,IL4R,AGA,IGFBP5,NDN,OGG1,ARHGDIB,NRXN1,CSF2RB,PEX2,PDLIM7,PPP2R2B,TFRC,PLTP,SHISA2,VSNL1,ARHGEF9,REG1B,HSD11B1,APOE,SERPING1,CACNG4,FGF2,JPT1,RSAD2,MID1,HLA-DQA1,PLXNA2,CD74,FCGR2B,GLIPR1,TUBB2B,TGM2,C10orf10…
Carbohydrate Metabolism	3.7E-15-5.69E-13	NNAT,BTC,CP,C1QA,IL6,SPI1,DIO2,GLO1,ESRRG,ALDOB,ADORA2B,RGL1,IL4R,FFAR4,PIGF,DCN,NR1H3,MMP2,IGFBP5,THBD,CLCN5,NR1D1,E2F1,HAS2,MAFA,ADPGK,HSD11B1,GALNT7,APOE,FGF2,NR1H4,HLA-A,DUSP6,GPR35,SLC30A8,TNFSF10,CTHRC1,TAC1,PROX1,ST6GALNAC6,FCGR2B,SOD3,FSTL1,PTGFRN,IGF1,PLIN2,NGFR,CTBP2,PDGFRA,RENBP,ALDH5A1,HAS1,RGS2,TNFRSF1A,FCGR2A,MYD88,UCN3,CDO1,CCK,VIP,ST8SIA5,KITLG,ITGB2,STBD1,FCER1G,CD44,B4GALNT2,PTG…
Cellular Function and Maintenance	3.76E-15-1.02E-08	CRYAB,BTC,PCSK1,CHRNB1,SERPINA3,CP,C1QA,IL6,ANXA8/ANXA8L1,GPSM2,SPI1,IFIH1,NCAM2,Tmsb4x (includes others),FHL2,ELF3,FFAR3,AJUBA,CYBA,NEK6,TRAF4,EHD2,LUM,ADORA2B,CALB1,ETS1,IL4R,PLPPR5,AGA,IGFBP5,PIGR,NDN,ARHGDIB,NRXN1,CSF2RB,PEX2,PDLIM7,HAS2,TFRC,ARHGEF9,ECM1,HSD11B1,RABL2A,SELENON,APOE,FGF2,NR1H4,IL1RL1,GPR35,RSAD2,MID1,HSPB8,HLA-DQA1,PROX1,CD74,FCGR2B,INTS13,GPR182,TGM2,CLDN4,NGFR,IL34,TUBB4A,T…
Hematological Disease	3.38E-14-9.46E-09	CRYAB,KLHDC8B,BTC,RDH10,PCSK1,DDC,CHRNB1,C1QA,IL6,GPSM2,SPI1,FGG,TEX15,MC5R,FKBP9,FFAR3,CTSH,NEK6,Ly6a (includes others),ETS1,PDIA2,IL4R,OGG1,NDN,NRXN1,SMARCA1,CSF2RB,TFRC,APOE,SERPINB1,NR1H4,FGF2,RSAD2,HLA-DQA1,FILIP1L,CD74,PLXNA2,FCGR2B,TGM2,PTGFRN,GADD45A,CTBP2,LY6E,TUBB4A,TLR3,HAS1,FKBP3,TNFRSF1A,FCGR2A,MYD88,UCN3,PTGS1,CNTFR,CCK,EPHA3,CDO1,CCL11,SLC25A24,CXCL6,BCL11A,LAMB3,CDKN1A,PROCR,SIM1,…
Organ Morphology	7.73E-14-7.9E-09	CRYAB,BTC,PCSK1,CP,DDIAS,IL6,SPI1,ESRRG,MC5R,FHL2,Tmsb4x (includes others),PRSS8,LUM,CLEC4D,CALB1,ETS1,AGA,IGFBP5,ARHGDIB,CSF2RB,SLC46A3,PEX2,HAS2,ITGB6,HSD11B1,PNLIP,APOE,KCNE3,NR1H4,IL1RL1,FGF2,HLA-DQA1,HSPB8,CTHRC1,CD74,FCGR2B,TGM2,GADD45A,NGFR,LY6E,TLR3,LIPH,MYD88,KRT17,TNFRSF1A,PTGS1,ELOVL4,SLCO2A1,EPHA3,CCK,VIP,BCL11A,CDKN1A,PROCR,SOX9,CTSE,SFN,TFB1M,LGALS3,LIF,SMAD3,ZFP36L1,KLF6,RPGRIP1L,R…
Hematopoiesis	8.4E-14-5.84E-10	PCSK1,C1QC,PSMB8,IL6,SPI1,ELF3,MARCH1,LUM,TDP2,ADORA2B,AHR,ETS1,IL4R,RRAS,IRF1,CSF2RB,CD9,E2F1,C3AR1,SNAI2,FGF2,IL1RL1,HLA-A,RSAD2,HLA-DQA1,TAC1,TNFSF10,CD74,FCGR2B,EFNB2,IGF1,GADD45A,IL34,PDGFRA,TLR3,C5AR1,MYD88,TNFRSF1A,FCGR2A,EGR1,PTGS1,Cd24a,EPHA3,CCL11,VIP,KITLG,ITGB2,LGALS9B,BCL11A,CDKN1A,CD44,FCER1G,PTGS2,PLEKHA1,SFN,LIF,LGALS3,CD36,HAVCR2,SMAD3,IFI16,ZFP36L1,CXCL12,BCL6,RBP1,CR1L,F2,IL7R,…
Humoral Immune Response	1.05E-13-2.19E-09	CH25H,RGS1,LGALS3,LIF,CD36,CXCL12,CDKN2C,C1QA,IL6,BCL6,CR1L,SPI1,MYC,TGFBR2,CA9,IL7R,TGFB1,PIM1,CTSS,CLEC4D,Ly6a (includes others),CD84,AHR,TNFRSF11B,SOX4,ETS1,IL4R,GJA1,LCN2,IFNGR1,PIGR,IRF1,ARHGDIB,INHBA,IL33,CSF2RB,IGF2,SELP,DLK1,IRF8,ECM1,C3AR1,IL6ST,FCGRT,APOE,SNAI2,MSR1,IL1RL1,GADD45G,RSAD2,MPZL2,HLA-DQA1,TNFSF10,CD74,NGF,FCGR2B,GADD45A,KL,THBS1,Pvr,PPARG,VCAM1,SDC1,IL13RA1,FCGR2A,TNFRSF1A,…
Respiratory Disease	1.82E-13-4.01E-12	CH25H,LGALS3,SLC7A11,SMAD3,CD36,CHRNB1,CXCL12,IL6,BCL6,SPI1,F2,HS6ST1,ELF3,TGFB1,CTSS,TRAF4,CLEC4D,MGLL,ADORA2B,CHRNA3,AHR,IL4R,TNFAIP6,AQP1,IFNGR1,IL33,CSF2RB,SELP,IL1RN,IGFBP3,CD14,ITGB6,C3AR1,ARG1,APOE,FCGRT,SERPINB1,ACE2,PTGER3,HLA-A,IL1RL1,Mx1/Mx2,HLA-DQA1,TAC1,FCGR2B,LIPA,IGF1,THBS1,TIMP1,PDGFRA,TLR3,MMP12,KRT20,PPARG,SRC,C5AR1,MYD88,TNFRSF1A,FCGR2A,EGR1,PTGS1,CCL11,VIP,P2RY2,CLEC7A,VAV3,CR…
Cell Morphology	1.94E-13-1.01E-08	CRYAB,BTC,SLC6A9,PCSK1,CP,IL6,SPI1,NCAM2,FHL2,SRPX2,AJUBA,CYBA,Ly6a (includes others),ETS1,IL4R,PLPPR5,APOBEC2,IGFBP5,PIGR,NDN,NRXN1,TFRC,ITGB6,ARHGEF9,ECM1,RABL2A,SELENON,APOE,NR1H4,FGF2,IL1RL1,HSPB8,HLA-DQA1,MID1,PROX1,CD74,FCGR2B,GADD45A,PLIN2,NGFR,CTBP2,TLR3,CCKAR,RHOC,MYD88,TNFRSF1A,ELOVL4,CDC42EP4,EPHA3,CCK,SNCG,VIP,BCL11A,CDKN1A,FBXO2,SOX9,DCX,ST3GAL4,AMIGO2,LGALS3,LIF,SMAD3,JAM2,GHSR,RPGR…
Skeletal and Muscular System Development and Function	2.53E-13-1.05E-08	CRYAB,HTR2B,BTC,CHRNB1,SERPINA3,Acp5,IL6,DIO2,GLO1,ADAM8,KY,ESRRG,ITGA3,Tmsb4x (includes others),FHL2,CYBA,Ly6a (includes others),ADORA2B,CALB1,AHR,PDIA2,RRAS,DCN,APOBEC2,NR1H3,MMP2,IGFBP5,IER3,THBD,IRF1,PEX2,CD9,KRT19,E2F1,TFRC,HAS2,RAMP3,FAM213A,SGCE,C3AR1,HSD11B1,SELENON,CA2,APOE,Crip2,KLK3,ACE2,HLA-A,SLC1A5,IL1RL1,FGF2,NR1H4,HSPB8,TNFSF10,PROX1,FILIP1L,FCGR2B,EIF4EBP1,WTAP,TGM2,EFNB2,IGF1,KL,…
Hepatic System Development and Function	4.09E-13-1.27E-09	LGALS3,HTR2B,LIF,SMAD3,KLF6,CXCL12,Acp5,CP,IL6,RBP1,SPI1,F2,MYC,TGFBR2,CEL,CASR,TGFB1,LPL,CXCL14,CPB2,OSMR,MAN2A2,CEACAM1,AHR,IL4R,FFAR4,NR1H3,IFNGR1,MUT,INHBA,EIF3M,CSF2RB,PEX2,IGF2,DLK1,IL1RN,E2F1,CD14,KRT18,IRF8,FGA,C3AR1,PNLIP,REG1B,ARG1,RUNX1,IL6ST,APOE,PTGER3,NR1H4,MMP14,CTHRC1,PROX1,MGAT3,LIPA,AEBP1,IGF1,THBS1,TIMP1,SLC2A2,NGFR,LEFTY1,EGLN3,AGT,PPARG,SRC,TBX3,TNFRSF1A,MAT1A,EGR1,PLA2G1B,KI…
Organ Development	4.09E-13-1.05E-08	CRYAB,RDH10,PCSK1,SPRR1A,CHRNB1,IL6,CLDN6,SPI1,KY,ESRRG,ELF3,Tmsb4x (includes others),FHL2,CYBA,PRSS8,TRAF4,ADORA2B,ETS1,IL4R,AGA,IGFBP5,CSF2RB,HAS2,REG1B,APOE,IL1RL1,NR1H4,FGF2,RSAD2,HLA-DQA1,PROX1,CD74,FILIP1L,FCGR2B,TGM2,GADD45A,CLDN4,NGFR,CTBP2,Reg3a,LY6E,TLR3,NSDHL,FCGR2A,TNFRSF1A,MYD88,KRT17,PTGS1,ELOVL4,EPHA3,VIP,HBB,LGALS9B,BCL11A,LAMB3,CDKN1A,SOX9,CTSE,PLEKHA1,SIM1,SFN,LGALS3,LIF,SMAD3,H…
Hair and Skin Development and Function	8.22E-13-8.59E-09	NAB2,RDH10,SMAD3,SPRR1A,ZFP36L1,FBXW7,RNF7,IL6,CLDN6,MYC,TGFBR2,ITGA3,CASR,ELF3,ZNF750,TGFB1,PRSS8,TRAF4,GJA1,AGA,IGFBP5,INHBA,INHBB,CCNG2,IGF2,RND3,FERMT1,E2F1,FZD6,HAS2,EDARADD,KRT18,GALR1,EREG,FGF5,RUNX1,SNAI2,KLK3,FGF2,USP11,TNFSF10,TAC1,STXBP4,NGF,TOM1L1,PGF,TGM2,EFNB2,PLA2G2F,IGF1,GPR89A/GPR89B,NGFR,Reg3a,MAPKAPK2,PPARG,SRC,NSDHL,KRT17,PTGS1,ELOVL4,VIP,SULT2B1,KRT8,REG3G,CLDN1,LAMB3,VAV3,CD…
Cellular Assembly and Organization	1.07E-12-1.01E-08	CRYAB,SERPINA3,C1QA,IL6,GPSM2,ANXA8/ANXA8L1,SPI1,ADAM8,Muc4,KY,ESRRG,NCAM2,FHL2,Tmsb4x (includes others),SRPX2,AJUBA,NEK6,EHD2,ETS1,PLPPR5,NDN,NRXN1,PEX2,PDLIM7,HAS2,ARHGEF9,HSD11B1,SELENON,RABL2A,APOE,FGF2,NR1H4,GPR35,MID1,PROX1,FILIP1L,FCGR2B,INTS13,TGM2,CLDN4,NGFR,TUBB4A,RNASE2,CCKAR,MYD88,FCGR2A,KRT17,TNFRSF1A,RHOC,GDAP1,CDC42EP4,EPHA3,SNCG,CCK,CCL11,VIP,LGALS9B,BCL11A,CDKN1A,PROCR,SOX9,DCX,A…
Psychological Disorders	1.78E-12-4.36E-09	CRYAB,HTR2B,SGK1,DDC,CHRNB1,SERPINA3,CP,PSMB8,IL6,DIO2,FGG,IFIH1,ESRRG,Tmsb4x (includes others),CTSS,GPRC5C,FGF12,SYPL1,ADORA2B,EML1,CALB1,CHRNA3,DBP,DCN,TUBB2A,MMP2,IER3,ARHGDIB,OGG1,NRXN1,PDLIM7,BASP1,NR1D1,E2F1,TFRC,LRP8,PLTP,VSNL1,FH,HSD11B1,CA2,APOE,NDUFA7,MS4A6A,FGF2,CA13,HLA-DQA1,TAC1,CD74,FCGR2B,TUBB2B,EIF4EBP1,AKAP2,TGM2,LIPA,GADD45A,IGF1,NGFR,HLA-DRA,LY6E,TUBB4A,LDLRAP1,mir-325,ALDH5A1,…
Embryonic Development	3.67E-12-1.05E-08	CRYAB,BTC,RDH10,SPRR1A,PCSK1,CHRNB1,CP,IL6,CLDN6,SPI1,DIO2,FGG,KY,ESRRG,NCAM2,FHL2,Tmsb4x (includes others),ELF3,CTSH,PRSS8,LUM,TRAF4,ADORA2B,ETS1,IL4R,IGFBP5,SMARCA1,CSF2RB,PEX2,HAS2,PLTP,ITGB6,HSD11B1,SELENON,APOE,IL1RL1,FGF2,RSAD2,HLA-DQA1,HSPB8,MID1,SETD7,CTHRC1,PROX1,CD74,PLXNA2,FILIP1L,FCGR2B,TGM2,GADD45A,NGFR,CTBP2,Reg3a,LY6E,RENBP,TLR3,UNC5C,NSDHL,CCKAR,KRT17,FCGR2A,TNFRSF1A,MYD88,PTGS1,E…
Cell Cycle	5.87E-12-4.71E-10	CRYAB,KLHDC8B,BTC,SGK1,REST,ARPC5,CDKN2C,IL6,IFIH1,SESN1,FHL2,AJUBA,NEK6,KDM8,Ly6a (includes others),TDP2,ADORA2B,AHR,ETS1,IL4R,IGFBP5,IER3,IRF1,PLAG1,SMARCA1,PDLIM7,KRT19,E2F1,PPP2R2B,HAS2,TRNP1,KRT18,REG1B,APOE,TIFA,FGF2,PLAGL1,HLA-DQA1,ATAT1,SETD7,TAC1,TNFSF10,PROX1,FCGR2B,GLIPR1,INTS13,EIF4EBP1,GADD45A,IGF1,RINT1,NGFR,PDGFRA,HAS1,FCGR2A,TBX3,EGR1,SPC25,REN,Ifi202b,CCK,CCDC8,VIP,KITLG,Mapk1ip1…
Endocrine System Development and Function	6.63E-12-6.63E-12	LIF,CD36,PCSK1,SMAD3,NR2F2,CDKN2C,GHSR,IL6,DIO2,CEL,CASR,FFAR3,TPH2,CXCL14,NUPR1,MGLL,PRLR,CEACAM1,AHR,NPY,FFAR4,LCN2,NR1H3,IGFBP5,UGT1A1,INHBA,IGF2,DIO1,E2F1,IGFBP3,LGALS12,PRCP,PNLIP,IL6ST,APOE,SCD,NAPEPLD,NR1H4,TAC1,KLB,FFAR2,CYP17A1,TGM2,LIPA,IGF1,TIMP1,GALNT3,SLC2A2,GATM,AGT,PPARG,EGR1,PTGS1,UCN3,PLA2G1B,REN,CDO1,VIP,VAV3,CDKN1A,NR5A2,PTGS2,SIM1,ST3GAL4,HADH
Nervous System Development and Function	1.12E-11-8.03E-09	BTC,SPRR1A,CP,C1QA,SERPINA3,IL6,SPI1,KY,NCAM2,FFAR3,SRPX2,TRAF4,CALB1,IL4R,PLPPR5,AGA,NDN,NRXN1,PEX2,SHISA2,ARHGEF9,HSD11B1,REG1B,APOE,FGF2,MID1,PROX1,PLXNA2,FCGR2B,TGM2,NGFR,IL34,TLR3,UNC5C,CCKAR,MYD88,TNFRSF1A,CNTFR,GDAP1,CCK,EPHA3,SNCG,VIP,BCL11A,CDKN1A,FBXO2,SIM1,DCX,TFB1M,AMIGO2,LIF,SMAD3,GHSR,RPGRIP1L,RBP1,F2,ARX,MYC,TGFBR2,HS6ST1,CTNNA2,B4GALNT1,TGFB1,PDZRN3,EPHA7,LCN2,ACSL6,BTG1,IGF2,MATN…
Organismal Functions	1.21E-11-1.84E-11	IL6ST,LOX,FGF2,SMAD3,KLF6,IL6,SDC4,SERPINB2,PGF,MYC,EFNB2,AEBP1,IGF1,AJUBA,THBS1,TGFB1,LUM,PDGFRA,CPB2,TLR3,GJA1,SDC1,C5AR1,TNFRSF1A,EGR1,PTGS1,AQP1,ITGB2,ANKRD1,IL1RN,PENK,CRP,CD44,PLAU,PTGS2,FGA,ADAM9,EREG
Dermatological Diseases and Conditions	1.73E-11-2.15E-09	SLC6A9,BTC,DDC,CHRNB1,SEL1L3,C1QA,BEST3,CP,IL6,ANXA8/ANXA8L1,DIO2,FGG,ESRRG,NCAM2,ALDOB,TRAF4,CLEC4D,SYPL1,ANKRD34B,IL4R,APOBEC2,AGA,IGFBP5,OGG1,NRXN1,PLAG1,CSF2RB,KCNK6,REG1B,SERPINB1,GALNT7,IL1RL1,SLC1A5,CACNG4,RSAD2,FILIP1L,PARP9,ZNF454,CLDN4,LIPH,CCKAR,SLC12A8,APOBEC1,FCGR2A,CCK,CDO1,VIP,PAMR1,LGI2,EDIL3,BCL11A,FAM107B,WIPI1,SOX9,SFN,DCX,SMAD3,HAVCR2,ZFP36L1,NARF,RNF7,ANGPTL7,METTL27,RPGRIP1L…
Drug Metabolism	1.78E-11-1.78E-11	BTC,SMAD3,BMP2,CD36,TAC1,TNFSF10,IL6,NGF,FCGR2B,IL1R2,CASR,ITGA3,IGF1,TGFB1,TLR3,HPGDS,AGT,PPARG,FFAR4,TNFRSF1A,FCGR2A,CNTFR,PTGS1,HBB,IGF2,PLA2G2D,IL1RN,CD14,EDNRA,PTGS2,EREG,CLU
Tumor Morphology	2.29E-11-3.63E-09	CRYAB,BTC,SGK1,SERPINA3,IL6,SPI1,FHL2,CTSS,LUM,ETS1,DCN,IGFBP5,IRF1,E2F1,FGA,CELA1,SNAI2,KLK3,FGF2,PLAGL1,HSPB8,TNFSF10,TAC1,PROX1,CD74,EIF4EBP1,IGF1,CLDN4,GADD45A,NGFR,CELA2A,PDGFRA,TLR3,EGR1,SPC25,Ifi202b,CCL11,KITLG,CDKN1A,PROCR,CD44,PTGS2,PLAU,LGALS3,SLC7A11,SMAD3,HSPA1A/HSPA1B,NR2F2,CXCL12,F2,TGFBR2,MYC,CA9,B4GALNT1,CASR,PIM1,TGFB1,FBXL2,SERPINB5,REG1A,CEACAM1,PRSS3,TNFRSF11B,GJA1,PON2,LCN2,…
Hereditary Disorder	5.77E-11-4.36E-09	CRYAB,CHRNB1,CP,SERPINA3,IL6,DIO2,FGG,IFIH1,ESRRG,Tmsb4x (includes others),GPRC5C,SYPL1,CALB1,IL4R,TMEM98,IGFBP5,PIGR,ARHGDIB,PDLIM7,PPP2R2B,VSNL1,HSD11B1,APOE,SERPING1,FGF2,KCNE3,HLA-DQA1,HSPB8,FILIP1L,FCGR2B,TUBB2B,TGM2,GADD45A,LY6E,TUBB4A,TNFRSF1A,FCGR2A,KRT17,ELOVL4,SLC6A19,GDAP1,CCL11,HBB,BCL11A,LAMB3,SOX9,SIM1,SMAD3,HSPA1A/HSPA1B,HMGCS2,F2,TGFBR2,MYC,HS6ST1,B4GALNT1,TGFB1,LPL,AQP1,KLHL7,ANK…
Cell Signaling	8.42E-11-4.58E-09	NNAT,RGS1,LIF,SGK1,CD36,SMAD3,KLF6,CXCL12,GHSR,ARG2,Acp5,IL6,BCL6,F2,MYC,IL1R2,B4GALNT1,CASR,A4GALT,TGFB1,STC2,CYBA,ADORA2B,PRLR,CALB1,PRSS3,TNFRSF11B,NPY,GJA1,FFAR4,DCN,IFNGR1,IRF1,IL33,IGF2,SELP,TRPM5,IL1RN,MAPT,IGFBP3,CD14,IRF8,C3AR1,TMOD1,FGF5,PDX1,ARG1,RBP4,APOE,ACE2,PTGER3,FGF2,BMP2,TAC1,TNFSF10,GNA14,NGF,FFAR2,TGM2,LYZ,IGF1,KL,HSPB6,OXTR,AGT,SRC,VCAM1,RGS2,CCKAR,C5AR1,SLC9A3R1,FCGR2A,MYD88…
Respiratory System Development and Function	8.95E-11-8.95E-11	LIF,CAV2,RDH10,CXCL12,FBXW7,RPGRIP1L,RBP1,TGFBR2,HS6ST1,NCAM2,ITGA3,TGFB1,CTSH,TRAF4,LPL,ZNF613,MAN2A2,AHR,SOX4,MMP2,IGFBP5,INHBB,CSF2RB,IGF2,CD9,SELP,TGFB3,FGFRL1,ITGB6,HSD11B1,RBP4,SELENON,PDPN,APOE,LOX,FGF2,MMP14,BMP2,SETD7,PROX1,PLXNA2,FSTL1,LIPA,IGF1,ALDH1A3,THBS1,PDGFRA,MMP12,TNFRSF1A,MFAP4,EPHA3,HBB,MNX1,ISL1,CDKN1A,SOX9,NFIB
Renal and Urological System Development and Function	1.13E-10-6.82E-09	LIF,LGALS3,RDH10,CD36,SMAD3,ARG2,RPGRIP1L,IL6,SDC4,CR1L,NPNT,MYC,ARX,ESRRG,ITGA3,GPR4,TGFB1,CXCL14,STAB1,MAN2A2,CHRNA3,AHR,SOX4,GJA1,ADAMTS1,RRAS,DCN,LCN2,AGA,AQP1,MUT,EIF3M,IGF2,GCNT1,ACTN4,FGFRL1,ELMO1,EREG,HSD11B1,RBP4,ENPEP,APOE,ACE2,FGF2,MMP14,BMP2,PROX1,NGF,FCGR2B,PGF,LIPA,FSTL1,CLDN4,GADD45A,IGF1,THBS1,ALDH1A3,KL,TIMP1,PDGFRA,Podxl,CFH,AGT,SRC,FMN1,TNFRSF1A,BGN,PTGS1,REN,PLAUR,ANXA4,HBB,CD…
Nutritional Disease	1.23E-10-7.21E-09	HTR2B,PCSK1,CHRNB1,CDKN2C,ATP4A,IL6,DIO2,COX6A2,ZG16,CTSS,OSMR,CHRNA3,AHR,FFAR4,AGA,NR1H3,IGFBP5,DIO1,E2F1,HSD11B1,PNLIP,SELENON,CA2,APOE,ACE2,NR1H4,HLA-A,CA13,SLC30A8,HLA-DQA1,PROX1,EIF4EBP1,TGM2,IGF1,PLIN2,PON3,ALDH5A1,OXTR,TNFRSF1A,PTGS1,REN,SNCG,CDO1,CDKN1A,CD44,ADGRE1,PTGS2,SIM1,LRP1,LIF,SMAD3,CD36,KLF6,HSPA1A/HSPA1B,GHSR,RBP1,F2,CA9,ARX,MYC,CEL,TGFB1,STC2,LPL,MGLL,PRLR,CEACAM1,NPY,AQP7,ADAM…
Visual System Development and Function	1.08E-09-1.08E-09	APOE,LGALS3,LIF,FGF2,PTGER3,MMP14,PDGFC,PGF,IGF1,TIMP1,THBS1,TLR3,SRC,VCAM1,C5AR1,ADAMTS1,PLAUR,MMP2,INHBA,ITGB2,IGF2,IGFBP3,PLAU,PTGS2,C3AR1,ADAM9
Hepatic System Disease	1.24E-09-3.98E-09	SLC6A9,DDC,C1QA,BEST3,CP,SEL1L3,IL6,GPSM2,DIO2,FGG,COX6A2,ESRRG,NCAM2,CIAO1,FFAR3,ALDOB,ETS1,IL4R,PIGF,AGA,IGFBP5,OGG1,PLAG1,NRXN1,SMARCA1,CSF2RB,PPP2R2B,ARHGEF9,RCN3,REG1B,GALNT7,HTATIP2,SLC1A5,IL1RL1,CACNG4,CGRRF1,MID1,ZNF420,FILIP1L,PARP9,CLDN4,LY6E,CCKAR,SLC12A8,FCGR2A,CDO1,SERPINB6,PAMR1,LGI2,EDIL3,BCL11A,FAM107B,FBXO2,PROCR,SOX9,DCX,TFB1M,ACTL6A,PI15,HAVCR2,SMAD3,CPA1,ZFP36L1,NARF,METTL27,A…
Hypersensitivity Response	1.8E-09-1.8E-09	LGALS3,LIF,C5AR1,IL13RA1,MYD88,TNFRSF1A,IL1RL1,IL6,CCL11,BCL6,ARHGDIB,ADAM8,IL33,CSF2RB,ITGB2,SELP,GADD45A,THBS1,CCL28,CDKN1A,IGFBP3,CTSE,IRF8,MMP12,C3AR1,CLU
Protein Trafficking	2.42E-09-2.42E-09	KCNN4,HTR2B,RSAD2,CD36,CBLN4,IL6,FCGR2B,FGG,Psg18 (includes others),MC5R,IGF1,TGFB1,Srgn,FGB,KRT20,AGT,SRC,SYTL4,FFAR4,FCGR2A,PLA2G1B,SNCG,VIP,SEL1L,ANKRD1,TGFB3,CD14,RAB3C,SYT1,FGA,ADAM9,LRRC32
Vitamin and Mineral Metabolism	4.58E-09-4.58E-09	NNAT,RGS1,SGK1,CXCL12,IL6,F2,MYC,CASR,B4GALNT1,TGFB1,A4GALT,PRLR,CALB1,PRSS3,TNFRSF11B,NPY,FFAR4,DCN,IL33,IGF2,SELP,TRPM5,MAPT,TMOD1,C3AR1,PDX1,FGF5,APOE,FGF2,PTGER3,TAC1,GNA14,NGF,FFAR2,TGM2,LYZ,IGF1,KL,HSPB6,AGT,OXTR,SRC,CCKAR,RGS2,VCAM1,C5AR1,SLC9A3R1,FCGR2A,PLAUR,CCK,CCL11,VIP,TEC,P2RY2,VAV3,FCER1G,EDNRA,PLAU,PTGS2
Renal and Urological Disease	5.61E-09-5.61E-09	NNAT,SLC29A4,REST,CDKN2C,IL6,ADAM8,SERPINB2,FKBP9,NCAM2,ITGA3,ZNF605,AJUBA,TDP2,ADORA2B,CALB1,SPINK1,NFE2L3,DCN,TUBB2A,AGA,MMP2,IGFBP5,THBD,OGG1,EAPP,CSF2RB,BASP1,PDLIM7,CD9,DIO1,GPM6A,ZNF780A,FH,APOE,FGF2,NR1H4,DUSP6,HLA-DQA1,TNFSF10,PROX1,AKAP2,TGM2,LYZ,IGF1,CLDN4,KL,PLIN2,MAL,RPS9,IL34,PDGFRA,TUBB4A,ALDH5A1,CD53,GSTM1,SULT1C2,TNFRSF1A,REN,EPHA3,HBB,LGALS9B,LAMB3,CDKN1A,CD44,STXBP3,SOX9,PTGS2,L…
