# Supplementary material for: Alternative exon splicing and differential expression in pancreatic islets reveals candidate genes and pathways implicated in early diabetes development
Source: Mamm Genome. 2021 Apr 20;32(3):153–72. doi: 10.1007/s00335-021-09869-1 (PMC8128753; doi:10.1007/s00335-021-09869-1)
Supplement: Supplementary file 5 — Supplementary file5 (XLSX 146 kb) [file 335_2021_9869_MOESM5_ESM.xlsx]

## Sheet: sign. DE components
Table S5: List of all significantly regulated cellular components related to differentially expressed genes in pancreatic islets from NZO vs C3H
Pathway Name	Pathway Id	Source Name	Organism	Pathway uploaded gene count	Genes in InnateDB for this entity	Pathway p-value	Pathway p-value (corrected)	Gene Symbols	Genes (Symbol|IDBG-ID|Ensembl|Entrez|Fold Change|P-Value)
extracellular space	GO:0005615	cellular component	10090	137	1104	1.82229e-21	8.306e-18	1190002N15Rik; 6330407J23Rik; Ace2; Actn4; Adam9; Adamts4; Adamts9; Aebp1; Agt; Anxa13; Apoe; Arg1; Atp4a; Bmp2; Btc; C1qc; C1rl; Car2; Cbln4; Cck; Ccl11; Ccl28; Ccl9; Cd14; Cd36; Cd9; Ceacam10; Cel; Clu; Cp; Cpa1; Cpb2; Crp; Csn3; Cthrc1; Ctrb1; Ctsc; Ctsh; Ctss; Cxcl12; Cxcl14; Cxcl16; Cxcl5; Dcn; Defb1; Ecm1; Enox1; Ereg; F2; Fga; Fgb; Fgf2; Fgg; Fstl1; Gcnt1; Gfra4; Golm1; Gpx3; Igf1; Igf2; I…	1190002N15Rik|IDBG-191283|ENSMUSG00000045414|68861|; 6330407J23Rik|IDBG-141762|ENSMUSG00000038916|67412|; Ace2|IDBG-184519|ENSMUSG00000015405|70008|; Actn4|IDBG-165033|ENSMUSG00000054808|60595|; Adam9|IDBG-143125|ENSMUSG00000031555|11502|; Adamts4|IDBG-204274|ENSMUSG00000006403|240913|; Adamts9|IDBG-171267|ENSMUSG00000030022|101401|; Aebp1|IDBG-145390|ENSMUSG00000020473|11568|; Agt|IDBG-200169|EN…
extracellular vesicular exosome	GO:0070062	cellular component	10090	186	2080	1.55538e-13	3.5447e-10	2610002M06Rik; 5730469M10Rik; A4galt; Acaa2; Ace2; Acp5; Actn4; Aebp1; Aga; Agt; Ahnak; Akr1e1; Aldob; Anxa13; Anxa3; Anxa4; Apoe; Aqp1; Arg1; Arhgdib; Atp6v0d2; Basp1; Bgn; Brox; C1qa; C1qb; C1qc; C1rl; Calb1; Car2; Carhsp1; Ccl28; Cd14; Cd44; Cd53; Cd74; Cd84; Cd9; Cdc42se2; Cel; Cldn11; Cldn2; Clec14a; Clic5; Clps; Clu; Cotl1; Cp; Crp; Cryab; Csrp1; Ctsc; Ctse; Ctsh; Cxcl12; Ddc; Defb1; Dera; …	2610002M06Rik|IDBG-167744|ENSMUSG00000031242|67028,67064|; 5730469M10Rik|IDBG-151487|ENSMUSG00000021792|70564|; A4galt|IDBG-168008|ENSMUSG00000047878|239559|; Acaa2|IDBG-158529|ENSMUSG00000036880|52538|; Ace2|IDBG-184519|ENSMUSG00000015405|70008|; Acp5|IDBG-143414|ENSMUSG00000001348|11433|; Actn4|IDBG-165033|ENSMUSG00000054808|60595|; Aebp1|IDBG-145390|ENSMUSG00000020473|11568|; Aga|IDBG-155091|E…
response to drug	GO:0042493	biological process	10090	47	318	1.34631e-10	1.53412e-07	Aldh1a1; Apobec1; Aqp1; Aqp7; Arg1; Atp4a; Car9; Cdkn1a; Cpb2; Cpt1a; Cyba; Cyp17a1; Dusp6; Egr1; Fzd1; Gad1; Hadh; Htr2b; Igf2; Il1rn; Il6; Inhba; Itga3; Lcn2; Lox; Lpl; Lrp8; Mgst1; Ngf; Ogg1; Oxtr; Pdx1; Pgf; Plin2; Pparg; Ptgs2; Ren1; Slco1a6; Sncg; Src; Tgfb1; Tgfbr2; Tgif1; Thbs1; Tnfrsf11b; Ugt1a1; Vav3;	Aldh1a1|IDBG-151900|ENSMUSG00000053279|11668|; Apobec1|IDBG-185598|ENSMUSG00000040613|11810|; Aqp1|IDBG-150000|ENSMUSG00000004655|11826|; Aqp7|IDBG-136953|ENSMUSG00000028427|11832|; Arg1|IDBG-139458|ENSMUSG00000019987|11846|; Atp4a|IDBG-170932|ENSMUSG00000005553|11944|; Car9|IDBG-141349|ENSMUSG00000028463|230099|; Cdkn1a|IDBG-159848|ENSMUSG00000023067|12575|; Cpb2|IDBG-180759|ENSMUSG00000021999|5…
calcium ion binding	GO:0005509	molecular function	10090	74	642	1.69745e-10	1.5474e-07	Actn4; Adam8; Anxa13; Anxa3; Anxa4; Anxa8; C1s; Cabp7; Calb1; Casr; Cd93; Cdh8; Cgref1; Cib3; Crp; Dlk1; Dsg3; Edil3; Efemp2; Efhc2; Efhd2; Ehd2; Emr1; F2; Fkbp10; Fkbp9; Fstl1; Fstl5; Galnt3; Gm281; Hpgds; Kcnip3; Lrp1; Lrp8; Masp2; Matn2; Mmp12; Mmp14; Mmp19; Necab2; Nkd2; Npnt; Nrxn1; Padi2; Pamr1; Pcdh9; Pcdhac2; Pcdhb4; Pdp1; Pla2g1b; Pla2g2d; Pla2g2f; Pnliprp1; Prrg4; Prss2; Rcn1; Rcn2; Rcn…	Actn4|IDBG-165033|ENSMUSG00000054808|60595|; Adam8|IDBG-211612|ENSMUSG00000025473|11501|; Anxa13|IDBG-143108|ENSMUSG00000055114||; Anxa3|IDBG-181899|ENSMUSG00000029484|11745|; Anxa4|IDBG-165108|ENSMUSG00000029994|11746|; Anxa8|IDBG-148968|ENSMUSG00000021950|11752|; C1s|IDBG-187200|ENSMUSG00000038521|50908|; Cabp7|IDBG-142924|ENSMUSG00000009075|192650|; Calb1|IDBG-130445|ENSMUSG00000028222|12307|;…
external side of plasma membrane	GO:0009897	cellular component	10090	39	237	2.07994e-10	1.58006e-07	1600029D21Rik; Cd24a; Cd36; Cd44; Cd74; Cd9; Ceacam1; Clec7a; Cr1l; Cxcl12; Dlk1; Emr1; Enpep; Fcer1g; Fcgr2b; Fga; Fgb; Fgg; H2-Aa; H2-D1; Il1rl1; Il6; Il6st; Il7r; Itga3; Itgb6; Kcnj3; Lgals3; Ly6a; Pdgfra; Pdpn; Robo4; Sdc1; Selp; Tfrc; Tgfbr2; Thbs1; Vcam1; Vtcn1;	1600029D21Rik|IDBG-163268|ENSMUSG00000032068|76509|; Cd24a|IDBG-148189|ENSMUSG00000047139|12484|; Cd36|IDBG-136838|ENSMUSG00000002944|12491|; Cd44|IDBG-193505|ENSMUSG00000005087|12505|; Cd74|IDBG-150302|ENSMUSG00000024610|16149|; Cd9|IDBG-189938|ENSMUSG00000030342|12527|; Ceacam1|IDBG-156968|ENSMUSG00000074272|26365|; Clec7a|IDBG-256772|ENSMUSG00000079293||; Cr1l|IDBG-209348|ENSMUSG00000016481|12…
innate immune response	GO:0045087	biological process	10090	86	792	1.18872e-10	1.80607e-07	Ace2; Ahr; Akna; Apobec3; C1qa; C1qb; C1qc; C1rl; C3ar1; C5ar1; Cd14; Cd36; Cdkn1a; Cfh; Clec4d; Clec7a; Cr1l; Crp; Cryab; Ctss; Cxcl16; Cxcl5; Cyba; Dcn; Defb1; Dlk1; E2f1; Ear11; Edil3; Eif4ebp1; Fstl1; Fzd1; Gbp2; Gp2; H2-Aa; Havcr2; Ifi202b; Ifih1; Ifngr1; Igf1; Il1r2; Il1rl1; Il33; Il34; Il4ra; Il6; Irf1; Irf8; Itgb2; Kitl; Lcn2; Lgals3; Lgals9; Lum; Mapkapk2; Masp2; Mfn2; Msr1; Muc1; Mx1; M…	Ace2|IDBG-184519|ENSMUSG00000015405|70008|; Ahr|IDBG-134957|ENSMUSG00000019256|11622|; Akna|IDBG-154783|ENSMUSG00000039158|100182|; Apobec3|IDBG-163088|ENSMUSG00000009585|80287|; C1qa|IDBG-198277|ENSMUSG00000036887|12259|; C1qb|IDBG-198224|ENSMUSG00000036905|12260|; C1qc|IDBG-198256|ENSMUSG00000036896|12262|; C1rl|IDBG-186988|ENSMUSG00000038527|232371|; C3ar1|IDBG-185906|ENSMUSG00000040552|12267|…
cell surface	GO:0009986	cellular component	10090	54	409	4.30513e-10	2.80325e-07	Ace2; Adam8; Adam9; Anxa4; Apoe; Bgn; Bmp2; C5ar1; Casr; Cav2; Cd14; Cd24a; Cd36; Cd44; Cd53; Cd74; Cd9; Cd93; Cryab; Fcer1g; Fga; Fgb; Fgg; Fzd1; Fzd4; Ghsr; Ifitm3; Itga3; Itgb2; Kcnj3; Lpl; Ly6d; Muc1; Nrxn1; Pdgfc; Pdgfra; Pla2g1b; Plau; Prlr; Pvr; Ramp3; Sdc1; Sdc4; Srpx2; Tfrc; Tgfb1; Tgfb3; Tgfbr2; Thbd; Thbs1; Tlr3; Tnfrsf1a; Vamp8; Vcam1;	Ace2|IDBG-184519|ENSMUSG00000015405|70008|; Adam8|IDBG-211612|ENSMUSG00000025473|11501|; Adam9|IDBG-143125|ENSMUSG00000031555|11502|; Anxa4|IDBG-165108|ENSMUSG00000029994|11746|; Apoe|IDBG-152108|ENSMUSG00000002985|11816|; Bgn|IDBG-152875|ENSMUSG00000031375|12111|; Bmp2|IDBG-207600|ENSMUSG00000027358|12156|; C5ar1|IDBG-146297|ENSMUSG00000049130|12273|; Casr|IDBG-158013|ENSMUSG00000051980|12374|; …
serine-type endopeptidase activity	GO:0004252	molecular function	10090	34	195	6.25649e-10	3.56463e-07	1810009J06Rik; 2210010C04Rik; C1rl; C1s; Cela1; Cela2a; Cela3b; Ctrb1; Ctrc; Ctrl; Ctsc; Ctsh; F2; Gm10334; Gm4744; Gm5771; Htra2; Klk1; Klk1b22; Klk1b4; Klk1b5; Masp2; Pamr1; Pcsk1; Plau; Prepl; Prss2; Prss22; Prss3; Prss8; Tmprss2; Try10; Try4; Try5;	1810009J06Rik|IDBG-704635|ENSMUSG00000094808|73626|; 2210010C04Rik|IDBG-139839|ENSMUSG00000029882|67373|; C1rl|IDBG-186988|ENSMUSG00000038527|232371|; C1s|IDBG-187200|ENSMUSG00000038521|50908|; Cela1|IDBG-185035|ENSMUSG00000023031|109901|; Cela2a|IDBG-202449|ENSMUSG00000058579|13706|; Cela3b|IDBG-198563|ENSMUSG00000023433|67868|; Ctrb1|IDBG-193563|ENSMUSG00000031957|66473|; Ctrc|IDBG-202467|ENSMU…
proteolysis	GO:0006508	biological process	10090	68	591	1.02665e-09	5.19943e-07	1810009J06Rik; 2210010C04Rik; Ace2; Adam8; Adam9; Adamts1; Adamts4; Adamts5; Adamts9; Aebp1; Aga; C1rl; C1s; Casp12; Cela1; Cela2a; Cela3b; Cpa1; Cpa2; Cpb1; Cpb2; Ctrb1; Ctrc; Ctrl; Ctsc; Ctse; Ctsh; Ctso; Ctss; Dpp6; Enpep; F2; Gm10334; Gm4744; Gm5407; Gm5771; Htra2; Klk1; Klk1b22; Klk1b4; Klk1b5; Lonrf2; Masp2; Mmp12; Mmp14; Mmp19; Mmp2; Nrip3; Pamr1; Pcsk1; Pla2g7; Plau; Prcp; Prepl; Prss2; P…	1810009J06Rik|IDBG-704635|ENSMUSG00000094808|73626|; 2210010C04Rik|IDBG-139839|ENSMUSG00000029882|67373|; Ace2|IDBG-184519|ENSMUSG00000015405|70008|; Adam8|IDBG-211612|ENSMUSG00000025473|11501|; Adam9|IDBG-143125|ENSMUSG00000031555|11502|; Adamts1|IDBG-173182|ENSMUSG00000022893|11504|; Adamts4|IDBG-204274|ENSMUSG00000006403|240913|; Adamts5|IDBG-173252|ENSMUSG00000022894|23794|; Adamts9|IDBG-1712…
extracellular region	GO:0005576	cellular component	10090	110	1217	1.44196e-08	6.57247e-06	Ace2; Adpgk; Angptl7; Apoe; C1qa; C1qb; C1qc; C1s; Car15; Cck; Ccl11; Ccl28; Ccl9; Ceacam10; Cela1; Cela2a; Cfh; Clps; Cpa2; Csn3; Cxcl12; Cxcl14; Cxcl5; Defb1; Ecm1; Emilin1; Esm1; F2; Fam19a1; Fcgr2b; Fgf14; Fgf5; Fgl1; Fstl1; Fstl5; Glipr1; Glt1d1; Gp2; Hsd17b13; Ifi30; Igf1; Igf2; Igfbp3; Igfbp5; Il1r2; Il1rl1; Il1rn; Il6; Inhba; Inhbb; Kitl; Kl; Lamb3; Lcn2; Lefty1; Lgals9; Lgi2; Lif; Liph; …	Ace2|IDBG-184519|ENSMUSG00000015405|70008|; Adpgk|IDBG-172444|ENSMUSG00000025236|72141|; Angptl7|IDBG-204568|ENSMUSG00000028989|654812|; Apoe|IDBG-152108|ENSMUSG00000002985|11816|; C1qa|IDBG-198277|ENSMUSG00000036887|12259|; C1qb|IDBG-198224|ENSMUSG00000036905|12260|; C1qc|IDBG-198256|ENSMUSG00000036896|12262|; C1s|IDBG-187200|ENSMUSG00000038521|50908|; Car15|IDBG-488501|ENSMUSG00000090236|80733|…
extracellular matrix	GO:0031012	cellular component	10090	33	214	2.63051e-08	1.08999e-05	Adamts1; Adamts4; Adamts5; Adamts9; Aebp1; Bgn; Clu; Col6a6; Crip2; Cthrc1; Dcn; Ecm1; Emilin1; Hapln1; Il1rl1; Lgals3; Lpl; Lum; Matn2; Mmp12; Mmp14; Mmp19; Mmp2; Npnt; Olfml2b; Serpine2; Sod3; Spock3; Tgfb1; Tgfb3; Timp1; Tinagl1; Zg16;	Adamts1|IDBG-173182|ENSMUSG00000022893|11504|; Adamts4|IDBG-204274|ENSMUSG00000006403|240913|; Adamts5|IDBG-173252|ENSMUSG00000022894|23794|; Adamts9|IDBG-171267|ENSMUSG00000030022|101401|; Aebp1|IDBG-145390|ENSMUSG00000020473|11568|; Bgn|IDBG-152875|ENSMUSG00000031375|12111|; Clu|IDBG-174736|ENSMUSG00000022037|12759|; Col6a6|IDBG-195520|ENSMUSG00000043719|245026|; Crip2|IDBG-176035|ENSMUSG000000…
growth factor activity	GO:0008083	molecular function	10090	26	147	4.71638e-08	1.79144e-05	Bmp2; Btc; Cxcl12; Ereg; Fgf12; Fgf14; Fgf2; Fgf5; Igf1; Igf2; Il11; Il34; Il6; Inhba; Inhbb; Kitl; Klk1b4; Lefty1; Lif; Ngf; Pdgfc; Pgf; Reg1; Tgfb1; Tgfb3; Timp1;	Bmp2|IDBG-207600|ENSMUSG00000027358|12156|; Btc|IDBG-394187|ENSMUSG00000082361|12223|; Cxcl12|IDBG-180998|ENSMUSG00000061353|20315|; Ereg|IDBG-179047|ENSMUSG00000029377|13874|; Fgf12|IDBG-150770|ENSMUSG00000022523|14167|; Fgf14|IDBG-189585|ENSMUSG00000025551|14169|; Fgf2|IDBG-140464|ENSMUSG00000037225|14173|; Fgf5|IDBG-182348|ENSMUSG00000029337|14176|; Igf1|IDBG-182955|ENSMUSG00000020053|16000|; …
defense response to Gram-positive bacterium	GO:0050830	biological process	10090	15	54	7.28781e-08	2.55522e-05	Acp5; C5ar1; Cd36; Defb1; Gbp2; Gbp9; Il6; Lyz2; Myd88; Pla2g1b; Reg3b; Reg3g; Scd1; Tirap; Tnfaip8;	Acp5|IDBG-143414|ENSMUSG00000001348|11433|; C5ar1|IDBG-146297|ENSMUSG00000049130|12273|; Cd36|IDBG-136838|ENSMUSG00000002944|12491|; Defb1|IDBG-139170|ENSMUSG00000044748|13214|; Gbp2|IDBG-197330|ENSMUSG00000028270|14469|; Gbp9|IDBG-185806|ENSMUSG00000029298|236573|; Il6|IDBG-144970|ENSMUSG00000025746|16193|; Lyz2|IDBG-191734|ENSMUSG00000069516|17105|; Myd88|IDBG-204565|ENSMUSG00000032508|17874|; …
antigen processing and presentation of exogenous peptide antigen via MHC class II	GO:0019886	biological process	10090	8	14	1.27768e-07	4.15977e-05	Cd74; Ctse; Fcer1g; Fcgr2b; H2-Aa; H2-Eb1; Ifi30; Unc93b1;	Cd74|IDBG-150302|ENSMUSG00000024610|16149|; Ctse|IDBG-191348|ENSMUSG00000004552|13034|; Fcer1g|IDBG-204231|ENSMUSG00000058715|14127|; Fcgr2b|IDBG-203935|ENSMUSG00000026656|14130|; H2-Aa|IDBG-170982|ENSMUSG00000036594|14960|; H2-Eb1|IDBG-171115|ENSMUSG00000060586|14969|; Ifi30|IDBG-164061|ENSMUSG00000031838|65972|; Unc93b1|IDBG-128581|ENSMUSG00000036908|54445|;
positive regulation of fibroblast proliferation	GO:0048146	biological process	10090	13	45	3.27114e-07	9.9399e-05	Agt; Aqp1; Btc; Cd74; Cdkn1a; E2f1; Ereg; Igf1; Myc; Ngfr; Pdgfc; Pdgfra; Tgif1;	Agt|IDBG-200169|ENSMUSG00000031980|11606|; Aqp1|IDBG-150000|ENSMUSG00000004655|11826|; Btc|IDBG-394187|ENSMUSG00000082361|12223|; Cd74|IDBG-150302|ENSMUSG00000024610|16149|; Cdkn1a|IDBG-159848|ENSMUSG00000023067|12575|; E2f1|IDBG-210416|ENSMUSG00000027490|13555|; Ereg|IDBG-179047|ENSMUSG00000029377|13874|; Igf1|IDBG-182955|ENSMUSG00000020053|16000|; Myc|IDBG-144556|ENSMUSG00000022346|17869|; Ngfr…
cellular response to mechanical stimulus	GO:0071260	biological process	10090	15	65	1.01382e-06	0.000271824	Agt; Ankrd1; Aqp1; Cyba; Ednra; Egr1; Gadd45a; Gja1; Igf2; Irf1; Myd88; Ptgs2; Sox9; Tlr3; Tnfrsf1a;	Agt|IDBG-200169|ENSMUSG00000031980|11606|; Ankrd1|IDBG-160531|ENSMUSG00000024803|107765|; Aqp1|IDBG-150000|ENSMUSG00000004655|11826|; Cyba|IDBG-197286|ENSMUSG00000006519|13057|; Ednra|IDBG-169763|ENSMUSG00000031616|13617|; Egr1|IDBG-136414|ENSMUSG00000038418|13653|; Gadd45a|IDBG-153723|ENSMUSG00000036390|13197|; Gja1|IDBG-152172|ENSMUSG00000050953|14609|; Igf2|IDBG-212623|ENSMUSG00000048583|16002…
inflammatory response	GO:0006954	biological process	10090	33	249	9.71487e-07	0.000276752	Adam8; Bcl6; Bmp2; C5ar1; Cd14; Cela1; Clec7a; Cxcl5; Cyba; Ecm1; Elf3; Hdac9; Ifi202b; Il34; Il6; Itgb6; Lipa; Mapkapk2; Myd88; Ngf; Pdpn; Pla2g7; Pparg; Ptgs2; Sdc1; Selp; Serpina3n; Tac1; Tgfb1; Thbs1; Tlr13; Tlr3; Tnfrsf1a;	Adam8|IDBG-211612|ENSMUSG00000025473|11501|; Bcl6|IDBG-149890|ENSMUSG00000022508|12053|; Bmp2|IDBG-207600|ENSMUSG00000027358|12156|; C5ar1|IDBG-146297|ENSMUSG00000049130|12273|; Cd14|IDBG-138525|ENSMUSG00000051439|12475|; Cela1|IDBG-185035|ENSMUSG00000023031|109901|; Clec7a|IDBG-256772|ENSMUSG00000079293||; Cxcl5|IDBG-178768|ENSMUSG00000029371|20311|; Cyba|IDBG-197286|ENSMUSG00000006519|13057|; E…
response to lipopolysaccharide	GO:0032496	biological process	10090	25	162	1.233e-06	0.000312222	Acp5; Arg1; C5ar1; Cd14; Cxcl5; Dcn; Ednra; Il18bp; Il1rn; Il6; Mapkapk2; Mgst1; Myd88; Ngf; Nr1h4; Ptger3; Ptgs2; Ren1; Serpina3n; Tac1; Thbd; Tirap; Tnfrsf1a; Ugt1a1; Vcam1;	Acp5|IDBG-143414|ENSMUSG00000001348|11433|; Arg1|IDBG-139458|ENSMUSG00000019987|11846|; C5ar1|IDBG-146297|ENSMUSG00000049130|12273|; Cd14|IDBG-138525|ENSMUSG00000051439|12475|; Cxcl5|IDBG-178768|ENSMUSG00000029371|20311|; Dcn|IDBG-187478|ENSMUSG00000019929|13179|; Ednra|IDBG-169763|ENSMUSG00000031616|13617|; Il18bp|IDBG-202395|ENSMUSG00000070427|16068|; Il1rn|IDBG-142372|ENSMUSG00000026981|16181|…
negative regulation of cell proliferation	GO:0008285	biological process	10090	38	313	1.38511e-06	0.000332282	Agt; Bcl6; Bmp2; Btg1; Cav2; Cd9; Cdkn1a; Cdkn2c; Ereg; Fbxo2; Fgf2; Fgfrl1; Gja1; Gtpbp4; Hspa1a; Ifitm3; Igf1; Igfbp3; Il6; Inhba; Lefty1; Lif; Nfib; Pdx1; Pparg; Prox1; Ptgs2; Rest; Serpine2; Slc9a3r1; Smad3; Smarca2; Sox4; Sox9; Tgfb1; Tgfb3; Tgfbr2; Tgif1;	Agt|IDBG-200169|ENSMUSG00000031980|11606|; Bcl6|IDBG-149890|ENSMUSG00000022508|12053|; Bmp2|IDBG-207600|ENSMUSG00000027358|12156|; Btg1|IDBG-187437|ENSMUSG00000036478|12226|; Cav2|IDBG-128997|ENSMUSG00000000058|12390|; Cd9|IDBG-189938|ENSMUSG00000030342|12527|; Cdkn1a|IDBG-159848|ENSMUSG00000023067|12575|; Cdkn2c|IDBG-174648|ENSMUSG00000028551|12580|; Ereg|IDBG-179047|ENSMUSG00000029377|13874|; F…
positive regulation of cell proliferation	GO:0008284	biological process	10090	43	378	1.66495e-06	0.000379442	Agt; Btc; Casr; Cck; Cntfr; Crip2; Ctsh; Cxcl12; Eapp; Ednra; Ereg; Esm1; Ets1; F2; Fgf2; Fgf5; Has2; Htr2b; Igf1; Il11; Il34; Il6; Il6st; Isl1; Kitl; Klb; Lif; Myc; Ngf; Osmr; Pdgfc; Pdgfra; Pdx1; Pgf; Prox1; Ptgs2; Rps9; Sox4; Sox9; Tbx3; Tff2; Tgfb1; Timp1;	Agt|IDBG-200169|ENSMUSG00000031980|11606|; Btc|IDBG-394187|ENSMUSG00000082361|12223|; Casr|IDBG-158013|ENSMUSG00000051980|12374|; Cck|IDBG-205433|ENSMUSG00000032532|12424|; Cntfr|IDBG-138110|ENSMUSG00000028444|12804|; Crip2|IDBG-176035|ENSMUSG00000006356|68337|; Ctsh|IDBG-190584|ENSMUSG00000032359|13036|; Cxcl12|IDBG-180998|ENSMUSG00000061353|20315|; Eapp|IDBG-139557|ENSMUSG00000054302|66266|; Ed…
response to organic cyclic compound	GO:0014070	biological process	10090	22	137	2.69917e-06	0.000585848	Aldh1a1; Casr; Cdkn1a; Cpt1a; Cyp17a1; Dusp6; Ednra; Igf2; Il1rn; Il6; Lum; Mmp14; Ngf; Oxtr; Pdx1; Plin2; Pparg; Ptgs2; Tgfb1; Tgfbr2; Tnfrsf10b; Ugt1a1;	Aldh1a1|IDBG-151900|ENSMUSG00000053279|11668|; Casr|IDBG-158013|ENSMUSG00000051980|12374|; Cdkn1a|IDBG-159848|ENSMUSG00000023067|12575|; Cpt1a|IDBG-128203|ENSMUSG00000024900|12894|; Cyp17a1|IDBG-173457|ENSMUSG00000003555|13074|; Dusp6|IDBG-187794|ENSMUSG00000019960|67603|; Ednra|IDBG-169763|ENSMUSG00000031616|13617|; Igf2|IDBG-212623|ENSMUSG00000048583|16002|; Il1rn|IDBG-142372|ENSMUSG00000026981…
positive regulation of protein secretion	GO:0050714	biological process	10090	9	26	4.08559e-06	0.00084646	Adam9; Ankrd1; Fga; Fgb; Fgg; Kcnn4; Sytl4; Tgfb1; Tgfb3;	Adam9|IDBG-143125|ENSMUSG00000031555|11502|; Ankrd1|IDBG-160531|ENSMUSG00000024803|107765|; Fga|IDBG-154534|ENSMUSG00000028001|14161|; Fgb|IDBG-154611|ENSMUSG00000033831|110135|; Fgg|IDBG-154510|ENSMUSG00000033860|99571|; Kcnn4|IDBG-154721|ENSMUSG00000054342|16534|; Sytl4|IDBG-170513|ENSMUSG00000031255|27359|; Tgfb1|IDBG-158292|ENSMUSG00000002603|21803|; Tgfb3|IDBG-159061|ENSMUSG00000021253|21809…
	GO:0004806	molecular function	10090	7	15	4.79872e-06	0.000874903	Aadac; Cel; Lpl; Mgll; Pnlip; Pnliprp1; Pnliprp2;	Aadac|IDBG-147361|ENSMUSG00000027761|67758|; Cel|IDBG-152327|ENSMUSG00000026818|12613|; Lpl|IDBG-159560|ENSMUSG00000015568|16956|; Mgll|IDBG-167205|ENSMUSG00000033174|23945|; Pnlip|IDBG-180517|ENSMUSG00000046008|69060|; Pnliprp1|IDBG-180588|ENSMUSG00000042179|18946|; Pnliprp2|IDBG-180624|ENSMUSG00000025091|18947|;
cell adhesion	GO:0007155	biological process	10090	38	329	4.60712e-06	0.000874969	Adam9; Aebp1; Amigo2; Btbd9; Cd36; Cd44; Cd84; Cd9; Cldn11; Cntn3; Col6a6; Ctnna2; Dsg3; Edil3; Efnb2; Emilin1; Fermt1; Gpnmb; Hapln1; Itga3; Itgb2; Kitl; Lamb3; Mfap4; Ncam2; Nedd9; Nrxn1; Ntm; Pdpn; Pgm5; Podxl; Reln; Src; Stab1; Thbs1; Tnfaip6; Vcam1; Wisp1;	Adam9|IDBG-143125|ENSMUSG00000031555|11502|; Aebp1|IDBG-145390|ENSMUSG00000020473|11568|; Amigo2|IDBG-178558|ENSMUSG00000048218|105827|; Btbd9|IDBG-161486|ENSMUSG00000062202|224671|; Cd36|IDBG-136838|ENSMUSG00000002944|12491|; Cd44|IDBG-193505|ENSMUSG00000005087|12505|; Cd84|IDBG-204869|ENSMUSG00000038147|12523|; Cd9|IDBG-189938|ENSMUSG00000030342|12527|; Cldn11|IDBG-136362|ENSMUSG00000037625|184…
apical plasma membrane	GO:0016324	cellular component	10090	30	231	4.52334e-06	0.000896409	1600029D21Rik; Ank2; Anxa4; Aqp1; Atp6v0d2; Cacnb3; Casr; Cd9; Cldn1; Cldn4; Cyba; Enpep; Gja1; Gp2; Kcne4; Kcnk1; Kcnn4; Mal; Muc1; Muc13; Oxtr; P2ry6; Pdpn; Podxl; S100g; Slc29a1; Slc29a4; Slc39a4; Slc9a3r1; Stxbp3a;	1600029D21Rik|IDBG-163268|ENSMUSG00000032068|76509|; Ank2|IDBG-192780|ENSMUSG00000032826|109676|; Anxa4|IDBG-165108|ENSMUSG00000029994|11746|; Aqp1|IDBG-150000|ENSMUSG00000004655|11826|; Atp6v0d2|IDBG-131201|ENSMUSG00000028238|242341|; Cacnb3|IDBG-180698|ENSMUSG00000003352|12297|; Casr|IDBG-158013|ENSMUSG00000051980|12374|; Cd9|IDBG-189938|ENSMUSG00000030342|12527|; Cldn1|IDBG-150373|ENSMUSG00000…
positive regulation of peptidyl-tyrosine phosphorylation	GO:0050731	biological process	10090	15	74	5.72078e-06	0.0010029	Agt; Cck; Cd24a; Cd36; Cd44; Cd74; Efna5; Igf1; Igf2; Il11; Il6; Kitl; Lif; Lrp8; Reln;	Agt|IDBG-200169|ENSMUSG00000031980|11606|; Cck|IDBG-205433|ENSMUSG00000032532|12424|; Cd24a|IDBG-148189|ENSMUSG00000047139|12484|; Cd36|IDBG-136838|ENSMUSG00000002944|12491|; Cd44|IDBG-193505|ENSMUSG00000005087|12505|; Cd74|IDBG-150302|ENSMUSG00000024610|16149|; Efna5|IDBG-194549|ENSMUSG00000048915|13640|; Igf1|IDBG-182955|ENSMUSG00000020053|16000|; Igf2|IDBG-212623|ENSMUSG00000048583|16002|; Il1…
platelet alpha granule	GO:0031091	cellular component	10090	6	11	7.61724e-06	0.0012859	Fga; Fgb; Fgg; Pf4; Serpine2; Thbs1;	Fga|IDBG-154534|ENSMUSG00000028001|14161|; Fgb|IDBG-154611|ENSMUSG00000033831|110135|; Fgg|IDBG-154510|ENSMUSG00000033860|99571|; Pf4|IDBG-178816|ENSMUSG00000029373|56744|; Serpine2|IDBG-173051|ENSMUSG00000026249|20720|; Thbs1|IDBG-197807|ENSMUSG00000040152|21825|;
response to radiation	GO:0009314	biological process	10090	9	28	8.21067e-06	0.00133658	Cxcl12; Igf2; Mbd4; Myc; Ngf; Ogg1; Ptgs2; Snai2; Tgfb1;	Cxcl12|IDBG-180998|ENSMUSG00000061353|20315|; Igf2|IDBG-212623|ENSMUSG00000048583|16002|; Mbd4|IDBG-179645|ENSMUSG00000030322|17193|; Myc|IDBG-144556|ENSMUSG00000022346|17869|; Ngf|IDBG-180362|ENSMUSG00000027859|18049|; Ogg1|IDBG-176301|ENSMUSG00000030271|18294|; Ptgs2|IDBG-197327|ENSMUSG00000032487|19225|; Snai2|IDBG-135462|ENSMUSG00000022676|20583|; Tgfb1|IDBG-158292|ENSMUSG00000002603|21803|;
proteinaceous extracellular matrix	GO:0005578	cellular component	10090	28	217	1.05221e-05	0.00165379	Adamts4; Adamts5; Adamts9; Bgn; Col6a6; Cthrc1; Dcn; Ecm1; Efemp2; Emilin1; Hapln1; Kcnip3; Lgals3; Lox; Lum; Matn2; Mfap4; Mmp12; Mmp19; Mmp2; Npnt; Reln; Spock3; Tgfb1; Tgm2; Timp1; Tnfrsf11b; Zg16;	Adamts4|IDBG-204274|ENSMUSG00000006403|240913|; Adamts5|IDBG-173252|ENSMUSG00000022894|23794|; Adamts9|IDBG-171267|ENSMUSG00000030022|101401|; Bgn|IDBG-152875|ENSMUSG00000031375|12111|; Col6a6|IDBG-195520|ENSMUSG00000043719|245026|; Cthrc1|IDBG-136725|ENSMUSG00000054196|68588|; Dcn|IDBG-187478|ENSMUSG00000019929|13179|; Ecm1|IDBG-173351|ENSMUSG00000028108|13601|; Efemp2|IDBG-131786|ENSMUSG0000002…
response to hypoxia	GO:0001666	biological process	10090	24	172	1.1849e-05	0.00180026	Acsl6; Actn4; Bmp2; Car9; Cd24a; Crp; Cryab; Cxcl12; Ednra; Egln3; Ets1; Jub; Mmp14; Mmp2; Muc1; Pdlim1; Pgf; Plau; Smad3; Sod3; Tgfb1; Tgfb3; Tnfrsf1a; Vcam1;	Acsl6|IDBG-172962|ENSMUSG00000020333|216739|; Actn4|IDBG-165033|ENSMUSG00000054808|60595|; Bmp2|IDBG-207600|ENSMUSG00000027358|12156|; Car9|IDBG-141349|ENSMUSG00000028463|230099|; Cd24a|IDBG-148189|ENSMUSG00000047139|12484|; Crp|IDBG-205690|ENSMUSG00000037942|12944|; Cryab|IDBG-164070|ENSMUSG00000032060|12955|; Cxcl12|IDBG-180998|ENSMUSG00000061353|20315|; Ednra|IDBG-169763|ENSMUSG00000031616|136…
catalytic activity	GO:0003824	molecular function	10090	60	646	1.36355e-05	0.00200485	1810009J06Rik; 2210010C04Rik; 4833424O15Rik; Acaa2; Acsl6; Adat2; Apobec1; Apobec2; Apobec3; Bcat1; C1rl; C1s; Cda; Cela1; Cela2a; Cela3b; Ctrb1; Ctrc; Ctrl; Dhrs3; F2; Fh1; Gm10334; Gm4744; Gm5771; Hmgcs2; Htra2; Klk1; Klk1b22; Klk1b4; Klk1b5; Lancl2; Man2a2; Masp2; Mbd4; Mest; Mut; Nsdhl; Ogg1; Osmr; Oxsm; Pamr1; Pcx; Pde1c; Pdp1; Plau; Ppap2a; Ppm1k; Prss2; Prss22; Prss3; Prss8; Renbp; Rsad2; …	1810009J06Rik|IDBG-704635|ENSMUSG00000094808|73626|; 2210010C04Rik|IDBG-139839|ENSMUSG00000029882|67373|; 4833424O15Rik|IDBG-190593|ENSMUSG00000033342|75769|; Acaa2|IDBG-158529|ENSMUSG00000036880|52538|; Acsl6|IDBG-172962|ENSMUSG00000020333|216739|; Adat2|IDBG-134387|ENSMUSG00000019808|66757|; Apobec1|IDBG-185598|ENSMUSG00000040613|11810|; Apobec2|IDBG-190002|ENSMUSG00000040694|11811|; Apobec3|ID…
positive regulation of ERK1 and ERK2 cascade	GO:0070374	biological process	10090	18	109	1.43814e-05	0.00204845	Bmp2; C5ar1; Cd44; Cd74; Ednra; Fbxw7; Fga; Fgb; Fgf2; Fgg; Htr2b; Il6; Npnt; O3far1; Pdgfra; Src; Tff2; Tirap;	Bmp2|IDBG-207600|ENSMUSG00000027358|12156|; C5ar1|IDBG-146297|ENSMUSG00000049130|12273|; Cd44|IDBG-193505|ENSMUSG00000005087|12505|; Cd74|IDBG-150302|ENSMUSG00000024610|16149|; Ednra|IDBG-169763|ENSMUSG00000031616|13617|; Fbxw7|IDBG-155472|ENSMUSG00000028086|50754|; Fga|IDBG-154534|ENSMUSG00000028001|14161|; Fgb|IDBG-154611|ENSMUSG00000033831|110135|; Fgf2|IDBG-140464|ENSMUSG00000037225|14173|; F…
response to mechanical stimulus	GO:0009612	biological process	10090	13	62	1.62018e-05	0.00223781	Clcn6; Cxcl12; Dcn; Ets1; Il6; Inhbb; Mmp14; Ngf; Pparg; Rcan1; Src; Tgfbr2; Thbs1;	Clcn6|IDBG-204011|ENSMUSG00000029016|26372|; Cxcl12|IDBG-180998|ENSMUSG00000061353|20315|; Dcn|IDBG-187478|ENSMUSG00000019929|13179|; Ets1|IDBG-147548|ENSMUSG00000032035|23871|; Il6|IDBG-144970|ENSMUSG00000025746|16193|; Inhbb|IDBG-187384|ENSMUSG00000037035|16324|; Mmp14|IDBG-161181|ENSMUSG00000000957|17387|; Ngf|IDBG-180362|ENSMUSG00000027859|18049|; Pparg|IDBG-179253|ENSMUSG00000000440|19016|; …
protein binding	GO:0005515	molecular function	10090	567	9494	1.73964e-05	0.00233214	2610002M06Rik; 2610018G03Rik; AL670114; Acaa2; Ace2; Acsl6; Actl6a; Actn4; Adam8; Adam9; Adamts1; Adamts4; Adamts5; Adap2; Agt; Ahnak; Ahr; Akap2; Akap6; Aldob; Amigo2; Ank1; Ank2; Ankrd1; Ankrd34b; Ankrd55; Apobec1; Apobec3; Apoe; Aqp1; Aqr; Arhgef16; Arhgef9; Arl4a; Asb11; Asb13; Atp10a; Atp6v0d2; Basp1; Bcl11a; Bcl2l11; Bcl6; Bex1; Bgn; Bmp2; Bspry; Btbd9; Btc; Btg1; C1qa; C1qb; C1qc; C330027C…	2610002M06Rik|IDBG-167744|ENSMUSG00000031242|67028,67064|; 2610018G03Rik|IDBG-144889|ENSMUSG00000031112|70415|; AL670114|IDBG-707639|ENSMUSG00000093916||; Acaa2|IDBG-158529|ENSMUSG00000036880|52538|; Ace2|IDBG-184519|ENSMUSG00000015405|70008|; Acsl6|IDBG-172962|ENSMUSG00000020333|216739|; Actl6a|IDBG-136942|ENSMUSG00000027671|56456|; Actn4|IDBG-165033|ENSMUSG00000054808|60595|; Adam8|IDBG-211612|…
complement activation, classical pathway	GO:0006958	biological process	10090	8	24	1.95221e-05	0.00247171	C1qa; C1qb; C1qc; C1rl; Cr1l; Crp; Masp2; Serping1;	C1qa|IDBG-198277|ENSMUSG00000036887|12259|; C1qb|IDBG-198224|ENSMUSG00000036905|12260|; C1qc|IDBG-198256|ENSMUSG00000036896|12262|; C1rl|IDBG-186988|ENSMUSG00000038527|232371|; Cr1l|IDBG-209348|ENSMUSG00000016481|12946|; Crp|IDBG-205690|ENSMUSG00000037942|12944|; Masp2|IDBG-204703|ENSMUSG00000028979|17175|; Serping1|IDBG-185264|ENSMUSG00000023224|12258|;
response to organic substance	GO:0010033	biological process	10090	17	101	1.90973e-05	0.00248701	Car2; Cdkn1a; Ctsc; Cyp17a1; Dusp6; Gatm; Ngf; Pparg; Prss2; Ptgs2; Ren1; Sdc1; Tgfb1; Tgfbr2; Timp1; Tnfrsf10b; Ugt1a1;	Car2|IDBG-132074|ENSMUSG00000027562|12349|; Cdkn1a|IDBG-159848|ENSMUSG00000023067|12575|; Ctsc|IDBG-198191|ENSMUSG00000030560|13032|; Cyp17a1|IDBG-173457|ENSMUSG00000003555|13074|; Dusp6|IDBG-187794|ENSMUSG00000019960|67603|; Gatm|IDBG-203087|ENSMUSG00000027199|67092|; Ngf|IDBG-180362|ENSMUSG00000027859|18049|; Pparg|IDBG-179253|ENSMUSG00000000440|19016|; Prss2|IDBG-140691|ENSMUSG00000057163|2207…
wound healing	GO:0042060	biological process	10090	15	82	2.10864e-05	0.00252926	Aqp1; Crp; Dcn; Fgf2; Igf2; Il6; Lox; Mmp12; Pdgfra; Sdc1; Serpinb2; Tgfb1; Tgfb3; Tgfbr2; Timp1;	Aqp1|IDBG-150000|ENSMUSG00000004655|11826|; Crp|IDBG-205690|ENSMUSG00000037942|12944|; Dcn|IDBG-187478|ENSMUSG00000019929|13179|; Fgf2|IDBG-140464|ENSMUSG00000037225|14173|; Igf2|IDBG-212623|ENSMUSG00000048583|16002|; Il6|IDBG-144970|ENSMUSG00000025746|16193|; Lox|IDBG-146632|ENSMUSG00000024529|16948|; Mmp12|IDBG-132400|ENSMUSG00000049723|17381|; Pdgfra|IDBG-171929|ENSMUSG00000029231|18595|; Sdc1…
aging	GO:0007568	biological process	10090	20	133	2.05952e-05	0.00253711	Agt; Apoe; Crp; Cryab; Ctsc; Dcn; Ednra; Fgf2; Ifi27l2a; Il6; Itgb2; Kl; Lrp1; Ogg1; Serping1; Tgfb1; Tgfb3; Tgfbr2; Timp1; Vcam1;	Agt|IDBG-200169|ENSMUSG00000031980|11606|; Apoe|IDBG-152108|ENSMUSG00000002985|11816|; Crp|IDBG-205690|ENSMUSG00000037942|12944|; Cryab|IDBG-164070|ENSMUSG00000032060|12955|; Ctsc|IDBG-198191|ENSMUSG00000030560|13032|; Dcn|IDBG-187478|ENSMUSG00000019929|13179|; Ednra|IDBG-169763|ENSMUSG00000031616|13617|; Fgf2|IDBG-140464|ENSMUSG00000037225|14173|; Ifi27l2a|IDBG-261222|ENSMUSG00000079017|76933|; …
positive regulation of tumor necrosis factor production	GO:0032760	biological process	10090	10	39	2.41426e-05	0.00282159	Cd14; Cd36; Clec7a; Clu; Fcer1g; Isl1; Myd88; Tirap; Tlr3; Tnfrsf1a;	Cd14|IDBG-138525|ENSMUSG00000051439|12475|; Cd36|IDBG-136838|ENSMUSG00000002944|12491|; Clec7a|IDBG-256772|ENSMUSG00000079293||; Clu|IDBG-174736|ENSMUSG00000022037|12759|; Fcer1g|IDBG-204231|ENSMUSG00000058715|14127|; Isl1|IDBG-184340|ENSMUSG00000042258|16392|; Myd88|IDBG-204565|ENSMUSG00000032508|17874|; Tirap|IDBG-148134|ENSMUSG00000032041|117149|; Tlr3|IDBG-152685|ENSMUSG00000031639|142980|; T…
positive regulation of endothelial cell proliferation	GO:0001938	biological process	10090	12	56	2.70965e-05	0.00308764	Arg1; Bmp2; Cav2; Ccl11; Cxcl12; Cyba; Ecm1; Fgf2; Htr2b; Pgf; Prox1; Vip;	Arg1|IDBG-139458|ENSMUSG00000019987|11846|; Bmp2|IDBG-207600|ENSMUSG00000027358|12156|; Cav2|IDBG-128997|ENSMUSG00000000058|12390|; Ccl11|IDBG-204519|ENSMUSG00000020676|20292|; Cxcl12|IDBG-180998|ENSMUSG00000061353|20315|; Cyba|IDBG-197286|ENSMUSG00000006519|13057|; Ecm1|IDBG-173351|ENSMUSG00000028108|13601|; Fgf2|IDBG-140464|ENSMUSG00000037225|14173|; Htr2b|IDBG-176588|ENSMUSG00000026228|15559|;…
response to estrogen	GO:0043627	biological process	10090	13	66	3.28086e-05	0.00356052	Aqp1; Car2; Cd24a; Gstm5; Il4ra; Krt19; Mmp14; Pparg; Rcan1; Tgfb3; Tgfbr2; Tnfrsf11b; Tph2;	Aqp1|IDBG-150000|ENSMUSG00000004655|11826|; Car2|IDBG-132074|ENSMUSG00000027562|12349|; Cd24a|IDBG-148189|ENSMUSG00000047139|12484|; Gstm5|IDBG-185697|ENSMUSG00000004032|14866|; Il4ra|IDBG-209275|ENSMUSG00000030748|16190|; Krt19|IDBG-211267|ENSMUSG00000020911|16669|; Mmp14|IDBG-161181|ENSMUSG00000000957|17387|; Pparg|IDBG-179253|ENSMUSG00000000440|19016|; Rcan1|IDBG-177629|ENSMUSG00000022951|5472…
cellular response to growth factor stimulus	GO:0071363	biological process	10090	12	57	3.26968e-05	0.00363493	Apoe; Bmp2; Ddc; Egr1; Fez1; Htra2; Lrp8; Tgfb1; Tgfb3; Tgif1; Thbs1; Twf2;	Apoe|IDBG-152108|ENSMUSG00000002985|11816|; Bmp2|IDBG-207600|ENSMUSG00000027358|12156|; Ddc|IDBG-150518|ENSMUSG00000020182|13195|; Egr1|IDBG-136414|ENSMUSG00000038418|13653|; Fez1|IDBG-149600|ENSMUSG00000032118|235180|; Htra2|IDBG-159586|ENSMUSG00000068329|64704|; Lrp8|IDBG-171850|ENSMUSG00000028613|16975|; Tgfb1|IDBG-158292|ENSMUSG00000002603|21803|; Tgfb3|IDBG-159061|ENSMUSG00000021253|21809|; …
positive regulation of angiogenesis	GO:0045766	biological process	10090	16	96	3.77446e-05	0.00400093	Anxa3; Aqp1; Btg1; C3ar1; Ccl11; Ctsh; Ecm1; Ets1; Fgf2; Isl1; Itgb2; Pgf; Rras; Tgfbr2; Thbs1; Tnfrsf1a;	Anxa3|IDBG-181899|ENSMUSG00000029484|11745|; Aqp1|IDBG-150000|ENSMUSG00000004655|11826|; Btg1|IDBG-187437|ENSMUSG00000036478|12226|; C3ar1|IDBG-185906|ENSMUSG00000040552|12267|; Ccl11|IDBG-204519|ENSMUSG00000020676|20292|; Ctsh|IDBG-190584|ENSMUSG00000032359|13036|; Ecm1|IDBG-173351|ENSMUSG00000028108|13601|; Ets1|IDBG-147548|ENSMUSG00000032035|23871|; Fgf2|IDBG-140464|ENSMUSG00000037225|14173|; …
positive regulation of insulin secretion	GO:0032024	biological process	10090	10	41	3.86851e-05	0.00400742	Casr; Gja1; Glul; Isl1; Nnat; Pdx1; Rbp4; Slc30a8; Sox4; Ucn3;	Casr|IDBG-158013|ENSMUSG00000051980|12374|; Gja1|IDBG-152172|ENSMUSG00000050953|14609|; Glul|IDBG-199433|ENSMUSG00000026473|14645|; Isl1|IDBG-184340|ENSMUSG00000042258|16392|; Nnat|IDBG-211310|ENSMUSG00000067786|18111|; Pdx1|IDBG-209001|ENSMUSG00000029644|18609|; Rbp4|IDBG-162693|ENSMUSG00000024990|19662|; Slc30a8|IDBG-140142|ENSMUSG00000022315|239436|; Sox4|IDBG-141246|ENSMUSG00000076431|20677|;…
ovulation	GO:0030728	biological process	10090	5	9	4.17897e-05	0.00423283	Cyp17a1; Ereg; Il4ra; Ptgs2; Tnfaip6;	Cyp17a1|IDBG-173457|ENSMUSG00000003555|13074|; Ereg|IDBG-179047|ENSMUSG00000029377|13874|; Il4ra|IDBG-209275|ENSMUSG00000030748|16190|; Ptgs2|IDBG-197327|ENSMUSG00000032487|19225|; Tnfaip6|IDBG-169327|ENSMUSG00000053475|21930|;
carboxypeptidase activity	GO:0004180	molecular function	10090	7	20	4.58377e-05	0.00454191	Ace2; Aebp1; Cpa1; Cpa2; Cpb1; Cpb2; Prcp;	Ace2|IDBG-184519|ENSMUSG00000015405|70008|; Aebp1|IDBG-145390|ENSMUSG00000020473|11568|; Cpa1|IDBG-133280|ENSMUSG00000054446|109697|; Cpa2|IDBG-133022|ENSMUSG00000071553|232680|; Cpb1|IDBG-133607|ENSMUSG00000011463|76703|; Cpb2|IDBG-180759|ENSMUSG00000021999|56373|; Prcp|IDBG-199227|ENSMUSG00000061119|72461|;
potassium channel activity	GO:0005267	molecular function	10090	9	34	4.68824e-05	0.0045466	Aqp1; Kcne3; Kcne4; Kcnip3; Kcnk1; Kcnk6; Kcnn4; Kcnq2; Trpm5;	Aqp1|IDBG-150000|ENSMUSG00000004655|11826|; Kcne3|IDBG-201057|ENSMUSG00000035165|57442|; Kcne4|IDBG-172808|ENSMUSG00000047330|57814|; Kcnip3|IDBG-260417|ENSMUSG00000079056|56461|; Kcnk1|IDBG-200794|ENSMUSG00000033998|16525|; Kcnk6|IDBG-166575|ENSMUSG00000046410|52150|; Kcnn4|IDBG-154721|ENSMUSG00000054342|16534|; Kcnq2|IDBG-213954|ENSMUSG00000016346|16536|; Trpm5|IDBG-212683|ENSMUSG00000009246|56…
response to nutrient levels	GO:0031667	biological process	10090	10	42	4.84013e-05	0.00459611	Cyba; Cyp17a1; Egr1; Igf2; Il6; Lcn2; Pdx1; Prox1; Src; Tph2;	Cyba|IDBG-197286|ENSMUSG00000006519|13057|; Cyp17a1|IDBG-173457|ENSMUSG00000003555|13074|; Egr1|IDBG-136414|ENSMUSG00000038418|13653|; Igf2|IDBG-212623|ENSMUSG00000048583|16002|; Il6|IDBG-144970|ENSMUSG00000025746|16193|; Lcn2|IDBG-160059|ENSMUSG00000026822|16819|; Pdx1|IDBG-209001|ENSMUSG00000029644|18609|; Prox1|IDBG-208536|ENSMUSG00000010175|19130|; Src|IDBG-211273|ENSMUSG00000027646|20779|; T…
cell-matrix adhesion	GO:0007160	biological process	10090	12	60	5.59344e-05	0.004999	Adam8; Adam9; Agt; Bcl2l11; Fga; Fgb; Fgg; Gp5; Itgb2; Itgb6; Muc4; Npnt;	Adam8|IDBG-211612|ENSMUSG00000025473|11501|; Adam9|IDBG-143125|ENSMUSG00000031555|11502|; Agt|IDBG-200169|ENSMUSG00000031980|11606|; Bcl2l11|IDBG-205300|ENSMUSG00000027381|12125|; Fga|IDBG-154534|ENSMUSG00000028001|14161|; Fgb|IDBG-154611|ENSMUSG00000033831|110135|; Fgg|IDBG-154510|ENSMUSG00000033860|99571|; Gp5|IDBG-151987|ENSMUSG00000047953|14729|; Itgb2|IDBG-167243|ENSMUSG00000000290|16414|; I…
response to calcium ion	GO:0051592	biological process	10090	12	60	5.59344e-05	0.004999	Adam9; Apobec1; Casr; Fga; Fgb; Fgg; Il6; Pde1c; Sdc1; Syt1; Thbs1; Tph2;	Adam9|IDBG-143125|ENSMUSG00000031555|11502|; Apobec1|IDBG-185598|ENSMUSG00000040613|11810|; Casr|IDBG-158013|ENSMUSG00000051980|12374|; Fga|IDBG-154534|ENSMUSG00000028001|14161|; Fgb|IDBG-154611|ENSMUSG00000033831|110135|; Fgg|IDBG-154510|ENSMUSG00000033860|99571|; Il6|IDBG-144970|ENSMUSG00000025746|16193|; Pde1c|IDBG-150470|ENSMUSG00000004347|18575|; Sdc1|IDBG-128466|ENSMUSG00000020592|20969|; S…
fatty acid biosynthetic process	GO:0006633	biological process	10090	11	51	5.47164e-05	0.00508974	Agmo; Ch25h; Degs1; Elovl4; Mgll; Nr1h3; Oxsm; Pccb; Pla2g1b; Scd1; Scd2;	Agmo|IDBG-135673|ENSMUSG00000050103|319660|; Ch25h|IDBG-159640|ENSMUSG00000050370|12642|; Degs1|IDBG-207682|ENSMUSG00000038633|13244|; Elovl4|IDBG-188677|ENSMUSG00000032262|83603|; Mgll|IDBG-167205|ENSMUSG00000033174|23945|; Nr1h3|IDBG-190792|ENSMUSG00000002108|22259|; Oxsm|IDBG-133185|ENSMUSG00000021786|71147|; Pccb|IDBG-193542|ENSMUSG00000032527|66904|; Pla2g1b|IDBG-193845|ENSMUSG00000029522|18…
response to virus	GO:0009615	biological process	10090	15	90	6.54037e-05	0.00573288	Ace2; Ceacam1; Clu; Ifi27l2a; Ifih1; Ifitm3; Lcn2; Mx1; Myd88; Oasl2; Pvr; Rsad2; Src; Tlr13; Tlr3;	Ace2|IDBG-184519|ENSMUSG00000015405|70008|; Ceacam1|IDBG-156968|ENSMUSG00000074272|26365|; Clu|IDBG-174736|ENSMUSG00000022037|12759|; Ifi27l2a|IDBG-261222|ENSMUSG00000079017|76933|; Ifih1|IDBG-174129|ENSMUSG00000026896|71586|; Ifitm3|IDBG-211940|ENSMUSG00000025492|66141|; Lcn2|IDBG-160059|ENSMUSG00000026822|16819|; Mx1|IDBG-180365|ENSMUSG00000000386||; Myd88|IDBG-204565|ENSMUSG00000032508|17874|;…
response to oxidative stress	GO:0006979	biological process	10090	17	112	7.45319e-05	0.00617666	Aldh1a1; Apoe; Btg1; Coq7; Gatm; Gpx2; Gpx3; Lcn2; Mmp14; Ogg1; Pon2; Ptgs1; Ptgs2; Rcan1; Slc7a11; Sod3; Stc2;	Aldh1a1|IDBG-151900|ENSMUSG00000053279|11668|; Apoe|IDBG-152108|ENSMUSG00000002985|11816|; Btg1|IDBG-187437|ENSMUSG00000036478|12226|; Coq7|IDBG-207625|ENSMUSG00000030652|12850|; Gatm|IDBG-203087|ENSMUSG00000027199|67092|; Gpx2|IDBG-151265|ENSMUSG00000042808|14776|; Gpx3|IDBG-174476|ENSMUSG00000018339|14778|; Lcn2|IDBG-160059|ENSMUSG00000026822|16819|; Mmp14|IDBG-161181|ENSMUSG00000000957|17387|;…
positive regulation of inflammatory response	GO:0050729	biological process	10090	9	36	7.65344e-05	0.00622935	Adam8; Adora3; Ctss; Ednra; Il1rl1; Il33; Tgm2; Tlr3; Tnfrsf1a;	Adam8|IDBG-211612|ENSMUSG00000025473|11501|; Adora3|IDBG-183869|ENSMUSG00000074344|11542|; Ctss|IDBG-172850|ENSMUSG00000038642|13040|; Ednra|IDBG-169763|ENSMUSG00000031616|13617|; Il1rl1|IDBG-148423|ENSMUSG00000026069|17082|; Il33|IDBG-157638|ENSMUSG00000024810|77125|; Tgm2|IDBG-211417|ENSMUSG00000037820|21817|; Tlr3|IDBG-152685|ENSMUSG00000031639|142980|; Tnfrsf1a|IDBG-189844|ENSMUSG00000030341|…
positive regulation of cell division	GO:0051781	biological process	10090	10	44	7.4173e-05	0.00626075	Btc; Ereg; Fgf2; Fgf5; Htr2b; Igf2; Pdgfc; Pgf; Tgfb1; Tgfb3;	Btc|IDBG-394187|ENSMUSG00000082361|12223|; Ereg|IDBG-179047|ENSMUSG00000029377|13874|; Fgf2|IDBG-140464|ENSMUSG00000037225|14173|; Fgf5|IDBG-182348|ENSMUSG00000029337|14176|; Htr2b|IDBG-176588|ENSMUSG00000026228|15559|; Igf2|IDBG-212623|ENSMUSG00000048583|16002|; Pdgfc|IDBG-153854|ENSMUSG00000028019|54635|; Pgf|IDBG-158122|ENSMUSG00000004791|18654|; Tgfb1|IDBG-158292|ENSMUSG00000002603|21803|; Tg…
female pregnancy	GO:0007565	biological process	10090	13	71	7.30754e-05	0.00628449	Agt; Arg1; Cldn4; Cr1l; Ets1; Igf2; Il1rn; Muc1; Oxtr; Pgf; Tgfb1; Tgfb3; Thbd;	Agt|IDBG-200169|ENSMUSG00000031980|11606|; Arg1|IDBG-139458|ENSMUSG00000019987|11846|; Cldn4|IDBG-203317|ENSMUSG00000047501|12740|; Cr1l|IDBG-209348|ENSMUSG00000016481|12946|; Ets1|IDBG-147548|ENSMUSG00000032035|23871|; Igf2|IDBG-212623|ENSMUSG00000048583|16002|; Il1rn|IDBG-142372|ENSMUSG00000026981|16181|; Muc1|IDBG-163463|ENSMUSG00000042784|17829|; Oxtr|IDBG-175080|ENSMUSG00000049112|18430|; Pg…
signal transduction	GO:0007165	biological process	10090	63	731	7.93583e-05	0.00634588	Ahr; Ank1; Ank2; Arhgap8; Arl4a; BC031181; Cd74; Chrna3; Chrnb1; Ecm1; Edaradd; Efemp2; Fcer1g; Fga; Fgb; Fgg; Gja1; Gna14; Gnai1; Gnat2; Il1rl1; Il6st; Kcnip3; Krt17; Mras; Myd88; Nek6; Ngfr; Nkiras1; Pde1c; Pdpn; Plxna2; Ppap2a; Pparg; Ppp1r1a; Ppp2r2b; Ppp2r2c; Rab37; Rab3c; Rabl2; Ralgds; Rasd2; Rgl1; Rgs5; Rhoc; Rit2; Rnd3; Rras; Sdc4; Sim1; Sox9; Spock3; Thbd; Tirap; Tlr13; Tlr3; Tnfrsf10b;…	Ahr|IDBG-134957|ENSMUSG00000019256|11622|; Ank1|IDBG-141556|ENSMUSG00000031543|11733|; Ank2|IDBG-192780|ENSMUSG00000032826|109676|; Arhgap8|IDBG-262368|ENSMUSG00000078954|73167|; Arl4a|IDBG-136104|ENSMUSG00000047446|11861|; BC031181|IDBG-158721|ENSMUSG00000036299|102641497,407819|; Cd74|IDBG-150302|ENSMUSG00000024610|16149|; Chrna3|IDBG-167498|ENSMUSG00000032303|110834|; Chrnb1|IDBG-192004|ENSMUS…
fibrinogen complex	GO:0005577	cellular component	10090	4	6	0.000104245	0.00819225	Fga; Fgb; Fgg; Thbs1;	Fga|IDBG-154534|ENSMUSG00000028001|14161|; Fgb|IDBG-154611|ENSMUSG00000033831|110135|; Fgg|IDBG-154510|ENSMUSG00000033860|99571|; Thbs1|IDBG-197807|ENSMUSG00000040152|21825|;
protein polymerization	GO:0051258	biological process	10090	8	30	0.000117229	0.0090564	Crp; Fga; Fgb; Fgg; Tubb2a; Tubb2b; Tubb4a; Tubd1;	Crp|IDBG-205690|ENSMUSG00000037942|12944|; Fga|IDBG-154534|ENSMUSG00000028001|14161|; Fgb|IDBG-154611|ENSMUSG00000033831|110135|; Fgg|IDBG-154510|ENSMUSG00000033860|99571|; Tubb2a|IDBG-143914|ENSMUSG00000058672|22151|; Tubb2b|IDBG-143968|ENSMUSG00000045136|73710|; Tubb4a|IDBG-193657|ENSMUSG00000062591|22153|; Tubd1|IDBG-206937|ENSMUSG00000020513|56427|;
cellular response to interleukin-1	GO:0071347	biological process	10090	9	38	0.000120544	0.00915736	Ankrd1; Apoe; Fgb; Has2; Il6; Lcn2; Myc; Serpina3n; Sox9;	Ankrd1|IDBG-160531|ENSMUSG00000024803|107765|; Apoe|IDBG-152108|ENSMUSG00000002985|11816|; Fgb|IDBG-154611|ENSMUSG00000033831|110135|; Has2|IDBG-141931|ENSMUSG00000022367|15117|; Il6|IDBG-144970|ENSMUSG00000025746|16193|; Lcn2|IDBG-160059|ENSMUSG00000026822|16819|; Myc|IDBG-144556|ENSMUSG00000022346|17869|; Serpina3n|IDBG-168301|ENSMUSG00000021091|20716|; Sox9|IDBG-213996|ENSMUSG00000000567|20682…
anchored component of membrane	GO:0031225	cellular component	10090	16	106	0.00012848	0.00944538	1600029D21Rik; Cd14; Cntfr; Cntn3; Gfra4; Gp2; Lpl; Ly6a; Ly6d; Ly6e; Ly6h; Mmp19; Ncam2; Ntm; Plaur; Vtcn1;	1600029D21Rik|IDBG-163268|ENSMUSG00000032068|76509|; Cd14|IDBG-138525|ENSMUSG00000051439|12475|; Cntfr|IDBG-138110|ENSMUSG00000028444|12804|; Cntn3|IDBG-173374|ENSMUSG00000030075|18488|; Gfra4|IDBG-206782|ENSMUSG00000027316|14588|; Gp2|IDBG-207909|ENSMUSG00000030954|67133|; Lpl|IDBG-159560|ENSMUSG00000015568|16956|; Ly6a|IDBG-150633|ENSMUSG00000075602|110454|; Ly6d|IDBG-150228|ENSMUSG00000034634|…
receptor binding	GO:0005102	molecular function	10090	31	288	0.000127116	0.0094983	Apoe; Cntfr; Efnb2; F2; Fga; Fgb; Fgg; Fzd1; Gja1; H2-D1; H2-Q6; Il6; Inhba; Ldlrap1; Leprot; Lif; Lpl; Myd88; Ngf; Nudt19; Nudt7; Nxph1; Pla2g1b; Ren1; Serpine2; Slc9a3r1; Src; Srpx2; Vip; Vtcn1; Wipi1;	Apoe|IDBG-152108|ENSMUSG00000002985|11816|; Cntfr|IDBG-138110|ENSMUSG00000028444|12804|; Efnb2|IDBG-131775|ENSMUSG00000001300|13642|; F2|IDBG-191373|ENSMUSG00000027249|14061|; Fga|IDBG-154534|ENSMUSG00000028001|14161|; Fgb|IDBG-154611|ENSMUSG00000033831|110135|; Fgg|IDBG-154510|ENSMUSG00000033860|99571|; Fzd1|IDBG-132454|ENSMUSG00000044674|14362|; Gja1|IDBG-152172|ENSMUSG00000050953|14609|; H2-D1…
immune response	GO:0006955	biological process	10090	27	237	0.000133276	0.00964242	C1qc; Ccl11; Ccl28; Ccl9; Cd24a; Cd74; Cxcl12; Cxcl14; Cxcl5; Fcgr2b; Fcgrt; H2-Aa; H2-D1; H2-Eb1; H2-Q6; Il6; Irf8; Lif; March1; Myd88; Oasl2; Pf4; Procr; Smad3; Thbs1; Tinagl1; Tnfsf10;	C1qc|IDBG-198256|ENSMUSG00000036896|12262|; Ccl11|IDBG-204519|ENSMUSG00000020676|20292|; Ccl28|IDBG-705098|ENSMUSG00000074715|56838|; Ccl9|IDBG-205529|ENSMUSG00000019122|20308|; Cd24a|IDBG-148189|ENSMUSG00000047139|12484|; Cd74|IDBG-150302|ENSMUSG00000024610|16149|; Cxcl12|IDBG-180998|ENSMUSG00000061353|20315|; Cxcl14|IDBG-157150|ENSMUSG00000021508|57266|; Cxcl5|IDBG-178768|ENSMUSG00000029371|203…
ERK1 and ERK2 cascade	GO:0070371	biological process	10090	6	17	0.000155313	0.0101131	Agt; Ccl11; Ctsh; Htr2b; Oxtr; Sox9;	Agt|IDBG-200169|ENSMUSG00000031980|11606|; Ccl11|IDBG-204519|ENSMUSG00000020676|20292|; Ctsh|IDBG-190584|ENSMUSG00000032359|13036|; Htr2b|IDBG-176588|ENSMUSG00000026228|15559|; Oxtr|IDBG-175080|ENSMUSG00000049112|18430|; Sox9|IDBG-213996|ENSMUSG00000000567|20682|;
core promoter sequence-specific DNA binding	GO:0001046	molecular function	10090	6	17	0.000155313	0.0101131	Nr1d1; Pdx1; Rest; Sox4; Sox9; Zfp750;	Nr1d1|IDBG-210758|ENSMUSG00000020889|217166|; Pdx1|IDBG-209001|ENSMUSG00000029644|18609|; Rest|IDBG-173982|ENSMUSG00000029249|19712|; Sox4|IDBG-141246|ENSMUSG00000076431|20677|; Sox9|IDBG-213996|ENSMUSG00000000567|20682|; Zfp750|IDBG-214997|ENSMUSG00000039238|319530|;
glial cell differentiation	GO:0010001	biological process	10090	6	17	0.000155313	0.0101131	Fgf2; Fgf5; Gap43; Igf1; Nfib; Reln;	Fgf2|IDBG-140464|ENSMUSG00000037225|14173|; Fgf5|IDBG-182348|ENSMUSG00000029337|14176|; Gap43|IDBG-160941|ENSMUSG00000047261|14432|; Igf1|IDBG-182955|ENSMUSG00000020053|16000|; Nfib|IDBG-159419|ENSMUSG00000008575|18028|; Reln|IDBG-138749|ENSMUSG00000042453|19699|;
ossification involved in bone remodeling	GO:0043932	biological process	10090	3	3	0.000144496	0.0101325	Cthrc1; Tgfb1; Tgfb3;	Cthrc1|IDBG-136725|ENSMUSG00000054196|68588|; Tgfb1|IDBG-158292|ENSMUSG00000002603|21803|; Tgfb3|IDBG-159061|ENSMUSG00000021253|21809|;
vitamin D binding	GO:0005499	molecular function	10090	3	3	0.000144496	0.0101325	Bspry; Calb1; S100g;	Bspry|IDBG-153341|ENSMUSG00000028392|192120|; Calb1|IDBG-130445|ENSMUSG00000028222|12307|; S100g|IDBG-184163|ENSMUSG00000040808|12309|;
lung development	GO:0030324	biological process	10090	16	108	0.000160744	0.010176	Arg1; Eif4ebp1; Fbxw7; Fgf2; Hsd11b1; Igf1; Lif; Lipa; Lox; Mmp14; Nfib; Pdgfra; Pdpn; Prox1; Rbp4; Tgfbr2;	Arg1|IDBG-139458|ENSMUSG00000019987|11846|; Eif4ebp1|IDBG-145947|ENSMUSG00000031490|13685|; Fbxw7|IDBG-155472|ENSMUSG00000028086|50754|; Fgf2|IDBG-140464|ENSMUSG00000037225|14173|; Hsd11b1|IDBG-209137|ENSMUSG00000016194|15483|; Igf1|IDBG-182955|ENSMUSG00000020053|16000|; Lif|IDBG-142317|ENSMUSG00000034394|16878|; Lipa|IDBG-159667|ENSMUSG00000024781|16889|; Lox|IDBG-146632|ENSMUSG00000024529|16948…
neuron migration	GO:0001764	biological process	10090	16	108	0.000160744	0.010176	Arx; Cck; Cckar; Cxcl12; Dcx; Gja1; Gpm6a; Itga3; Mapt; Matn2; Mnx1; Ndn; Nr2f2; Pex2; Reln; Tubb2b;	Arx|IDBG-159479|ENSMUSG00000035277|11878|; Cck|IDBG-205433|ENSMUSG00000032532|12424|; Cckar|IDBG-164710|ENSMUSG00000029193|12425|; Cxcl12|IDBG-180998|ENSMUSG00000061353|20315|; Dcx|IDBG-177031|ENSMUSG00000031285|13193|; Gja1|IDBG-152172|ENSMUSG00000050953|14609|; Gpm6a|IDBG-155754|ENSMUSG00000031517|234267|; Itga3|IDBG-209447|ENSMUSG00000001507|16400|; Mapt|IDBG-213115|ENSMUSG00000018411|17762|; …
acute-phase response	GO:0006953	biological process	10090	8	31	0.000150776	0.0102573	Crp; F2; Il1rn; Il6; Reg3a; Reg3b; Reg3g; Ugt1a1;	Crp|IDBG-205690|ENSMUSG00000037942|12944|; F2|IDBG-191373|ENSMUSG00000027249|14061|; Il1rn|IDBG-142372|ENSMUSG00000026981|16181|; Il6|IDBG-144970|ENSMUSG00000025746|16193|; Reg3a|IDBG-252681|ENSMUSG00000079516|19694|; Reg3b|IDBG-158443|ENSMUSG00000071356|18489|; Reg3g|IDBG-158682|ENSMUSG00000030017|19695|; Ugt1a1|IDBG-488785|ENSMUSG00000089960|394436|;
integrin binding	GO:0005178	molecular function	10090	13	76	0.000150623	0.0104021	Adam8; Casr; Cd9; Esm1; Gpnmb; Igf1; Itga3; Itgb6; Mmp14; Npnt; Thbs1; Tspan4; Vcam1;	Adam8|IDBG-211612|ENSMUSG00000025473|11501|; Casr|IDBG-158013|ENSMUSG00000051980|12374|; Cd9|IDBG-189938|ENSMUSG00000030342|12527|; Esm1|IDBG-183557|ENSMUSG00000042379|71690|; Gpnmb|IDBG-146080|ENSMUSG00000029816|93695|; Igf1|IDBG-182955|ENSMUSG00000020053|16000|; Itga3|IDBG-209447|ENSMUSG00000001507|16400|; Itgb6|IDBG-173466|ENSMUSG00000026971|16420|; Mmp14|IDBG-161181|ENSMUSG00000000957|17387|;…
laminin binding	GO:0043236	molecular function	10090	7	24	0.000170098	0.0106206	Adam9; Ctss; Ecm1; Itga3; Lgals3; Thbs1; Tinagl1;	Adam9|IDBG-143125|ENSMUSG00000031555|11502|; Ctss|IDBG-172850|ENSMUSG00000038642|13040|; Ecm1|IDBG-173351|ENSMUSG00000028108|13601|; Itga3|IDBG-209447|ENSMUSG00000001507|16400|; Lgals3|IDBG-154384|ENSMUSG00000050335|16854|; Thbs1|IDBG-197807|ENSMUSG00000040152|21825|; Tinagl1|IDBG-192515|ENSMUSG00000028776|94242|;
blood microparticle	GO:0072562	cellular component	10090	13	77	0.000172627	0.0106329	Agt; Apoe; C1qb; C1qc; Clu; Cp; F2; Fga; Fgb; Fgg; Serping1; Tfrc; Tgfb1;	Agt|IDBG-200169|ENSMUSG00000031980|11606|; Apoe|IDBG-152108|ENSMUSG00000002985|11816|; C1qb|IDBG-198224|ENSMUSG00000036905|12260|; C1qc|IDBG-198256|ENSMUSG00000036896|12262|; Clu|IDBG-174736|ENSMUSG00000022037|12759|; Cp|IDBG-132718|ENSMUSG00000003617|12870|; F2|IDBG-191373|ENSMUSG00000027249|14061|; Fga|IDBG-154534|ENSMUSG00000028001|14161|; Fgb|IDBG-154611|ENSMUSG00000033831|110135|; Fgg|IDBG-1…
carbohydrate binding	GO:0030246	molecular function	10090	24	203	0.000175205	0.0106478	Cd24a; Cd93; Clec14a; Clec4d; Clec7a; Fbxo2; Gm20518; H6pd; Lgals12; Lgals2; Lgals3; Lgals9; Man2a2; Reg1; Reg2; Reg3a; Reg3b; Reg3d; Reg3g; Selp; Stbd1; Thbd; Ugt1a1; Ugt8a;	Cd24a|IDBG-148189|ENSMUSG00000047139|12484|; Cd93|IDBG-208971|ENSMUSG00000027435|17064|; Clec14a|IDBG-141678|ENSMUSG00000045930|66864|; Clec4d|IDBG-186345|ENSMUSG00000030144|17474|; Clec7a|IDBG-256772|ENSMUSG00000079293||; Fbxo2|IDBG-204294|ENSMUSG00000041556|230904|; Gm20518|IDBG-606409|ENSMUSG00000092470||; H6pd|IDBG-205502|ENSMUSG00000028980|100198|; Lgals12|IDBG-139287|ENSMUSG00000024972|5607…
cell adhesion molecule binding	GO:0050839	molecular function	10090	9	40	0.00018395	0.0110321	Adam8; Fga; Fgb; Fgg; Itgb2; Nrxn1; Pvr; Src; Vcam1;	Adam8|IDBG-211612|ENSMUSG00000025473|11501|; Fga|IDBG-154534|ENSMUSG00000028001|14161|; Fgb|IDBG-154611|ENSMUSG00000033831|110135|; Fgg|IDBG-154510|ENSMUSG00000033860|99571|; Itgb2|IDBG-167243|ENSMUSG00000000290|16414|; Nrxn1|IDBG-201803|ENSMUSG00000024109|18189|; Pvr|IDBG-152745|ENSMUSG00000040511|52118|; Src|IDBG-211273|ENSMUSG00000027646|20779|; Vcam1|IDBG-189855|ENSMUSG00000027962|22329|;
axon	GO:0030424	cellular component	10090	25	217	0.000195127	0.0115505	Aqp1; Atat1; Calb1; Car2; Casr; Cck; Ctnna2; Cyp17a1; Ddc; Fez1; Gad1; Gap43; Kcnip3; Ldlrap1; Lrp8; Mapt; Myc; Ncam2; Nefm; Sncg; Stmn2; Tac1; Tgfb1; Tnfrsf1a; Ucn3;	Aqp1|IDBG-150000|ENSMUSG00000004655|11826|; Atat1|IDBG-179452|ENSMUSG00000024426|73242|; Calb1|IDBG-130445|ENSMUSG00000028222|12307|; Car2|IDBG-132074|ENSMUSG00000027562|12349|; Casr|IDBG-158013|ENSMUSG00000051980|12374|; Cck|IDBG-205433|ENSMUSG00000032532|12424|; Ctnna2|IDBG-158314|ENSMUSG00000063063|12386|; Cyp17a1|IDBG-173457|ENSMUSG00000003555|13074|; Ddc|IDBG-150518|ENSMUSG00000020182|13195|…
cytoplasm	GO:0005737	cellular component	10090	299	4752	0.000207557	0.0121288	2610018G03Rik; 4632434I11Rik; 5730469M10Rik; 6330406I15Rik; AI836003; Actn4; Adam8; Adam9; Adamts1; Adamts5; Adap2; Aebp1; Agt; Ahnak; Ahr; Akr1b8; Akr1e1; Aldh1a1; Aldh1a3; Amt; Ank2; Ankrd1; Ankrd34b; Anxa3; Apobec1; Apobec3; Apoe; Aqp1; Aqp12; Aqp7; Arg1; Arhgdib; Arhgef16; Arl4a; Arpc5; Atat1; Basp1; Bcat1; Bcl11a; Bcl2l11; Bex1; Btg1; C330027C09Rik; Calb1; Car2; Carhsp1; Casp12; Casr; Ccdc8;…	2610018G03Rik|IDBG-144889|ENSMUSG00000031112|70415|; 4632434I11Rik|IDBG-199198|ENSMUSG00000030641|74041|; 5730469M10Rik|IDBG-151487|ENSMUSG00000021792|70564|; 6330406I15Rik|IDBG-209384|ENSMUSG00000029659|70717|; AI836003|IDBG-180144|ENSMUSG00000029875|239650|; Actn4|IDBG-165033|ENSMUSG00000054808|60595|; Adam8|IDBG-211612|ENSMUSG00000025473|11501|; Adam9|IDBG-143125|ENSMUSG00000031555|11502|; Ada…
IgG binding	GO:0019864	molecular function	10090	4	7	0.00023309	0.0128003	Fcer1g; Fcgr2b; Fcgr3; Fcgrt;	Fcer1g|IDBG-204231|ENSMUSG00000058715|14127|; Fcgr2b|IDBG-203935|ENSMUSG00000026656|14130|; Fcgr3|IDBG-204038|ENSMUSG00000059498|14131|; Fcgrt|IDBG-181534|ENSMUSG00000003420|14132|;
negative regulation of platelet activation	GO:0010544	biological process	10090	4	7	0.00023309	0.0128003	Apoe; Gp5; Pdgfra; Serpine2;	Apoe|IDBG-152108|ENSMUSG00000002985|11816|; Gp5|IDBG-151987|ENSMUSG00000047953|14729|; Pdgfra|IDBG-171929|ENSMUSG00000029231|18595|; Serpine2|IDBG-173051|ENSMUSG00000026249|20720|;
retinoic acid biosynthetic process	GO:0002138	biological process	10090	4	7	0.00023309	0.0128003	Aldh1a1; Aldh1a3; Rbp1; Rdh10;	Aldh1a1|IDBG-151900|ENSMUSG00000053279|11668|; Aldh1a3|IDBG-191846|ENSMUSG00000015134|56847|; Rbp1|IDBG-192369|ENSMUSG00000046402|19659|; Rdh10|IDBG-135100|ENSMUSG00000025921|98711|;
costamere	GO:0043034	cellular component	10090	6	18	0.000222647	0.0128459	Ahnak; Ank2; Krt19; Krt8; Pgm5; Sdc4;	Ahnak|IDBG-142334|ENSMUSG00000069833|66395|; Ank2|IDBG-192780|ENSMUSG00000032826|109676|; Krt19|IDBG-211267|ENSMUSG00000020911|16669|; Krt8|IDBG-187352|ENSMUSG00000049382|16691|; Pgm5|IDBG-154724|ENSMUSG00000041731|226041|; Sdc4|IDBG-212144|ENSMUSG00000017009|20971|;
retinol metabolic process	GO:0042572	biological process	10090	7	25	0.000225595	0.0128533	Aldh1a1; Aldh1a3; Bcmo1; Dhrs3; Rbp1; Rbp4; Rdh10;	Aldh1a1|IDBG-151900|ENSMUSG00000053279|11668|; Aldh1a3|IDBG-191846|ENSMUSG00000015134|56847|; Bcmo1|IDBG-194895|ENSMUSG00000031845|63857|; Dhrs3|IDBG-203127|ENSMUSG00000066026|20148|; Rbp1|IDBG-192369|ENSMUSG00000046402|19659|; Rbp4|IDBG-162693|ENSMUSG00000024990|19662|; Rdh10|IDBG-135100|ENSMUSG00000025921|98711|;
positive regulation of apoptotic process	GO:0043065	biological process	10090	27	246	0.000246222	0.0133605	Aldh1a1; Aldh1a3; Ankrd1; Bcl2l11; Bcl6; Bmp2; Cck; Clu; Dusp6; Epha7; Gadd45a; Gadd45g; Htra2; Igfbp3; Il6; Nupr1; Pparg; Ptgs2; Rest; Sox4; Src; Tgfb1; Tgfb3; Tgm2; Tlr3; Tnfsf10; Unc5c;	Aldh1a1|IDBG-151900|ENSMUSG00000053279|11668|; Aldh1a3|IDBG-191846|ENSMUSG00000015134|56847|; Ankrd1|IDBG-160531|ENSMUSG00000024803|107765|; Bcl2l11|IDBG-205300|ENSMUSG00000027381|12125|; Bcl6|IDBG-149890|ENSMUSG00000022508|12053|; Bmp2|IDBG-207600|ENSMUSG00000027358|12156|; Cck|IDBG-205433|ENSMUSG00000032532|12424|; Clu|IDBG-174736|ENSMUSG00000022037|12759|; Dusp6|IDBG-187794|ENSMUSG00000019960|…
regulation of cell proliferation	GO:0042127	biological process	10090	19	147	0.00025847	0.0138601	Apobec1; Arx; Bcl6; Cela1; Egln3; Il4ra; Il6; Myd88; Nr5a2; Pdx1; Pf4; Plau; Ptgs1; Ptgs2; Sox9; Tbx3; Tgfb1; Tgfbr2; Trnp1;	Apobec1|IDBG-185598|ENSMUSG00000040613|11810|; Arx|IDBG-159479|ENSMUSG00000035277|11878|; Bcl6|IDBG-149890|ENSMUSG00000022508|12053|; Cela1|IDBG-185035|ENSMUSG00000023031|109901|; Egln3|IDBG-139438|ENSMUSG00000035105|112407|; Il4ra|IDBG-209275|ENSMUSG00000030748|16190|; Il6|IDBG-144970|ENSMUSG00000025746|16193|; Myd88|IDBG-204565|ENSMUSG00000032508|17874|; Nr5a2|IDBG-195757|ENSMUSG00000026398|264…
positive regulation of cell migration	GO:0030335	biological process	10090	18	136	0.000276559	0.0144892	1600029D21Rik; Aqp1; Bmp2; Ccl11; Ctsh; Cxcl12; Cxcl16; Ets1; Has2; Mmp14; Pdgfra; Pdpn; Podxl; Smad3; Snai2; Tgfb1; Thbs1; Tnfaip6;	1600029D21Rik|IDBG-163268|ENSMUSG00000032068|76509|; Aqp1|IDBG-150000|ENSMUSG00000004655|11826|; Bmp2|IDBG-207600|ENSMUSG00000027358|12156|; Ccl11|IDBG-204519|ENSMUSG00000020676|20292|; Ctsh|IDBG-190584|ENSMUSG00000032359|13036|; Cxcl12|IDBG-180998|ENSMUSG00000061353|20315|; Cxcl16|IDBG-194380|ENSMUSG00000018920|66102|; Ets1|IDBG-147548|ENSMUSG00000032035|23871|; Has2|IDBG-141931|ENSMUSG000000223…
cell periphery	GO:0071944	cellular component	10090	10	51	0.000273508	0.0144959	Emr1; Gap43; Krt17; Krt18; Krt19; Krt8; Nkd2; Slc9a3r1; Sprr1a; Vcam1;	Emr1|IDBG-194190|ENSMUSG00000004730|13733|; Gap43|IDBG-160941|ENSMUSG00000047261|14432|; Krt17|IDBG-211307|ENSMUSG00000035557|16667|; Krt18|IDBG-187416|ENSMUSG00000023043|16668|; Krt19|IDBG-211267|ENSMUSG00000020911|16669|; Krt8|IDBG-187352|ENSMUSG00000049382|16691|; Nkd2|IDBG-166495|ENSMUSG00000021567|72293|; Slc9a3r1|IDBG-214220|ENSMUSG00000020733|26941|; Sprr1a|IDBG-168665|ENSMUSG00000050359|2…
structural molecule activity	GO:0005198	molecular function	10090	22	185	0.000295069	0.0152832	Cdc42se2; Cldn11; Cldn1; Cldn2; Cldn4; Cldn6; Ctnna2; Fga; Fgb; Fgg; Gm4937; Krt17; Krt18; Krt19; Krt20; Krt222; Krt23; Krt80; Krt8; Krt83; Mospd1; Nefm;	Cdc42se2|IDBG-174072|ENSMUSG00000052298|102642955,72729|; Cldn11|IDBG-136362|ENSMUSG00000037625|18417|; Cldn1|IDBG-150373|ENSMUSG00000022512|12737|; Cldn2|IDBG-174401|ENSMUSG00000047230|12738|; Cldn4|IDBG-203317|ENSMUSG00000047501|12740|; Cldn6|IDBG-143725|ENSMUSG00000023906|54419|; Ctnna2|IDBG-158314|ENSMUSG00000063063|12386|; Fga|IDBG-154534|ENSMUSG00000028001|14161|; Fgb|IDBG-154611|ENSMUSG000…
platelet aggregation	GO:0070527	biological process	10090	6	19	0.000311004	0.0159276	Fga; Fgb; Fgg; Pdgfra; Plek; Slc7a11;	Fga|IDBG-154534|ENSMUSG00000028001|14161|; Fgb|IDBG-154611|ENSMUSG00000033831|110135|; Fgg|IDBG-154510|ENSMUSG00000033860|99571|; Pdgfra|IDBG-171929|ENSMUSG00000029231|18595|; Plek|IDBG-151611|ENSMUSG00000020120|56193|; Slc7a11|IDBG-142530|ENSMUSG00000027737|26570|;
positive regulation of gene expression	GO:0010628	biological process	10090	23	199	0.0003297	0.0166975	Agt; Ank2; Bmp2; Casr; Cd44; Ctsh; E2f1; Egr1; Fgf2; Gja1; Il33; Il6; Il7r; Itga3; Lcn2; Lrrc32; Ngf; Plag1; Psg18; Sox9; Src; Tgfb1; Tnfrsf1a;	Agt|IDBG-200169|ENSMUSG00000031980|11606|; Ank2|IDBG-192780|ENSMUSG00000032826|109676|; Bmp2|IDBG-207600|ENSMUSG00000027358|12156|; Casr|IDBG-158013|ENSMUSG00000051980|12374|; Cd44|IDBG-193505|ENSMUSG00000005087|12505|; Ctsh|IDBG-190584|ENSMUSG00000032359|13036|; E2f1|IDBG-210416|ENSMUSG00000027490|13555|; Egr1|IDBG-136414|ENSMUSG00000038418|13653|; Fgf2|IDBG-140464|ENSMUSG00000037225|14173|; Gja…
heparin binding	GO:0008201	molecular function	10090	16	115	0.000335533	0.0168062	Adamts1; Apoe; Cfh; Fgf12; Fgf14; Fgf2; Fgfrl1; Fstl1; Gpnmb; Liph; Lpl; Pf4; Selp; Serpina10; Serpine2; Thbs1;	Adamts1|IDBG-173182|ENSMUSG00000022893|11504|; Apoe|IDBG-152108|ENSMUSG00000002985|11816|; Cfh|IDBG-196803|ENSMUSG00000026365|12628|; Fgf12|IDBG-150770|ENSMUSG00000022523|14167|; Fgf14|IDBG-189585|ENSMUSG00000025551|14169|; Fgf2|IDBG-140464|ENSMUSG00000037225|14173|; Fgfrl1|IDBG-188643|ENSMUSG00000008090|116701|; Fstl1|IDBG-159696|ENSMUSG00000022816|14314|; Gpnmb|IDBG-146080|ENSMUSG00000029816|93…
cellular response to hypoxia	GO:0071456	biological process	10090	12	72	0.000343815	0.0170338	Acaa2; Adam8; Ankrd1; Aqp1; Casr; E2f1; Egr1; Ptgs2; Slc29a1; Src; Stc2; Ucn3;	Acaa2|IDBG-158529|ENSMUSG00000036880|52538|; Adam8|IDBG-211612|ENSMUSG00000025473|11501|; Ankrd1|IDBG-160531|ENSMUSG00000024803|107765|; Aqp1|IDBG-150000|ENSMUSG00000004655|11826|; Casr|IDBG-158013|ENSMUSG00000051980|12374|; E2f1|IDBG-210416|ENSMUSG00000027490|13555|; Egr1|IDBG-136414|ENSMUSG00000038418|13653|; Ptgs2|IDBG-197327|ENSMUSG00000032487|19225|; Slc29a1|IDBG-185538|ENSMUSG00000023942|63…
calcium-dependent protein binding	GO:0048306	molecular function	10090	10	53	0.000379477	0.0185984	Anxa3; Anxa4; Kcnip3; Lrp8; Masp2; Nrxn1; S100a6; Selp; Stmn2; Syt1;	Anxa3|IDBG-181899|ENSMUSG00000029484|11745|; Anxa4|IDBG-165108|ENSMUSG00000029994|11746|; Kcnip3|IDBG-260417|ENSMUSG00000079056|56461|; Lrp8|IDBG-171850|ENSMUSG00000028613|16975|; Masp2|IDBG-204703|ENSMUSG00000028979|17175|; Nrxn1|IDBG-201803|ENSMUSG00000024109|18189|; S100a6|IDBG-168016|ENSMUSG00000001025|20200|; Selp|IDBG-202346|ENSMUSG00000026580|20344|; Stmn2|IDBG-130673|ENSMUSG00000027500|20…
response to herbicide	GO:0009635	biological process	10090	4	8	0.000446764	0.0214353	Arg1; Cyp17a1; Htra2; Lcn2;	Arg1|IDBG-139458|ENSMUSG00000019987|11846|; Cyp17a1|IDBG-173457|ENSMUSG00000003555|13074|; Htra2|IDBG-159586|ENSMUSG00000068329|64704|; Lcn2|IDBG-160059|ENSMUSG00000026822|16819|;
response to glucose	GO:0009749	biological process	10090	12	74	0.000445957	0.0216242	Egr1; Gja1; Glul; Mafa; Nnat; Nr1h4; Pdx1; Slc30a8; Tgfb1; Tgfbr2; Thbs1; Ucn3;	Egr1|IDBG-136414|ENSMUSG00000038418|13653|; Gja1|IDBG-152172|ENSMUSG00000050953|14609|; Glul|IDBG-199433|ENSMUSG00000026473|14645|; Mafa|IDBG-151350|ENSMUSG00000047591|378435|; Nnat|IDBG-211310|ENSMUSG00000067786|18111|; Nr1h4|IDBG-184281|ENSMUSG00000047638|20186|; Pdx1|IDBG-209001|ENSMUSG00000029644|18609|; Slc30a8|IDBG-140142|ENSMUSG00000022315|239436|; Tgfb1|IDBG-158292|ENSMUSG00000002603|2180…
response to ethanol	GO:0045471	biological process	10090	14	96	0.00047691	0.0226433	Aldh1a1; Apobec1; Apoe; Cd14; Cdo1; Crp; Egr1; Eif4ebp1; Igf2; Ogg1; Rbp4; Tnfrsf1a; Ugt1a1; Vcam1;	Aldh1a1|IDBG-151900|ENSMUSG00000053279|11668|; Apobec1|IDBG-185598|ENSMUSG00000040613|11810|; Apoe|IDBG-152108|ENSMUSG00000002985|11816|; Cd14|IDBG-138525|ENSMUSG00000051439|12475|; Cdo1|IDBG-145398|ENSMUSG00000033022|12583|; Crp|IDBG-205690|ENSMUSG00000037942|12944|; Egr1|IDBG-136414|ENSMUSG00000038418|13653|; Eif4ebp1|IDBG-145947|ENSMUSG00000031490|13685|; Igf2|IDBG-212623|ENSMUSG00000048583|16…
sensory perception of pain	GO:0019233	biological process	10090	10	55	0.000517576	0.0243207	Aqp1; Ednra; Il1rn; Kcnip3; Ndn; Ngf; Penk; Ptgs2; Scn3b; Tac1;	Aqp1|IDBG-150000|ENSMUSG00000004655|11826|; Ednra|IDBG-169763|ENSMUSG00000031616|13617|; Il1rn|IDBG-142372|ENSMUSG00000026981|16181|; Kcnip3|IDBG-260417|ENSMUSG00000079056|56461|; Ndn|IDBG-190587|ENSMUSG00000033585|17984|; Ngf|IDBG-180362|ENSMUSG00000027859|18049|; Penk|IDBG-128498|ENSMUSG00000045573|18619|; Ptgs2|IDBG-197327|ENSMUSG00000032487|19225|; Scn3b|IDBG-153329|ENSMUSG00000049281|235281|…
digestion	GO:0007586	biological process	10090	5	14	0.000532311	0.0245078	Clps; Ctrb1; Pnliprp2; Prss2; Ucn3;	Clps|IDBG-158667|ENSMUSG00000024225|109791|; Ctrb1|IDBG-193563|ENSMUSG00000031957|66473|; Pnliprp2|IDBG-180624|ENSMUSG00000025091|18947|; Prss2|IDBG-140691|ENSMUSG00000057163|22072|; Ucn3|IDBG-128525|ENSMUSG00000044988|83428|;
phagocytosis, engulfment	GO:0006911	biological process	10090	5	14	0.000532311	0.0245078	Clec7a; Elmo1; Fcer1g; Fcgr2b; Fcgr3;	Clec7a|IDBG-256772|ENSMUSG00000079293||; Elmo1|IDBG-132929|ENSMUSG00000041112|140580|; Fcer1g|IDBG-204231|ENSMUSG00000058715|14127|; Fcgr2b|IDBG-203935|ENSMUSG00000026656|14130|; Fcgr3|IDBG-204038|ENSMUSG00000059498|14131|;
cell-cell junction organization	GO:0045216	biological process	10090	6	21	0.000568247	0.0253928	Cldn1; Cldn6; Gja1; Smad3; Tgfb1; Tgfb3;	Cldn1|IDBG-150373|ENSMUSG00000022512|12737|; Cldn6|IDBG-143725|ENSMUSG00000023906|54419|; Gja1|IDBG-152172|ENSMUSG00000050953|14609|; Smad3|IDBG-175693|ENSMUSG00000032402|17127|; Tgfb1|IDBG-158292|ENSMUSG00000002603|21803|; Tgfb3|IDBG-159061|ENSMUSG00000021253|21809|;
fibronectin binding	GO:0001968	molecular function	10090	6	21	0.000568247	0.0253928	Ctss; Igfbp3; Igfbp5; Itga3; Sdc4; Thbs1;	Ctss|IDBG-172850|ENSMUSG00000038642|13040|; Igfbp3|IDBG-148893|ENSMUSG00000020427|16009|; Igfbp5|IDBG-166131|ENSMUSG00000026185|16011|; Itga3|IDBG-209447|ENSMUSG00000001507|16400|; Sdc4|IDBG-212144|ENSMUSG00000017009|20971|; Thbs1|IDBG-197807|ENSMUSG00000040152|21825|;
positive regulation of reactive oxygen species metabolic process	GO:2000379	biological process	10090	6	21	0.000568247	0.0253928	Cd36; Cdkn1a; F2; Gadd45a; Tgfbr2; Thbs1;	Cd36|IDBG-136838|ENSMUSG00000002944|12491|; Cdkn1a|IDBG-159848|ENSMUSG00000023067|12575|; F2|IDBG-191373|ENSMUSG00000027249|14061|; Gadd45a|IDBG-153723|ENSMUSG00000036390|13197|; Tgfbr2|IDBG-203902|ENSMUSG00000032440|21813|; Thbs1|IDBG-197807|ENSMUSG00000040152|21825|;
positive regulation of neuron projection development	GO:0010976	biological process	10090	11	66	0.000600569	0.0265766	Acsl6; Ankrd1; Bcl11a; Cd24a; Epha3; Fez1; Itga3; Ngf; Reln; Stmn2; Twf2;	Acsl6|IDBG-172962|ENSMUSG00000020333|216739|; Ankrd1|IDBG-160531|ENSMUSG00000024803|107765|; Bcl11a|IDBG-155906|ENSMUSG00000000861|14025|; Cd24a|IDBG-148189|ENSMUSG00000047139|12484|; Epha3|IDBG-170437|ENSMUSG00000052504|13837|; Fez1|IDBG-149600|ENSMUSG00000032118|235180|; Itga3|IDBG-209447|ENSMUSG00000001507|16400|; Ngf|IDBG-180362|ENSMUSG00000027859|18049|; Reln|IDBG-138749|ENSMUSG00000042453|1…
glutathione transferase activity	GO:0004364	molecular function	10090	7	29	0.000609293	0.0267034	Gsta2; Gstm1; Gstm2; Gstm5; Gsto1; Hpgds; Mgst1;	Gsta2|IDBG-186640|ENSMUSG00000057933|14858|; Gstm1|IDBG-186031|ENSMUSG00000058135|14862|; Gstm2|IDBG-185912|ENSMUSG00000040562|14863|; Gstm5|IDBG-185697|ENSMUSG00000004032|14866|; Gsto1|IDBG-175652|ENSMUSG00000025068|14873|; Hpgds|IDBG-153041|ENSMUSG00000029919|54486|; Mgst1|IDBG-195593|ENSMUSG00000008540|56615|;
cell surface receptor signaling pathway	GO:0007166	biological process	10090	17	134	0.000662883	0.0287754	Agt; Cd24a; Cd36; Emr1; F2; Fcer1g; Fcgr2b; Fcgr3; Fgfrl1; Fzd1; Fzd4; Fzd6; Myd88; Osmr; Plxna2; Tirap; Tnfrsf1a;	Agt|IDBG-200169|ENSMUSG00000031980|11606|; Cd24a|IDBG-148189|ENSMUSG00000047139|12484|; Cd36|IDBG-136838|ENSMUSG00000002944|12491|; Emr1|IDBG-194190|ENSMUSG00000004730|13733|; F2|IDBG-191373|ENSMUSG00000027249|14061|; Fcer1g|IDBG-204231|ENSMUSG00000058715|14127|; Fcgr2b|IDBG-203935|ENSMUSG00000026656|14130|; Fcgr3|IDBG-204038|ENSMUSG00000059498|14131|; Fgfrl1|IDBG-188643|ENSMUSG00000008090|116701…
response to steroid hormone	GO:0048545	biological process	10090	8	38	0.000674123	0.0289873	Acsl6; Arg1; Car2; Cyp17a1; Lox; Oxtr; Tgfbr2; Ugt1a1;	Acsl6|IDBG-172962|ENSMUSG00000020333|216739|; Arg1|IDBG-139458|ENSMUSG00000019987|11846|; Car2|IDBG-132074|ENSMUSG00000027562|12349|; Cyp17a1|IDBG-173457|ENSMUSG00000003555|13074|; Lox|IDBG-146632|ENSMUSG00000024529|16948|; Oxtr|IDBG-175080|ENSMUSG00000049112|18430|; Tgfbr2|IDBG-203902|ENSMUSG00000032440|21813|; Ugt1a1|IDBG-488785|ENSMUSG00000089960|394436|;
negative regulation of cell growth	GO:0030308	biological process	10090	15	111	0.000695094	0.0296097	Agt; Bcl6; Cda; Cdkn1a; Cdkn2c; Cgref1; Cryab; Fgf2; Hspa1a; Inhba; Pparg; Serpine2; Smad3; Smarca2; Tgfb1;	Agt|IDBG-200169|ENSMUSG00000031980|11606|; Bcl6|IDBG-149890|ENSMUSG00000022508|12053|; Cda|IDBG-199801|ENSMUSG00000028755|72269|; Cdkn1a|IDBG-159848|ENSMUSG00000023067|12575|; Cdkn2c|IDBG-174648|ENSMUSG00000028551|12580|; Cgref1|IDBG-146708|ENSMUSG00000029161|68567|; Cryab|IDBG-164070|ENSMUSG00000032060|12955|; Fgf2|IDBG-140464|ENSMUSG00000037225|14173|; Hspa1a|IDBG-606688|ENSMUSG00000091971|1937…
response to wounding	GO:0009611	biological process	10090	9	48	0.000773653	0.029884	Arg1; Ets1; F2; Il6; Myc; Pdx1; Serpine2; Tgfb1; Tnfrsf1a;	Arg1|IDBG-139458|ENSMUSG00000019987|11846|; Ets1|IDBG-147548|ENSMUSG00000032035|23871|; F2|IDBG-191373|ENSMUSG00000027249|14061|; Il6|IDBG-144970|ENSMUSG00000025746|16193|; Myc|IDBG-144556|ENSMUSG00000022346|17869|; Pdx1|IDBG-209001|ENSMUSG00000029644|18609|; Serpine2|IDBG-173051|ENSMUSG00000026249|20720|; Tgfb1|IDBG-158292|ENSMUSG00000002603|21803|; Tnfrsf1a|IDBG-189844|ENSMUSG00000030341|21937|;
chronic inflammatory response	GO:0002544	biological process	10090	4	9	0.000770743	0.030026	Ccl11; Gja1; Thbs1; Vcam1;	Ccl11|IDBG-204519|ENSMUSG00000020676|20292|; Gja1|IDBG-152172|ENSMUSG00000050953|14609|; Thbs1|IDBG-197807|ENSMUSG00000040152|21825|; Vcam1|IDBG-189855|ENSMUSG00000027962|22329|;
exocrine pancreas development	GO:0031017	biological process	10090	4	9	0.000770743	0.030026	Cela1; Igf1; Igf2; Pdx1;	Cela1|IDBG-185035|ENSMUSG00000023031|109901|; Igf1|IDBG-182955|ENSMUSG00000020053|16000|; Igf2|IDBG-212623|ENSMUSG00000048583|16002|; Pdx1|IDBG-209001|ENSMUSG00000029644|18609|;
low-density lipoprotein receptor activity	GO:0005041	molecular function	10090	4	9	0.000770743	0.030026	Cd36; Cxcl16; Lrp8; Stab1;	Cd36|IDBG-136838|ENSMUSG00000002944|12491|; Cxcl16|IDBG-194380|ENSMUSG00000018920|66102|; Lrp8|IDBG-171850|ENSMUSG00000028613|16975|; Stab1|IDBG-144883|ENSMUSG00000042286|192187|;
positive regulation of heterotypic cell-cell adhesion	GO:0034116	biological process	10090	4	9	0.000770743	0.030026	Cd44; Fga; Fgb; Fgg;	Cd44|IDBG-193505|ENSMUSG00000005087|12505|; Fga|IDBG-154534|ENSMUSG00000028001|14161|; Fgb|IDBG-154611|ENSMUSG00000033831|110135|; Fgg|IDBG-154510|ENSMUSG00000033860|99571|;
prostaglandin metabolic process	GO:0006693	biological process	10090	4	9	0.000770743	0.030026	Hpgds; Pdpn; Ptgs1; Tnfrsf1a;	Hpgds|IDBG-153041|ENSMUSG00000029919|54486|; Pdpn|IDBG-202630|ENSMUSG00000028583|14726|; Ptgs1|IDBG-165198|ENSMUSG00000047250|19224|; Tnfrsf1a|IDBG-189844|ENSMUSG00000030341|21937|;
response to laminar fluid shear stress	GO:0034616	biological process	10090	4	9	0.000770743	0.030026	Adam9; Ets1; Tgfb1; Tgfb3;	Adam9|IDBG-143125|ENSMUSG00000031555|11502|; Ets1|IDBG-147548|ENSMUSG00000032035|23871|; Tgfb1|IDBG-158292|ENSMUSG00000002603|21803|; Tgfb3|IDBG-159061|ENSMUSG00000021253|21809|;
organ regeneration	GO:0031100	biological process	10090	10	58	0.000800756	0.030671	C5ar1; Cdkn1a; Cxcl12; Pdx1; Pgf; Pparg; Slco1a6; Tgfb1; Tgfbr2; Ugt1a1;	C5ar1|IDBG-146297|ENSMUSG00000049130|12273|; Cdkn1a|IDBG-159848|ENSMUSG00000023067|12575|; Cxcl12|IDBG-180998|ENSMUSG00000061353|20315|; Pdx1|IDBG-209001|ENSMUSG00000029644|18609|; Pgf|IDBG-158122|ENSMUSG00000004791|18654|; Pparg|IDBG-179253|ENSMUSG00000000440|19016|; Slco1a6|IDBG-257293|ENSMUSG00000079262|28254|; Tgfb1|IDBG-158292|ENSMUSG00000002603|21803|; Tgfbr2|IDBG-203902|ENSMUSG00000032440|…
protein kinase C binding	GO:0005080	molecular function	10090	8	39	0.000809519	0.0307482	Adam9; Fez1; Hdac9; Plek; Sdc4; Src; Tirap; Twf2;	Adam9|IDBG-143125|ENSMUSG00000031555|11502|; Fez1|IDBG-149600|ENSMUSG00000032118|235180|; Hdac9|IDBG-134566|ENSMUSG00000004698|79221|; Plek|IDBG-151611|ENSMUSG00000020120|56193|; Sdc4|IDBG-212144|ENSMUSG00000017009|20971|; Src|IDBG-211273|ENSMUSG00000027646|20779|; Tirap|IDBG-148134|ENSMUSG00000032041|117149|; Twf2|IDBG-195779|ENSMUSG00000023277|23999|;
negative regulation of apoptotic process	GO:0043066	biological process	10090	35	377	0.000817773	0.030805	Amigo2; Aqp1; Bcl6; Btc; Cd44; Cd74; Cdkn1a; Cryab; Ctsh; Ednra; Egr1; Fhl2; Glo1; Htr2b; Ier3; Igf1; Il1rn; Il6; Kitl; Krt18; O3far1; Ogg1; Pim1; Rnf7; Serpinb2; Serpinb9; Smad3; Snai2; Sox9; Src; Tbx3; Thbs1; Timp1; Tnfrsf1a; Vip;	Amigo2|IDBG-178558|ENSMUSG00000048218|105827|; Aqp1|IDBG-150000|ENSMUSG00000004655|11826|; Bcl6|IDBG-149890|ENSMUSG00000022508|12053|; Btc|IDBG-394187|ENSMUSG00000082361|12223|; Cd44|IDBG-193505|ENSMUSG00000005087|12505|; Cd74|IDBG-150302|ENSMUSG00000024610|16149|; Cdkn1a|IDBG-159848|ENSMUSG00000023067|12575|; Cryab|IDBG-164070|ENSMUSG00000032060|12955|; Ctsh|IDBG-190584|ENSMUSG00000032359|13036|…
acute inflammatory response	GO:0002526	biological process	10090	5	15	0.000764076	0.0313753	Defb1; Kl; Nupr1; Ogg1; Vcam1;	Defb1|IDBG-139170|ENSMUSG00000044748|13214|; Kl|IDBG-209670|ENSMUSG00000058488|16591|; Nupr1|IDBG-209683|ENSMUSG00000030717|56312|; Ogg1|IDBG-176301|ENSMUSG00000030271|18294|; Vcam1|IDBG-189855|ENSMUSG00000027962|22329|;
cellular response to fatty acid	GO:0071398	biological process	10090	5	15	0.000764076	0.0313753	Cpt1a; E2f1; Ffar2; Ffar3; Src;	Cpt1a|IDBG-128203|ENSMUSG00000024900|12894|; E2f1|IDBG-210416|ENSMUSG00000027490|13555|; Ffar2|IDBG-171495|ENSMUSG00000051314|233079|; Ffar3|IDBG-171529|ENSMUSG00000019429|233080|; Src|IDBG-211273|ENSMUSG00000027646|20779|;
low-density lipoprotein particle binding	GO:0030169	molecular function	10090	5	15	0.000764076	0.0313753	Cd36; Crp; Msr1; Stab1; Thbs1;	Cd36|IDBG-136838|ENSMUSG00000002944|12491|; Crp|IDBG-205690|ENSMUSG00000037942|12944|; Msr1|IDBG-149582|ENSMUSG00000025044|20288|; Stab1|IDBG-144883|ENSMUSG00000042286|192187|; Thbs1|IDBG-197807|ENSMUSG00000040152|21825|;
positive regulation of epithelial cell migration	GO:0010634	biological process	10090	6	22	0.000746866	0.0315205	Aqp1; Ctsh; Itga3; Sox9; Tac1; Tgfbr2;	Aqp1|IDBG-150000|ENSMUSG00000004655|11826|; Ctsh|IDBG-190584|ENSMUSG00000032359|13036|; Itga3|IDBG-209447|ENSMUSG00000001507|16400|; Sox9|IDBG-213996|ENSMUSG00000000567|20682|; Tac1|IDBG-128294|ENSMUSG00000061762|21333|; Tgfbr2|IDBG-203902|ENSMUSG00000032440|21813|;
lysosome	GO:0005764	cellular component	10090	22	200	0.000861514	0.0321867	Acp5; Aga; Apoe; Cd74; Ctsc; Ctsh; Ctso; Ctss; Galc; Gja1; H2-Aa; Ifi30; Laptm5; Lipa; March1; Pon2; Prcp; Ramp3; Rragb; Src; Sult1c2; Unc93b1;	Acp5|IDBG-143414|ENSMUSG00000001348|11433|; Aga|IDBG-155091|ENSMUSG00000031521|11593|; Apoe|IDBG-152108|ENSMUSG00000002985|11816|; Cd74|IDBG-150302|ENSMUSG00000024610|16149|; Ctsc|IDBG-198191|ENSMUSG00000030560|13032|; Ctsh|IDBG-190584|ENSMUSG00000032359|13036|; Ctso|IDBG-153915|ENSMUSG00000028015|229445|; Ctss|IDBG-172850|ENSMUSG00000038642|13040|; Galc|IDBG-162136|ENSMUSG00000021003|14420|; Gja…
response to cytokine	GO:0034097	biological process	10090	12	80	0.000917337	0.0339937	Acp5; Cxcl16; Cyp17a1; Il6; Il6st; Mapkapk2; Osmr; Oxtr; Pdx1; Ptgs2; Serpina3n; Timp1;	Acp5|IDBG-143414|ENSMUSG00000001348|11433|; Cxcl16|IDBG-194380|ENSMUSG00000018920|66102|; Cyp17a1|IDBG-173457|ENSMUSG00000003555|13074|; Il6|IDBG-144970|ENSMUSG00000025746|16193|; Il6st|IDBG-182517|ENSMUSG00000021756|16195|; Mapkapk2|IDBG-190728|ENSMUSG00000016528|17164|; Osmr|IDBG-128241|ENSMUSG00000022146|18414|; Oxtr|IDBG-175080|ENSMUSG00000049112|18430|; Pdx1|IDBG-209001|ENSMUSG00000029644|18…
regulation of apoptotic process	GO:0042981	biological process	10090	16	126	0.000933168	0.0343015	2610018G03Rik; Actn4; Agt; Ank2; Bcl2l11; Casp12; Ets1; Ifih1; Il6; Lcmt1; Myc; Rps3; Snai2; Tnfrsf10b; Tnfrsf1a; Traf4;	2610018G03Rik|IDBG-144889|ENSMUSG00000031112|70415|; Actn4|IDBG-165033|ENSMUSG00000054808|60595|; Agt|IDBG-200169|ENSMUSG00000031980|11606|; Ank2|IDBG-192780|ENSMUSG00000032826|109676|; Bcl2l11|IDBG-205300|ENSMUSG00000027381|12125|; Casp12|IDBG-131695|ENSMUSG00000025887|12364|; Ets1|IDBG-147548|ENSMUSG00000032035|23871|; Ifih1|IDBG-174129|ENSMUSG00000026896|71586|; Il6|IDBG-144970|ENSMUSG00000025…
positive regulation of DNA replication	GO:0045740	biological process	10090	8	40	0.000965911	0.035221	Ereg; Il6; Kctd13; Kitl; Pdgfc; Pdgfra; Pla2g1b; Tgfb3;	Ereg|IDBG-179047|ENSMUSG00000029377|13874|; Il6|IDBG-144970|ENSMUSG00000025746|16193|; Kctd13|IDBG-209963|ENSMUSG00000030685|233877|; Kitl|IDBG-187862|ENSMUSG00000019966|17311|; Pdgfc|IDBG-153854|ENSMUSG00000028019|54635|; Pdgfra|IDBG-171929|ENSMUSG00000029231|18595|; Pla2g1b|IDBG-193845|ENSMUSG00000029522|18778|; Tgfb3|IDBG-159061|ENSMUSG00000021253|21809|;
microvillus membrane	GO:0031528	cellular component	10090	5	16	0.00106358	0.0384747	Car9; Cd24a; Pdpn; Podxl; Slc9a3r1;	Car9|IDBG-141349|ENSMUSG00000028463|230099|; Cd24a|IDBG-148189|ENSMUSG00000047139|12484|; Pdpn|IDBG-202630|ENSMUSG00000028583|14726|; Podxl|IDBG-133888|ENSMUSG00000025608|27205|; Slc9a3r1|IDBG-214220|ENSMUSG00000020733|26941|;
positive regulation of interleukin-6 production	GO:0032755	biological process	10090	8	41	0.00114557	0.0401656	Adora2b; Cd36; Fcer1g; Il33; Il6; Isl1; Myd88; Tlr3;	Adora2b|IDBG-184026|ENSMUSG00000018500|11541|; Cd36|IDBG-136838|ENSMUSG00000002944|12491|; Fcer1g|IDBG-204231|ENSMUSG00000058715|14127|; Il33|IDBG-157638|ENSMUSG00000024810|77125|; Il6|IDBG-144970|ENSMUSG00000025746|16193|; Isl1|IDBG-184340|ENSMUSG00000042258|16392|; Myd88|IDBG-204565|ENSMUSG00000032508|17874|; Tlr3|IDBG-152685|ENSMUSG00000031639|142980|;
cellular response to lipopolysaccharide	GO:0071222	biological process	10090	13	93	0.00112384	0.0403343	Adam9; Ankrd1; Arg1; Cd14; Cd36; Cyp17a1; Gbp2; Il6; Irf8; Lcn2; Nr1d1; Nr1h3; Src;	Adam9|IDBG-143125|ENSMUSG00000031555|11502|; Ankrd1|IDBG-160531|ENSMUSG00000024803|107765|; Arg1|IDBG-139458|ENSMUSG00000019987|11846|; Cd14|IDBG-138525|ENSMUSG00000051439|12475|; Cd36|IDBG-136838|ENSMUSG00000002944|12491|; Cyp17a1|IDBG-173457|ENSMUSG00000003555|13074|; Gbp2|IDBG-197330|ENSMUSG00000028270|14469|; Il6|IDBG-144970|ENSMUSG00000025746|16193|; Irf8|IDBG-196509|ENSMUSG00000041515|15900…
brown fat cell differentiation	GO:0050873	biological process	10090	7	32	0.00114496	0.0404552	Arl4a; Lamb3; Nudt7; Pparg; Ptgs2; Rgs2; Scd1;	Arl4a|IDBG-136104|ENSMUSG00000047446|11861|; Lamb3|IDBG-209165|ENSMUSG00000026639|16780|; Nudt7|IDBG-194363|ENSMUSG00000031767|67528|; Pparg|IDBG-179253|ENSMUSG00000000440|19016|; Ptgs2|IDBG-197327|ENSMUSG00000032487|19225|; Rgs2|IDBG-197102|ENSMUSG00000026360|19735|; Scd1|IDBG-169840|ENSMUSG00000037071|20249|;
response to nicotine	GO:0035094	biological process	10090	7	32	0.00114496	0.0404552	Igf2; Kcnk1; Ngf; Pdx1; Prss2; Slc7a11; Vcam1;	Igf2|IDBG-212623|ENSMUSG00000048583|16002|; Kcnk1|IDBG-200794|ENSMUSG00000033998|16525|; Ngf|IDBG-180362|ENSMUSG00000027859|18049|; Pdx1|IDBG-209001|ENSMUSG00000029644|18609|; Prss2|IDBG-140691|ENSMUSG00000057163|22072|; Slc7a11|IDBG-142530|ENSMUSG00000027737|26570|; Vcam1|IDBG-189855|ENSMUSG00000027962|22329|;
positive regulation of astrocyte differentiation	GO:0048711	biological process	10090	4	10	0.00123127	0.0418815	Bmp2; Il6st; Lif; Serpine2;	Bmp2|IDBG-207600|ENSMUSG00000027358|12156|; Il6st|IDBG-182517|ENSMUSG00000021756|16195|; Lif|IDBG-142317|ENSMUSG00000034394|16878|; Serpine2|IDBG-173051|ENSMUSG00000026249|20720|;
positive regulation of cellular component movement	GO:0051272	biological process	10090	4	10	0.00123127	0.0418815	Actn4; Bcl6; Ets1; Pdpn;	Actn4|IDBG-165033|ENSMUSG00000054808|60595|; Bcl6|IDBG-149890|ENSMUSG00000022508|12053|; Ets1|IDBG-147548|ENSMUSG00000032035|23871|; Pdpn|IDBG-202630|ENSMUSG00000028583|14726|;
positive regulation of insulin-like growth factor receptor signaling pathway	GO:0043568	biological process	10090	4	10	0.00123127	0.0418815	Ghsr; Igf1; Igfbp3; Igfbp5;	Ghsr|IDBG-134399|ENSMUSG00000051136|208188|; Igf1|IDBG-182955|ENSMUSG00000020053|16000|; Igfbp3|IDBG-148893|ENSMUSG00000020427|16009|; Igfbp5|IDBG-166131|ENSMUSG00000026185|16011|;
regulation of cell-cell adhesion	GO:0022407	biological process	10090	4	10	0.00123127	0.0418815	Adam8; Cd24a; Efna5; Epha7;	Adam8|IDBG-211612|ENSMUSG00000025473|11501|; Cd24a|IDBG-148189|ENSMUSG00000047139|12484|; Efna5|IDBG-194549|ENSMUSG00000048915|13640|; Epha7|IDBG-132772|ENSMUSG00000028289|13841|;
N-methyl-D-aspartate receptor clustering	GO:0097114	biological process	10090	3	5	0.00133379	0.0428127	Apoe; Nrxn1; Reln;	Apoe|IDBG-152108|ENSMUSG00000002985|11816|; Nrxn1|IDBG-201803|ENSMUSG00000024109|18189|; Reln|IDBG-138749|ENSMUSG00000042453|19699|;
antigen processing and presentation of exogenous peptide antigen via MHC class I	GO:0042590	biological process	10090	3	5	0.00133379	0.0428127	Fcer1g; Fcgr3; Ifi30;	Fcer1g|IDBG-204231|ENSMUSG00000058715|14127|; Fcgr3|IDBG-204038|ENSMUSG00000059498|14131|; Ifi30|IDBG-164061|ENSMUSG00000031838|65972|;
cellular response to platelet-derived growth factor stimulus	GO:0036120	biological process	10090	3	5	0.00133379	0.0428127	Has1; Has2; Snai2;	Has1|IDBG-141052|ENSMUSG00000003665|15116|; Has2|IDBG-141931|ENSMUSG00000022367|15117|; Snai2|IDBG-135462|ENSMUSG00000022676|20583|;
hydrolase activity, acting on carbon-nitrogen (but not peptide) bonds, in cyclic amidines	GO:0016814	molecular function	10090	3	5	0.00133379	0.0428127	Apobec1; Apobec2; Apobec3;	Apobec1|IDBG-185598|ENSMUSG00000040613|11810|; Apobec2|IDBG-190002|ENSMUSG00000040694|11811|; Apobec3|IDBG-163088|ENSMUSG00000009585|80287|;
negative regulation of plasminogen activation	GO:0010757	biological process	10090	3	5	0.00133379	0.0428127	Cpb2; Serpine2; Thbs1;	Cpb2|IDBG-180759|ENSMUSG00000021999|56373|; Serpine2|IDBG-173051|ENSMUSG00000026249|20720|; Thbs1|IDBG-197807|ENSMUSG00000040152|21825|;
positive regulation of odontogenesis	GO:0042482	biological process	10090	3	5	0.00133379	0.0428127	Bmp2; Ednra; Tgfb1;	Bmp2|IDBG-207600|ENSMUSG00000027358|12156|; Ednra|IDBG-169763|ENSMUSG00000031616|13617|; Tgfb1|IDBG-158292|ENSMUSG00000002603|21803|;
positive regulation of peptide hormone secretion	GO:0090277	biological process	10090	3	5	0.00133379	0.0428127	Fga; Fgb; Fgg;	Fga|IDBG-154534|ENSMUSG00000028001|14161|; Fgb|IDBG-154611|ENSMUSG00000033831|110135|; Fgg|IDBG-154510|ENSMUSG00000033860|99571|;
positive regulation of platelet activation	GO:0010572	biological process	10090	3	5	0.00133379	0.0428127	Pdpn; Plek; Selp;	Pdpn|IDBG-202630|ENSMUSG00000028583|14726|; Plek|IDBG-151611|ENSMUSG00000020120|56193|; Selp|IDBG-202346|ENSMUSG00000026580|20344|;
GTP catabolic process	GO:0006184	biological process	10090	26	261	0.00135899	0.0433165	Arl4a; Ehd2; Eif2s3y; Gbp2; Gbp8; Gbp9; Gna14; Gnai1; Gnat2; Gtpbp4; Mfn2; Mras; Mx1; Nkiras1; Rab37; Rab3c; Rabl2; Rasd2; Rhoc; Rit2; Rnd3; Rras; Tubb2a; Tubb2b; Tubb4a; Tubd1;	Arl4a|IDBG-136104|ENSMUSG00000047446|11861|; Ehd2|IDBG-145700|ENSMUSG00000074364|259300|; Eif2s3y|IDBG-127666|ENSMUSG00000069049|26908|; Gbp2|IDBG-197330|ENSMUSG00000028270|14469|; Gbp8|IDBG-131210|ENSMUSG00000034438|76074|; Gbp9|IDBG-185806|ENSMUSG00000029298|236573|; Gna14|IDBG-149931|ENSMUSG00000024697|14675|; Gnai1|IDBG-136916|ENSMUSG00000057614|14677|; Gnat2|IDBG-186203|ENSMUSG00000009108|14…
male gonad development	GO:0008584	biological process	10090	13	95	0.00137199	0.0434274	Bcl2l11; Cyp17a1; Inhba; Kitl; Lrrc6; Mmp14; Nupr1; Rbp4; Ren1; Sox9; Tlr3; Tnfrsf10b; Tnfsf10;	Bcl2l11|IDBG-205300|ENSMUSG00000027381|12125|; Cyp17a1|IDBG-173457|ENSMUSG00000003555|13074|; Inhba|IDBG-131791|ENSMUSG00000041324|16323|; Kitl|IDBG-187862|ENSMUSG00000019966|17311|; Lrrc6|IDBG-146030|ENSMUSG00000022375|54562|; Mmp14|IDBG-161181|ENSMUSG00000000957|17387|; Nupr1|IDBG-209683|ENSMUSG00000030717|56312|; Rbp4|IDBG-162693|ENSMUSG00000024990|19662|; Ren1|IDBG-192844|ENSMUSG00000070645|1…
regulation of proteolysis	GO:0030162	biological process	10090	10	63	0.00154764	0.0486493	Agt; Serpina10; Serpina3n; Serpinb1a; Serpinb2; Serpinb5; Serpinb6a; Serpinb6b; Serpinb9; Serping1;	Agt|IDBG-200169|ENSMUSG00000031980|11606|; Serpina10|IDBG-167240|ENSMUSG00000061947|217847|; Serpina3n|IDBG-168301|ENSMUSG00000021091|20716|; Serpinb1a|IDBG-142542|ENSMUSG00000044734|66222|; Serpinb2|IDBG-186363|ENSMUSG00000062345|18788|; Serpinb5|IDBG-185824|ENSMUSG00000067006|20724|; Serpinb6a|IDBG-143524|ENSMUSG00000060147|20719|; Serpinb6b|IDBG-142776|ENSMUSG00000042842|20708|; Serpinb9|IDBG-…
activation of cysteine-type endopeptidase activity involved in apoptotic process	GO:0006919	biological process	10090	11	74	0.00159514	0.0494603	Bcl2l11; Cck; Ctsh; Egln3; Myc; Pparg; Ppp1r9a; Rnf7; Rps3; Smad3; Tnfrsf10b;	Bcl2l11|IDBG-205300|ENSMUSG00000027381|12125|; Cck|IDBG-205433|ENSMUSG00000032532|12424|; Ctsh|IDBG-190584|ENSMUSG00000032359|13036|; Egln3|IDBG-139438|ENSMUSG00000035105|112407|; Myc|IDBG-144556|ENSMUSG00000022346|17869|; Pparg|IDBG-179253|ENSMUSG00000000440|19016|; Ppp1r9a|IDBG-127995|ENSMUSG00000032827|243725|; Rnf7|IDBG-192016|ENSMUSG00000051234|102638621,102642416,102642790,19823|; Rps3|IDBG…
axon terminus	GO:0043679	cellular component	10090	8	43	0.00158443	0.0494645	Aqp1; Casr; Cdh8; Gad1; Glul; Kcnip3; Sncg; Ucn3;	Aqp1|IDBG-150000|ENSMUSG00000004655|11826|; Casr|IDBG-158013|ENSMUSG00000051980|12374|; Cdh8|IDBG-184746|ENSMUSG00000036510|12564|; Gad1|IDBG-177867|ENSMUSG00000070880|14415|; Glul|IDBG-199433|ENSMUSG00000026473|14645|; Kcnip3|IDBG-260417|ENSMUSG00000079056|56461|; Sncg|IDBG-149545|ENSMUSG00000023064|20618|; Ucn3|IDBG-128525|ENSMUSG00000044988|83428|;
adult locomotory behavior	GO:0008344	biological process	10090	9	53	0.00161647	0.0497828	Btbd9; Cxcl12; Fgf12; Fgf14; Htra2; Ngf; Prex2; Sncg; Tmod1;	Btbd9|IDBG-161486|ENSMUSG00000062202|224671|; Cxcl12|IDBG-180998|ENSMUSG00000061353|20315|; Fgf12|IDBG-150770|ENSMUSG00000022523|14167|; Fgf14|IDBG-189585|ENSMUSG00000025551|14169|; Htra2|IDBG-159586|ENSMUSG00000068329|64704|; Ngf|IDBG-180362|ENSMUSG00000027859|18049|; Prex2|IDBG-133525|ENSMUSG00000048960|109294|; Sncg|IDBG-149545|ENSMUSG00000023064|20618|; Tmod1|IDBG-144699|ENSMUSG00000028328|21…
glucose metabolic process	GO:0006006	biological process	10090	10	64	0.00174951	0.0535186	Aldh5a1; Cpt1a; Cryab; H6pd; Igf2; Igfbp5; Myc; Pdk1; Pdx1; Pgm5;	Aldh5a1|IDBG-139284|ENSMUSG00000035936|214579|; Cpt1a|IDBG-128203|ENSMUSG00000024900|12894|; Cryab|IDBG-164070|ENSMUSG00000032060|12955|; H6pd|IDBG-205502|ENSMUSG00000028980|100198|; Igf2|IDBG-212623|ENSMUSG00000048583|16002|; Igfbp5|IDBG-166131|ENSMUSG00000026185|16011|; Myc|IDBG-144556|ENSMUSG00000022346|17869|; Pdk1|IDBG-179277|ENSMUSG00000006494|228026|; Pdx1|IDBG-209001|ENSMUSG00000029644|18…
immunoglobulin mediated immune response	GO:0016064	biological process	10090	4	11	0.00185471	0.0545406	Cd74; Fcer1g; Fcgr2b; Myd88;	Cd74|IDBG-150302|ENSMUSG00000024610|16149|; Fcer1g|IDBG-204231|ENSMUSG00000058715|14127|; Fcgr2b|IDBG-203935|ENSMUSG00000026656|14130|; Myd88|IDBG-204565|ENSMUSG00000032508|17874|;
negative regulation of G-protein coupled receptor protein signaling pathway	GO:0045744	biological process	10090	4	11	0.00185471	0.0545406	Plek; Rgs2; Rgs5; Rpgrip1l;	Plek|IDBG-151611|ENSMUSG00000020120|56193|; Rgs2|IDBG-197102|ENSMUSG00000026360|19735|; Rgs5|IDBG-203509|ENSMUSG00000026678|19737|; Rpgrip1l|IDBG-179794|ENSMUSG00000033282|244585|;
positive regulation of macrophage activation	GO:0043032	biological process	10090	4	11	0.00185471	0.0545406	Il1rl1; Il33; Il4ra; Thbs1;	Il1rl1|IDBG-148423|ENSMUSG00000026069|17082|; Il33|IDBG-157638|ENSMUSG00000024810|77125|; Il4ra|IDBG-209275|ENSMUSG00000030748|16190|; Thbs1|IDBG-197807|ENSMUSG00000040152|21825|;
positive regulation of protein import into nucleus, translocation	GO:0033160	biological process	10090	4	11	0.00185471	0.0545406	Igf1; Il6; Tmem173; Tnfrsf1a;	Igf1|IDBG-182955|ENSMUSG00000020053|16000|; Il6|IDBG-144970|ENSMUSG00000025746|16193|; Tmem173|IDBG-137341|ENSMUSG00000024349|72512|; Tnfrsf1a|IDBG-189844|ENSMUSG00000030341|21937|;
epidermal growth factor receptor signaling pathway	GO:0007173	biological process	10090	6	26	0.00192496	0.0551823	Btc; Ereg; Pigr; Sox9; Src; Tgfb1;	Btc|IDBG-394187|ENSMUSG00000082361|12223|; Ereg|IDBG-179047|ENSMUSG00000029377|13874|; Pigr|IDBG-190490|ENSMUSG00000026417|18703|; Sox9|IDBG-213996|ENSMUSG00000000567|20682|; Src|IDBG-211273|ENSMUSG00000027646|20779|; Tgfb1|IDBG-158292|ENSMUSG00000002603|21803|;
positive regulation of phosphatidylinositol 3-kinase activity	GO:0043552	biological process	10090	6	26	0.00192496	0.0551823	Fgf2; Klk1b4; Pdgfra; Src; Tgfb1; Vav3;	Fgf2|IDBG-140464|ENSMUSG00000037225|14173|; Klk1b4|IDBG-178304|ENSMUSG00000066513|18048|; Pdgfra|IDBG-171929|ENSMUSG00000029231|18595|; Src|IDBG-211273|ENSMUSG00000027646|20779|; Tgfb1|IDBG-158292|ENSMUSG00000002603|21803|; Vav3|IDBG-188386|ENSMUSG00000033721|57257|;
positive regulation of synaptic transmission, glutamatergic	GO:0051968	biological process	10090	5	18	0.00191102	0.0554805	Glul; Nrxn1; Oxtr; Ptgs2; Reln;	Glul|IDBG-199433|ENSMUSG00000026473|14645|; Nrxn1|IDBG-201803|ENSMUSG00000024109|18189|; Oxtr|IDBG-175080|ENSMUSG00000049112|18430|; Ptgs2|IDBG-197327|ENSMUSG00000032487|19225|; Reln|IDBG-138749|ENSMUSG00000042453|19699|;
regulation of glucose metabolic process	GO:0010906	biological process	10090	5	18	0.00191102	0.0554805	Fgl1; Igfbp3; Igfbp5; Lcmt1; Pdk1;	Fgl1|IDBG-150762|ENSMUSG00000031594|234199|; Igfbp3|IDBG-148893|ENSMUSG00000020427|16009|; Igfbp5|IDBG-166131|ENSMUSG00000026185|16011|; Lcmt1|IDBG-209140|ENSMUSG00000030763|30949|; Pdk1|IDBG-179277|ENSMUSG00000006494|228026|;
immune system process	GO:0002376	biological process	10090	8	44	0.00184878	0.0558062	Cd300ld; Ets1; Il4ra; Kcnn4; Rnf125; Src; Tec; Vtcn1;	Cd300ld|IDBG-214167|ENSMUSG00000034641|217305|; Ets1|IDBG-147548|ENSMUSG00000032035|23871|; Il4ra|IDBG-209275|ENSMUSG00000030748|16190|; Kcnn4|IDBG-154721|ENSMUSG00000054342|16534|; Rnf125|IDBG-130476|ENSMUSG00000033107|67664|; Src|IDBG-211273|ENSMUSG00000027646|20779|; Tec|IDBG-170167|ENSMUSG00000029217|21682|; Vtcn1|IDBG-179327|ENSMUSG00000051076|242122|;
regulation of blood pressure	GO:0008217	biological process	10090	8	44	0.00184878	0.0558062	Agt; Cyba; Ednra; Npy; Pparg; Ptgs1; Ptgs2; Tac1;	Agt|IDBG-200169|ENSMUSG00000031980|11606|; Cyba|IDBG-197286|ENSMUSG00000006519|13057|; Ednra|IDBG-169763|ENSMUSG00000031616|13617|; Npy|IDBG-146626|ENSMUSG00000029819|109648|; Pparg|IDBG-179253|ENSMUSG00000000440|19016|; Ptgs1|IDBG-165198|ENSMUSG00000047250|19224|; Ptgs2|IDBG-197327|ENSMUSG00000032487|19225|; Tac1|IDBG-128294|ENSMUSG00000061762|21333|;
blood coagulation	GO:0007596	biological process	10090	10	65	0.00197215	0.0558327	Anxa8; Cpb2; Efemp2; F2; Fga; Procr; Serpina10; Serpine2; Serping1; Thbd;	Anxa8|IDBG-148968|ENSMUSG00000021950|11752|; Cpb2|IDBG-180759|ENSMUSG00000021999|56373|; Efemp2|IDBG-131786|ENSMUSG00000024909|58859|; F2|IDBG-191373|ENSMUSG00000027249|14061|; Fga|IDBG-154534|ENSMUSG00000028001|14161|; Procr|IDBG-210683|ENSMUSG00000027611|19124|; Serpina10|IDBG-167240|ENSMUSG00000061947|217847|; Serpine2|IDBG-173051|ENSMUSG00000026249|20720|; Serping1|IDBG-185264|ENSMUSG00000023…
negative regulation of inflammatory response	GO:0050728	biological process	10090	10	65	0.00197215	0.0558327	Acp5; Apoe; Ghsr; Ier3; Isl1; Nr1h3; O3far1; Smad3; Tff2; Tnfrsf1a;	Acp5|IDBG-143414|ENSMUSG00000001348|11433|; Apoe|IDBG-152108|ENSMUSG00000002985|11816|; Ghsr|IDBG-134399|ENSMUSG00000051136|208188|; Ier3|IDBG-179064|ENSMUSG00000003541|15937|; Isl1|IDBG-184340|ENSMUSG00000042258|16392|; Nr1h3|IDBG-190792|ENSMUSG00000002108|22259|; O3far1|IDBG-162636|ENSMUSG00000054200|107221|; Smad3|IDBG-175693|ENSMUSG00000032402|17127|; Tff2|IDBG-163786|ENSMUSG00000024028|21785…
vesicle	GO:0031982	cellular component	10090	9	55	0.00211182	0.0594177	Ahnak; Ifngr1; Il1rn; Pf4; Pik3c2a; Rab3c; Stmn2; Tspan1; Tspan4;	Ahnak|IDBG-142334|ENSMUSG00000069833|66395|; Ifngr1|IDBG-135936|ENSMUSG00000020009|15979|; Il1rn|IDBG-142372|ENSMUSG00000026981|16181|; Pf4|IDBG-178816|ENSMUSG00000029373|56744|; Pik3c2a|IDBG-207422|ENSMUSG00000030660|18704|; Rab3c|IDBG-181850|ENSMUSG00000021700|67295|; Stmn2|IDBG-130673|ENSMUSG00000027500|20257|; Tspan1|IDBG-177691|ENSMUSG00000028699|66805|; Tspan4|IDBG-212299|ENSMUSG00000025511…
response to peptide hormone	GO:0043434	biological process	10090	11	77	0.00221053	0.0618136	Arg1; Btg1; Cxcl12; Ereg; Gatm; Gja1; Ngf; Oxtr; Serpina3n; Stc2; Timp1;	Arg1|IDBG-139458|ENSMUSG00000019987|11846|; Btg1|IDBG-187437|ENSMUSG00000036478|12226|; Cxcl12|IDBG-180998|ENSMUSG00000061353|20315|; Ereg|IDBG-179047|ENSMUSG00000029377|13874|; Gatm|IDBG-203087|ENSMUSG00000027199|67092|; Gja1|IDBG-152172|ENSMUSG00000050953|14609|; Ngf|IDBG-180362|ENSMUSG00000027859|18049|; Oxtr|IDBG-175080|ENSMUSG00000049112|18430|; Serpina3n|IDBG-168301|ENSMUSG00000021091|20716…
SA node cell to atrial cardiac muscle cell communication	GO:0086070	biological process	10090	2	2	0.00275589	0.0637633	Ank2; Scn3b;	Ank2|IDBG-192780|ENSMUSG00000032826|109676|; Scn3b|IDBG-153329|ENSMUSG00000049281|235281|;
alpha9-beta1 integrin-vascular cell adhesion molecule-1 complex	GO:0071065	cellular component	10090	2	2	0.00275589	0.0637633	Adam8; Vcam1;	Adam8|IDBG-211612|ENSMUSG00000025473|11501|; Vcam1|IDBG-189855|ENSMUSG00000027962|22329|;
arginase activity	GO:0004053	molecular function	10090	2	2	0.00275589	0.0637633	Arg1; Arg2;	Arg1|IDBG-139458|ENSMUSG00000019987|11846|; Arg2|IDBG-152630|ENSMUSG00000021125|11847|;
deoxyribonucleotide catabolic process	GO:0009264	biological process	10090	2	2	0.00275589	0.0637633	Dera; Nt5c;	Dera|IDBG-195517|ENSMUSG00000030225|232449|; Nt5c|IDBG-214315|ENSMUSG00000020736|50773|;
evasion or tolerance of host defenses by virus	GO:0019049	biological process	10090	2	2	0.00275589	0.0637633	Smad3; Tgfb1;	Smad3|IDBG-175693|ENSMUSG00000032402|17127|; Tgfb1|IDBG-158292|ENSMUSG00000002603|21803|;
lipid digestion	GO:0044241	biological process	10090	2	2	0.00275589	0.0637633	Aqp1; Arx;	Aqp1|IDBG-150000|ENSMUSG00000004655|11826|; Arx|IDBG-159479|ENSMUSG00000035277|11878|;
negative regulation of T-helper 1 type immune response	GO:0002826	biological process	10090	2	2	0.00275589	0.0637633	Il1rl1; Il33;	Il1rl1|IDBG-148423|ENSMUSG00000026069|17082|; Il33|IDBG-157638|ENSMUSG00000024810|77125|;
negative regulation of nitric oxide mediated signal transduction	GO:0010751	biological process	10090	2	2	0.00275589	0.0637633	Spink3; Thbs1;	Spink3|IDBG-144006|ENSMUSG00000024503|20730|; Thbs1|IDBG-197807|ENSMUSG00000040152|21825|;
plasma lipoprotein particle clearance	GO:0034381	biological process	10090	2	2	0.00275589	0.0637633	Cd36; Msr1;	Cd36|IDBG-136838|ENSMUSG00000002944|12491|; Msr1|IDBG-149582|ENSMUSG00000025044|20288|;
positive regulation of monocyte aggregation	GO:1900625	biological process	10090	2	2	0.00275589	0.0637633	Cd44; Has2;	Cd44|IDBG-193505|ENSMUSG00000005087|12505|; Has2|IDBG-141931|ENSMUSG00000022367|15117|;
positive regulation of neurofibrillary tangle assembly	GO:1902998	biological process	10090	2	2	0.00275589	0.0637633	Apoe; Clu;	Apoe|IDBG-152108|ENSMUSG00000002985|11816|; Clu|IDBG-174736|ENSMUSG00000022037|12759|;
positive regulation of striated muscle tissue development	GO:0045844	biological process	10090	2	2	0.00275589	0.0637633	Gja1; Mkl2;	Gja1|IDBG-152172|ENSMUSG00000050953|14609|; Mkl2|IDBG-133693|ENSMUSG00000009569|239719|;
progesterone secretion	GO:0042701	biological process	10090	2	2	0.00275589	0.0637633	Fzd4; Inhba;	Fzd4|IDBG-198316|ENSMUSG00000049791|14366|; Inhba|IDBG-131791|ENSMUSG00000041324|16323|;
prostaglandin-endoperoxide synthase activity	GO:0004666	molecular function	10090	2	2	0.00275589	0.0637633	Ptgs1; Ptgs2;	Ptgs1|IDBG-165198|ENSMUSG00000047250|19224|; Ptgs2|IDBG-197327|ENSMUSG00000032487|19225|;
regulation of beta-amyloid clearance	GO:1900221	biological process	10090	2	2	0.00275589	0.0637633	Apoe; Clu;	Apoe|IDBG-152108|ENSMUSG00000002985|11816|; Clu|IDBG-174736|ENSMUSG00000022037|12759|;
regulation of transcription involved in lymphatic endothelial cell fate commitment	GO:0060849	biological process	10090	2	2	0.00275589	0.0637633	Nr2f2; Prox1;	Nr2f2|IDBG-192528|ENSMUSG00000030551|11819|; Prox1|IDBG-208536|ENSMUSG00000010175|19130|;
extrinsic apoptotic signaling pathway	GO:0097191	biological process	10090	7	37	0.00278651	0.0641461	Il33; Inhba; Krt18; Krt8; Smad3; Tgfb1; Tlr3;	Il33|IDBG-157638|ENSMUSG00000024810|77125|; Inhba|IDBG-131791|ENSMUSG00000041324|16323|; Krt18|IDBG-187416|ENSMUSG00000023043|16668|; Krt8|IDBG-187352|ENSMUSG00000049382|16691|; Smad3|IDBG-175693|ENSMUSG00000032402|17127|; Tgfb1|IDBG-158292|ENSMUSG00000002603|21803|; Tlr3|IDBG-152685|ENSMUSG00000031639|142980|;
receptor-mediated endocytosis	GO:0006898	biological process	10090	12	91	0.00283541	0.0649437	Apoe; Cd36; Cxcl16; Ldlrap1; Lrp1; Lrp8; Msr1; Stab1; Tfrc; Tgfbr2; Tinagl1; Tmprss2;	Apoe|IDBG-152108|ENSMUSG00000002985|11816|; Cd36|IDBG-136838|ENSMUSG00000002944|12491|; Cxcl16|IDBG-194380|ENSMUSG00000018920|66102|; Ldlrap1|IDBG-196506|ENSMUSG00000037295|100017|; Lrp1|IDBG-195360|ENSMUSG00000040249|16971|; Lrp8|IDBG-171850|ENSMUSG00000028613|16975|; Msr1|IDBG-149582|ENSMUSG00000025044|20288|; Stab1|IDBG-144883|ENSMUSG00000042286|192187|; Tfrc|IDBG-154429|ENSMUSG00000022797|220…
peptide hormone binding	GO:0017046	molecular function	10090	6	28	0.00287974	0.0653028	Ace2; Galr1; Ghsr; Inhba; Oxtr; Prlr;	Ace2|IDBG-184519|ENSMUSG00000015405|70008|; Galr1|IDBG-161941|ENSMUSG00000024553|14427|; Ghsr|IDBG-134399|ENSMUSG00000051136|208188|; Inhba|IDBG-131791|ENSMUSG00000041324|16323|; Oxtr|IDBG-175080|ENSMUSG00000049112|18430|; Prlr|IDBG-129218|ENSMUSG00000005268|19116|;
positive regulation of cell death	GO:0010942	biological process	10090	6	28	0.00287974	0.0653028	Bcl2l11; Dusp6; Egr1; Htra2; Pdx1; Ptgs2;	Bcl2l11|IDBG-205300|ENSMUSG00000027381|12125|; Dusp6|IDBG-187794|ENSMUSG00000019960|67603|; Egr1|IDBG-136414|ENSMUSG00000038418|13653|; Htra2|IDBG-159586|ENSMUSG00000068329|64704|; Pdx1|IDBG-209001|ENSMUSG00000029644|18609|; Ptgs2|IDBG-197327|ENSMUSG00000032487|19225|;
response to electrical stimulus	GO:0051602	biological process	10090	6	27	0.00236636	0.0657676	Cd14; Egr1; Il6; Kcnj3; Ngf; Src;	Cd14|IDBG-138525|ENSMUSG00000051439|12475|; Egr1|IDBG-136414|ENSMUSG00000038418|13653|; Il6|IDBG-144970|ENSMUSG00000025746|16193|; Kcnj3|IDBG-171483|ENSMUSG00000026824|16519|; Ngf|IDBG-180362|ENSMUSG00000027859|18049|; Src|IDBG-211273|ENSMUSG00000027646|20779|;
response to retinoic acid	GO:0032526	biological process	10090	9	56	0.00240115	0.06633	Aldh1a1; Apoe; Ctsh; Cyp17a1; Gdap1; Lefty1; Mest; Pparg; Rbp4;	Aldh1a1|IDBG-151900|ENSMUSG00000053279|11668|; Apoe|IDBG-152108|ENSMUSG00000002985|11816|; Ctsh|IDBG-190584|ENSMUSG00000032359|13036|; Cyp17a1|IDBG-173457|ENSMUSG00000003555|13074|; Gdap1|IDBG-135581|ENSMUSG00000025777|14545|; Lefty1|IDBG-207372|ENSMUSG00000038793|13590|; Mest|IDBG-133397|ENSMUSG00000051855|17294|; Pparg|IDBG-179253|ENSMUSG00000000440|19016|; Rbp4|IDBG-162693|ENSMUSG00000024990|1…
ATP transport	GO:0015867	biological process	10090	3	6	0.00256333	0.0663844	Gja1; Slc25a17; Slc25a24;	Gja1|IDBG-152172|ENSMUSG00000050953|14609|; Slc25a17|IDBG-164573|ENSMUSG00000022404|20524|; Slc25a24|IDBG-188336|ENSMUSG00000040322|229731|;
activation of transmembrane receptor protein tyrosine kinase activity	GO:0007171	biological process	10090	3	6	0.00256333	0.0663844	Chrna3; Pdgfc; Prlr;	Chrna3|IDBG-167498|ENSMUSG00000032303|110834|; Pdgfc|IDBG-153854|ENSMUSG00000028019|54635|; Prlr|IDBG-129218|ENSMUSG00000005268|19116|;
hydrolase activity, acting on carbon-nitrogen (but not peptide) bonds, in linear amidines	GO:0016813	molecular function	10090	3	6	0.00256333	0.0663844	Arg1; Arg2; Gatm;	Arg1|IDBG-139458|ENSMUSG00000019987|11846|; Arg2|IDBG-152630|ENSMUSG00000021125|11847|; Gatm|IDBG-203087|ENSMUSG00000027199|67092|;
lipoprotein particle binding	GO:0071813	molecular function	10090	3	6	0.00256333	0.0663844	Apoe; Cd36; Mapt;	Apoe|IDBG-152108|ENSMUSG00000002985|11816|; Cd36|IDBG-136838|ENSMUSG00000002944|12491|; Mapt|IDBG-213115|ENSMUSG00000018411|17762|;
negative regulation of beta-amyloid formation	GO:1902430	biological process	10090	3	6	0.00256333	0.0663844	Apoe; Clu; Olfm1;	Apoe|IDBG-152108|ENSMUSG00000002985|11816|; Clu|IDBG-174736|ENSMUSG00000022037|12759|; Olfm1|IDBG-151792|ENSMUSG00000026833|56177|;
positive regulation of acute inflammatory response	GO:0002675	biological process	10090	3	6	0.00256333	0.0663844	Adam8; Il6; Tac1;	Adam8|IDBG-211612|ENSMUSG00000025473|11501|; Il6|IDBG-144970|ENSMUSG00000025746|16193|; Tac1|IDBG-128294|ENSMUSG00000061762|21333|;
positive regulation of cholesterol esterification	GO:0010873	biological process	10090	3	6	0.00256333	0.0663844	Agt; Apoe; Scd1;	Agt|IDBG-200169|ENSMUSG00000031980|11606|; Apoe|IDBG-152108|ENSMUSG00000002985|11816|; Scd1|IDBG-169840|ENSMUSG00000037071|20249|;
positive regulation of immunoglobulin secretion	GO:0051024	biological process	10090	3	6	0.00256333	0.0663844	Il33; Il6; Rbp4;	Il33|IDBG-157638|ENSMUSG00000024810|77125|; Il6|IDBG-144970|ENSMUSG00000025746|16193|; Rbp4|IDBG-162693|ENSMUSG00000024990|19662|;
renal water absorption	GO:0070295	biological process	10090	3	6	0.00256333	0.0663844	Aqp1; Aqp7; Has2;	Aqp1|IDBG-150000|ENSMUSG00000004655|11826|; Aqp7|IDBG-136953|ENSMUSG00000028427|11832|; Has2|IDBG-141931|ENSMUSG00000022367|15117|;
apolipoprotein binding	GO:0034185	molecular function	10090	4	12	0.00266707	0.0671629	Lpl; Lrp1; Lrp8; Mapt;	Lpl|IDBG-159560|ENSMUSG00000015568|16956|; Lrp1|IDBG-195360|ENSMUSG00000040249|16971|; Lrp8|IDBG-171850|ENSMUSG00000028613|16975|; Mapt|IDBG-213115|ENSMUSG00000018411|17762|;
cell activation	GO:0001775	biological process	10090	4	12	0.00266707	0.0671629	Cd24a; Igf1; Tgfb1; Timp1;	Cd24a|IDBG-148189|ENSMUSG00000047139|12484|; Igf1|IDBG-182955|ENSMUSG00000020053|16000|; Tgfb1|IDBG-158292|ENSMUSG00000002603|21803|; Timp1|IDBG-135707|ENSMUSG00000001131|21857|;
fibrinolysis	GO:0042730	biological process	10090	4	12	0.00266707	0.0671629	Cpb2; F2; Plau; Serping1;	Cpb2|IDBG-180759|ENSMUSG00000021999|56373|; F2|IDBG-191373|ENSMUSG00000027249|14061|; Plau|IDBG-136606|ENSMUSG00000021822|18792|; Serping1|IDBG-185264|ENSMUSG00000023224|12258|;
low-density lipoprotein particle	GO:0034362	cellular component	10090	4	12	0.00266707	0.0671629	Apoe; Apof; Msr1; Pla2g7;	Apoe|IDBG-152108|ENSMUSG00000002985|11816|; Apof|IDBG-197021|ENSMUSG00000047631|103161|; Msr1|IDBG-149582|ENSMUSG00000025044|20288|; Pla2g7|IDBG-184295|ENSMUSG00000023913|27226|;
positive regulation of cellular protein metabolic process	GO:0032270	biological process	10090	4	12	0.00266707	0.0671629	Agt; Inhba; Nr1h3; Tgfb1;	Agt|IDBG-200169|ENSMUSG00000031980|11606|; Inhba|IDBG-131791|ENSMUSG00000041324|16323|; Nr1h3|IDBG-190792|ENSMUSG00000002108|22259|; Tgfb1|IDBG-158292|ENSMUSG00000002603|21803|;
glycosaminoglycan binding	GO:0005539	molecular function	10090	5	19	0.00248246	0.0677547	Bgn; Dcn; Serpine2; Spock3; Tgfbr2;	Bgn|IDBG-152875|ENSMUSG00000031375|12111|; Dcn|IDBG-187478|ENSMUSG00000019929|13179|; Serpine2|IDBG-173051|ENSMUSG00000026249|20720|; Spock3|IDBG-157981|ENSMUSG00000054162|72902|; Tgfbr2|IDBG-203902|ENSMUSG00000032440|21813|;
negative regulation of growth of symbiont in host	GO:0044130	biological process	10090	5	19	0.00248246	0.0677547	Cd36; Irf8; Myd88; Scd1; Tirap;	Cd36|IDBG-136838|ENSMUSG00000002944|12491|; Irf8|IDBG-196509|ENSMUSG00000041515|15900|; Myd88|IDBG-204565|ENSMUSG00000032508|17874|; Scd1|IDBG-169840|ENSMUSG00000037071|20249|; Tirap|IDBG-148134|ENSMUSG00000032041|117149|;
intrinsic apoptotic signaling pathway in response to DNA damage	GO:0008630	biological process	10090	9	58	0.00307379	0.069358	Bcl2l11; Crip1; E2f1; Htra2; Ier3; Mbd4; Myc; Sfn; Tnfrsf1a;	Bcl2l11|IDBG-205300|ENSMUSG00000027381|12125|; Crip1|IDBG-176083|ENSMUSG00000006360|12925|; E2f1|IDBG-210416|ENSMUSG00000027490|13555|; Htra2|IDBG-159586|ENSMUSG00000068329|64704|; Ier3|IDBG-179064|ENSMUSG00000003541|15937|; Mbd4|IDBG-179645|ENSMUSG00000030322|17193|; Myc|IDBG-144556|ENSMUSG00000022346|17869|; Sfn|IDBG-195282|ENSMUSG00000047281|55948|; Tnfrsf1a|IDBG-189844|ENSMUSG00000030341|2193…
fibroblast growth factor binding	GO:0017134	molecular function	10090	5	20	0.00316839	0.0711406	Fgf2; Fgfrl1; Kl; Klb; Thbs1;	Fgf2|IDBG-140464|ENSMUSG00000037225|14173|; Fgfrl1|IDBG-188643|ENSMUSG00000008090|116701|; Kl|IDBG-209670|ENSMUSG00000058488|16591|; Klb|IDBG-166514|ENSMUSG00000029195|83379|; Thbs1|IDBG-197807|ENSMUSG00000040152|21825|;
branching involved in ureteric bud morphogenesis	GO:0001658	biological process	10090	8	48	0.00327114	0.072378	Agt; Bmp2; Cd44; Fgf2; Myc; Npnt; Pgf; Sox9;	Agt|IDBG-200169|ENSMUSG00000031980|11606|; Bmp2|IDBG-207600|ENSMUSG00000027358|12156|; Cd44|IDBG-193505|ENSMUSG00000005087|12505|; Fgf2|IDBG-140464|ENSMUSG00000037225|14173|; Myc|IDBG-144556|ENSMUSG00000022346|17869|; Npnt|IDBG-194680|ENSMUSG00000040998|114249|; Pgf|IDBG-158122|ENSMUSG00000004791|18654|; Sox9|IDBG-213996|ENSMUSG00000000567|20682|;
collagen binding	GO:0005518	molecular function	10090	8	48	0.00327114	0.072378	Adam9; Ctss; Dcn; Gp5; Itga3; Lum; Smad3; Srgn;	Adam9|IDBG-143125|ENSMUSG00000031555|11502|; Ctss|IDBG-172850|ENSMUSG00000038642|13040|; Dcn|IDBG-187478|ENSMUSG00000019929|13179|; Gp5|IDBG-151987|ENSMUSG00000047953|14729|; Itga3|IDBG-209447|ENSMUSG00000001507|16400|; Lum|IDBG-187527|ENSMUSG00000036446|17022|; Smad3|IDBG-175693|ENSMUSG00000032402|17127|; Srgn|IDBG-157635|ENSMUSG00000020077|19073|;
endocrine pancreas development	GO:0031018	biological process	10090	7	38	0.00326351	0.0729169	Il6; Mnx1; Nr5a2; Pdx1; Slc2a2; Sox4; Sox9;	Il6|IDBG-144970|ENSMUSG00000025746|16193|; Mnx1|IDBG-144591|ENSMUSG00000001566|15285|; Nr5a2|IDBG-195757|ENSMUSG00000026398|26424|; Pdx1|IDBG-209001|ENSMUSG00000029644|18609|; Slc2a2|IDBG-135094|ENSMUSG00000027690|20526|; Sox4|IDBG-141246|ENSMUSG00000076431|20677|; Sox9|IDBG-213996|ENSMUSG00000000567|20682|;
single organismal cell-cell adhesion	GO:0016337	biological process	10090	12	93	0.00340257	0.074562	Adam8; Cd93; Clec7a; Ctnna2; Fblim1; Itgb2; Mpzl2; Pdpn; Pvr; Sox9; Src; Srpx2;	Adam8|IDBG-211612|ENSMUSG00000025473|11501|; Cd93|IDBG-208971|ENSMUSG00000027435|17064|; Clec7a|IDBG-256772|ENSMUSG00000079293||; Ctnna2|IDBG-158314|ENSMUSG00000063063|12386|; Fblim1|IDBG-202206|ENSMUSG00000006219|74202|; Itgb2|IDBG-167243|ENSMUSG00000000290|16414|; Mpzl2|IDBG-159117|ENSMUSG00000032092|14012|; Pdpn|IDBG-202630|ENSMUSG00000028583|14726|; Pvr|IDBG-152745|ENSMUSG00000040511|52118|; …
endosome	GO:0005768	cellular component	10090	19	182	0.00339794	0.0748202	Apoe; Arrdc4; Atp6v0d2; Clcn5; Ctse; Gja1; Kcnk1; Lrp1; March1; Slc39a4; Snx12; Snx6; Steap1; Stmn2; Sytl4; Tfrc; Tlr13; Tom1l1; Unc93b1;	Apoe|IDBG-152108|ENSMUSG00000002985|11816|; Arrdc4|IDBG-192478|ENSMUSG00000042659|66412|; Atp6v0d2|IDBG-131201|ENSMUSG00000028238|242341|; Clcn5|IDBG-128942|ENSMUSG00000004317|12728|; Ctse|IDBG-191348|ENSMUSG00000004552|13034|; Gja1|IDBG-152172|ENSMUSG00000050953|14609|; Kcnk1|IDBG-200794|ENSMUSG00000033998|16525|; Lrp1|IDBG-195360|ENSMUSG00000040249|16971|; March1|IDBG-158596|ENSMUSG00000036469|…
lyase activity	GO:0016829	molecular function	10090	6	29	0.00347203	0.0753597	Agxt2l2; Ddc; Dera; Fh1; Gad1; Tsen2;	Agxt2l2|IDBG-170012|ENSMUSG00000020359|72947|; Ddc|IDBG-150518|ENSMUSG00000020182|13195|; Dera|IDBG-195517|ENSMUSG00000030225|232449|; Fh1|IDBG-206419|ENSMUSG00000026526|14194|; Gad1|IDBG-177867|ENSMUSG00000070880|14415|; Tsen2|IDBG-179300|ENSMUSG00000042389|381802|;
platelet activation	GO:0030168	biological process	10090	6	29	0.00347203	0.0753597	F2; Fga; Fgb; Fgg; Fzd6; Pf4;	F2|IDBG-191373|ENSMUSG00000027249|14061|; Fga|IDBG-154534|ENSMUSG00000028001|14161|; Fgb|IDBG-154611|ENSMUSG00000033831|110135|; Fgg|IDBG-154510|ENSMUSG00000033860|99571|; Fzd6|IDBG-136651|ENSMUSG00000022297|14368|; Pf4|IDBG-178816|ENSMUSG00000029373|56744|;
membrane	GO:0016020	cellular component	10090	180	2837	0.00354347	0.0765456	4833424O15Rik; A4galt; AL670114; Ace2; Acsl6; Adpgk; Ahnak; Akna; Ank1; Anxa3; Aplnr; Apoe; Aqp1; Aqp12; Aqp7; Aqr; Arl4a; Atp4a; Atp6v0d2; B3galt5; B3gnt3; B3gnt9-ps; Brox; Bspry; Btc; C1qc; Cacnb3; Cald1; Car15; Casr; Cav2; Cd24a; Cd36; Cd74; Cdc42ep4; Cdh8; Chrna3; Chrnb1; Chsy3; Clcn5; Clcn6; Clic5; Cpt1a; Ctsc; Ctss; Cyba; Cyp17a1; Dgke; Dpp6; Dsg3; Ednra; Efemp2; Efna5; Efnb2; Ehd2; Elmo1; …	4833424O15Rik|IDBG-190593|ENSMUSG00000033342|75769|; A4galt|IDBG-168008|ENSMUSG00000047878|239559|; AL670114|IDBG-707639|ENSMUSG00000093916||; Ace2|IDBG-184519|ENSMUSG00000015405|70008|; Acsl6|IDBG-172962|ENSMUSG00000020333|216739|; Adpgk|IDBG-172444|ENSMUSG00000025236|72141|; Ahnak|IDBG-142334|ENSMUSG00000069833|66395|; Akna|IDBG-154783|ENSMUSG00000039158|100182|; Ank1|IDBG-141556|ENSMUSG0000003…
dystrophin-associated glycoprotein complex	GO:0016010	cellular component	10090	4	13	0.00369349	0.0775802	Krt19; Krt8; Pgm5; Sgce;	Krt19|IDBG-211267|ENSMUSG00000020911|16669|; Krt8|IDBG-187352|ENSMUSG00000049382|16691|; Pgm5|IDBG-154724|ENSMUSG00000041731|226041|; Sgce|IDBG-127960|ENSMUSG00000004631|20392|;
lipoprotein transport	GO:0042953	biological process	10090	4	13	0.00369349	0.0775802	Apobec1; Cd36; Msr1; Pparg;	Apobec1|IDBG-185598|ENSMUSG00000040613|11810|; Cd36|IDBG-136838|ENSMUSG00000002944|12491|; Msr1|IDBG-149582|ENSMUSG00000025044|20288|; Pparg|IDBG-179253|ENSMUSG00000000440|19016|;
negative regulation of blood vessel endothelial cell migration	GO:0043537	biological process	10090	4	13	0.00369349	0.0775802	Apoe; Fgf2; Tgfb1; Thbs1;	Apoe|IDBG-152108|ENSMUSG00000002985|11816|; Fgf2|IDBG-140464|ENSMUSG00000037225|14173|; Tgfb1|IDBG-158292|ENSMUSG00000002603|21803|; Thbs1|IDBG-197807|ENSMUSG00000040152|21825|;
negative regulation of cell-cell adhesion	GO:0022408	biological process	10090	4	13	0.00369349	0.0775802	B4galnt2; Gtpbp4; Podxl; Tgfb1;	B4galnt2|IDBG-209723|ENSMUSG00000013418|14422|; Gtpbp4|IDBG-129234|ENSMUSG00000021149|69237|; Podxl|IDBG-133888|ENSMUSG00000025608|27205|; Tgfb1|IDBG-158292|ENSMUSG00000002603|21803|;
nitric oxide mediated signal transduction	GO:0007263	biological process	10090	4	13	0.00369349	0.0775802	Apoe; Cd36; Mafa; Pdx1;	Apoe|IDBG-152108|ENSMUSG00000002985|11816|; Cd36|IDBG-136838|ENSMUSG00000002944|12491|; Mafa|IDBG-151350|ENSMUSG00000047591|378435|; Pdx1|IDBG-209001|ENSMUSG00000029644|18609|;
positive regulation of smooth muscle cell proliferation	GO:0048661	biological process	10090	8	49	0.00373299	0.0780502	Ereg; Fgf2; Igf1; Il6; Myd88; Ptgs2; Tgfbr2; Tgm2;	Ereg|IDBG-179047|ENSMUSG00000029377|13874|; Fgf2|IDBG-140464|ENSMUSG00000037225|14173|; Igf1|IDBG-182955|ENSMUSG00000020053|16000|; Il6|IDBG-144970|ENSMUSG00000025746|16193|; Myd88|IDBG-204565|ENSMUSG00000032508|17874|; Ptgs2|IDBG-197327|ENSMUSG00000032487|19225|; Tgfbr2|IDBG-203902|ENSMUSG00000032440|21813|; Tgm2|IDBG-211417|ENSMUSG00000037820|21817|;
membrane raft	GO:0045121	cellular component	10090	18	170	0.00368814	0.079295	Ahnak; Ank2; Cav2; Cd14; Cd24a; Cd36; Ednra; Fcer1g; Ghsr; Gja1; Itgb2; Kcnn4; Mal; Podxl; Sdc4; Slc9a3r1; Tgfbr2; Tnfrsf1a;	Ahnak|IDBG-142334|ENSMUSG00000069833|66395|; Ank2|IDBG-192780|ENSMUSG00000032826|109676|; Cav2|IDBG-128997|ENSMUSG00000000058|12390|; Cd14|IDBG-138525|ENSMUSG00000051439|12475|; Cd24a|IDBG-148189|ENSMUSG00000047139|12484|; Cd36|IDBG-136838|ENSMUSG00000002944|12491|; Ednra|IDBG-169763|ENSMUSG00000031616|13617|; Fcer1g|IDBG-204231|ENSMUSG00000058715|14127|; Ghsr|IDBG-134399|ENSMUSG00000051136|20818…
collagen catabolic process	GO:0030574	biological process	10090	5	21	0.00398094	0.0828544	Ctss; Mmp14; Mmp19; Mmp2; Prss2;	Ctss|IDBG-172850|ENSMUSG00000038642|13040|; Mmp14|IDBG-161181|ENSMUSG00000000957|17387|; Mmp19|IDBG-198404|ENSMUSG00000025355|58223|; Mmp2|IDBG-180218|ENSMUSG00000031740|17390|; Prss2|IDBG-140691|ENSMUSG00000057163|22072|;
positive regulation of transcription, DNA-templated	GO:0045893	biological process	10090	42	521	0.00400414	0.0829586	Agt; Ahr; Bmp2; Churc1; E2f1; Egr1; Elf3; Esrrg; Ets1; Fgf2; Fzd1; Fzd4; Igf1; Il6; Inhba; Irf1; Irf8; Jmjd5; Mafa; Mdfic; Mkl2; Myc; Nr1d1; Nr1h3; Nr2f2; Nr5a2; Pdx1; Pparg; Prox1; Rest; Runx1; Sfpi1; Skap1; Smad3; Smarca1; Smarca2; Sox4; Sox9; Src; Tbx3; Tgfb1; Tgfb3;	Agt|IDBG-200169|ENSMUSG00000031980|11606|; Ahr|IDBG-134957|ENSMUSG00000019256|11622|; Bmp2|IDBG-207600|ENSMUSG00000027358|12156|; Churc1|IDBG-486686|ENSMUSG00000090258|211151|; E2f1|IDBG-210416|ENSMUSG00000027490|13555|; Egr1|IDBG-136414|ENSMUSG00000038418|13653|; Elf3|IDBG-194461|ENSMUSG00000003051|13710|; Esrrg|IDBG-208247|ENSMUSG00000026610|26381|; Ets1|IDBG-147548|ENSMUSG00000032035|23871|; F…
estrous cycle phase	GO:0060206	biological process	10090	3	7	0.00431101	0.0832609	Aldh1a1; Ets1; Oxtr;	Aldh1a1|IDBG-151900|ENSMUSG00000053279|11668|; Ets1|IDBG-147548|ENSMUSG00000032035|23871|; Oxtr|IDBG-175080|ENSMUSG00000049112|18430|;
extracellular matrix assembly	GO:0085029	biological process	10090	3	7	0.00431101	0.0832609	Has1; Has2; Tgfb1;	Has1|IDBG-141052|ENSMUSG00000003665|15116|; Has2|IDBG-141931|ENSMUSG00000022367|15117|; Tgfb1|IDBG-158292|ENSMUSG00000002603|21803|;
ganglioside biosynthetic process	GO:0001574	biological process	10090	3	7	0.00431101	0.0832609	B4galnt1; St6galnac6; St8sia3;	B4galnt1|IDBG-194245|ENSMUSG00000006731|14421|; St6galnac6|IDBG-160625|ENSMUSG00000026811|50935|; St8sia3|IDBG-153715|ENSMUSG00000056812|20451|;
hyaluronan catabolic process	GO:0030214	biological process	10090	3	7	0.00431101	0.0832609	Cd44; Fgf2; Tgfb1;	Cd44|IDBG-193505|ENSMUSG00000005087|12505|; Fgf2|IDBG-140464|ENSMUSG00000037225|14173|; Tgfb1|IDBG-158292|ENSMUSG00000002603|21803|;
long-chain fatty acid transport	GO:0015909	biological process	10090	3	7	0.00431101	0.0832609	Apoe; Plin2; Pparg;	Apoe|IDBG-152108|ENSMUSG00000002985|11816|; Plin2|IDBG-161088|ENSMUSG00000028494|11520|; Pparg|IDBG-179253|ENSMUSG00000000440|19016|;
mammary gland involution	GO:0060056	biological process	10090	3	7	0.00431101	0.0832609	Arg1; Elf3; Igfbp5;	Arg1|IDBG-139458|ENSMUSG00000019987|11846|; Elf3|IDBG-194461|ENSMUSG00000003051|13710|; Igfbp5|IDBG-166131|ENSMUSG00000026185|16011|;
negative regulation of wound healing	GO:0061045	biological process	10090	3	7	0.00431101	0.0832609	Fgf2; Gja1; Smad3;	Fgf2|IDBG-140464|ENSMUSG00000037225|14173|; Gja1|IDBG-152172|ENSMUSG00000050953|14609|; Smad3|IDBG-175693|ENSMUSG00000032402|17127|;
norepinephrine metabolic process	GO:0042415	biological process	10090	3	7	0.00431101	0.0832609	Ly6e; Rnf180; Rnls;	Ly6e|IDBG-150534|ENSMUSG00000022587|17069|; Rnf180|IDBG-180627|ENSMUSG00000021720|71816|; Rnls|IDBG-158965|ENSMUSG00000071573|67795|;
nucleoside binding	GO:0001882	molecular function	10090	3	7	0.00431101	0.0832609	Actn4; Cda; Slc28a3;	Actn4|IDBG-165033|ENSMUSG00000054808|60595|; Cda|IDBG-199801|ENSMUSG00000028755|72269|; Slc28a3|IDBG-158367|ENSMUSG00000021553|114304|;
paranodal junction assembly	GO:0030913	biological process	10090	3	7	0.00431101	0.0832609	Ank2; Cd9; Ugt8a;	Ank2|IDBG-192780|ENSMUSG00000032826|109676|; Cd9|IDBG-189938|ENSMUSG00000030342|12527|; Ugt8a|IDBG-192502|ENSMUSG00000032854|22239|;
positive regulation of cell migration involved in sprouting angiogenesis	GO:0090050	biological process	10090	3	7	0.00431101	0.0832609	Hdac9; Ptgs2; Srpx2;	Hdac9|IDBG-134566|ENSMUSG00000004698|79221|; Ptgs2|IDBG-197327|ENSMUSG00000032487|19225|; Srpx2|IDBG-170434|ENSMUSG00000031253|68792|;
positive regulation of cholesterol storage	GO:0010886	biological process	10090	3	7	0.00431101	0.0832609	Cd36; Lpl; Msr1;	Cd36|IDBG-136838|ENSMUSG00000002944|12491|; Lpl|IDBG-159560|ENSMUSG00000015568|16956|; Msr1|IDBG-149582|ENSMUSG00000025044|20288|;
response to manganese ion	GO:0010042	biological process	10090	3	7	0.00431101	0.0832609	Adam9; Arg1; Ptgs2;	Adam9|IDBG-143125|ENSMUSG00000031555|11502|; Arg1|IDBG-139458|ENSMUSG00000019987|11846|; Ptgs2|IDBG-197327|ENSMUSG00000032487|19225|;
virus receptor activity	GO:0001618	molecular function	10090	3	7	0.00431101	0.0832609	Ace2; Ceacam1; Pvr;	Ace2|IDBG-184519|ENSMUSG00000015405|70008|; Ceacam1|IDBG-156968|ENSMUSG00000074272|26365|; Pvr|IDBG-152745|ENSMUSG00000040511|52118|;
apical part of cell	GO:0045177	cellular component	10090	12	96	0.00442158	0.0839732	Aqp1; C5ar1; Car2; Clcn5; Enpep; Fzd1; Fzd6; Gpsm2; Ifitm3; Mgst1; Slc9a3r1; Vcam1;	Aqp1|IDBG-150000|ENSMUSG00000004655|11826|; C5ar1|IDBG-146297|ENSMUSG00000049130|12273|; Car2|IDBG-132074|ENSMUSG00000027562|12349|; Clcn5|IDBG-128942|ENSMUSG00000004317|12728|; Enpep|IDBG-193308|ENSMUSG00000028024|13809|; Fzd1|IDBG-132454|ENSMUSG00000044674|14362|; Fzd6|IDBG-136651|ENSMUSG00000022297|14368|; Gpsm2|IDBG-187811|ENSMUSG00000027883|76123|; Ifitm3|IDBG-211940|ENSMUSG00000025492|66141…
positive regulation of cytosolic calcium ion concentration	GO:0007204	biological process	10090	12	96	0.00442158	0.0839732	C3ar1; C5ar1; Ccl28; Cd24a; Ednra; Galr1; Gja1; Gnat2; Oxtr; Pdgfra; Ptger3; Tac1;	C3ar1|IDBG-185906|ENSMUSG00000040552|12267|; C5ar1|IDBG-146297|ENSMUSG00000049130|12273|; Ccl28|IDBG-705098|ENSMUSG00000074715|56838|; Cd24a|IDBG-148189|ENSMUSG00000047139|12484|; Ednra|IDBG-169763|ENSMUSG00000031616|13617|; Galr1|IDBG-161941|ENSMUSG00000024553|14427|; Gja1|IDBG-152172|ENSMUSG00000050953|14609|; Gnat2|IDBG-186203|ENSMUSG00000009108|14686|; Oxtr|IDBG-175080|ENSMUSG00000049112|1843…
response to glucocorticoid	GO:0051384	biological process	10090	11	84	0.0044073	0.0844053	Adam9; Cdkn1a; Cdo1; Il1rn; Il6; Ngf; Pdx1; Ptgs2; Sdc1; Tph2; Ugt1a1;	Adam9|IDBG-143125|ENSMUSG00000031555|11502|; Cdkn1a|IDBG-159848|ENSMUSG00000023067|12575|; Cdo1|IDBG-145398|ENSMUSG00000033022|12583|; Il1rn|IDBG-142372|ENSMUSG00000026981|16181|; Il6|IDBG-144970|ENSMUSG00000025746|16193|; Ngf|IDBG-180362|ENSMUSG00000027859|18049|; Pdx1|IDBG-209001|ENSMUSG00000029644|18609|; Ptgs2|IDBG-197327|ENSMUSG00000032487|19225|; Sdc1|IDBG-128466|ENSMUSG00000020592|20969|; …
lung alveolus development	GO:0048286	biological process	10090	7	40	0.00440155	0.0846509	Fzd1; Hs6st1; Igf1; Lif; Pdpn; Tgfb3; Zfp157;	Fzd1|IDBG-132454|ENSMUSG00000044674|14362|; Hs6st1|IDBG-144018|ENSMUSG00000045216|50785|; Igf1|IDBG-182955|ENSMUSG00000020053|16000|; Lif|IDBG-142317|ENSMUSG00000034394|16878|; Pdpn|IDBG-202630|ENSMUSG00000028583|14726|; Tgfb3|IDBG-159061|ENSMUSG00000021253|21809|; Zfp157|IDBG-206193|ENSMUSG00000036898|72154|;
positive regulation of vasoconstriction	GO:0045907	biological process	10090	6	30	0.00415028	0.0855972	Casr; Fga; Fgb; Fgg; Gja1; Ptgs2;	Casr|IDBG-158013|ENSMUSG00000051980|12374|; Fga|IDBG-154534|ENSMUSG00000028001|14161|; Fgb|IDBG-154611|ENSMUSG00000033831|110135|; Fgg|IDBG-154510|ENSMUSG00000033860|99571|; Gja1|IDBG-152172|ENSMUSG00000050953|14609|; Ptgs2|IDBG-197327|ENSMUSG00000032487|19225|;
regulation of ion transmembrane transport	GO:0034765	biological process	10090	14	120	0.004174	0.0856986	Cacnb3; Clic5; Gpr89; Kcna2; Kcnc1; Kcne3; Kcne4; Kcnip3; Kcnj3; Kcnj6; Kcnk1; Kcnq2; Tmem37; Trpm5;	Cacnb3|IDBG-180698|ENSMUSG00000003352|12297|; Clic5|IDBG-184858|ENSMUSG00000023959|224796|; Gpr89|IDBG-176549|ENSMUSG00000028096|67549|; Kcna2|IDBG-185044|ENSMUSG00000040724|16490|; Kcnc1|IDBG-186082|ENSMUSG00000058975|16502|; Kcne3|IDBG-201057|ENSMUSG00000035165|57442|; Kcne4|IDBG-172808|ENSMUSG00000047330|57814|; Kcnip3|IDBG-260417|ENSMUSG00000079056|56461|; Kcnj3|IDBG-171483|ENSMUSG00000026824…
Leydig cell differentiation	GO:0033327	biological process	10090	4	14	0.00495796	0.0903935	Cyp17a1; Mgst1; Pdgfra; Plekha1;	Cyp17a1|IDBG-173457|ENSMUSG00000003555|13074|; Mgst1|IDBG-195593|ENSMUSG00000008540|56615|; Pdgfra|IDBG-171929|ENSMUSG00000029231|18595|; Plekha1|IDBG-210859|ENSMUSG00000040268|101476|;
carbonate dehydratase activity	GO:0004089	molecular function	10090	4	14	0.00495796	0.0903935	Car13; Car15; Car2; Car9;	Car13|IDBG-131908|ENSMUSG00000027555|71934|; Car15|IDBG-488501|ENSMUSG00000090236|80733|; Car2|IDBG-132074|ENSMUSG00000027562|12349|; Car9|IDBG-141349|ENSMUSG00000028463|230099|;
negative regulation of cytokine secretion	GO:0050710	biological process	10090	4	14	0.00495796	0.0903935	Il6; Lrrc32; O3far1; Srgn;	Il6|IDBG-144970|ENSMUSG00000025746|16193|; Lrrc32|IDBG-606082|ENSMUSG00000090958|434215|; O3far1|IDBG-162636|ENSMUSG00000054200|107221|; Srgn|IDBG-157635|ENSMUSG00000020077|19073|;
neural crest cell development	GO:0014032	biological process	10090	4	14	0.00495796	0.0903935	Ednra; Rdh10; Snai2; Sox9;	Ednra|IDBG-169763|ENSMUSG00000031616|13617|; Rdh10|IDBG-135100|ENSMUSG00000025921|98711|; Snai2|IDBG-135462|ENSMUSG00000022676|20583|; Sox9|IDBG-213996|ENSMUSG00000000567|20682|;
metallopeptidase activity	GO:0008237	molecular function	10090	11	85	0.00482819	0.0913148	Ace2; Adam8; Adam9; Adamts4; Adamts5; Adamts9; Enpep; Mmp12; Mmp14; Mmp19; Mmp2;	Ace2|IDBG-184519|ENSMUSG00000015405|70008|; Adam8|IDBG-211612|ENSMUSG00000025473|11501|; Adam9|IDBG-143125|ENSMUSG00000031555|11502|; Adamts4|IDBG-204274|ENSMUSG00000006403|240913|; Adamts5|IDBG-173252|ENSMUSG00000022894|23794|; Adamts9|IDBG-171267|ENSMUSG00000030022|101401|; Enpep|IDBG-193308|ENSMUSG00000028024|13809|; Mmp12|IDBG-132400|ENSMUSG00000049723|17381|; Mmp14|IDBG-161181|ENSMUSG0000000…
cellular response to interferon-beta	GO:0035458	biological process	10090	5	22	0.00493214	0.0913848	Gbp2; Ifi205; Irf1; Tlr3; Tmem173;	Gbp2|IDBG-197330|ENSMUSG00000028270|14469|; Ifi205|IDBG-206086|ENSMUSG00000054203|226695|; Irf1|IDBG-172251|ENSMUSG00000018899|16362|; Tlr3|IDBG-152685|ENSMUSG00000031639|142980|; Tmem173|IDBG-137341|ENSMUSG00000024349|72512|;
metallocarboxypeptidase activity	GO:0004181	molecular function	10090	5	22	0.00493214	0.0913848	Aebp1; Cpa1; Cpa2; Cpb1; Cpb2;	Aebp1|IDBG-145390|ENSMUSG00000020473|11568|; Cpa1|IDBG-133280|ENSMUSG00000054446|109697|; Cpa2|IDBG-133022|ENSMUSG00000071553|232680|; Cpb1|IDBG-133607|ENSMUSG00000011463|76703|; Cpb2|IDBG-180759|ENSMUSG00000021999|56373|;
cellular response to tumor necrosis factor	GO:0071356	biological process	10090	9	62	0.0048588	0.0915141	Ankrd1; Cyba; Has2; Il18bp; Il6; Lcn2; Npnt; Thbs1; Vcam1;	Ankrd1|IDBG-160531|ENSMUSG00000024803|107765|; Cyba|IDBG-197286|ENSMUSG00000006519|13057|; Has2|IDBG-141931|ENSMUSG00000022367|15117|; Il18bp|IDBG-202395|ENSMUSG00000070427|16068|; Il6|IDBG-144970|ENSMUSG00000025746|16193|; Lcn2|IDBG-160059|ENSMUSG00000026822|16819|; Npnt|IDBG-194680|ENSMUSG00000040998|114249|; Thbs1|IDBG-197807|ENSMUSG00000040152|21825|; Vcam1|IDBG-189855|ENSMUSG00000027962|2232…
digestive tract development	GO:0048565	biological process	10090	6	31	0.0049216	0.091937	Nr1h4; Oxtr; Pdx1; Tgfb1; Tgfb3; Tgfbr2;	Nr1h4|IDBG-184281|ENSMUSG00000047638|20186|; Oxtr|IDBG-175080|ENSMUSG00000049112|18430|; Pdx1|IDBG-209001|ENSMUSG00000029644|18609|; Tgfb1|IDBG-158292|ENSMUSG00000002603|21803|; Tgfb3|IDBG-159061|ENSMUSG00000021253|21809|; Tgfbr2|IDBG-203902|ENSMUSG00000032440|21813|;
positive regulation of endothelial cell migration	GO:0010595	biological process	10090	6	31	0.0049216	0.091937	Agt; Anxa3; Ets1; Fgf2; Prox1; Thbs1;	Agt|IDBG-200169|ENSMUSG00000031980|11606|; Anxa3|IDBG-181899|ENSMUSG00000029484|11745|; Ets1|IDBG-147548|ENSMUSG00000032035|23871|; Fgf2|IDBG-140464|ENSMUSG00000037225|14173|; Prox1|IDBG-208536|ENSMUSG00000010175|19130|; Thbs1|IDBG-197807|ENSMUSG00000040152|21825|;
cell growth	GO:0016049	biological process	10090	7	41	0.0050719	0.0921025	Il6; Il7r; Lefty1; Nupr1; Pak7; Tgfb1; Tgfb3;	Il6|IDBG-144970|ENSMUSG00000025746|16193|; Il7r|IDBG-129135|ENSMUSG00000003882|16197|; Lefty1|IDBG-207372|ENSMUSG00000038793|13590|; Nupr1|IDBG-209683|ENSMUSG00000030717|56312|; Pak7|IDBG-207779|ENSMUSG00000039913|241656|; Tgfb1|IDBG-158292|ENSMUSG00000002603|21803|; Tgfb3|IDBG-159061|ENSMUSG00000021253|21809|;
positive regulation of I-kappaB kinase/NF-kappaB signaling	GO:0043123	biological process	10090	15	136	0.00525103	0.094977	BC031181; Cd36; Ecm1; Gja1; Htr2b; Jub; Myd88; Nek6; Rhoc; Shisa5; Tgm2; Tirap; Tlr3; Tnfrsf1a; Tnfsf10;	BC031181|IDBG-158721|ENSMUSG00000036299|102641497,407819|; Cd36|IDBG-136838|ENSMUSG00000002944|12491|; Ecm1|IDBG-173351|ENSMUSG00000028108|13601|; Gja1|IDBG-152172|ENSMUSG00000050953|14609|; Htr2b|IDBG-176588|ENSMUSG00000026228|15559|; Jub|IDBG-161588|ENSMUSG00000022178|16475|; Myd88|IDBG-204565|ENSMUSG00000032508|17874|; Nek6|IDBG-166676|ENSMUSG00000026749|59126|; Rhoc|IDBG-183068|ENSMUSG0000000…
response to estradiol	GO:0032355	biological process	10090	11	86	0.00528029	0.0951286	Aldh1a1; Cryab; Ets1; Gpr81; Igf2; Myc; Nr2f2; Ogg1; Oxtr; Ptgs2; Tgfb1;	Aldh1a1|IDBG-151900|ENSMUSG00000053279|11668|; Cryab|IDBG-164070|ENSMUSG00000032060|12955|; Ets1|IDBG-147548|ENSMUSG00000032035|23871|; Gpr81|IDBG-200080|ENSMUSG00000049241|243270|; Igf2|IDBG-212623|ENSMUSG00000048583|16002|; Myc|IDBG-144556|ENSMUSG00000022346|17869|; Nr2f2|IDBG-192528|ENSMUSG00000030551|11819|; Ogg1|IDBG-176301|ENSMUSG00000030271|18294|; Oxtr|IDBG-175080|ENSMUSG00000049112|18430…
cholesterol homeostasis	GO:0042632	biological process	10090	8	52	0.00542457	0.0973432	Apoe; Cd24a; Ldlrap1; Mia2; Nr1h3; Nr5a2; Pex2; Slco1a6;	Apoe|IDBG-152108|ENSMUSG00000002985|11816|; Cd24a|IDBG-148189|ENSMUSG00000047139|12484|; Ldlrap1|IDBG-196506|ENSMUSG00000037295|100017|; Mia2|IDBG-142121|ENSMUSG00000035349|338320|; Nr1h3|IDBG-190792|ENSMUSG00000002108|22259|; Nr5a2|IDBG-195757|ENSMUSG00000026398|26424|; Pex2|IDBG-130409|ENSMUSG00000040374|19302|; Slco1a6|IDBG-257293|ENSMUSG00000079262|28254|;
GTPase activity	GO:0003924	molecular function	10090	24	261	0.00565113	0.101011	Arl4a; Ehd2; Eif2s3y; Gbp2; Gbp8; Gbp9; Gna14; Gnai1; Gnat2; Gtpbp4; Mfn2; Mras; Mx1; Rab37; Rab3c; Rabl2; Rasd2; Rhoc; Rit2; Rras; Tubb2a; Tubb2b; Tubb4a; Tubd1;	Arl4a|IDBG-136104|ENSMUSG00000047446|11861|; Ehd2|IDBG-145700|ENSMUSG00000074364|259300|; Eif2s3y|IDBG-127666|ENSMUSG00000069049|26908|; Gbp2|IDBG-197330|ENSMUSG00000028270|14469|; Gbp8|IDBG-131210|ENSMUSG00000034438|76074|; Gbp9|IDBG-185806|ENSMUSG00000029298|236573|; Gna14|IDBG-149931|ENSMUSG00000024697|14675|; Gnai1|IDBG-136916|ENSMUSG00000057614|14677|; Gnat2|IDBG-186203|ENSMUSG00000009108|14…
mammary gland development	GO:0030879	biological process	10090	6	32	0.00579313	0.102743	Bcl2l11; Igf1; Sox9; Tbx3; Tgfb1; Tgfb3;	Bcl2l11|IDBG-205300|ENSMUSG00000027381|12125|; Igf1|IDBG-182955|ENSMUSG00000020053|16000|; Sox9|IDBG-213996|ENSMUSG00000000567|20682|; Tbx3|IDBG-195379|ENSMUSG00000018604|21386|; Tgfb1|IDBG-158292|ENSMUSG00000002603|21803|; Tgfb3|IDBG-159061|ENSMUSG00000021253|21809|;
negative regulation of cell cycle	GO:0045786	biological process	10090	6	32	0.00579313	0.102743	Bmp2; Ets1; Inhba; Nupr1; Ptgs2; Tgfb1;	Bmp2|IDBG-207600|ENSMUSG00000027358|12156|; Ets1|IDBG-147548|ENSMUSG00000032035|23871|; Inhba|IDBG-131791|ENSMUSG00000041324|16323|; Nupr1|IDBG-209683|ENSMUSG00000030717|56312|; Ptgs2|IDBG-197327|ENSMUSG00000032487|19225|; Tgfb1|IDBG-158292|ENSMUSG00000002603|21803|;
potassium ion transmembrane transport	GO:0071805	biological process	10090	13	112	0.00590184	0.104266	Aqp1; Kcna2; Kcnc1; Kcne3; Kcne4; Kcnip3; Kcnj3; Kcnj6; Kcnk1; Kcnk6; Kcnq2; Rest; Trpm5;	Aqp1|IDBG-150000|ENSMUSG00000004655|11826|; Kcna2|IDBG-185044|ENSMUSG00000040724|16490|; Kcnc1|IDBG-186082|ENSMUSG00000058975|16502|; Kcne3|IDBG-201057|ENSMUSG00000035165|57442|; Kcne4|IDBG-172808|ENSMUSG00000047330|57814|; Kcnip3|IDBG-260417|ENSMUSG00000079056|56461|; Kcnj3|IDBG-171483|ENSMUSG00000026824|16519|; Kcnj6|IDBG-179137|ENSMUSG00000043301|16522|; Kcnk1|IDBG-200794|ENSMUSG00000033998|16…
basolateral plasma membrane	GO:0016323	cellular component	10090	16	151	0.00593236	0.1044	Adam9; Ank2; Aqp1; C5ar1; Car2; Car9; Casr; Cd44; Ctnna2; Itga3; Kcnn4; Nkd2; P2ry6; S100g; Slc29a1; Slc7a7;	Adam9|IDBG-143125|ENSMUSG00000031555|11502|; Ank2|IDBG-192780|ENSMUSG00000032826|109676|; Aqp1|IDBG-150000|ENSMUSG00000004655|11826|; C5ar1|IDBG-146297|ENSMUSG00000049130|12273|; Car2|IDBG-132074|ENSMUSG00000027562|12349|; Car9|IDBG-141349|ENSMUSG00000028463|230099|; Casr|IDBG-158013|ENSMUSG00000051980|12374|; Cd44|IDBG-193505|ENSMUSG00000005087|12505|; Ctnna2|IDBG-158314|ENSMUSG00000063063|12386…
calcium-independent cell-cell adhesion	GO:0016338	biological process	10090	5	23	0.00603386	0.104971	Cldn11; Cldn1; Cldn2; Cldn4; Cldn6;	Cldn11|IDBG-136362|ENSMUSG00000037625|18417|; Cldn1|IDBG-150373|ENSMUSG00000022512|12737|; Cldn2|IDBG-174401|ENSMUSG00000047230|12738|; Cldn4|IDBG-203317|ENSMUSG00000047501|12740|; Cldn6|IDBG-143725|ENSMUSG00000023906|54419|;
defense response to protozoan	GO:0042832	biological process	10090	5	23	0.00603386	0.104971	Gbp2; Gbp9; Il4ra; Il6; Irf8;	Gbp2|IDBG-197330|ENSMUSG00000028270|14469|; Gbp9|IDBG-185806|ENSMUSG00000029298|236573|; Il4ra|IDBG-209275|ENSMUSG00000030748|16190|; Il6|IDBG-144970|ENSMUSG00000025746|16193|; Irf8|IDBG-196509|ENSMUSG00000041515|15900|;
ventricular septum morphogenesis	GO:0060412	biological process	10090	5	23	0.00603386	0.104971	Fgfrl1; Fzd1; Prox1; Sox4; Tbx3;	Fgfrl1|IDBG-188643|ENSMUSG00000008090|116701|; Fzd1|IDBG-132454|ENSMUSG00000044674|14362|; Prox1|IDBG-208536|ENSMUSG00000010175|19130|; Sox4|IDBG-141246|ENSMUSG00000076431|20677|; Tbx3|IDBG-195379|ENSMUSG00000018604|21386|;
ATP transmembrane transporter activity	GO:0005347	molecular function	10090	2	3	0.00797869	0.106961	Slc25a17; Slc25a24;	Slc25a17|IDBG-164573|ENSMUSG00000022404|20524|; Slc25a24|IDBG-188336|ENSMUSG00000040322|229731|;
Fc-gamma receptor signaling pathway	GO:0038094	biological process	10090	2	3	0.00797869	0.106961	Fcgr3; Fcgrt;	Fcgr3|IDBG-204038|ENSMUSG00000059498|14131|; Fcgrt|IDBG-181534|ENSMUSG00000003420|14132|;
IgG receptor activity	GO:0019770	molecular function	10090	2	3	0.00797869	0.106961	Fcgr3; Fcgrt;	Fcgr3|IDBG-204038|ENSMUSG00000059498|14131|; Fcgrt|IDBG-181534|ENSMUSG00000003420|14132|;
NADP-retinol dehydrogenase activity	GO:0052650	molecular function	10090	2	3	0.00797869	0.106961	Dhrs3; Rdh10;	Dhrs3|IDBG-203127|ENSMUSG00000066026|20148|; Rdh10|IDBG-135100|ENSMUSG00000025921|98711|;
angiotensin-mediated drinking behavior	GO:0003051	biological process	10090	2	3	0.00797869	0.106961	Ace2; Agt;	Ace2|IDBG-184519|ENSMUSG00000015405|70008|; Agt|IDBG-200169|ENSMUSG00000031980|11606|;
cardiac muscle cell myoblast differentiation	GO:0060379	biological process	10090	2	3	0.00797869	0.106961	Isl1; Rest;	Isl1|IDBG-184340|ENSMUSG00000042258|16392|; Rest|IDBG-173982|ENSMUSG00000029249|19712|;
cellular response to bacterial lipopeptide	GO:0071221	biological process	10090	2	3	0.00797869	0.106961	Cd36; Tirap;	Cd36|IDBG-136838|ENSMUSG00000002944|12491|; Tirap|IDBG-148134|ENSMUSG00000032041|117149|;
corticotropin hormone secreting cell differentiation	GO:0060128	biological process	10090	2	3	0.00797869	0.106961	Bmp2; Fgf2;	Bmp2|IDBG-207600|ENSMUSG00000027358|12156|; Fgf2|IDBG-140464|ENSMUSG00000037225|14173|;
cyclooxygenase pathway	GO:0019371	biological process	10090	2	3	0.00797869	0.106961	Ptgs1; Ptgs2;	Ptgs1|IDBG-165198|ENSMUSG00000047250|19224|; Ptgs2|IDBG-197327|ENSMUSG00000032487|19225|;
cytidine deaminase activity	GO:0004126	molecular function	10090	2	3	0.00797869	0.106961	Apobec3; Cda;	Apobec3|IDBG-163088|ENSMUSG00000009585|80287|; Cda|IDBG-199801|ENSMUSG00000028755|72269|;
cytidine deamination	GO:0009972	biological process	10090	2	3	0.00797869	0.106961	Apobec3; Cda;	Apobec3|IDBG-163088|ENSMUSG00000009585|80287|; Cda|IDBG-199801|ENSMUSG00000028755|72269|;
glutamate decarboxylase activity	GO:0004351	molecular function	10090	2	3	0.00797869	0.106961	Gad1; Glul;	Gad1|IDBG-177867|ENSMUSG00000070880|14415|; Glul|IDBG-199433|ENSMUSG00000026473|14645|;
heart valve morphogenesis	GO:0003179	biological process	10090	2	3	0.00797869	0.106961	Fgfrl1; Sox9;	Fgfrl1|IDBG-188643|ENSMUSG00000008090|116701|; Sox9|IDBG-213996|ENSMUSG00000000567|20682|;
interleukin-6 receptor complex	GO:0005896	cellular component	10090	2	3	0.00797869	0.106961	Il6; Il6st;	Il6|IDBG-144970|ENSMUSG00000025746|16193|; Il6st|IDBG-182517|ENSMUSG00000021756|16195|;
lens fiber cell apoptotic process	GO:1990086	biological process	10090	2	3	0.00797869	0.106961	E2f1; Tgfbr2;	E2f1|IDBG-210416|ENSMUSG00000027490|13555|; Tgfbr2|IDBG-203902|ENSMUSG00000032440|21813|;
mammary gland morphogenesis	GO:0060443	biological process	10090	2	3	0.00797869	0.106961	Tgfbr2; Zfp157;	Tgfbr2|IDBG-203902|ENSMUSG00000032440|21813|; Zfp157|IDBG-206193|ENSMUSG00000036898|72154|;
negative regulation of hair follicle development	GO:0051799	biological process	10090	2	3	0.00797869	0.106961	Inhba; Ngfr;	Inhba|IDBG-131791|ENSMUSG00000041324|16323|; Ngfr|IDBG-209608|ENSMUSG00000000120|18053|;
negative regulation of protein homooligomerization	GO:0032463	biological process	10090	2	3	0.00797869	0.106961	Clu; Src;	Clu|IDBG-174736|ENSMUSG00000022037|12759|; Src|IDBG-211273|ENSMUSG00000027646|20779|;
negative regulation of receptor biosynthetic process	GO:0010871	biological process	10090	2	3	0.00797869	0.106961	Nr1d1; Pparg;	Nr1d1|IDBG-210758|ENSMUSG00000020889|217166|; Pparg|IDBG-179253|ENSMUSG00000000440|19016|;
oncostatin-M receptor activity	GO:0004924	molecular function	10090	2	3	0.00797869	0.106961	Il6st; Osmr;	Il6st|IDBG-182517|ENSMUSG00000021756|16195|; Osmr|IDBG-128241|ENSMUSG00000022146|18414|;
oncostatin-M receptor complex	GO:0005900	cellular component	10090	2	3	0.00797869	0.106961	Il6st; Osmr;	Il6st|IDBG-182517|ENSMUSG00000021756|16195|; Osmr|IDBG-128241|ENSMUSG00000022146|18414|;
oncostatin-M-mediated signaling pathway	GO:0038165	biological process	10090	2	3	0.00797869	0.106961	Il6st; Osmr;	Il6st|IDBG-182517|ENSMUSG00000021756|16195|; Osmr|IDBG-128241|ENSMUSG00000022146|18414|;
optic cup morphogenesis involved in camera-type eye development	GO:0002072	biological process	10090	2	3	0.00797869	0.106961	Aldh1a1; Aldh1a3;	Aldh1a1|IDBG-151900|ENSMUSG00000053279|11668|; Aldh1a3|IDBG-191846|ENSMUSG00000015134|56847|;
peptidase activator activity involved in apoptotic process	GO:0016505	molecular function	10090	2	3	0.00797869	0.106961	Ctsc; Ctsh;	Ctsc|IDBG-198191|ENSMUSG00000030560|13032|; Ctsh|IDBG-190584|ENSMUSG00000032359|13036|;
positive regulation of extracellular matrix constituent secretion	GO:0003331	biological process	10090	2	3	0.00797869	0.106961	Agt; Cpb2;	Agt|IDBG-200169|ENSMUSG00000031980|11606|; Cpb2|IDBG-180759|ENSMUSG00000021999|56373|;
positive regulation of ovulation	GO:0060279	biological process	10090	2	3	0.00797869	0.106961	Inhba; Inhbb;	Inhba|IDBG-131791|ENSMUSG00000041324|16323|; Inhbb|IDBG-187384|ENSMUSG00000037035|16324|;
positive regulation of type I hypersensitivity	GO:0001812	biological process	10090	2	3	0.00797869	0.106961	Fcer1g; Fcgr3;	Fcer1g|IDBG-204231|ENSMUSG00000058715|14127|; Fcgr3|IDBG-204038|ENSMUSG00000059498|14131|;
positive regulation of type III hypersensitivity	GO:0001805	biological process	10090	2	3	0.00797869	0.106961	Fcer1g; Fcgr3;	Fcer1g|IDBG-204231|ENSMUSG00000058715|14127|; Fcgr3|IDBG-204038|ENSMUSG00000059498|14131|;
protein import	GO:0017038	biological process	10090	2	3	0.00797869	0.106961	Apoe; Clu;	Apoe|IDBG-152108|ENSMUSG00000002985|11816|; Clu|IDBG-174736|ENSMUSG00000022037|12759|;
pyrimidine nucleotide binding	GO:0019103	molecular function	10090	2	3	0.00797869	0.106961	Nt5c; P2ry6;	Nt5c|IDBG-214315|ENSMUSG00000020736|50773|; P2ry6|IDBG-201747|ENSMUSG00000048779|233571|;
reelin-mediated signaling pathway	GO:0038026	biological process	10090	2	3	0.00797869	0.106961	Lrp8; Reln;	Lrp8|IDBG-171850|ENSMUSG00000028613|16975|; Reln|IDBG-138749|ENSMUSG00000042453|19699|;
regulation of complement activation	GO:0030449	biological process	10090	2	3	0.00797869	0.106961	Cfh; Cr1l;	Cfh|IDBG-196803|ENSMUSG00000026365|12628|; Cr1l|IDBG-209348|ENSMUSG00000016481|12946|;
regulation of integrin activation	GO:0033623	biological process	10090	2	3	0.00797869	0.106961	Fblim1; Selp;	Fblim1|IDBG-202206|ENSMUSG00000006219|74202|; Selp|IDBG-202346|ENSMUSG00000026580|20344|;
regulation of interleukin-6 production	GO:0032675	biological process	10090	2	3	0.00797869	0.106961	Cd300ld; Mapkapk2;	Cd300ld|IDBG-214167|ENSMUSG00000034641|217305|; Mapkapk2|IDBG-190728|ENSMUSG00000016528|17164|;
response to norepinephrine	GO:0071873	biological process	10090	2	3	0.00797869	0.106961	Egr1; Rnls;	Egr1|IDBG-136414|ENSMUSG00000038418|13653|; Rnls|IDBG-158965|ENSMUSG00000071573|67795|;
response to protozoan	GO:0001562	biological process	10090	2	3	0.00797869	0.106961	Ier3; Vtcn1;	Ier3|IDBG-179064|ENSMUSG00000003541|15937|; Vtcn1|IDBG-179327|ENSMUSG00000051076|242122|;
serotonin biosynthetic process	GO:0042427	biological process	10090	2	3	0.00797869	0.106961	Ddc; Tph2;	Ddc|IDBG-150518|ENSMUSG00000020182|13195|; Tph2|IDBG-190576|ENSMUSG00000006764|216343|;
smooth muscle cell proliferation	GO:0048659	biological process	10090	2	3	0.00797869	0.106961	Agt; Ednra;	Agt|IDBG-200169|ENSMUSG00000031980|11606|; Ednra|IDBG-169763|ENSMUSG00000031616|13617|;
spot adherens junction	GO:0005914	cellular component	10090	2	3	0.00797869	0.106961	Dsg3; Pgm5;	Dsg3|IDBG-130084|ENSMUSG00000056632|13512|; Pgm5|IDBG-154724|ENSMUSG00000041731|226041|;
sterol esterase activity	GO:0004771	molecular function	10090	2	3	0.00797869	0.106961	Cel; Lipa;	Cel|IDBG-152327|ENSMUSG00000026818|12613|; Lipa|IDBG-159667|ENSMUSG00000024781|16889|;
thrombospondin receptor activity	GO:0070053	molecular function	10090	2	3	0.00797869	0.106961	F2; Sdc4;	F2|IDBG-191373|ENSMUSG00000027249|14061|; Sdc4|IDBG-212144|ENSMUSG00000017009|20971|;
thyroxine 5'-deiodinase activity	GO:0004800	molecular function	10090	2	3	0.00797869	0.106961	Dio1; Dio2;	Dio1|IDBG-171508|ENSMUSG00000034785|13370|; Dio2|IDBG-161130|ENSMUSG00000007682|13371|;
plasma membrane	GO:0005886	cellular component	10090	225	3699	0.0080119	0.107092	Ace2; Actl6a; Adam8; Adam9; Adap2; Adora2b; Adora3; Ahnak; Amigo2; Ank1; Ank2; Anxa13; Anxa3; Anxa4; Aplnr; Apoe; Aqp1; Aqp7; Arl4a; Arrdc4; Atp10a; Atp4a; B4galnt1; Basp1; Best3; Btc; C330027C09Rik; C3ar1; C5ar1; Cabp7; Cacnb3; Cald1; Car2; Car9; Casr; Cav2; Ccdc8; Cckar; Cd14; Cd24a; Cd300ld; Cd36; Cd44; Cd53; Cd74; Cd84; Cd9; Cd93; Cdc42ep1; Cdc42ep4; Cdc42se2; Cdcp1; Cdh8; Cdk14; Cdo1; Ceacam…	Ace2|IDBG-184519|ENSMUSG00000015405|70008|; Actl6a|IDBG-136942|ENSMUSG00000027671|56456|; Adam8|IDBG-211612|ENSMUSG00000025473|11501|; Adam9|IDBG-143125|ENSMUSG00000031555|11502|; Adap2|IDBG-203967|ENSMUSG00000020709|216991|; Adora2b|IDBG-184026|ENSMUSG00000018500|11541|; Adora3|IDBG-183869|ENSMUSG00000074344|11542|; Ahnak|IDBG-142334|ENSMUSG00000069833|66395|; Amigo2|IDBG-178558|ENSMUSG000000482…
T cell mediated cytotoxicity	GO:0001913	biological process	10090	3	8	0.00662956	0.107154	Ctsc; Ctsh; Serpinb9;	Ctsc|IDBG-198191|ENSMUSG00000030560|13032|; Ctsh|IDBG-190584|ENSMUSG00000032359|13036|; Serpinb9|IDBG-142836|ENSMUSG00000045827|20723|;
cellular response to lipoteichoic acid	GO:0071223	biological process	10090	3	8	0.00662956	0.107154	Cd14; Cd36; Tirap;	Cd14|IDBG-138525|ENSMUSG00000051439|12475|; Cd36|IDBG-136838|ENSMUSG00000002944|12491|; Tirap|IDBG-148134|ENSMUSG00000032041|117149|;
endocardial cushion morphogenesis	GO:0003203	biological process	10090	3	8	0.00662956	0.107154	Bmp2; Isl1; Sox9;	Bmp2|IDBG-207600|ENSMUSG00000027358|12156|; Isl1|IDBG-184340|ENSMUSG00000042258|16392|; Sox9|IDBG-213996|ENSMUSG00000000567|20682|;
lung lobe morphogenesis	GO:0060463	biological process	10090	3	8	0.00662956	0.107154	Igf1; Lif; Tgfbr2;	Igf1|IDBG-182955|ENSMUSG00000020053|16000|; Lif|IDBG-142317|ENSMUSG00000034394|16878|; Tgfbr2|IDBG-203902|ENSMUSG00000032440|21813|;
luteinization	GO:0001553	biological process	10090	3	8	0.00662956	0.107154	Fzd4; Pdgfra; Plekha1;	Fzd4|IDBG-198316|ENSMUSG00000049791|14366|; Pdgfra|IDBG-171929|ENSMUSG00000029231|18595|; Plekha1|IDBG-210859|ENSMUSG00000040268|101476|;
negative regulation of cardiac muscle cell proliferation	GO:0060044	biological process	10090	3	8	0.00662956	0.107154	Gja1; Rbp4; Tgfbr2;	Gja1|IDBG-152172|ENSMUSG00000050953|14609|; Rbp4|IDBG-162693|ENSMUSG00000024990|19662|; Tgfbr2|IDBG-203902|ENSMUSG00000032440|21813|;
negative regulation of systemic arterial blood pressure	GO:0003085	biological process	10090	3	8	0.00662956	0.107154	Ier3; Kcnk6; Prcp;	Ier3|IDBG-179064|ENSMUSG00000003541|15937|; Kcnk6|IDBG-166575|ENSMUSG00000046410|52150|; Prcp|IDBG-199227|ENSMUSG00000061119|72461|;
peptide cross-linking via chondroitin 4-sulfate glycosaminoglycan	GO:0019800	biological process	10090	3	8	0.00662956	0.107154	Bgn; Dcn; Spock3;	Bgn|IDBG-152875|ENSMUSG00000031375|12111|; Dcn|IDBG-187478|ENSMUSG00000019929|13179|; Spock3|IDBG-157981|ENSMUSG00000054162|72902|;
positive regulation of chemokine secretion	GO:0090197	biological process	10090	3	8	0.00662956	0.107154	Il1rl1; Il33; Il4ra;	Il1rl1|IDBG-148423|ENSMUSG00000026069|17082|; Il33|IDBG-157638|ENSMUSG00000024810|77125|; Il4ra|IDBG-209275|ENSMUSG00000030748|16190|;
positive regulation of keratinocyte proliferation	GO:0010838	biological process	10090	3	8	0.00662956	0.107154	Reg3a; Reg3g; Stxbp4;	Reg3a|IDBG-252681|ENSMUSG00000079516|19694|; Reg3g|IDBG-158682|ENSMUSG00000030017|19695|; Stxbp4|IDBG-208360|ENSMUSG00000020546|20913|;
positive regulation of p38MAPK cascade	GO:1900745	biological process	10090	3	8	0.00662956	0.107154	Bmp2; Gadd45a; Gadd45g;	Bmp2|IDBG-207600|ENSMUSG00000027358|12156|; Gadd45a|IDBG-153723|ENSMUSG00000036390|13197|; Gadd45g|IDBG-152599|ENSMUSG00000021453|23882|;
positive regulation of type I interferon production	GO:0032481	biological process	10090	3	8	0.00662956	0.107154	Irf1; Tlr3; Tmem173;	Irf1|IDBG-172251|ENSMUSG00000018899|16362|; Tlr3|IDBG-152685|ENSMUSG00000031639|142980|; Tmem173|IDBG-137341|ENSMUSG00000024349|72512|;
response to alkaloid	GO:0043279	biological process	10090	3	8	0.00662956	0.107154	Myc; Pdx1; Tnfrsf1a;	Myc|IDBG-144556|ENSMUSG00000022346|17869|; Pdx1|IDBG-209001|ENSMUSG00000029644|18609|; Tnfrsf1a|IDBG-189844|ENSMUSG00000030341|21937|;
response to methylmercury	GO:0051597	biological process	10090	3	8	0.00662956	0.107154	Ank2; Arg1; Cyp17a1;	Ank2|IDBG-192780|ENSMUSG00000032826|109676|; Arg1|IDBG-139458|ENSMUSG00000019987|11846|; Cyp17a1|IDBG-173457|ENSMUSG00000003555|13074|;
symbiont-containing vacuole membrane	GO:0020005	cellular component	10090	3	8	0.00662956	0.107154	Aqp1; Gbp2; Gbp9;	Aqp1|IDBG-150000|ENSMUSG00000004655|11826|; Gbp2|IDBG-197330|ENSMUSG00000028270|14469|; Gbp9|IDBG-185806|ENSMUSG00000029298|236573|;
zymogen activation	GO:0031638	biological process	10090	3	8	0.00662956	0.107154	Ctsh; Klk1b22; Mmp14;	Ctsh|IDBG-190584|ENSMUSG00000032359|13036|; Klk1b22|IDBG-178146|ENSMUSG00000060177|13646|; Mmp14|IDBG-161181|ENSMUSG00000000957|17387|;
cell chemotaxis	GO:0060326	biological process	10090	8	54	0.0068408	0.109022	Arhgef16; Ccl28; Ccl9; Cxcl12; Cxcl14; Cxcl5; Pdgfra; Vcam1;	Arhgef16|IDBG-207040|ENSMUSG00000029032|230972|; Ccl28|IDBG-705098|ENSMUSG00000074715|56838|; Ccl9|IDBG-205529|ENSMUSG00000019122|20308|; Cxcl12|IDBG-180998|ENSMUSG00000061353|20315|; Cxcl14|IDBG-157150|ENSMUSG00000021508|57266|; Cxcl5|IDBG-178768|ENSMUSG00000029371|20311|; Pdgfra|IDBG-171929|ENSMUSG00000029231|18595|; Vcam1|IDBG-189855|ENSMUSG00000027962|22329|;
cellular response to drug	GO:0035690	biological process	10090	8	54	0.0068408	0.109022	Ankrd1; Ddc; Egr1; Gstm1; Myc; Ren1; Rest; Tlr3;	Ankrd1|IDBG-160531|ENSMUSG00000024803|107765|; Ddc|IDBG-150518|ENSMUSG00000020182|13195|; Egr1|IDBG-136414|ENSMUSG00000038418|13653|; Gstm1|IDBG-186031|ENSMUSG00000058135|14862|; Myc|IDBG-144556|ENSMUSG00000022346|17869|; Ren1|IDBG-192844|ENSMUSG00000070645|102643057,19701,19702|; Rest|IDBG-173982|ENSMUSG00000029249|19712|; Tlr3|IDBG-152685|ENSMUSG00000031639|142980|;
response to bacterium	GO:0009617	biological process	10090	6	33	0.00677201	0.10907	Defb1; Fcgr2b; Il6; Irf8; Lcn2; Tirap;	Defb1|IDBG-139170|ENSMUSG00000044748|13214|; Fcgr2b|IDBG-203935|ENSMUSG00000026656|14130|; Il6|IDBG-144970|ENSMUSG00000025746|16193|; Irf8|IDBG-196509|ENSMUSG00000041515|15900|; Lcn2|IDBG-160059|ENSMUSG00000026822|16819|; Tirap|IDBG-148134|ENSMUSG00000032041|117149|;
positive regulation of protein kinase B signaling	GO:0051897	biological process	10090	10	77	0.0068693	0.109095	Adam8; Fgf2; Igf1; Igf2; Igfbp5; Il6; Rasd2; Src; Tgfb1; Thbs1;	Adam8|IDBG-211612|ENSMUSG00000025473|11501|; Fgf2|IDBG-140464|ENSMUSG00000037225|14173|; Igf1|IDBG-182955|ENSMUSG00000020053|16000|; Igf2|IDBG-212623|ENSMUSG00000048583|16002|; Igfbp5|IDBG-166131|ENSMUSG00000026185|16011|; Il6|IDBG-144970|ENSMUSG00000025746|16193|; Rasd2|IDBG-169069|ENSMUSG00000034472|75141|; Src|IDBG-211273|ENSMUSG00000027646|20779|; Tgfb1|IDBG-158292|ENSMUSG00000002603|21803|; …
apoptotic cell clearance	GO:0043277	biological process	10090	4	16	0.00828948	0.109201	Cd36; Lrp1; Nr1h3; Tgm2;	Cd36|IDBG-136838|ENSMUSG00000002944|12491|; Lrp1|IDBG-195360|ENSMUSG00000040249|16971|; Nr1h3|IDBG-190792|ENSMUSG00000002108|22259|; Tgm2|IDBG-211417|ENSMUSG00000037820|21817|;
cytokine binding	GO:0019955	molecular function	10090	4	16	0.00828948	0.109201	Cd74; Cntfr; Fzd4; Ifngr1;	Cd74|IDBG-150302|ENSMUSG00000024610|16149|; Cntfr|IDBG-138110|ENSMUSG00000028444|12804|; Fzd4|IDBG-198316|ENSMUSG00000049791|14366|; Ifngr1|IDBG-135936|ENSMUSG00000020009|15979|;
establishment of skin barrier	GO:0061436	biological process	10090	4	16	0.00828948	0.109201	Cela2a; Cldn1; Cldn4; Sfn;	Cela2a|IDBG-202449|ENSMUSG00000058579|13706|; Cldn1|IDBG-150373|ENSMUSG00000022512|12737|; Cldn4|IDBG-203317|ENSMUSG00000047501|12740|; Sfn|IDBG-195282|ENSMUSG00000047281|55948|;
prostaglandin biosynthetic process	GO:0001516	biological process	10090	4	16	0.00828948	0.109201	Cd74; Hpgds; Ptgs1; Ptgs2;	Cd74|IDBG-150302|ENSMUSG00000024610|16149|; Hpgds|IDBG-153041|ENSMUSG00000029919|54486|; Ptgs1|IDBG-165198|ENSMUSG00000047250|19224|; Ptgs2|IDBG-197327|ENSMUSG00000032487|19225|;
protein stabilization	GO:0050821	biological process	10090	10	79	0.00821428	0.109476	Ank2; Clu; Csn3; Fbxw7; Gtpbp4; Ifi30; Smad3; Sox4; Stxbp4; Tspan1;	Ank2|IDBG-192780|ENSMUSG00000032826|109676|; Clu|IDBG-174736|ENSMUSG00000022037|12759|; Csn3|IDBG-176656|ENSMUSG00000001622|12994|; Fbxw7|IDBG-155472|ENSMUSG00000028086|50754|; Gtpbp4|IDBG-129234|ENSMUSG00000021149|69237|; Ifi30|IDBG-164061|ENSMUSG00000031838|65972|; Smad3|IDBG-175693|ENSMUSG00000032402|17127|; Sox4|IDBG-141246|ENSMUSG00000076431|20677|; Stxbp4|IDBG-208360|ENSMUSG00000020546|2091…
receptor complex	GO:0043235	cellular component	10090	13	114	0.00684059	0.109787	Cr1l; Gprc5c; Il4ra; Itga3; Itgb2; Itgb6; Lrp1; Lrp8; Pigr; Ramp3; Smad3; Tgfbr2; Tnfrsf1a;	Cr1l|IDBG-209348|ENSMUSG00000016481|12946|; Gprc5c|IDBG-214137|ENSMUSG00000051043|70355|; Il4ra|IDBG-209275|ENSMUSG00000030748|16190|; Itga3|IDBG-209447|ENSMUSG00000001507|16400|; Itgb2|IDBG-167243|ENSMUSG00000000290|16414|; Itgb6|IDBG-173466|ENSMUSG00000026971|16420|; Lrp1|IDBG-195360|ENSMUSG00000040249|16971|; Lrp8|IDBG-171850|ENSMUSG00000028613|16975|; Pigr|IDBG-190490|ENSMUSG00000026417|18703…
cellular response to gamma radiation	GO:0071480	biological process	10090	4	15	0.006483	0.111088	4632434I11Rik; Cryab; Cyba; Egr1;	4632434I11Rik|IDBG-199198|ENSMUSG00000030641|74041|; Cryab|IDBG-164070|ENSMUSG00000032060|12955|; Cyba|IDBG-197286|ENSMUSG00000006519|13057|; Egr1|IDBG-136414|ENSMUSG00000038418|13653|;
phosphatidylinositol-3,4-bisphosphate binding	GO:0043325	molecular function	10090	4	15	0.006483	0.111088	Adap2; Dapp1; Plek; Plekha1;	Adap2|IDBG-203967|ENSMUSG00000020709|216991|; Dapp1|IDBG-196059|ENSMUSG00000028159|26377|; Plek|IDBG-151611|ENSMUSG00000020120|56193|; Plekha1|IDBG-210859|ENSMUSG00000040268|101476|;
positive regulation of sodium ion transport	GO:0010765	biological process	10090	4	15	0.006483	0.111088	Fgf12; Fgf14; Prss8; Scn3b;	Fgf12|IDBG-150770|ENSMUSG00000022523|14167|; Fgf14|IDBG-189585|ENSMUSG00000025551|14169|; Prss8|IDBG-210462|ENSMUSG00000030800|76560|; Scn3b|IDBG-153329|ENSMUSG00000049281|235281|;
white fat cell differentiation	GO:0050872	biological process	10090	4	15	0.006483	0.111088	Ctbp2; Pparg; Scd1; Snai2;	Ctbp2|IDBG-211193|ENSMUSG00000030970|13017|; Pparg|IDBG-179253|ENSMUSG00000000440|19016|; Scd1|IDBG-169840|ENSMUSG00000037071|20249|; Snai2|IDBG-135462|ENSMUSG00000022676|20583|;
cellular response to hydrogen peroxide	GO:0070301	biological process	10090	7	45	0.00853962	0.111529	Aqp1; Arg1; Ets1; Il18bp; Il6; Lcn2; Plekha1;	Aqp1|IDBG-150000|ENSMUSG00000004655|11826|; Arg1|IDBG-139458|ENSMUSG00000019987|11846|; Ets1|IDBG-147548|ENSMUSG00000032035|23871|; Il18bp|IDBG-202395|ENSMUSG00000070427|16068|; Il6|IDBG-144970|ENSMUSG00000025746|16193|; Lcn2|IDBG-160059|ENSMUSG00000026822|16819|; Plekha1|IDBG-210859|ENSMUSG00000040268|101476|;
positive regulation of phosphatidylinositol 3-kinase signaling	GO:0014068	biological process	10090	7	45	0.00853962	0.111529	Adora3; Agt; F2; Igf1; Reln; Selp; Sox9;	Adora3|IDBG-183869|ENSMUSG00000074344|11542|; Agt|IDBG-200169|ENSMUSG00000031980|11606|; F2|IDBG-191373|ENSMUSG00000027249|14061|; Igf1|IDBG-182955|ENSMUSG00000020053|16000|; Reln|IDBG-138749|ENSMUSG00000042453|19699|; Selp|IDBG-202346|ENSMUSG00000026580|20344|; Sox9|IDBG-213996|ENSMUSG00000000567|20682|;
filopodium	GO:0030175	cellular component	10090	8	56	0.00851983	0.111912	Crp; Gpm6a; Pdpn; Podxl; Ppp1r9a; Slc9a3r1; Twf2; Vcam1;	Crp|IDBG-205690|ENSMUSG00000037942|12944|; Gpm6a|IDBG-155754|ENSMUSG00000031517|234267|; Pdpn|IDBG-202630|ENSMUSG00000028583|14726|; Podxl|IDBG-133888|ENSMUSG00000025608|27205|; Ppp1r9a|IDBG-127995|ENSMUSG00000032827|243725|; Slc9a3r1|IDBG-214220|ENSMUSG00000020733|26941|; Twf2|IDBG-195779|ENSMUSG00000023277|23999|; Vcam1|IDBG-189855|ENSMUSG00000027962|22329|;
calcium-dependent phospholipid binding	GO:0005544	molecular function	10090	5	25	0.00873495	0.112152	Anxa13; Anxa3; Anxa4; Anxa8; Syt1;	Anxa13|IDBG-143108|ENSMUSG00000055114||; Anxa3|IDBG-181899|ENSMUSG00000029484|11745|; Anxa4|IDBG-165108|ENSMUSG00000029994|11746|; Anxa8|IDBG-148968|ENSMUSG00000021950|11752|; Syt1|IDBG-189557|ENSMUSG00000035864|20979|;
estrogen receptor binding	GO:0030331	molecular function	10090	5	25	0.00873495	0.112152	Isl1; Padi2; Pparg; Src; Wipi1;	Isl1|IDBG-184340|ENSMUSG00000042258|16392|; Padi2|IDBG-201405|ENSMUSG00000028927|18600|; Pparg|IDBG-179253|ENSMUSG00000000440|19016|; Src|IDBG-211273|ENSMUSG00000027646|20779|; Wipi1|IDBG-213834|ENSMUSG00000041895|52639|;
regulation of anion transport	GO:0044070	biological process	10090	5	25	0.00873495	0.112152	Car2; Clcn5; Clcn6; Clic5; Gpr89;	Car2|IDBG-132074|ENSMUSG00000027562|12349|; Clcn5|IDBG-128942|ENSMUSG00000004317|12728|; Clcn6|IDBG-204011|ENSMUSG00000029016|26372|; Clic5|IDBG-184858|ENSMUSG00000023959|224796|; Gpr89|IDBG-176549|ENSMUSG00000028096|67549|;
regulation of calcium ion transport	GO:0051924	biological process	10090	5	25	0.00873495	0.112152	Agt; Ank2; Casr; Cxcl12; Gja1;	Agt|IDBG-200169|ENSMUSG00000031980|11606|; Ank2|IDBG-192780|ENSMUSG00000032826|109676|; Casr|IDBG-158013|ENSMUSG00000051980|12374|; Cxcl12|IDBG-180998|ENSMUSG00000061353|20315|; Gja1|IDBG-152172|ENSMUSG00000050953|14609|;
response to zinc ion	GO:0010043	biological process	10090	5	25	0.00873495	0.112152	Apobec1; Arg1; Car2; Crip1; Vcam1;	Apobec1|IDBG-185598|ENSMUSG00000040613|11810|; Arg1|IDBG-139458|ENSMUSG00000019987|11846|; Car2|IDBG-132074|ENSMUSG00000027562|12349|; Crip1|IDBG-176083|ENSMUSG00000006360|12925|; Vcam1|IDBG-189855|ENSMUSG00000027962|22329|;
neuron projection	GO:0043005	cellular component	10090	21	227	0.00863451	0.112446	Actn4; Ank1; Ank2; Aqp1; Arg1; Calb1; Casr; Dcx; Fam107a; Ghsr; Glul; Gpm6a; Htr2b; Nefm; Ptgs2; Rgs2; Src; Stmn2; Syt1; Tph2; Ucn3;	Actn4|IDBG-165033|ENSMUSG00000054808|60595|; Ank1|IDBG-141556|ENSMUSG00000031543|11733|; Ank2|IDBG-192780|ENSMUSG00000032826|109676|; Aqp1|IDBG-150000|ENSMUSG00000004655|11826|; Arg1|IDBG-139458|ENSMUSG00000019987|11846|; Calb1|IDBG-130445|ENSMUSG00000028222|12307|; Casr|IDBG-158013|ENSMUSG00000051980|12374|; Dcx|IDBG-177031|ENSMUSG00000031285|13193|; Fam107a|IDBG-131959|ENSMUSG00000021750|268709…
ion channel binding	GO:0044325	molecular function	10090	9	68	0.00893027	0.114338	Akap6; Ank2; Casr; Fgf12; Kcnip3; Rims1; Rims3; Scn3b; Src;	Akap6|IDBG-139162|ENSMUSG00000061603|238161|; Ank2|IDBG-192780|ENSMUSG00000032826|109676|; Casr|IDBG-158013|ENSMUSG00000051980|12374|; Fgf12|IDBG-150770|ENSMUSG00000022523|14167|; Kcnip3|IDBG-260417|ENSMUSG00000079056|56461|; Rims1|IDBG-137370|ENSMUSG00000041670||; Rims3|IDBG-184010|ENSMUSG00000032890|242662|; Scn3b|IDBG-153329|ENSMUSG00000049281|235281|; Src|IDBG-211273|ENSMUSG00000027646|20779|;
cell migration	GO:0016477	biological process	10090	15	141	0.00730125	0.114756	Cd24a; Cthrc1; Efnb2; Enpep; Kctd13; Mmp14; Pdgfra; Podxl; Pvr; Reln; Snai2; Src; Thbs1; Tspan1; Vav3;	Cd24a|IDBG-148189|ENSMUSG00000047139|12484|; Cthrc1|IDBG-136725|ENSMUSG00000054196|68588|; Efnb2|IDBG-131775|ENSMUSG00000001300|13642|; Enpep|IDBG-193308|ENSMUSG00000028024|13809|; Kctd13|IDBG-209963|ENSMUSG00000030685|233877|; Mmp14|IDBG-161181|ENSMUSG00000000957|17387|; Pdgfra|IDBG-171929|ENSMUSG00000029231|18595|; Podxl|IDBG-133888|ENSMUSG00000025608|27205|; Pvr|IDBG-152745|ENSMUSG00000040511|…
negative regulation of cysteine-type endopeptidase activity involved in apoptotic process	GO:0043154	biological process	10090	9	66	0.00735996	0.114886	Aqp1; Cd44; Cryab; Ifi202b; Il6; Sfn; Src; Thbs1; Tnfaip8;	Aqp1|IDBG-150000|ENSMUSG00000004655|11826|; Cd44|IDBG-193505|ENSMUSG00000005087|12505|; Cryab|IDBG-164070|ENSMUSG00000032060|12955|; Ifi202b|IDBG-206063|ENSMUSG00000026535|100044068,26388|; Il6|IDBG-144970|ENSMUSG00000025746|16193|; Sfn|IDBG-195282|ENSMUSG00000047281|55948|; Src|IDBG-211273|ENSMUSG00000027646|20779|; Thbs1|IDBG-197807|ENSMUSG00000040152|21825|; Tnfaip8|IDBG-146216|ENSMUSG00000062…
negative regulation of gene expression	GO:0010629	biological process	10090	12	105	0.00900246	0.114939	Bcl11a; Bmp2; Cd36; Cdkn1a; Cryab; Gja1; Myc; Plag1; Rest; Tgfb1; Tgif1; Tnfrsf1a;	Bcl11a|IDBG-155906|ENSMUSG00000000861|14025|; Bmp2|IDBG-207600|ENSMUSG00000027358|12156|; Cd36|IDBG-136838|ENSMUSG00000002944|12491|; Cdkn1a|IDBG-159848|ENSMUSG00000023067|12575|; Cryab|IDBG-164070|ENSMUSG00000032060|12955|; Gja1|IDBG-152172|ENSMUSG00000050953|14609|; Myc|IDBG-144556|ENSMUSG00000022346|17869|; Plag1|IDBG-128431|ENSMUSG00000003282|56711|; Rest|IDBG-173982|ENSMUSG00000029249|19712|…
beta-amyloid binding	GO:0001540	molecular function	10090	5	24	0.00729771	0.115097	Apoe; Cd74; Fbxo2; Ldlrap1; Olfm1;	Apoe|IDBG-152108|ENSMUSG00000002985|11816|; Cd74|IDBG-150302|ENSMUSG00000024610|16149|; Fbxo2|IDBG-204294|ENSMUSG00000041556|230904|; Ldlrap1|IDBG-196506|ENSMUSG00000037295|100017|; Olfm1|IDBG-151792|ENSMUSG00000026833|56177|;
gonad development	GO:0008406	biological process	10090	5	24	0.00729771	0.115097	Fzd1; Fzd6; Rdh10; Serpinb6a; Serpinb6b;	Fzd1|IDBG-132454|ENSMUSG00000044674|14362|; Fzd6|IDBG-136651|ENSMUSG00000022297|14368|; Rdh10|IDBG-135100|ENSMUSG00000025921|98711|; Serpinb6a|IDBG-143524|ENSMUSG00000060147|20719|; Serpinb6b|IDBG-142776|ENSMUSG00000042842|20708|;
protein glycosylation	GO:0006486	biological process	10090	13	115	0.00735239	0.115162	A4galt; B3galt5; B3gnt3; B3gnt9-ps; B4galnt1; B4galnt2; Galntl4; Gcnt1; Man2a2; St3gal4; St6galnac6; St8sia3; St8sia5;	A4galt|IDBG-168008|ENSMUSG00000047878|239559|; B3galt5|IDBG-179961|ENSMUSG00000074892|93961|; B3gnt3|IDBG-166964|ENSMUSG00000031803|72297|; B3gnt9-ps|IDBG-217060|ENSMUSG00000069920|97440|; B4galnt1|IDBG-194245|ENSMUSG00000006731|14421|; B4galnt2|IDBG-209723|ENSMUSG00000013418|14422|; Galntl4|IDBG-206844|ENSMUSG00000038296|233733|; Gcnt1|IDBG-150811|ENSMUSG00000038843|14537|; Man2a2|IDBG-195120|EN…
neuron development	GO:0048666	biological process	10090	7	44	0.00754517	0.117375	Acsl6; Atat1; Hs6st1; Htra2; Lif; Ndn; Runx1;	Acsl6|IDBG-172962|ENSMUSG00000020333|216739|; Atat1|IDBG-179452|ENSMUSG00000024426|73242|; Hs6st1|IDBG-144018|ENSMUSG00000045216|50785|; Htra2|IDBG-159586|ENSMUSG00000068329|64704|; Lif|IDBG-142317|ENSMUSG00000034394|16878|; Ndn|IDBG-190587|ENSMUSG00000033585|17984|; Runx1|IDBG-177713|ENSMUSG00000022952|12394|;
G-protein coupled receptor signaling pathway coupled to cGMP nucleotide second messenger	GO:0007199	biological process	10090	3	9	0.00955896	0.117439	Fzd1; Fzd6; Gnat2;	Fzd1|IDBG-132454|ENSMUSG00000044674|14362|; Fzd6|IDBG-136651|ENSMUSG00000022297|14368|; Gnat2|IDBG-186203|ENSMUSG00000009108|14686|;
adult feeding behavior	GO:0008343	biological process	10090	3	9	0.00955896	0.117439	Ghsr; Npy; Usp46;	Ghsr|IDBG-134399|ENSMUSG00000051136|208188|; Npy|IDBG-146626|ENSMUSG00000029819|109648|; Usp46|IDBG-171445|ENSMUSG00000054814|69727|;
axon cargo transport	GO:0008088	biological process	10090	3	9	0.00955896	0.117439	Mapt; Nefm; Ugt8a;	Mapt|IDBG-213115|ENSMUSG00000018411|17762|; Nefm|IDBG-176543|ENSMUSG00000022054|18040|; Ugt8a|IDBG-192502|ENSMUSG00000032854|22239|;
hormone biosynthetic process	GO:0042446	biological process	10090	3	9	0.00955896	0.117439	Cyp17a1; Dio1; Dio2;	Cyp17a1|IDBG-173457|ENSMUSG00000003555|13074|; Dio1|IDBG-171508|ENSMUSG00000034785|13370|; Dio2|IDBG-161130|ENSMUSG00000007682|13371|;
phagocytosis, recognition	GO:0006910	biological process	10090	3	9	0.00955896	0.117439	Cd36; Clec7a; Fcgr3;	Cd36|IDBG-136838|ENSMUSG00000002944|12491|; Clec7a|IDBG-256772|ENSMUSG00000079293||; Fcgr3|IDBG-204038|ENSMUSG00000059498|14131|;
positive regulation of macrophage derived foam cell differentiation	GO:0010744	biological process	10090	3	9	0.00955896	0.117439	Cd36; Lpl; Msr1;	Cd36|IDBG-136838|ENSMUSG00000002944|12491|; Lpl|IDBG-159560|ENSMUSG00000015568|16956|; Msr1|IDBG-149582|ENSMUSG00000025044|20288|;
positive regulation of mast cell degranulation	GO:0043306	biological process	10090	3	9	0.00955896	0.117439	Adora2b; Adora3; Fcer1g;	Adora2b|IDBG-184026|ENSMUSG00000018500|11541|; Adora3|IDBG-183869|ENSMUSG00000074344|11542|; Fcer1g|IDBG-204231|ENSMUSG00000058715|14127|;
positive regulation of tyrosine phosphorylation of Stat1 protein	GO:0042511	biological process	10090	3	9	0.00955896	0.117439	Il6st; Lif; Tnfrsf1a;	Il6st|IDBG-182517|ENSMUSG00000021756|16195|; Lif|IDBG-142317|ENSMUSG00000034394|16878|; Tnfrsf1a|IDBG-189844|ENSMUSG00000030341|21937|;
prostate gland growth	GO:0060736	biological process	10090	3	9	0.00955896	0.117439	Igf1; Plag1; Prlr;	Igf1|IDBG-182955|ENSMUSG00000020053|16000|; Plag1|IDBG-128431|ENSMUSG00000003282|56711|; Prlr|IDBG-129218|ENSMUSG00000005268|19116|;
regulation of microtubule cytoskeleton organization	GO:0070507	biological process	10090	3	9	0.00955896	0.117439	Atat1; Efna5; Epha3;	Atat1|IDBG-179452|ENSMUSG00000024426|73242|; Efna5|IDBG-194549|ENSMUSG00000048915|13640|; Epha3|IDBG-170437|ENSMUSG00000052504|13837|;
response to peptidoglycan	GO:0032494	biological process	10090	3	9	0.00955896	0.117439	C5ar1; Il6; Myd88;	C5ar1|IDBG-146297|ENSMUSG00000049130|12273|; Il6|IDBG-144970|ENSMUSG00000025746|16193|; Myd88|IDBG-204565|ENSMUSG00000032508|17874|;
type I transforming growth factor beta receptor binding	GO:0034713	molecular function	10090	3	9	0.00955896	0.117439	Snx6; Tgfb3; Tgfbr2;	Snx6|IDBG-139633|ENSMUSG00000005656|72183|; Tgfb3|IDBG-159061|ENSMUSG00000021253|21809|; Tgfbr2|IDBG-203902|ENSMUSG00000032440|21813|;
positive regulation of MAP kinase activity	GO:0043406	biological process	10090	7	46	0.00962705	0.117641	Cd24a; Ceacam1; Htr2b; Jub; Kitl; Src; Tgfb1;	Cd24a|IDBG-148189|ENSMUSG00000047139|12484|; Ceacam1|IDBG-156968|ENSMUSG00000074272|26365|; Htr2b|IDBG-176588|ENSMUSG00000026228|15559|; Jub|IDBG-161588|ENSMUSG00000022178|16475|; Kitl|IDBG-187862|ENSMUSG00000019966|17311|; Src|IDBG-211273|ENSMUSG00000027646|20779|; Tgfb1|IDBG-158292|ENSMUSG00000002603|21803|;
ureteric bud development	GO:0001657	biological process	10090	7	46	0.00962705	0.117641	Arg2; Npnt; Sdc1; Sdc4; Sim1; Smad3; Tgfb1;	Arg2|IDBG-152630|ENSMUSG00000021125|11847|; Npnt|IDBG-194680|ENSMUSG00000040998|114249|; Sdc1|IDBG-128466|ENSMUSG00000020592|20969|; Sdc4|IDBG-212144|ENSMUSG00000017009|20971|; Sim1|IDBG-150031|ENSMUSG00000019913|20464|; Smad3|IDBG-175693|ENSMUSG00000032402|17127|; Tgfb1|IDBG-158292|ENSMUSG00000002603|21803|;
secretory granule	GO:0030141	cellular component	10090	12	106	0.00968125	0.117987	Pla2g1b; Rab11fip5; Rab37; Slc30a8; Sypl; Syt1; Syt9; Sytl4; Tgfb1; Tgfb3; Thbs1; Vamp8;	Pla2g1b|IDBG-193845|ENSMUSG00000029522|18778|; Rab11fip5|IDBG-163299|ENSMUSG00000051343|52055|; Rab37|IDBG-214207|ENSMUSG00000020732|58222|; Slc30a8|IDBG-140142|ENSMUSG00000022315|239436|; Sypl|IDBG-134117|ENSMUSG00000020570|19027|; Syt1|IDBG-189557|ENSMUSG00000035864|20979|; Syt9|IDBG-205388|ENSMUSG00000062542|60510|; Sytl4|IDBG-170513|ENSMUSG00000031255|27359|; Tgfb1|IDBG-158292|ENSMUSG00000002…
chemokine activity	GO:0008009	molecular function	10090	8	55	0.00764573	0.118535	Ccl11; Ccl28; Ccl9; Cxcl12; Cxcl14; Cxcl16; Cxcl5; Pf4;	Ccl11|IDBG-204519|ENSMUSG00000020676|20292|; Ccl28|IDBG-705098|ENSMUSG00000074715|56838|; Ccl9|IDBG-205529|ENSMUSG00000019122|20308|; Cxcl12|IDBG-180998|ENSMUSG00000061353|20315|; Cxcl14|IDBG-157150|ENSMUSG00000021508|57266|; Cxcl16|IDBG-194380|ENSMUSG00000018920|66102|; Cxcl5|IDBG-178768|ENSMUSG00000029371|20311|; Pf4|IDBG-178816|ENSMUSG00000029373|56744|;
antigen processing and presentation	GO:0019882	biological process	10090	9	69	0.00980458	0.119171	Cd74; Fcgrt; H2-Aa; H2-D1; H2-Eb1; H2-Q6; Procr; Psmb8; Rab3c;	Cd74|IDBG-150302|ENSMUSG00000024610|16149|; Fcgrt|IDBG-181534|ENSMUSG00000003420|14132|; H2-Aa|IDBG-170982|ENSMUSG00000036594|14960|; H2-D1|IDBG-177614|ENSMUSG00000073411|14964,14980|; H2-Eb1|IDBG-171115|ENSMUSG00000060586|14969|; H2-Q6|IDBG-178053|ENSMUSG00000073409|110557,15019|; Procr|IDBG-210683|ENSMUSG00000027611|19124|; Psmb8|IDBG-170702|ENSMUSG00000024338|16913|; Rab3c|IDBG-181850|ENSMUSG0…
cellular response to organic cyclic compound	GO:0071407	biological process	10090	8	57	0.00946656	0.120191	Ankrd1; Bmp2; Cyba; Igfbp5; Msr1; Myc; Pparg; Tgfb1;	Ankrd1|IDBG-160531|ENSMUSG00000024803|107765|; Bmp2|IDBG-207600|ENSMUSG00000027358|12156|; Cyba|IDBG-197286|ENSMUSG00000006519|13057|; Igfbp5|IDBG-166131|ENSMUSG00000026185|16011|; Msr1|IDBG-149582|ENSMUSG00000025044|20288|; Myc|IDBG-144556|ENSMUSG00000022346|17869|; Pparg|IDBG-179253|ENSMUSG00000000440|19016|; Tgfb1|IDBG-158292|ENSMUSG00000002603|21803|;
synaptic transmission	GO:0007268	biological process	10090	11	93	0.00945321	0.120357	Cav2; Cdh8; Fgf12; Fgf14; Gjd2; Gria2; Nrxn1; Pnoc; Sncg; Sv2c; Tac1;	Cav2|IDBG-128997|ENSMUSG00000000058|12390|; Cdh8|IDBG-184746|ENSMUSG00000036510|12564|; Fgf12|IDBG-150770|ENSMUSG00000022523|14167|; Fgf14|IDBG-189585|ENSMUSG00000025551|14169|; Gjd2|IDBG-197292|ENSMUSG00000068615|14617|; Gria2|IDBG-153567|ENSMUSG00000033981|14800|; Nrxn1|IDBG-201803|ENSMUSG00000024109|18189|; Pnoc|IDBG-174253|ENSMUSG00000045731|18155|; Sncg|IDBG-149545|ENSMUSG00000023064|20618|;…
heterophilic cell-cell adhesion	GO:0007157	biological process	10090	6	34	0.00786533	0.120708	Amigo2; Cd24a; Lgals9; Nrxn1; Selp; Vcam1;	Amigo2|IDBG-178558|ENSMUSG00000048218|105827|; Cd24a|IDBG-148189|ENSMUSG00000047139|12484|; Lgals9|IDBG-203274|ENSMUSG00000001123|16859|; Nrxn1|IDBG-201803|ENSMUSG00000024109|18189|; Selp|IDBG-202346|ENSMUSG00000026580|20344|; Vcam1|IDBG-189855|ENSMUSG00000027962|22329|;
ligand-activated sequence-specific DNA binding RNA polymerase II transcription factor activity	GO:0004879	molecular function	10090	6	34	0.00786533	0.120708	Ahr; Esrrg; Nr1h3; Nr1h4; Nr2f2; Pparg;	Ahr|IDBG-134957|ENSMUSG00000019256|11622|; Esrrg|IDBG-208247|ENSMUSG00000026610|26381|; Nr1h3|IDBG-190792|ENSMUSG00000002108|22259|; Nr1h4|IDBG-184281|ENSMUSG00000047638|20186|; Nr2f2|IDBG-192528|ENSMUSG00000030551|11819|; Pparg|IDBG-179253|ENSMUSG00000000440|19016|;
response to interleukin-1	GO:0070555	biological process	10090	6	34	0.00786533	0.120708	Cyba; Ets1; Il1rn; Myd88; Slc30a8; Src;	Cyba|IDBG-197286|ENSMUSG00000006519|13057|; Ets1|IDBG-147548|ENSMUSG00000032035|23871|; Il1rn|IDBG-142372|ENSMUSG00000026981|16181|; Myd88|IDBG-204565|ENSMUSG00000032508|17874|; Slc30a8|IDBG-140142|ENSMUSG00000022315|239436|; Src|IDBG-211273|ENSMUSG00000027646|20779|;
cytokine-mediated signaling pathway	GO:0019221	biological process	10090	13	116	0.00789398	0.120741	Csf2rb2; Ereg; Il10rb; Il1r2; Il3ra; Il4ra; Il6; Il6st; Il7r; Klf6; Myd88; Pf4; Tnfrsf1a;	Csf2rb2|IDBG-158858|ENSMUSG00000071714|12984|; Ereg|IDBG-179047|ENSMUSG00000029377|13874|; Il10rb|IDBG-175951|ENSMUSG00000022969|16155|; Il1r2|IDBG-148186|ENSMUSG00000026073|16178|; Il3ra|IDBG-132811|ENSMUSG00000068758|16188|; Il4ra|IDBG-209275|ENSMUSG00000030748|16190|; Il6|IDBG-144970|ENSMUSG00000025746|16193|; Il6st|IDBG-182517|ENSMUSG00000021756|16195|; Il7r|IDBG-129135|ENSMUSG00000003882|161…
endoplasmic reticulum	GO:0005783	cellular component	10090	50	679	0.0102164	0.123847	Aga; Agmo; Apoe; Atp10a; B3galt5; Casp12; Cd74; Clu; Ctsc; Cyp17a1; D19Bwg1357e; Elovl2; Elovl4; Erp27; Fam19a1; Fbxo2; Fbxw7; Fkbp9; Gria2; Ifitm3; Ifngr1; Kcnip3; Lrrc8c; Mal; Mboat1; Mest; Mgst1; Nsdhl; Pdia2; Ptrf; Rcn1; Rcn2; Rint1; Rnf122; Rsad2; Rtn1; Scd2; Shisa5; Sil1; Stc2; Sult2b1; Tmem173; Tmem50a; Tmem98; Trappc2l; Trappc5; Ugt1a1; Unc93b1; Vcam1; Zdhhc22;	Aga|IDBG-155091|ENSMUSG00000031521|11593|; Agmo|IDBG-135673|ENSMUSG00000050103|319660|; Apoe|IDBG-152108|ENSMUSG00000002985|11816|; Atp10a|IDBG-190347|ENSMUSG00000025324|11982|; B3galt5|IDBG-179961|ENSMUSG00000074892|93961|; Casp12|IDBG-131695|ENSMUSG00000025887|12364|; Cd74|IDBG-150302|ENSMUSG00000024610|16149|; Clu|IDBG-174736|ENSMUSG00000022037|12759|; Ctsc|IDBG-198191|ENSMUSG00000030560|13032…
intermediate filament	GO:0005882	cellular component	10090	12	107	0.0103991	0.124407	Gja1; Krt17; Krt18; Krt19; Krt20; Krt222; Krt23; Krt80; Krt8; Krt83; Mns1; Nefm;	Gja1|IDBG-152172|ENSMUSG00000050953|14609|; Krt17|IDBG-211307|ENSMUSG00000035557|16667|; Krt18|IDBG-187416|ENSMUSG00000023043|16668|; Krt19|IDBG-211267|ENSMUSG00000020911|16669|; Krt20|IDBG-211048|ENSMUSG00000035775|66809|; Krt222|IDBG-210942|ENSMUSG00000035849|268481|; Krt23|IDBG-211051|ENSMUSG00000006777|94179|; Krt80|IDBG-185730|ENSMUSG00000037185|74127|; Krt8|IDBG-187352|ENSMUSG00000049382|16…
polypeptide N-acetylgalactosaminyltransferase activity	GO:0004653	molecular function	10090	4	17	0.0103964	0.124702	Galnt13; Galnt3; Galnt7; Galntl4;	Galnt13|IDBG-171430|ENSMUSG00000060988|271786|; Galnt3|IDBG-174988|ENSMUSG00000026994|14425|; Galnt7|IDBG-156288|ENSMUSG00000031608|108150|; Galntl4|IDBG-206844|ENSMUSG00000038296|233733|;
positive regulation of establishment of protein localization to plasma membrane	GO:0090004	biological process	10090	4	17	0.0103964	0.124702	Arhgef16; Nkd2; Nrxn1; Ramp3;	Arhgef16|IDBG-207040|ENSMUSG00000029032|230972|; Nkd2|IDBG-166495|ENSMUSG00000021567|72293|; Nrxn1|IDBG-201803|ENSMUSG00000024109|18189|; Ramp3|IDBG-148614|ENSMUSG00000041046|56089|;
negative regulation of endothelial cell proliferation	GO:0001937	biological process	10090	5	26	0.0103564	0.124879	Apoe; Cav2; Gja1; Nr2f2; Thbs1;	Apoe|IDBG-152108|ENSMUSG00000002985|11816|; Cav2|IDBG-128997|ENSMUSG00000000058|12390|; Gja1|IDBG-152172|ENSMUSG00000050953|14609|; Nr2f2|IDBG-192528|ENSMUSG00000030551|11819|; Thbs1|IDBG-197807|ENSMUSG00000040152|21825|;
negative regulation of insulin secretion	GO:0046676	biological process	10090	5	26	0.0103564	0.124879	Ghsr; Hadh; Inhbb; Rest; Sytl4;	Ghsr|IDBG-134399|ENSMUSG00000051136|208188|; Hadh|IDBG-194385|ENSMUSG00000027984|15107|; Inhbb|IDBG-187384|ENSMUSG00000037035|16324|; Rest|IDBG-173982|ENSMUSG00000029249|19712|; Sytl4|IDBG-170513|ENSMUSG00000031255|27359|;
endoplasmic reticulum membrane	GO:0005789	cellular component	10090	44	584	0.0105816	0.126259	Aadac; Acsl6; Agmo; Atp10a; Ch25h; Degs1; Degs2; Dio1; Elovl2; Elovl4; Fam69a; Fxyd3; Gm11818; Hsd11b1; Kdelr3; Lpgat1; Lrrc8c; March1; Mest; Mgst1; Nsdhl; Pigf; Pigx; Pigy; Ptgfrn; Ptgs1; Ptgs2; Rdh10; Rint1; Rsad2; Rtn1; Scara3; Scd2; Sel1l; Sgk1; Shisa2; Shisa5; Tlr3; Tmed6; Tmem147; Tmem173; Tmem189; Ugt1a1; Unc93b1;	Aadac|IDBG-147361|ENSMUSG00000027761|67758|; Acsl6|IDBG-172962|ENSMUSG00000020333|216739|; Agmo|IDBG-135673|ENSMUSG00000050103|319660|; Atp10a|IDBG-190347|ENSMUSG00000025324|11982|; Ch25h|IDBG-159640|ENSMUSG00000050370|12642|; Degs1|IDBG-207682|ENSMUSG00000038633|13244|; Degs2|IDBG-170855|ENSMUSG00000021263|70059|; Dio1|IDBG-171508|ENSMUSG00000034785|13370|; Elovl2|IDBG-146868|ENSMUSG00000021364|…
endoplasmic reticulum lumen	GO:0005788	cellular component	10090	11	95	0.0110193	0.131138	Erp27; Fkbp10; Fkbp9; H6pd; Ngf; Pcsk1; Pdia2; Rcn1; Rcn2; Rcn3; Sil1;	Erp27|IDBG-195128|ENSMUSG00000030219|69187|; Fkbp10|IDBG-211382|ENSMUSG00000001555|14230|; Fkbp9|IDBG-150734|ENSMUSG00000029781|27055|; H6pd|IDBG-205502|ENSMUSG00000028980|100198|; Ngf|IDBG-180362|ENSMUSG00000027859|18049|; Pcsk1|IDBG-167978|ENSMUSG00000021587|18548|; Pdia2|IDBG-154856|ENSMUSG00000024184|69191|; Rcn1|IDBG-194917|ENSMUSG00000005973|19672|; Rcn2|IDBG-168462|ENSMUSG00000032320|26611…
inner ear development	GO:0048839	biological process	10090	8	59	0.0115918	0.13688	Bmp2; C1qb; Cxcl14; Igf1; Mapkapk2; Prox1; Tgfb1; Tgfb3;	Bmp2|IDBG-207600|ENSMUSG00000027358|12156|; C1qb|IDBG-198224|ENSMUSG00000036905|12260|; Cxcl14|IDBG-157150|ENSMUSG00000021508|57266|; Igf1|IDBG-182955|ENSMUSG00000020053|16000|; Mapkapk2|IDBG-190728|ENSMUSG00000016528|17164|; Prox1|IDBG-208536|ENSMUSG00000010175|19130|; Tgfb1|IDBG-158292|ENSMUSG00000002603|21803|; Tgfb3|IDBG-159061|ENSMUSG00000021253|21809|;
response to hormone	GO:0009725	biological process	10090	8	59	0.0115918	0.13688	Aqp1; Fhl2; Ghsr; Hadh; Lox; Mmp14; Mmp19; Tac1;	Aqp1|IDBG-150000|ENSMUSG00000004655|11826|; Fhl2|IDBG-149554|ENSMUSG00000008136|14200|; Ghsr|IDBG-134399|ENSMUSG00000051136|208188|; Hadh|IDBG-194385|ENSMUSG00000027984|15107|; Lox|IDBG-146632|ENSMUSG00000024529|16948|; Mmp14|IDBG-161181|ENSMUSG00000000957|17387|; Mmp19|IDBG-198404|ENSMUSG00000025355|58223|; Tac1|IDBG-128294|ENSMUSG00000061762|21333|;
peptidase activity	GO:0008233	molecular function	10090	14	135	0.0115657	0.137283	Aga; Casp12; Ctrb1; Ctrl; Ctsh; Ctss; Enpep; F2; Htra2; Klk1b22; Masp2; Qpctl; Ren1; Tfrc;	Aga|IDBG-155091|ENSMUSG00000031521|11593|; Casp12|IDBG-131695|ENSMUSG00000025887|12364|; Ctrb1|IDBG-193563|ENSMUSG00000031957|66473|; Ctrl|IDBG-188745|ENSMUSG00000031896|109660|; Ctsh|IDBG-190584|ENSMUSG00000032359|13036|; Ctss|IDBG-172850|ENSMUSG00000038642|13040|; Enpep|IDBG-193308|ENSMUSG00000028024|13809|; F2|IDBG-191373|ENSMUSG00000027249|14061|; Htra2|IDBG-159586|ENSMUSG00000068329|64704|; …
sarcolemma	GO:0042383	cellular component	10090	9	71	0.0117447	0.138327	Ank1; Ank2; Aqp1; Bgn; Krt19; Krt8; Pgm5; Sgce; Vcam1;	Ank1|IDBG-141556|ENSMUSG00000031543|11733|; Ank2|IDBG-192780|ENSMUSG00000032826|109676|; Aqp1|IDBG-150000|ENSMUSG00000004655|11826|; Bgn|IDBG-152875|ENSMUSG00000031375|12111|; Krt19|IDBG-211267|ENSMUSG00000020911|16669|; Krt8|IDBG-187352|ENSMUSG00000049382|16691|; Pgm5|IDBG-154724|ENSMUSG00000041731|226041|; Sgce|IDBG-127960|ENSMUSG00000004631|20392|; Vcam1|IDBG-189855|ENSMUSG00000027962|22329|;
protein localization to plasma membrane	GO:0072659	biological process	10090	6	37	0.0119012	0.139091	Ank2; Ehd2; Fcer1g; Ramp3; Scn3b; Zdhhc22;	Ank2|IDBG-192780|ENSMUSG00000032826|109676|; Ehd2|IDBG-145700|ENSMUSG00000074364|259300|; Fcer1g|IDBG-204231|ENSMUSG00000058715|14127|; Ramp3|IDBG-148614|ENSMUSG00000041046|56089|; Scn3b|IDBG-153329|ENSMUSG00000049281|235281|; Zdhhc22|IDBG-159589|ENSMUSG00000048483|238331|;
osteoblast differentiation	GO:0001649	biological process	10090	11	96	0.0118731	0.13912	Bmp2; Fhl2; Gja1; Gpnmb; Gtpbp4; Igf1; Igf2; Igfbp3; Igfbp5; Smad3; Snai2;	Bmp2|IDBG-207600|ENSMUSG00000027358|12156|; Fhl2|IDBG-149554|ENSMUSG00000008136|14200|; Gja1|IDBG-152172|ENSMUSG00000050953|14609|; Gpnmb|IDBG-146080|ENSMUSG00000029816|93695|; Gtpbp4|IDBG-129234|ENSMUSG00000021149|69237|; Igf1|IDBG-182955|ENSMUSG00000020053|16000|; Igf2|IDBG-212623|ENSMUSG00000048583|16002|; Igfbp3|IDBG-148893|ENSMUSG00000020427|16009|; Igfbp5|IDBG-166131|ENSMUSG00000026185|1601…
zinc ion binding	GO:0008270	molecular function	10090	77	1132	0.0118704	0.139447	Adam8; Adam9; Adamts1; Adamts4; Adamts5; Adamts9; Adap2; Adat2; Aebp1; Apobec1; Apobec2; Apobec3; BC026585; Bspry; Calb1; Car13; Car2; Car9; Cda; Cgrrf1; Churc1; Cpa1; Cpa2; Cpb1; Cpb2; Crip1; Crip2; Csrp1; Dpf3; Dtx3l; Dzip3; Enpep; Esrrg; Fblim1; Fhl2; Fhl3; Glo1; Ifih1; Isl1; Jub; Lmo1; Lonrf2; Man2a2; March1; Mid1; Mmp12; Mmp14; Mmp19; Mmp2; Napepld; Nr1d1; Nr1h3; Nr1h4; Nr2f2; Nr5a2; Pdlim1;…	Adam8|IDBG-211612|ENSMUSG00000025473|11501|; Adam9|IDBG-143125|ENSMUSG00000031555|11502|; Adamts1|IDBG-173182|ENSMUSG00000022893|11504|; Adamts4|IDBG-204274|ENSMUSG00000006403|240913|; Adamts5|IDBG-173252|ENSMUSG00000022894|23794|; Adamts9|IDBG-171267|ENSMUSG00000030022|101401|; Adap2|IDBG-203967|ENSMUSG00000020709|216991|; Adat2|IDBG-134387|ENSMUSG00000019808|66757|; Aebp1|IDBG-145390|ENSMUSG000…
RNA polymerase II core promoter proximal region sequence-specific DNA binding	GO:0000978	molecular function	10090	17	177	0.0120501	0.140472	Actl6a; Akna; Bcl11a; Cdx4; Elf3; Etv6; Irf1; Nfe2l3; Nfib; Nr1d1; Nr1h3; Nr1h4; Nr5a2; Pdx1; Plag1; Sfpi1; Tgif1;	Actl6a|IDBG-136942|ENSMUSG00000027671|56456|; Akna|IDBG-154783|ENSMUSG00000039158|100182|; Bcl11a|IDBG-155906|ENSMUSG00000000861|14025|; Cdx4|IDBG-165732|ENSMUSG00000031326|12592|; Elf3|IDBG-194461|ENSMUSG00000003051|13710|; Etv6|IDBG-193988|ENSMUSG00000030199|14011|; Irf1|IDBG-172251|ENSMUSG00000018899|16362|; Nfe2l3|IDBG-147291|ENSMUSG00000029832|18025|; Nfib|IDBG-159419|ENSMUSG00000008575|1802…
amino acid transmembrane transport	GO:0003333	biological process	10090	5	27	0.0121723	0.141534	Slc1a5; Slc38a11; Slc6a9; Slc7a11; Slc7a7;	Slc1a5|IDBG-146844|ENSMUSG00000001918|20514|; Slc38a11|IDBG-174635|ENSMUSG00000061171|320106|; Slc6a9|IDBG-179997|ENSMUSG00000028542|14664|; Slc7a11|IDBG-142530|ENSMUSG00000027737|26570|; Slc7a7|IDBG-161063|ENSMUSG00000000958|20540|;
3'-UTR-mediated mRNA stabilization	GO:0070935	biological process	10090	3	10	0.013128	0.14848	Mapkapk2; Myd88; Tirap;	Mapkapk2|IDBG-190728|ENSMUSG00000016528|17164|; Myd88|IDBG-204565|ENSMUSG00000032508|17874|; Tirap|IDBG-148134|ENSMUSG00000032041|117149|;
MHC class II protein complex	GO:0042613	cellular component	10090	3	10	0.013128	0.14848	Cd74; H2-Aa; H2-Eb1;	Cd74|IDBG-150302|ENSMUSG00000024610|16149|; H2-Aa|IDBG-170982|ENSMUSG00000036594|14960|; H2-Eb1|IDBG-171115|ENSMUSG00000060586|14969|;
lateral ventricle development	GO:0021670	biological process	10090	3	10	0.013128	0.14848	Aqp1; Rpgrip1l; Tsku;	Aqp1|IDBG-150000|ENSMUSG00000004655|11826|; Rpgrip1l|IDBG-179794|ENSMUSG00000033282|244585|; Tsku|IDBG-200368|ENSMUSG00000049580|244152|;
leukocyte migration involved in inflammatory response	GO:0002523	biological process	10090	3	10	0.013128	0.14848	Adam8; Cd24a; Itgb2;	Adam8|IDBG-211612|ENSMUSG00000025473|11501|; Cd24a|IDBG-148189|ENSMUSG00000047139|12484|; Itgb2|IDBG-167243|ENSMUSG00000000290|16414|;
limb bud formation	GO:0060174	biological process	10090	3	10	0.013128	0.14848	Plxna2; Sox4; Sox9;	Plxna2|IDBG-209284|ENSMUSG00000026640|18845|; Sox4|IDBG-141246|ENSMUSG00000076431|20677|; Sox9|IDBG-213996|ENSMUSG00000000567|20682|;
negative regulation of keratinocyte proliferation	GO:0010839	biological process	10090	3	10	0.013128	0.14848	Efnb2; Sfn; Snai2;	Efnb2|IDBG-131775|ENSMUSG00000001300|13642|; Sfn|IDBG-195282|ENSMUSG00000047281|55948|; Snai2|IDBG-135462|ENSMUSG00000022676|20583|;
pericardium development	GO:0060039	biological process	10090	3	10	0.013128	0.14848	Bmp2; Rpgrip1l; Smad3;	Bmp2|IDBG-207600|ENSMUSG00000027358|12156|; Rpgrip1l|IDBG-179794|ENSMUSG00000033282|244585|; Smad3|IDBG-175693|ENSMUSG00000032402|17127|;
sequestering of actin monomers	GO:0042989	biological process	10090	3	10	0.013128	0.14848	Tmsb15b2; Tmsb15l; Twf2;	Tmsb15b2|IDBG-486813|ENSMUSG00000089996|100034363|; Tmsb15l|IDBG-173511|ENSMUSG00000072955|100034363,399591|; Twf2|IDBG-195779|ENSMUSG00000023277|23999|;
transaminase activity	GO:0008483	molecular function	10090	3	10	0.013128	0.14848	Agxt2l2; Amt; Tgm2;	Agxt2l2|IDBG-170012|ENSMUSG00000020359|72947|; Amt|IDBG-199578|ENSMUSG00000032607|434437|; Tgm2|IDBG-211417|ENSMUSG00000037820|21817|;
wound healing, spreading of epidermal cells	GO:0035313	biological process	10090	3	10	0.013128	0.14848	1600029D21Rik; Jub; Mmp12;	1600029D21Rik|IDBG-163268|ENSMUSG00000032068|76509|; Jub|IDBG-161588|ENSMUSG00000022178|16475|; Mmp12|IDBG-132400|ENSMUSG00000049723|17381|;
positive regulation of MAPK cascade	GO:0043410	biological process	10090	9	72	0.0128159	0.148638	Agt; Bmp2; Cd36; Igf1; Igf2; Igfbp3; Il11; Il6; Lif;	Agt|IDBG-200169|ENSMUSG00000031980|11606|; Bmp2|IDBG-207600|ENSMUSG00000027358|12156|; Cd36|IDBG-136838|ENSMUSG00000002944|12491|; Igf1|IDBG-182955|ENSMUSG00000020053|16000|; Igf2|IDBG-212623|ENSMUSG00000048583|16002|; Igfbp3|IDBG-148893|ENSMUSG00000020427|16009|; Il11|IDBG-139050|ENSMUSG00000004371|16156|; Il6|IDBG-144970|ENSMUSG00000025746|16193|; Lif|IDBG-142317|ENSMUSG00000034394|16878|;
3-chloroallyl aldehyde dehydrogenase activity	GO:0004028	molecular function	10090	2	4	0.0154021	0.151299	Aldh1a1; Aldh1a3;	Aldh1a1|IDBG-151900|ENSMUSG00000053279|11668|; Aldh1a3|IDBG-191846|ENSMUSG00000015134|56847|;
G-protein activated inward rectifier potassium channel activity	GO:0015467	molecular function	10090	2	4	0.0154021	0.151299	Kcnj3; Kcnj6;	Kcnj3|IDBG-171483|ENSMUSG00000026824|16519|; Kcnj6|IDBG-179137|ENSMUSG00000043301|16522|;
MHC class II protein binding	GO:0042289	molecular function	10090	2	4	0.0154021	0.151299	Cd74; Krt17;	Cd74|IDBG-150302|ENSMUSG00000024610|16149|; Krt17|IDBG-211307|ENSMUSG00000035557|16667|;
aggressive behavior	GO:0002118	biological process	10090	2	4	0.0154021	0.151299	Penk; Sncg;	Penk|IDBG-128498|ENSMUSG00000045573|18619|; Sncg|IDBG-149545|ENSMUSG00000023064|20618|;
arginine metabolic process	GO:0006525	biological process	10090	2	4	0.0154021	0.151299	Arg1; Arg2;	Arg1|IDBG-139458|ENSMUSG00000019987|11846|; Arg2|IDBG-152630|ENSMUSG00000021125|11847|;
aromatic compound catabolic process	GO:0019439	biological process	10090	2	4	0.0154021	0.151299	Pon2; Pon3;	Pon2|IDBG-128084|ENSMUSG00000032667|330260|; Pon3|IDBG-128059|ENSMUSG00000029759|269823|;
arylesterase activity	GO:0004064	molecular function	10090	2	4	0.0154021	0.151299	Pon2; Pon3;	Pon2|IDBG-128084|ENSMUSG00000032667|330260|; Pon3|IDBG-128059|ENSMUSG00000029759|269823|;
cardiac muscle cell fate commitment	GO:0060923	biological process	10090	2	4	0.0154021	0.151299	AW551984; Tbx3;	AW551984|IDBG-152493|ENSMUSG00000038112|244810|; Tbx3|IDBG-195379|ENSMUSG00000018604|21386|;
cellular response to heparin	GO:0071504	biological process	10090	2	4	0.0154021	0.151299	Egr1; Sox9;	Egr1|IDBG-136414|ENSMUSG00000038418|13653|; Sox9|IDBG-213996|ENSMUSG00000000567|20682|;
cellular response to hydrostatic pressure	GO:0071464	biological process	10090	2	4	0.0154021	0.151299	Myc; Sncg;	Myc|IDBG-144556|ENSMUSG00000022346|17869|; Sncg|IDBG-149545|ENSMUSG00000023064|20618|;
cellular response to leptin stimulus	GO:0044320	biological process	10090	2	4	0.0154021	0.151299	Fgb; Inhbb;	Fgb|IDBG-154611|ENSMUSG00000033831|110135|; Inhbb|IDBG-187384|ENSMUSG00000037035|16324|;
cerebral cortex tangential migration	GO:0021800	biological process	10090	2	4	0.0154021	0.151299	Arx; Reln;	Arx|IDBG-159479|ENSMUSG00000035277|11878|; Reln|IDBG-138749|ENSMUSG00000042453|19699|;
ciliary neurotrophic factor receptor activity	GO:0004897	molecular function	10090	2	4	0.0154021	0.151299	Cntfr; Il6st;	Cntfr|IDBG-138110|ENSMUSG00000028444|12804|; Il6st|IDBG-182517|ENSMUSG00000021756|16195|;
extrinsic component of external side of plasma membrane	GO:0031232	cellular component	10090	2	4	0.0154021	0.151299	Apoe; Serpine2;	Apoe|IDBG-152108|ENSMUSG00000002985|11816|; Serpine2|IDBG-173051|ENSMUSG00000026249|20720|;
fibroblast proliferation	GO:0048144	biological process	10090	2	4	0.0154021	0.151299	Agt; Ednra;	Agt|IDBG-200169|ENSMUSG00000031980|11606|; Ednra|IDBG-169763|ENSMUSG00000031616|13617|;
frontal suture morphogenesis	GO:0060364	biological process	10090	2	4	0.0154021	0.151299	Tgfb1; Tgfb3;	Tgfb1|IDBG-158292|ENSMUSG00000002603|21803|; Tgfb3|IDBG-159061|ENSMUSG00000021253|21809|;
growth factor receptor binding	GO:0070851	molecular function	10090	2	4	0.0154021	0.151299	Slc9a3r1; Src;	Slc9a3r1|IDBG-214220|ENSMUSG00000020733|26941|; Src|IDBG-211273|ENSMUSG00000027646|20779|;
hyaluronan synthase activity	GO:0050501	molecular function	10090	2	4	0.0154021	0.151299	Has1; Has2;	Has1|IDBG-141052|ENSMUSG00000003665|15116|; Has2|IDBG-141931|ENSMUSG00000022367|15117|;
leukemia inhibitory factor signaling pathway	GO:0048861	biological process	10090	2	4	0.0154021	0.151299	Il6st; Lif;	Il6st|IDBG-182517|ENSMUSG00000021756|16195|; Lif|IDBG-142317|ENSMUSG00000034394|16878|;
lipase activity	GO:0016298	molecular function	10090	2	4	0.0154021	0.151299	Aadac; Lipa;	Aadac|IDBG-147361|ENSMUSG00000027761|67758|; Lipa|IDBG-159667|ENSMUSG00000024781|16889|;
mRNA modification	GO:0016556	biological process	10090	2	4	0.0154021	0.151299	Apobec1; Apobec2;	Apobec1|IDBG-185598|ENSMUSG00000040613|11810|; Apobec2|IDBG-190002|ENSMUSG00000040694|11811|;
negative regulation of aldosterone biosynthetic process	GO:0032348	biological process	10090	2	4	0.0154021	0.151299	Bmp2; Rest;	Bmp2|IDBG-207600|ENSMUSG00000027358|12156|; Rest|IDBG-173982|ENSMUSG00000029249|19712|;
negative regulation of bile acid biosynthetic process	GO:0070858	biological process	10090	2	4	0.0154021	0.151299	Nr1h4; Prox1;	Nr1h4|IDBG-184281|ENSMUSG00000047638|20186|; Prox1|IDBG-208536|ENSMUSG00000010175|19130|;
negative regulation of cholesterol storage	GO:0010887	biological process	10090	2	4	0.0154021	0.151299	Nr1h3; Pparg;	Nr1h3|IDBG-190792|ENSMUSG00000002108|22259|; Pparg|IDBG-179253|ENSMUSG00000000440|19016|;
negative regulation of coagulation	GO:0050819	biological process	10090	2	4	0.0154021	0.151299	Procr; Thbd;	Procr|IDBG-210683|ENSMUSG00000027611|19124|; Thbd|IDBG-208962|ENSMUSG00000074743|21824|;
negative regulation of collagen biosynthetic process	GO:0032966	biological process	10090	2	4	0.0154021	0.151299	Il6; Pparg;	Il6|IDBG-144970|ENSMUSG00000025746|16193|; Pparg|IDBG-179253|ENSMUSG00000000440|19016|;
negative regulation of cortisol biosynthetic process	GO:2000065	biological process	10090	2	4	0.0154021	0.151299	Bmp2; Rest;	Bmp2|IDBG-207600|ENSMUSG00000027358|12156|; Rest|IDBG-173982|ENSMUSG00000029249|19712|;
negative regulation of gastric acid secretion	GO:0060455	biological process	10090	2	4	0.0154021	0.151299	Oxtr; Tff2;	Oxtr|IDBG-175080|ENSMUSG00000049112|18430|; Tff2|IDBG-163786|ENSMUSG00000024028|21785|;
negative regulation of intracellular transport	GO:0032387	biological process	10090	2	4	0.0154021	0.151299	Cryab; Mapt;	Cryab|IDBG-164070|ENSMUSG00000032060|12955|; Mapt|IDBG-213115|ENSMUSG00000018411|17762|;
negative regulation of macrophage activation	GO:0043031	biological process	10090	2	4	0.0154021	0.151299	Nr1h3; Tff2;	Nr1h3|IDBG-190792|ENSMUSG00000002108|22259|; Tff2|IDBG-163786|ENSMUSG00000024028|21785|;
negative regulation of macrophage cytokine production	GO:0010936	biological process	10090	2	4	0.0154021	0.151299	Tgfb1; Tgfb3;	Tgfb1|IDBG-158292|ENSMUSG00000002603|21803|; Tgfb3|IDBG-159061|ENSMUSG00000021253|21809|;
negative regulation of mast cell apoptotic process	GO:0033026	biological process	10090	2	4	0.0154021	0.151299	Fcer1g; Kitl;	Fcer1g|IDBG-204231|ENSMUSG00000058715|14127|; Kitl|IDBG-187862|ENSMUSG00000019966|17311|;
negative regulation of mitochondrial outer membrane permeabilization involved in apoptotic signaling pathway	GO:1901029	biological process	10090	2	4	0.0154021	0.151299	Acaa2; Ier3;	Acaa2|IDBG-158529|ENSMUSG00000036880|52538|; Ier3|IDBG-179064|ENSMUSG00000003541|15937|;
negative regulation of sodium ion transport	GO:0010766	biological process	10090	2	4	0.0154021	0.151299	Serpine2; Slc9a3r1;	Serpine2|IDBG-173051|ENSMUSG00000026249|20720|; Slc9a3r1|IDBG-214220|ENSMUSG00000020733|26941|;
neurofibrillary tangle	GO:0097418	cellular component	10090	2	4	0.0154021	0.151299	Clu; Nefm;	Clu|IDBG-174736|ENSMUSG00000022037|12759|; Nefm|IDBG-176543|ENSMUSG00000022054|18040|;
nose development	GO:0043584	biological process	10090	2	4	0.0154021	0.151299	Rdh10; Rpgrip1l;	Rdh10|IDBG-135100|ENSMUSG00000025921|98711|; Rpgrip1l|IDBG-179794|ENSMUSG00000033282|244585|;
nucleoside transmembrane transporter activity	GO:0005337	molecular function	10090	2	4	0.0154021	0.151299	Slc29a1; Slc29a4;	Slc29a1|IDBG-185538|ENSMUSG00000023942|63959|; Slc29a4|IDBG-207381|ENSMUSG00000050822|243328|;
positive regulation of appetite	GO:0032100	biological process	10090	2	4	0.0154021	0.151299	Ghsr; Npy;	Ghsr|IDBG-134399|ENSMUSG00000051136|208188|; Npy|IDBG-146626|ENSMUSG00000029819|109648|;
positive regulation of type IIa hypersensitivity	GO:0001798	biological process	10090	2	4	0.0154021	0.151299	Fcer1g; Fcgr3;	Fcer1g|IDBG-204231|ENSMUSG00000058715|14127|; Fcgr3|IDBG-204038|ENSMUSG00000059498|14131|;
prostate gland morphogenesis	GO:0060512	biological process	10090	2	4	0.0154021	0.151299	Serpinb5; Sox9;	Serpinb5|IDBG-185824|ENSMUSG00000067006|20724|; Sox9|IDBG-213996|ENSMUSG00000000567|20682|;
regulation of platelet activation	GO:0010543	biological process	10090	2	4	0.0154021	0.151299	Fcer1g; Tec;	Fcer1g|IDBG-204231|ENSMUSG00000058715|14127|; Tec|IDBG-170167|ENSMUSG00000029217|21682|;
regulation of protein import into nucleus, translocation	GO:0033158	biological process	10090	2	4	0.0154021	0.151299	Cdkn1a; Ogg1;	Cdkn1a|IDBG-159848|ENSMUSG00000023067|12575|; Ogg1|IDBG-176301|ENSMUSG00000030271|18294|;
renin-angiotensin regulation of aldosterone production	GO:0002018	biological process	10090	2	4	0.0154021	0.151299	Agt; Ren1;	Agt|IDBG-200169|ENSMUSG00000031980|11606|; Ren1|IDBG-192844|ENSMUSG00000070645|102643057,19701,19702|;
response to molecule of fungal origin	GO:0002238	biological process	10090	2	4	0.0154021	0.151299	Clec7a; Myd88;	Clec7a|IDBG-256772|ENSMUSG00000079293||; Myd88|IDBG-204565|ENSMUSG00000032508|17874|;
secretion	GO:0046903	biological process	10090	2	4	0.0154021	0.151299	Car2; Car9;	Car2|IDBG-132074|ENSMUSG00000027562|12349|; Car9|IDBG-141349|ENSMUSG00000028463|230099|;
secretory granule organization	GO:0033363	biological process	10090	2	4	0.0154021	0.151299	Aqp1; Serpine2;	Aqp1|IDBG-150000|ENSMUSG00000004655|11826|; Serpine2|IDBG-173051|ENSMUSG00000026249|20720|;
serine hydrolase activity	GO:0017171	molecular function	10090	2	4	0.0154021	0.151299	Aadac; Cela2a;	Aadac|IDBG-147361|ENSMUSG00000027761|67758|; Cela2a|IDBG-202449|ENSMUSG00000058579|13706|;
thyroid-stimulating hormone-secreting cell differentiation	GO:0060129	biological process	10090	2	4	0.0154021	0.151299	Bmp2; Fgf2;	Bmp2|IDBG-207600|ENSMUSG00000027358|12156|; Fgf2|IDBG-140464|ENSMUSG00000037225|14173|;
toll-like receptor 3 signaling pathway	GO:0034138	biological process	10090	2	4	0.0154021	0.151299	Tlr3; Unc93b1;	Tlr3|IDBG-152685|ENSMUSG00000031639|142980|; Unc93b1|IDBG-128581|ENSMUSG00000036908|54445|;
very-low-density lipoprotein particle receptor binding	GO:0070326	molecular function	10090	2	4	0.0154021	0.151299	Apoe; Reln;	Apoe|IDBG-152108|ENSMUSG00000002985|11816|; Reln|IDBG-138749|ENSMUSG00000042453|19699|;
vesicle docking	GO:0048278	biological process	10090	2	4	0.0154021	0.151299	Cav2; Syt1;	Cav2|IDBG-128997|ENSMUSG00000000058|12390|; Syt1|IDBG-189557|ENSMUSG00000035864|20979|;
water homeostasis	GO:0030104	biological process	10090	2	4	0.0154021	0.151299	Aqp1; Igf1;	Aqp1|IDBG-150000|ENSMUSG00000004655|11826|; Igf1|IDBG-182955|ENSMUSG00000020053|16000|;
zymogen granule	GO:0042588	cellular component	10090	2	4	0.0154021	0.151299	Cuzd1; Srgn;	Cuzd1|IDBG-210931|ENSMUSG00000040205|16433|; Srgn|IDBG-157635|ENSMUSG00000020077|19073|;
cellular response to glucocorticoid stimulus	GO:0071385	biological process	10090	4	19	0.0155777	0.152041	Isl1; Rest; Serpina3n; Ugt1a1;	Isl1|IDBG-184340|ENSMUSG00000042258|16392|; Rest|IDBG-173982|ENSMUSG00000029249|19712|; Serpina3n|IDBG-168301|ENSMUSG00000021091|20716|; Ugt1a1|IDBG-488785|ENSMUSG00000089960|394436|;
decidualization	GO:0046697	biological process	10090	4	19	0.0155777	0.152041	Ghsr; Lif; Ptgs2; Stc2;	Ghsr|IDBG-134399|ENSMUSG00000051136|208188|; Lif|IDBG-142317|ENSMUSG00000034394|16878|; Ptgs2|IDBG-197327|ENSMUSG00000032487|19225|; Stc2|IDBG-159217|ENSMUSG00000020303|20856|;
positive regulation of exocytosis	GO:0045921	biological process	10090	4	19	0.0155777	0.152041	Fga; Fgb; Fgg; Sytl4;	Fga|IDBG-154534|ENSMUSG00000028001|14161|; Fgb|IDBG-154611|ENSMUSG00000033831|110135|; Fgg|IDBG-154510|ENSMUSG00000033860|99571|; Sytl4|IDBG-170513|ENSMUSG00000031255|27359|;
RNA polymerase II core promoter proximal region sequence-specific DNA binding transcription factor activity involved in positive regulation of transcription	GO:0001077	molecular function	10090	15	154	0.0156882	0.152467	Akna; Cdx4; Dbp; Egr1; Elf3; Etv6; Nfib; Nr1h3; Nr1h4; Nr5a2; Plag1; Sfpi1; Sox4; Sox9; Zfp750;	Akna|IDBG-154783|ENSMUSG00000039158|100182|; Cdx4|IDBG-165732|ENSMUSG00000031326|12592|; Dbp|IDBG-184151|ENSMUSG00000059824|13170|; Egr1|IDBG-136414|ENSMUSG00000038418|13653|; Elf3|IDBG-194461|ENSMUSG00000003051|13710|; Etv6|IDBG-193988|ENSMUSG00000030199|14011|; Nfib|IDBG-159419|ENSMUSG00000008575|18028|; Nr1h3|IDBG-190792|ENSMUSG00000002108|22259|; Nr1h4|IDBG-184281|ENSMUSG00000047638|20186|; N…
positive regulation of apoptotic signaling pathway	GO:2001235	biological process	10090	6	38	0.0135208	0.152544	Ctsc; Ctsh; Inhbb; Myc; Ngfr; Rps3;	Ctsc|IDBG-198191|ENSMUSG00000030560|13032|; Ctsh|IDBG-190584|ENSMUSG00000032359|13036|; Inhbb|IDBG-187384|ENSMUSG00000037035|16324|; Myc|IDBG-144556|ENSMUSG00000022346|17869|; Ngfr|IDBG-209608|ENSMUSG00000000120|18053|; Rps3|IDBG-200714|ENSMUSG00000030744|27050|;
nervous system development	GO:0007399	biological process	10090	16	168	0.0156738	0.152652	Actl6a; Ank2; Bex1; Chrna3; Cntn3; Dpf3; Fgf14; Gap43; Hdac9; Igf1; Nbl1; Pdpn; Pex2; Scn3b; Sim1; Smarca2;	Actl6a|IDBG-136942|ENSMUSG00000027671|56456|; Ank2|IDBG-192780|ENSMUSG00000032826|109676|; Bex1|IDBG-173033|ENSMUSG00000050071|19716|; Chrna3|IDBG-167498|ENSMUSG00000032303|110834|; Cntn3|IDBG-173374|ENSMUSG00000030075|18488|; Dpf3|IDBG-155150|ENSMUSG00000021221|70127|; Fgf14|IDBG-189585|ENSMUSG00000025551|14169|; Gap43|IDBG-160941|ENSMUSG00000047261|14432|; Hdac9|IDBG-134566|ENSMUSG00000004698|7…
organ morphogenesis	GO:0009887	biological process	10090	11	100	0.0158004	0.15323	Bmp2; Efnb2; Ereg; Igf2; Pdgfc; Pdgfra; Rdh10; Tbx3; Tgfb1; Tgfb3; Tgfbr2;	Bmp2|IDBG-207600|ENSMUSG00000027358|12156|; Efnb2|IDBG-131775|ENSMUSG00000001300|13642|; Ereg|IDBG-179047|ENSMUSG00000029377|13874|; Igf2|IDBG-212623|ENSMUSG00000048583|16002|; Pdgfc|IDBG-153854|ENSMUSG00000028019|54635|; Pdgfra|IDBG-171929|ENSMUSG00000029231|18595|; Rdh10|IDBG-135100|ENSMUSG00000025921|98711|; Tbx3|IDBG-195379|ENSMUSG00000018604|21386|; Tgfb1|IDBG-158292|ENSMUSG00000002603|21803…
response to nutrient	GO:0007584	biological process	10090	9	73	0.0139579	0.1567	Acsl6; Ccl28; Gatm; Prss2; Slc6a19; Tgfbr2; Tnfrsf11b; Ugt1a1; Vcam1;	Acsl6|IDBG-172962|ENSMUSG00000020333|216739|; Ccl28|IDBG-705098|ENSMUSG00000074715|56838|; Gatm|IDBG-203087|ENSMUSG00000027199|67092|; Prss2|IDBG-140691|ENSMUSG00000057163|22072|; Slc6a19|IDBG-166089|ENSMUSG00000021565|74338|; Tgfbr2|IDBG-203902|ENSMUSG00000032440|21813|; Tnfrsf11b|IDBG-140472|ENSMUSG00000063727|18383|; Ugt1a1|IDBG-488785|ENSMUSG00000089960|394436|; Vcam1|IDBG-189855|ENSMUSG00000…
integral component of plasma membrane	GO:0005887	cellular component	10090	41	546	0.0139474	0.156968	Adam8; Adora3; Ank2; Aqp1; Aqp7; Cav2; Cd74; Cldn11; Cldn1; Cldn4; Dsg3; Epha3; Epha7; Fcer1g; Fcgr2b; Fgfrl1; Gpnmb; Gpr35; Gpr85; Has2; Htr2b; Kcnn4; Laptm5; Lrp1; Osmr; Pcdh9; Pdgfra; Plaur; Plxna2; Ppap2a; Sgce; Slc16a7; Slc28a3; Slc52a3; Slc6a17; Slc6a19; Slc6a9; Slco2a1; Stab1; Tgfbr2; Ugt1a1;	Adam8|IDBG-211612|ENSMUSG00000025473|11501|; Adora3|IDBG-183869|ENSMUSG00000074344|11542|; Ank2|IDBG-192780|ENSMUSG00000032826|109676|; Aqp1|IDBG-150000|ENSMUSG00000004655|11826|; Aqp7|IDBG-136953|ENSMUSG00000028427|11832|; Cav2|IDBG-128997|ENSMUSG00000000058|12390|; Cd74|IDBG-150302|ENSMUSG00000024610|16149|; Cldn11|IDBG-136362|ENSMUSG00000037625|18417|; Cldn1|IDBG-150373|ENSMUSG00000022512|1273…
caveola	GO:0005901	cellular component	10090	8	61	0.014049	0.157335	Cav2; Efna5; Ehd2; Lrp8; Ptgs2; Ptrf; Src; Tgfbr2;	Cav2|IDBG-128997|ENSMUSG00000000058|12390|; Efna5|IDBG-194549|ENSMUSG00000048915|13640|; Ehd2|IDBG-145700|ENSMUSG00000074364|259300|; Lrp8|IDBG-171850|ENSMUSG00000028613|16975|; Ptgs2|IDBG-197327|ENSMUSG00000032487|19225|; Ptrf|IDBG-211692|ENSMUSG00000004044|19285|; Src|IDBG-211273|ENSMUSG00000027646|20779|; Tgfbr2|IDBG-203902|ENSMUSG00000032440|21813|;
blood vessel morphogenesis	GO:0048514	biological process	10090	5	28	0.0141924	0.157778	Efnb2; Gja1; Mkl2; Nr2f2; Thbs1;	Efnb2|IDBG-131775|ENSMUSG00000001300|13642|; Gja1|IDBG-152172|ENSMUSG00000050953|14609|; Mkl2|IDBG-133693|ENSMUSG00000009569|239719|; Nr2f2|IDBG-192528|ENSMUSG00000030551|11819|; Thbs1|IDBG-197807|ENSMUSG00000040152|21825|;
cytokine receptor activity	GO:0004896	molecular function	10090	5	28	0.0141924	0.157778	Cd74; Csf2rb2; Il3ra; Il4ra; Il7r;	Cd74|IDBG-150302|ENSMUSG00000024610|16149|; Csf2rb2|IDBG-158858|ENSMUSG00000071714|12984|; Il3ra|IDBG-132811|ENSMUSG00000068758|16188|; Il4ra|IDBG-209275|ENSMUSG00000030748|16190|; Il7r|IDBG-129135|ENSMUSG00000003882|16197|;
negative regulation of smooth muscle cell proliferation	GO:0048662	biological process	10090	5	28	0.0141924	0.157778	Igfbp3; Igfbp5; Mfn2; Pparg; Vip;	Igfbp3|IDBG-148893|ENSMUSG00000020427|16009|; Igfbp5|IDBG-166131|ENSMUSG00000026185|16011|; Mfn2|IDBG-203813|ENSMUSG00000029020|170731|; Pparg|IDBG-179253|ENSMUSG00000000440|19016|; Vip|IDBG-130461|ENSMUSG00000019772|22353|;
insulin secretion	GO:0030073	biological process	10090	5	29	0.0164258	0.158957	Il1rn; Mafa; Pdx1; Slc30a8; Stxbp3a;	Il1rn|IDBG-142372|ENSMUSG00000026981|16181|; Mafa|IDBG-151350|ENSMUSG00000047591|378435|; Pdx1|IDBG-209001|ENSMUSG00000029644|18609|; Slc30a8|IDBG-140142|ENSMUSG00000022315|239436|; Stxbp3a|IDBG-187992|ENSMUSG00000027882|20912|;
GTP binding	GO:0005525	molecular function	10090	30	374	0.0143646	0.159303	Arl4a; Ehd2; Eif2s3y; Gbp2; Gbp8; Gbp9; Gimap4; Gna14; Gnai1; Gnat2; Gtpbp4; Mfn2; Mras; Mx1; Nkiras1; Rab37; Rab3c; Rabl2; Rasd2; Rhoc; Rit2; Rnd3; Rragb; Rras; Tgm2; Tubb2a; Tubb2b; Tubb4a; Tubd1; Urgcp;	Arl4a|IDBG-136104|ENSMUSG00000047446|11861|; Ehd2|IDBG-145700|ENSMUSG00000074364|259300|; Eif2s3y|IDBG-127666|ENSMUSG00000069049|26908|; Gbp2|IDBG-197330|ENSMUSG00000028270|14469|; Gbp8|IDBG-131210|ENSMUSG00000034438|76074|; Gbp9|IDBG-185806|ENSMUSG00000029298|236573|; Gimap4|IDBG-145506|ENSMUSG00000054435|107526|; Gna14|IDBG-149931|ENSMUSG00000024697|14675|; Gnai1|IDBG-136916|ENSMUSG00000057614|…
response to insulin	GO:0032868	biological process	10090	8	63	0.016865	0.162862	Apoe; Egr1; Gcnt1; Hadh; Il6; Rbp4; Stxbp3a; Tnfsf10;	Apoe|IDBG-152108|ENSMUSG00000002985|11816|; Egr1|IDBG-136414|ENSMUSG00000038418|13653|; Gcnt1|IDBG-150811|ENSMUSG00000038843|14537|; Hadh|IDBG-194385|ENSMUSG00000027984|15107|; Il6|IDBG-144970|ENSMUSG00000025746|16193|; Rbp4|IDBG-162693|ENSMUSG00000024990|19662|; Stxbp3a|IDBG-187992|ENSMUSG00000027882|20912|; Tnfsf10|IDBG-134362|ENSMUSG00000039304|22035|;
ion transmembrane transport	GO:0034220	biological process	10090	11	101	0.0169188	0.163036	Chrna3; Chrnb1; Clcn5; Clcn6; Fxyd3; Fxyd6; Gria2; S100a6; Slc22a21; Trpm1; Trpm5;	Chrna3|IDBG-167498|ENSMUSG00000032303|110834|; Chrnb1|IDBG-192004|ENSMUSG00000041189|11443|; Clcn5|IDBG-128942|ENSMUSG00000004317|12728|; Clcn6|IDBG-204011|ENSMUSG00000029016|26372|; Fxyd3|IDBG-172317|ENSMUSG00000057092|17178|; Fxyd6|IDBG-159611|ENSMUSG00000066705|59095|; Gria2|IDBG-153567|ENSMUSG00000033981|14800|; S100a6|IDBG-168016|ENSMUSG00000001025|20200|; Slc22a21|IDBG-172396|ENSMUSG0000006…
bile acid metabolic process	GO:0008206	biological process	10090	3	11	0.0173554	0.163105	Nr1h4; Nr5a2; Slco1a6;	Nr1h4|IDBG-184281|ENSMUSG00000047638|20186|; Nr5a2|IDBG-195757|ENSMUSG00000026398|26424|; Slco1a6|IDBG-257293|ENSMUSG00000079262|28254|;
lens fiber cell differentiation	GO:0070306	biological process	10090	3	11	0.0173554	0.163105	Slc7a11; Smad3; Tgfb1;	Slc7a11|IDBG-142530|ENSMUSG00000027737|26570|; Smad3|IDBG-175693|ENSMUSG00000032402|17127|; Tgfb1|IDBG-158292|ENSMUSG00000002603|21803|;
leukocyte tethering or rolling	GO:0050901	biological process	10090	3	11	0.0173554	0.163105	Gcnt1; Selp; Vcam1;	Gcnt1|IDBG-150811|ENSMUSG00000038843|14537|; Selp|IDBG-202346|ENSMUSG00000026580|20344|; Vcam1|IDBG-189855|ENSMUSG00000027962|22329|;
negative regulation of cell-matrix adhesion	GO:0001953	biological process	10090	3	11	0.0173554	0.163105	1600029D21Rik; Bcl6; Thbs1;	1600029D21Rik|IDBG-163268|ENSMUSG00000032068|76509|; Bcl6|IDBG-149890|ENSMUSG00000022508|12053|; Thbs1|IDBG-197807|ENSMUSG00000040152|21825|;
negative regulation of hormone secretion	GO:0046888	biological process	10090	3	11	0.0173554	0.163105	Il11; Il6; Lif;	Il11|IDBG-139050|ENSMUSG00000004371|16156|; Il6|IDBG-144970|ENSMUSG00000025746|16193|; Lif|IDBG-142317|ENSMUSG00000034394|16878|;
negative regulation of smooth muscle cell migration	GO:0014912	biological process	10090	3	11	0.0173554	0.163105	Igfbp3; Igfbp5; Lrp1;	Igfbp3|IDBG-148893|ENSMUSG00000020427|16009|; Igfbp5|IDBG-166131|ENSMUSG00000026185|16011|; Lrp1|IDBG-195360|ENSMUSG00000040249|16971|;
neutral amino acid transport	GO:0015804	biological process	10090	3	11	0.0173554	0.163105	Slc1a5; Slc6a17; Slc6a19;	Slc1a5|IDBG-146844|ENSMUSG00000001918|20514|; Slc6a17|IDBG-185267|ENSMUSG00000027894|229706|; Slc6a19|IDBG-166089|ENSMUSG00000021565|74338|;
positive regulation of membrane protein ectodomain proteolysis	GO:0051044	biological process	10090	3	11	0.0173554	0.163105	Adam8; Adam9; Apoe;	Adam8|IDBG-211612|ENSMUSG00000025473|11501|; Adam9|IDBG-143125|ENSMUSG00000031555|11502|; Apoe|IDBG-152108|ENSMUSG00000002985|11816|;
response to caffeine	GO:0031000	biological process	10090	3	11	0.0173554	0.163105	Il6; Pparg; Prss2;	Il6|IDBG-144970|ENSMUSG00000025746|16193|; Pparg|IDBG-179253|ENSMUSG00000000440|19016|; Prss2|IDBG-140691|ENSMUSG00000057163|22072|;
response to gonadotropin	GO:0034698	biological process	10090	3	11	0.0173554	0.163105	Cyp17a1; Egr1; Itga3;	Cyp17a1|IDBG-173457|ENSMUSG00000003555|13074|; Egr1|IDBG-136414|ENSMUSG00000038418|13653|; Itga3|IDBG-209447|ENSMUSG00000001507|16400|;
retinal metabolic process	GO:0042574	biological process	10090	3	11	0.0173554	0.163105	Aldh1a3; Rbp4; Rdh10;	Aldh1a3|IDBG-191846|ENSMUSG00000015134|56847|; Rbp4|IDBG-162693|ENSMUSG00000024990|19662|; Rdh10|IDBG-135100|ENSMUSG00000025921|98711|;
growth	GO:0040007	biological process	10090	6	40	0.0172093	0.165485	Bmp2; Inhba; Inhbb; Lefty1; Tgfb1; Tgfb3;	Bmp2|IDBG-207600|ENSMUSG00000027358|12156|; Inhba|IDBG-131791|ENSMUSG00000041324|16323|; Inhbb|IDBG-187384|ENSMUSG00000037035|16324|; Lefty1|IDBG-207372|ENSMUSG00000038793|13590|; Tgfb1|IDBG-158292|ENSMUSG00000002603|21803|; Tgfb3|IDBG-159061|ENSMUSG00000021253|21809|;
kidney development	GO:0001822	biological process	10090	12	115	0.017719	0.165498	Adamts1; Agt; Aldh1a1; Anxa4; Bcl2l11; Car2; Dcn; Fmn1; Has2; Prox1; Ren1; Rpgrip1l;	Adamts1|IDBG-173182|ENSMUSG00000022893|11504|; Agt|IDBG-200169|ENSMUSG00000031980|11606|; Aldh1a1|IDBG-151900|ENSMUSG00000053279|11668|; Anxa4|IDBG-165108|ENSMUSG00000029994|11746|; Bcl2l11|IDBG-205300|ENSMUSG00000027381|12125|; Car2|IDBG-132074|ENSMUSG00000027562|12349|; Dcn|IDBG-187478|ENSMUSG00000019929|13179|; Fmn1|IDBG-197159|ENSMUSG00000044042|14260|; Has2|IDBG-141931|ENSMUSG00000022367|151…
serine-type endopeptidase inhibitor activity	GO:0004867	molecular function	10090	12	115	0.017719	0.165498	Agt; Serpina10; Serpina3n; Serpinb1a; Serpinb2; Serpinb5; Serpinb6a; Serpinb6b; Serpinb9; Serpine2; Serping1; Spink3;	Agt|IDBG-200169|ENSMUSG00000031980|11606|; Serpina10|IDBG-167240|ENSMUSG00000061947|217847|; Serpina3n|IDBG-168301|ENSMUSG00000021091|20716|; Serpinb1a|IDBG-142542|ENSMUSG00000044734|66222|; Serpinb2|IDBG-186363|ENSMUSG00000062345|18788|; Serpinb5|IDBG-185824|ENSMUSG00000067006|20724|; Serpinb6a|IDBG-143524|ENSMUSG00000060147|20719|; Serpinb6b|IDBG-142776|ENSMUSG00000042842|20708|; Serpinb9|IDBG-…
Golgi apparatus	GO:0005794	cellular component	10090	52	734	0.0176766	0.165782	2610018G03Rik; Apoe; B3galt5; Cd36; Cd44; Cd74; Cdc42ep1; Clic5; Cryab; Ctsc; Cxcl14; Cyba; Eapp; Elf3; Fbxw7; Galnt3; Galntl4; Gja1; Golm1; Gprc5a; Gtpbp4; Kcnip3; Kcnj6; Mdfic; Nmt2; Pcsk1; Plagl1; Prepl; Prrg4; Ptgfrn; Qpctl; Rab11fip5; Rnf122; Rragb; Sgce; Slc1a5; Spire1; Srgn; St6galnac6; St8sia3; Stc2; Stmn2; Tacc2; Tmbim1; Tmem173; Trappc2l; Trappc5; Tubd1; Ust; Vcam1; Zdhhc18; Zdhhc22;	2610018G03Rik|IDBG-144889|ENSMUSG00000031112|70415|; Apoe|IDBG-152108|ENSMUSG00000002985|11816|; B3galt5|IDBG-179961|ENSMUSG00000074892|93961|; Cd36|IDBG-136838|ENSMUSG00000002944|12491|; Cd44|IDBG-193505|ENSMUSG00000005087|12505|; Cd74|IDBG-150302|ENSMUSG00000024610|16149|; Cdc42ep1|IDBG-159968|ENSMUSG00000049521|104445|; Clic5|IDBG-184858|ENSMUSG00000023959|224796|; Cryab|IDBG-164070|ENSMUSG000…
lipid catabolic process	GO:0016042	biological process	10090	9	76	0.0178354	0.166245	Clps; Lipa; Liph; Lipo1; Lpl; Pla2g2d; Pla2g2f; Pla2g7; Pnlip;	Clps|IDBG-158667|ENSMUSG00000024225|109791|; Lipa|IDBG-159667|ENSMUSG00000024781|16889|; Liph|IDBG-147619|ENSMUSG00000044626|239759|; Lipo1|IDBG-159033|ENSMUSG00000024766|381236|; Lpl|IDBG-159560|ENSMUSG00000015568|16956|; Pla2g2d|IDBG-199977|ENSMUSG00000041202|18782|; Pla2g2f|IDBG-199958|ENSMUSG00000028749|26971|; Pla2g7|IDBG-184295|ENSMUSG00000023913|27226|; Pnlip|IDBG-180517|ENSMUSG00000046008…
Golgi lumen	GO:0005796	cellular component	10090	4	20	0.01868	0.171315	Sdc1; Sdc4; Sod3; Zg16;	Sdc1|IDBG-128466|ENSMUSG00000020592|20969|; Sdc4|IDBG-212144|ENSMUSG00000017009|20971|; Sod3|IDBG-163718|ENSMUSG00000072941|20657|; Zg16|IDBG-210036|ENSMUSG00000049350|69036|;
connexon complex	GO:0005922	cellular component	10090	4	20	0.01868	0.171315	Gja1; Gjb3; Gjb4; Gjd2;	Gja1|IDBG-152172|ENSMUSG00000050953|14609|; Gjb3|IDBG-189652|ENSMUSG00000042367|14620|; Gjb4|IDBG-189673|ENSMUSG00000046623|14621|; Gjd2|IDBG-197292|ENSMUSG00000068615|14617|;
positive regulation of axon extension	GO:0045773	biological process	10090	4	20	0.01868	0.171315	Apoe; Mapt; Ngf; Twf2;	Apoe|IDBG-152108|ENSMUSG00000002985|11816|; Mapt|IDBG-213115|ENSMUSG00000018411|17762|; Ngf|IDBG-180362|ENSMUSG00000027859|18049|; Twf2|IDBG-195779|ENSMUSG00000023277|23999|;
positive regulation vascular endothelial growth factor production	GO:0010575	biological process	10090	4	20	0.01868	0.171315	Adora2b; C3ar1; Isl1; Ptgs2;	Adora2b|IDBG-184026|ENSMUSG00000018500|11541|; C3ar1|IDBG-185906|ENSMUSG00000040552|12267|; Isl1|IDBG-184340|ENSMUSG00000042258|16392|; Ptgs2|IDBG-197327|ENSMUSG00000032487|19225|;
response to stilbenoid	GO:0035634	biological process	10090	4	20	0.01868	0.171315	Cd36; Fgl1; Gsta2; Ly6d;	Cd36|IDBG-136838|ENSMUSG00000002944|12491|; Fgl1|IDBG-150762|ENSMUSG00000031594|234199|; Gsta2|IDBG-186640|ENSMUSG00000057933|14858|; Ly6d|IDBG-150228|ENSMUSG00000034634|17068|;
sialylation	GO:0097503	biological process	10090	4	20	0.01868	0.171315	St3gal4; St6galnac6; St8sia3; St8sia5;	St3gal4|IDBG-147924|ENSMUSG00000032038|20443|; St6galnac6|IDBG-160625|ENSMUSG00000026811|50935|; St8sia3|IDBG-153715|ENSMUSG00000056812|20451|; St8sia5|IDBG-159595|ENSMUSG00000025425|225742|;
sialyltransferase activity	GO:0008373	molecular function	10090	4	20	0.01868	0.171315	St3gal4; St6galnac6; St8sia3; St8sia5;	St3gal4|IDBG-147924|ENSMUSG00000032038|20443|; St6galnac6|IDBG-160625|ENSMUSG00000026811|50935|; St8sia3|IDBG-153715|ENSMUSG00000056812|20451|; St8sia5|IDBG-159595|ENSMUSG00000025425|225742|;
heart development	GO:0007507	biological process	10090	18	200	0.0184433	0.17156	Adap2; Aplnr; Bmp2; Ednra; Gja1; Hdac9; Htr2b; Ifitm3; Isl1; Itga3; Mkl2; Oxtr; Pparg; Rbp4; Sox4; Sox9; Tgfbr2; Vcam1;	Adap2|IDBG-203967|ENSMUSG00000020709|216991|; Aplnr|IDBG-185949|ENSMUSG00000044338|23796|; Bmp2|IDBG-207600|ENSMUSG00000027358|12156|; Ednra|IDBG-169763|ENSMUSG00000031616|13617|; Gja1|IDBG-152172|ENSMUSG00000050953|14609|; Hdac9|IDBG-134566|ENSMUSG00000004698|79221|; Htr2b|IDBG-176588|ENSMUSG00000026228|15559|; Ifitm3|IDBG-211940|ENSMUSG00000025492|66141|; Isl1|IDBG-184340|ENSMUSG00000042258|163…
cellular response to interferon-gamma	GO:0071346	biological process	10090	5	30	0.0188809	0.172463	Gbp2; Gbp8; Gbp9; Serpina3n; Tlr3;	Gbp2|IDBG-197330|ENSMUSG00000028270|14469|; Gbp8|IDBG-131210|ENSMUSG00000034438|76074|; Gbp9|IDBG-185806|ENSMUSG00000029298|236573|; Serpina3n|IDBG-168301|ENSMUSG00000021091|20716|; Tlr3|IDBG-152685|ENSMUSG00000031639|142980|;
response to cold	GO:0009409	biological process	10090	5	30	0.0188809	0.172463	Agt; Cdh8; Il6; Lpl; Pparg;	Agt|IDBG-200169|ENSMUSG00000031980|11606|; Cdh8|IDBG-184746|ENSMUSG00000036510|12564|; Il6|IDBG-144970|ENSMUSG00000025746|16193|; Lpl|IDBG-159560|ENSMUSG00000015568|16956|; Pparg|IDBG-179253|ENSMUSG00000000440|19016|;
in utero embryonic development	GO:0001701	biological process	10090	22	260	0.0191331	0.174417	Bcl2l11; Bmp2; Coq7; Cr1l; Ednra; Gja1; Gjb3; Ly6e; Mkl2; Muc1; Myc; Nr2f2; Pdgfra; Rcn1; Rdh10; Rpgrip1l; Runx1; Sec24d; Smad3; Tbx3; Tgfb3; Tgfbr2;	Bcl2l11|IDBG-205300|ENSMUSG00000027381|12125|; Bmp2|IDBG-207600|ENSMUSG00000027358|12156|; Coq7|IDBG-207625|ENSMUSG00000030652|12850|; Cr1l|IDBG-209348|ENSMUSG00000016481|12946|; Ednra|IDBG-169763|ENSMUSG00000031616|13617|; Gja1|IDBG-152172|ENSMUSG00000050953|14609|; Gjb3|IDBG-189652|ENSMUSG00000042367|14620|; Ly6e|IDBG-150534|ENSMUSG00000022587|17069|; Mkl2|IDBG-133693|ENSMUSG00000009569|239719|…
neutrophil chemotaxis	GO:0030593	biological process	10090	6	41	0.01929	0.175496	C5ar1; Fcer1g; Fcgr3; Itgb2; Lgals3; Vav3;	C5ar1|IDBG-146297|ENSMUSG00000049130|12273|; Fcer1g|IDBG-204231|ENSMUSG00000058715|14127|; Fcgr3|IDBG-204038|ENSMUSG00000059498|14131|; Itgb2|IDBG-167243|ENSMUSG00000000290|16414|; Lgals3|IDBG-154384|ENSMUSG00000050335|16854|; Vav3|IDBG-188386|ENSMUSG00000033721|57257|;
identical protein binding	GO:0042802	molecular function	10090	36	479	0.0199997	0.181591	2610018G03Rik; Aldh1a1; Aldob; Anxa4; Apoe; Bcat1; Cda; Cldn11; Cldn1; Cldn2; Cldn4; Cldn6; Cpt1a; Cryab; Ctsc; Emilin1; Fbxw7; Fhl2; Glul; Gpsm2; Gstm5; Hspb8; Inhba; Kctd13; Mapk1ip1; Mgst1; Mns1; Myd88; Pon2; Sh3gl2; Srpx2; Syt1; Syt9; Tfrc; Tgfb3; Tmem173;	2610018G03Rik|IDBG-144889|ENSMUSG00000031112|70415|; Aldh1a1|IDBG-151900|ENSMUSG00000053279|11668|; Aldob|IDBG-147038|ENSMUSG00000028307|230163|; Anxa4|IDBG-165108|ENSMUSG00000029994|11746|; Apoe|IDBG-152108|ENSMUSG00000002985|11816|; Bcat1|IDBG-197501|ENSMUSG00000030268|12035|; Cda|IDBG-199801|ENSMUSG00000028755|72269|; Cldn11|IDBG-136362|ENSMUSG00000037625|18417|; Cldn1|IDBG-150373|ENSMUSG00000…
epithelial cell differentiation	GO:0030855	biological process	10090	8	65	0.0200659	0.18183	Anxa4; Cpt1a; Elf3; Fzd1; Lgals3; Muc1; Pih1d1; Pparg;	Anxa4|IDBG-165108|ENSMUSG00000029994|11746|; Cpt1a|IDBG-128203|ENSMUSG00000024900|12894|; Elf3|IDBG-194461|ENSMUSG00000003051|13710|; Fzd1|IDBG-132454|ENSMUSG00000044674|14362|; Lgals3|IDBG-154384|ENSMUSG00000050335|16854|; Muc1|IDBG-163463|ENSMUSG00000042784|17829|; Pih1d1|IDBG-181838|ENSMUSG00000003423|68845|; Pparg|IDBG-179253|ENSMUSG00000000440|19016|;
positive regulation of protein kinase activity	GO:0045860	biological process	10090	7	53	0.0202294	0.182948	Cdkn1a; Ereg; Lrp8; Reln; Sdc4; Tom1l1; Traf4;	Cdkn1a|IDBG-159848|ENSMUSG00000023067|12575|; Ereg|IDBG-179047|ENSMUSG00000029377|13874|; Lrp8|IDBG-171850|ENSMUSG00000028613|16975|; Reln|IDBG-138749|ENSMUSG00000042453|19699|; Sdc4|IDBG-212144|ENSMUSG00000017009|20971|; Tom1l1|IDBG-208388|ENSMUSG00000020541|71943|; Traf4|IDBG-202221|ENSMUSG00000017386|22032|;
activin receptor signaling pathway	GO:0032924	biological process	10090	3	12	0.0222516	0.191725	Inhba; Inhbb; Smad3;	Inhba|IDBG-131791|ENSMUSG00000041324|16323|; Inhbb|IDBG-187384|ENSMUSG00000037035|16324|; Smad3|IDBG-175693|ENSMUSG00000032402|17127|;
carboxylic acid metabolic process	GO:0019752	biological process	10090	3	12	0.0222516	0.191725	Ddc; Gad1; Il1rn;	Ddc|IDBG-150518|ENSMUSG00000020182|13195|; Gad1|IDBG-177867|ENSMUSG00000070880|14415|; Il1rn|IDBG-142372|ENSMUSG00000026981|16181|;
insulin-like growth factor receptor binding	GO:0005159	molecular function	10090	3	12	0.0222516	0.191725	Igf1; Igf2; Ren1;	Igf1|IDBG-182955|ENSMUSG00000020053|16000|; Igf2|IDBG-212623|ENSMUSG00000048583|16002|; Ren1|IDBG-192844|ENSMUSG00000070645|102643057,19701,19702|;
lymph vessel development	GO:0001945	biological process	10090	3	12	0.0222516	0.191725	Efnb2; Nr2f2; Prox1;	Efnb2|IDBG-131775|ENSMUSG00000001300|13642|; Nr2f2|IDBG-192528|ENSMUSG00000030551|11819|; Prox1|IDBG-208536|ENSMUSG00000010175|19130|;
negative regulation of DNA damage response, signal transduction by p53 class mediator	GO:0043518	biological process	10090	3	12	0.0222516	0.191725	Cd44; Cd74; Snai2;	Cd44|IDBG-193505|ENSMUSG00000005087|12505|; Cd74|IDBG-150302|ENSMUSG00000024610|16149|; Snai2|IDBG-135462|ENSMUSG00000022676|20583|;
negative regulation of fibroblast growth factor receptor signaling pathway	GO:0040037	biological process	10090	3	12	0.0222516	0.191725	Fgfrl1; Ngfr; Thbs1;	Fgfrl1|IDBG-188643|ENSMUSG00000008090|116701|; Ngfr|IDBG-209608|ENSMUSG00000000120|18053|; Thbs1|IDBG-197807|ENSMUSG00000040152|21825|;
positive regulation of blood coagulation	GO:0030194	biological process	10090	3	12	0.0222516	0.191725	Cd36; F2; Thbs1;	Cd36|IDBG-136838|ENSMUSG00000002944|12491|; F2|IDBG-191373|ENSMUSG00000027249|14061|; Thbs1|IDBG-197807|ENSMUSG00000040152|21825|;
positive regulation of synaptic transmission, GABAergic	GO:0032230	biological process	10090	3	12	0.0222516	0.191725	Car2; Oxtr; Tac1;	Car2|IDBG-132074|ENSMUSG00000027562|12349|; Oxtr|IDBG-175080|ENSMUSG00000049112|18430|; Tac1|IDBG-128294|ENSMUSG00000061762|21333|;
positive regulation of urine volume	GO:0035810	biological process	10090	3	12	0.0222516	0.191725	Btc; Has2; Ptger3;	Btc|IDBG-394187|ENSMUSG00000082361|12223|; Has2|IDBG-141931|ENSMUSG00000022367|15117|; Ptger3|IDBG-201070|ENSMUSG00000040016|19218|;
regulation of epithelial cell proliferation	GO:0050678	biological process	10090	3	12	0.0222516	0.191725	Ednra; Serpinb5; Smad3;	Ednra|IDBG-169763|ENSMUSG00000031616|13617|; Serpinb5|IDBG-185824|ENSMUSG00000067006|20724|; Smad3|IDBG-175693|ENSMUSG00000032402|17127|;
response to magnesium ion	GO:0032026	biological process	10090	3	12	0.0222516	0.191725	Cd14; Thbs1; Tnfrsf11b;	Cd14|IDBG-138525|ENSMUSG00000051439|12475|; Thbs1|IDBG-197807|ENSMUSG00000040152|21825|; Tnfrsf11b|IDBG-140472|ENSMUSG00000063727|18383|;
collagen trimer	GO:0005581	cellular component	10090	9	79	0.0224427	0.192282	C1qa; C1qb; C1qc; Col6a6; Cthrc1; Emilin1; Lox; Msr1; Scara3;	C1qa|IDBG-198277|ENSMUSG00000036887|12259|; C1qb|IDBG-198224|ENSMUSG00000036905|12260|; C1qc|IDBG-198256|ENSMUSG00000036896|12262|; Col6a6|IDBG-195520|ENSMUSG00000043719|245026|; Cthrc1|IDBG-136725|ENSMUSG00000054196|68588|; Emilin1|IDBG-146576|ENSMUSG00000029163|100952|; Lox|IDBG-146632|ENSMUSG00000024529|16948|; Msr1|IDBG-149582|ENSMUSG00000025044|20288|; Scara3|IDBG-174715|ENSMUSG00000034463|2…
extracellular matrix organization	GO:0030198	biological process	10090	10	92	0.0224265	0.192505	Agt; Elf3; Emilin1; Lgals3; Npnt; Olfml2b; Pdgfra; Serpinb5; Sox9; Tnfrsf11b;	Agt|IDBG-200169|ENSMUSG00000031980|11606|; Elf3|IDBG-194461|ENSMUSG00000003051|13710|; Emilin1|IDBG-146576|ENSMUSG00000029163|100952|; Lgals3|IDBG-154384|ENSMUSG00000050335|16854|; Npnt|IDBG-194680|ENSMUSG00000040998|114249|; Olfml2b|IDBG-203801|ENSMUSG00000038463|320078|; Pdgfra|IDBG-171929|ENSMUSG00000029231|18595|; Serpinb5|IDBG-185824|ENSMUSG00000067006|20724|; Sox9|IDBG-213996|ENSMUSG0000000…
liver development	GO:0001889	biological process	10090	10	92	0.0224265	0.192505	Aldh1a1; Arg1; Dbp; Mkl2; Pdx1; Prox1; Rpgrip1l; Runx1; Smad3; Ugt1a1;	Aldh1a1|IDBG-151900|ENSMUSG00000053279|11668|; Arg1|IDBG-139458|ENSMUSG00000019987|11846|; Dbp|IDBG-184151|ENSMUSG00000059824|13170|; Mkl2|IDBG-133693|ENSMUSG00000009569|239719|; Pdx1|IDBG-209001|ENSMUSG00000029644|18609|; Prox1|IDBG-208536|ENSMUSG00000010175|19130|; Rpgrip1l|IDBG-179794|ENSMUSG00000033282|244585|; Runx1|IDBG-177713|ENSMUSG00000022952|12394|; Smad3|IDBG-175693|ENSMUSG00000032402|…
ephrin receptor binding	GO:0046875	molecular function	10090	5	31	0.0215654	0.193114	Aqp1; Efna5; Efnb2; Epha7; Src;	Aqp1|IDBG-150000|ENSMUSG00000004655|11826|; Efna5|IDBG-194549|ENSMUSG00000048915|13640|; Efnb2|IDBG-131775|ENSMUSG00000001300|13642|; Epha7|IDBG-132772|ENSMUSG00000028289|13841|; Src|IDBG-211273|ENSMUSG00000027646|20779|;
positive regulation of bone mineralization	GO:0030501	biological process	10090	5	31	0.0215654	0.193114	Bmp2; Kl; Smad3; Tgfb1; Tgfb3;	Bmp2|IDBG-207600|ENSMUSG00000027358|12156|; Kl|IDBG-209670|ENSMUSG00000058488|16591|; Smad3|IDBG-175693|ENSMUSG00000032402|17127|; Tgfb1|IDBG-158292|ENSMUSG00000002603|21803|; Tgfb3|IDBG-159061|ENSMUSG00000021253|21809|;
protein kinase C-activating G-protein coupled receptor signaling pathway	GO:0007205	biological process	10090	5	31	0.0215654	0.193114	Cck; Dgke; Ednra; Htr2b; Lrp1;	Cck|IDBG-205433|ENSMUSG00000032532|12424|; Dgke|IDBG-208183|ENSMUSG00000000276|56077|; Ednra|IDBG-169763|ENSMUSG00000031616|13617|; Htr2b|IDBG-176588|ENSMUSG00000026228|15559|; Lrp1|IDBG-195360|ENSMUSG00000040249|16971|;
response to progesterone	GO:0032570	biological process	10090	5	31	0.0215654	0.193114	Cldn4; Nr1h3; Oxtr; Tgfb1; Tgfb3;	Cldn4|IDBG-203317|ENSMUSG00000047501|12740|; Nr1h3|IDBG-190792|ENSMUSG00000002108|22259|; Oxtr|IDBG-175080|ENSMUSG00000049112|18430|; Tgfb1|IDBG-158292|ENSMUSG00000002603|21803|; Tgfb3|IDBG-159061|ENSMUSG00000021253|21809|;
GPI-linked ephrin receptor activity	GO:0005004	molecular function	10090	2	5	0.024781	0.193742	Epha3; Epha7;	Epha3|IDBG-170437|ENSMUSG00000052504|13837|; Epha7|IDBG-132772|ENSMUSG00000028289|13841|;
IgE binding	GO:0019863	molecular function	10090	2	5	0.024781	0.193742	Fcer1g; Lgals3;	Fcer1g|IDBG-204231|ENSMUSG00000058715|14127|; Lgals3|IDBG-154384|ENSMUSG00000050335|16854|;
acylglycerol lipase activity	GO:0047372	molecular function	10090	2	5	0.024781	0.193742	Cel; Mgll;	Cel|IDBG-152327|ENSMUSG00000026818|12613|; Mgll|IDBG-167205|ENSMUSG00000033174|23945|;
alpha-N-acetylneuraminate alpha-2,8-sialyltransferase activity	GO:0003828	molecular function	10090	2	5	0.024781	0.193742	St8sia3; St8sia5;	St8sia3|IDBG-153715|ENSMUSG00000056812|20451|; St8sia5|IDBG-159595|ENSMUSG00000025425|225742|;
bone mineralization involved in bone maturation	GO:0035630	biological process	10090	2	5	0.024781	0.193742	Bmp2; Igf1;	Bmp2|IDBG-207600|ENSMUSG00000027358|12156|; Igf1|IDBG-182955|ENSMUSG00000020053|16000|;
cell-cell adhesion mediated by integrin	GO:0033631	biological process	10090	2	5	0.024781	0.193742	Adam9; Npnt;	Adam9|IDBG-143125|ENSMUSG00000031555|11502|; Npnt|IDBG-194680|ENSMUSG00000040998|114249|;
cellular response to fluid shear stress	GO:0071498	biological process	10090	2	5	0.024781	0.193742	Car2; Has2;	Car2|IDBG-132074|ENSMUSG00000027562|12349|; Has2|IDBG-141931|ENSMUSG00000022367|15117|;
cellular response to hydroperoxide	GO:0071447	biological process	10090	2	5	0.024781	0.193742	4632434I11Rik; Cd36;	4632434I11Rik|IDBG-199198|ENSMUSG00000030641|74041|; Cd36|IDBG-136838|ENSMUSG00000002944|12491|;
cellular response to stress	GO:0033554	biological process	10090	2	5	0.024781	0.193742	Aqp1; Krt20;	Aqp1|IDBG-150000|ENSMUSG00000004655|11826|; Krt20|IDBG-211048|ENSMUSG00000035775|66809|;
ciliary neurotrophic factor-mediated signaling pathway	GO:0070120	biological process	10090	2	5	0.024781	0.193742	Cntfr; Il6st;	Cntfr|IDBG-138110|ENSMUSG00000028444|12804|; Il6st|IDBG-182517|ENSMUSG00000021756|16195|;
complement component C1q binding	GO:0001849	molecular function	10090	2	5	0.024781	0.193742	Cd93; Crp;	Cd93|IDBG-208971|ENSMUSG00000027435|17064|; Crp|IDBG-205690|ENSMUSG00000037942|12944|;
fever generation	GO:0001660	biological process	10090	2	5	0.024781	0.193742	Il1rn; Ptger3;	Il1rn|IDBG-142372|ENSMUSG00000026981|16181|; Ptger3|IDBG-201070|ENSMUSG00000040016|19218|;
galactoside binding	GO:0016936	molecular function	10090	2	5	0.024781	0.193742	Lgals2; Lgals9;	Lgals2|IDBG-160005|ENSMUSG00000043501|107753|; Lgals9|IDBG-203274|ENSMUSG00000001123|16859|;
glycerol transport	GO:0015793	biological process	10090	2	5	0.024781	0.193742	Aqp1; Aqp7;	Aqp1|IDBG-150000|ENSMUSG00000004655|11826|; Aqp7|IDBG-136953|ENSMUSG00000028427|11832|;
hyaluronan biosynthetic process	GO:0030213	biological process	10090	2	5	0.024781	0.193742	Has1; Has2;	Has1|IDBG-141052|ENSMUSG00000003665|15116|; Has2|IDBG-141931|ENSMUSG00000022367|15117|;
negative regulation of T-helper 2 cell differentiation	GO:0045629	biological process	10090	2	5	0.024781	0.193742	Bcl6; Irf1;	Bcl6|IDBG-149890|ENSMUSG00000022508|12053|; Irf1|IDBG-172251|ENSMUSG00000018899|16362|;
opioid peptide activity	GO:0001515	molecular function	10090	2	5	0.024781	0.193742	Penk; Pnoc;	Penk|IDBG-128498|ENSMUSG00000045573|18619|; Pnoc|IDBG-174253|ENSMUSG00000045731|18155|;
positive regulation of B cell apoptotic process	GO:0002904	biological process	10090	2	5	0.024781	0.193742	Cd24a; Myc;	Cd24a|IDBG-148189|ENSMUSG00000047139|12484|; Myc|IDBG-144556|ENSMUSG00000022346|17869|;
positive regulation of T-helper 2 cell differentiation	GO:0045630	biological process	10090	2	5	0.024781	0.193742	Il4ra; Il6;	Il4ra|IDBG-209275|ENSMUSG00000030748|16190|; Il6|IDBG-144970|ENSMUSG00000025746|16193|;
positive regulation of alkaline phosphatase activity	GO:0010694	biological process	10090	2	5	0.024781	0.193742	Npnt; Smad3;	Npnt|IDBG-194680|ENSMUSG00000040998|114249|; Smad3|IDBG-175693|ENSMUSG00000032402|17127|;
positive regulation of beta-amyloid formation	GO:1902004	biological process	10090	2	5	0.024781	0.193742	Apoe; Clu;	Apoe|IDBG-152108|ENSMUSG00000002985|11816|; Clu|IDBG-174736|ENSMUSG00000022037|12759|;
positive regulation of cell-cell adhesion mediated by integrin	GO:0033634	biological process	10090	2	5	0.024781	0.193742	Cd24a; Podxl;	Cd24a|IDBG-148189|ENSMUSG00000047139|12484|; Podxl|IDBG-133888|ENSMUSG00000025608|27205|;
positive regulation of cerebellar granule cell precursor proliferation	GO:0021940	biological process	10090	2	5	0.024781	0.193742	Fgf2; Igf1;	Fgf2|IDBG-140464|ENSMUSG00000037225|14173|; Igf1|IDBG-182955|ENSMUSG00000020053|16000|;
positive regulation of fibroblast apoptotic process	GO:2000271	biological process	10090	2	5	0.024781	0.193742	Bcl2l11; Btg1;	Bcl2l11|IDBG-205300|ENSMUSG00000027381|12125|; Btg1|IDBG-187437|ENSMUSG00000036478|12226|;
positive regulation of integrin activation	GO:0033625	biological process	10090	2	5	0.024781	0.193742	Cd24a; Plek;	Cd24a|IDBG-148189|ENSMUSG00000047139|12484|; Plek|IDBG-151611|ENSMUSG00000020120|56193|;
positive regulation of interleukin-5 production	GO:0032754	biological process	10090	2	5	0.024781	0.193742	Il1rl1; Il33;	Il1rl1|IDBG-148423|ENSMUSG00000026069|17082|; Il33|IDBG-157638|ENSMUSG00000024810|77125|;
positive regulation of kidney development	GO:0090184	biological process	10090	2	5	0.024781	0.193742	Ednra; Sox9;	Ednra|IDBG-169763|ENSMUSG00000031616|13617|; Sox9|IDBG-213996|ENSMUSG00000000567|20682|;
positive regulation of melanocyte differentiation	GO:0045636	biological process	10090	2	5	0.024781	0.193742	Adamts9; Kitl;	Adamts9|IDBG-171267|ENSMUSG00000030022|101401|; Kitl|IDBG-187862|ENSMUSG00000019966|17311|;
positive regulation of myoblast fusion	GO:1901741	biological process	10090	2	5	0.024781	0.193742	Cd53; Ehd2;	Cd53|IDBG-184902|ENSMUSG00000040747|12508|; Ehd2|IDBG-145700|ENSMUSG00000074364|259300|;
positive regulation of phagocytosis, engulfment	GO:0060100	biological process	10090	2	5	0.024781	0.193742	Cd36; Pparg;	Cd36|IDBG-136838|ENSMUSG00000002944|12491|; Pparg|IDBG-179253|ENSMUSG00000000440|19016|;
positive regulation of protein localization to nucleus	GO:1900182	biological process	10090	2	5	0.024781	0.193742	Lif; Tgfb1;	Lif|IDBG-142317|ENSMUSG00000034394|16878|; Tgfb1|IDBG-158292|ENSMUSG00000002603|21803|;
positive regulation of saliva secretion	GO:0046878	biological process	10090	2	5	0.024781	0.193742	Aqp1; Tac1;	Aqp1|IDBG-150000|ENSMUSG00000004655|11826|; Tac1|IDBG-128294|ENSMUSG00000061762|21333|;
positive regulation of steroid hormone biosynthetic process	GO:0090031	biological process	10090	2	5	0.024781	0.193742	Cyp17a1; Igf2;	Cyp17a1|IDBG-173457|ENSMUSG00000003555|13074|; Igf2|IDBG-212623|ENSMUSG00000048583|16002|;
positive regulation of transforming growth factor beta production	GO:0071636	biological process	10090	2	5	0.024781	0.193742	Ptgs2; Thbs1;	Ptgs2|IDBG-197327|ENSMUSG00000032487|19225|; Thbs1|IDBG-197807|ENSMUSG00000040152|21825|;
postsynaptic density protein 95 clustering	GO:0097119	biological process	10090	2	5	0.024781	0.193742	Nrxn1; Reln;	Nrxn1|IDBG-201803|ENSMUSG00000024109|18189|; Reln|IDBG-138749|ENSMUSG00000042453|19699|;
regulation of binding	GO:0051098	biological process	10090	2	5	0.024781	0.193742	Smad3; Tgfb1;	Smad3|IDBG-175693|ENSMUSG00000032402|17127|; Tgfb1|IDBG-158292|ENSMUSG00000002603|21803|;
regulation of chemokine production	GO:0032642	biological process	10090	2	5	0.024781	0.193742	Cxcl5; Snai2;	Cxcl5|IDBG-178768|ENSMUSG00000029371|20311|; Snai2|IDBG-135462|ENSMUSG00000022676|20583|;
regulation of chemotaxis	GO:0050920	biological process	10090	2	5	0.024781	0.193742	Efnb2; Pdgfra;	Efnb2|IDBG-131775|ENSMUSG00000001300|13642|; Pdgfra|IDBG-171929|ENSMUSG00000029231|18595|;
regulation of potassium ion transport	GO:0043266	biological process	10090	2	5	0.024781	0.193742	Dpp6; Kcne3;	Dpp6|IDBG-143778|ENSMUSG00000061576|13483|; Kcne3|IDBG-201057|ENSMUSG00000035165|57442|;
regulation of striated muscle tissue development	GO:0016202	biological process	10090	2	5	0.024781	0.193742	Smad3; Tgfb1;	Smad3|IDBG-175693|ENSMUSG00000032402|17127|; Tgfb1|IDBG-158292|ENSMUSG00000002603|21803|;
regulation of tumor necrosis factor production	GO:0032680	biological process	10090	2	5	0.024781	0.193742	Cd300ld; Mapkapk2;	Cd300ld|IDBG-214167|ENSMUSG00000034641|217305|; Mapkapk2|IDBG-190728|ENSMUSG00000016528|17164|;
respiratory burst	GO:0045730	biological process	10090	2	5	0.024781	0.193742	Cd24a; Cyba;	Cd24a|IDBG-148189|ENSMUSG00000047139|12484|; Cyba|IDBG-197286|ENSMUSG00000006519|13057|;
spermatoproteasome complex	GO:1990111	cellular component	10090	2	5	0.024781	0.193742	Psmb10; Psmb8;	Psmb10|IDBG-189173|ENSMUSG00000031897|19171|; Psmb8|IDBG-170702|ENSMUSG00000024338|16913|;
thyroid hormone binding	GO:0070324	molecular function	10090	2	5	0.024781	0.193742	Aldh1a3; Ctsh;	Aldh1a3|IDBG-191846|ENSMUSG00000015134|56847|; Ctsh|IDBG-190584|ENSMUSG00000032359|13036|;
cellular response to glucose stimulus	GO:0071333	biological process	10090	6	42	0.0215356	0.194375	Casr; Cpb2; Cyba; Slc29a1; Sox4; Vcam1;	Casr|IDBG-158013|ENSMUSG00000051980|12374|; Cpb2|IDBG-180759|ENSMUSG00000021999|56373|; Cyba|IDBG-197286|ENSMUSG00000006519|13057|; Slc29a1|IDBG-185538|ENSMUSG00000023942|63959|; Sox4|IDBG-141246|ENSMUSG00000076431|20677|; Vcam1|IDBG-189855|ENSMUSG00000027962|22329|;
extracellular matrix binding	GO:0050840	molecular function	10090	4	21	0.0221386	0.195179	Bgn; Dcn; Olfml2b; Thbs1;	Bgn|IDBG-152875|ENSMUSG00000031375|12111|; Dcn|IDBG-187478|ENSMUSG00000019929|13179|; Olfml2b|IDBG-203801|ENSMUSG00000038463|320078|; Thbs1|IDBG-197807|ENSMUSG00000040152|21825|;
galactosyltransferase activity	GO:0008378	molecular function	10090	4	21	0.0221386	0.195179	A4galt; B3galt5; B3gnt3; B3gnt9-ps;	A4galt|IDBG-168008|ENSMUSG00000047878|239559|; B3galt5|IDBG-179961|ENSMUSG00000074892|93961|; B3gnt3|IDBG-166964|ENSMUSG00000031803|72297|; B3gnt9-ps|IDBG-217060|ENSMUSG00000069920|97440|;
morphogenesis of an epithelium	GO:0002009	biological process	10090	4	21	0.0221386	0.195179	Car2; Car9; Krt17; Serpinb5;	Car2|IDBG-132074|ENSMUSG00000027562|12349|; Car9|IDBG-141349|ENSMUSG00000028463|230099|; Krt17|IDBG-211307|ENSMUSG00000035557|16667|; Serpinb5|IDBG-185824|ENSMUSG00000067006|20724|;
positive regulation of interleukin-12 production	GO:0032735	biological process	10090	4	21	0.0221386	0.195179	Cd36; Irf8; Isl1; Tlr3;	Cd36|IDBG-136838|ENSMUSG00000002944|12491|; Irf8|IDBG-196509|ENSMUSG00000041515|15900|; Isl1|IDBG-184340|ENSMUSG00000042258|16392|; Tlr3|IDBG-152685|ENSMUSG00000031639|142980|;
positive regulation of protein tyrosine kinase activity	GO:0061098	biological process	10090	4	21	0.0221386	0.195179	Agt; Cd24a; Lrp8; Reln;	Agt|IDBG-200169|ENSMUSG00000031980|11606|; Cd24a|IDBG-148189|ENSMUSG00000047139|12484|; Lrp8|IDBG-171850|ENSMUSG00000028613|16975|; Reln|IDBG-138749|ENSMUSG00000042453|19699|;
positive regulation of tyrosine phosphorylation of Stat3 protein	GO:0042517	biological process	10090	4	21	0.0221386	0.195179	Il6; Il6st; Isl1; Lif;	Il6|IDBG-144970|ENSMUSG00000025746|16193|; Il6st|IDBG-182517|ENSMUSG00000021756|16195|; Isl1|IDBG-184340|ENSMUSG00000042258|16392|; Lif|IDBG-142317|ENSMUSG00000034394|16878|;
receptor signaling protein activity	GO:0005057	molecular function	10090	4	21	0.0221386	0.195179	Fcgr2b; Gpr85; Klk1b4; Ngf;	Fcgr2b|IDBG-203935|ENSMUSG00000026656|14130|; Gpr85|IDBG-128756|ENSMUSG00000048216|64450|; Klk1b4|IDBG-178304|ENSMUSG00000066513|18048|; Ngf|IDBG-180362|ENSMUSG00000027859|18049|;
triglyceride homeostasis	GO:0070328	biological process	10090	4	21	0.0221386	0.195179	Lpl; Mia2; Nr1h3; Slco1a6;	Lpl|IDBG-159560|ENSMUSG00000015568|16956|; Mia2|IDBG-142121|ENSMUSG00000035349|338320|; Nr1h3|IDBG-190792|ENSMUSG00000002108|22259|; Slco1a6|IDBG-257293|ENSMUSG00000079262|28254|;
protein complex assembly	GO:0006461	biological process	10090	7	54	0.0222235	0.19555	Cd74; Nupr1; Pf4; Rims1; Sox9; Tspan4; Vamp8;	Cd74|IDBG-150302|ENSMUSG00000024610|16149|; Nupr1|IDBG-209683|ENSMUSG00000030717|56312|; Pf4|IDBG-178816|ENSMUSG00000029373|56744|; Rims1|IDBG-137370|ENSMUSG00000041670||; Sox9|IDBG-213996|ENSMUSG00000000567|20682|; Tspan4|IDBG-212299|ENSMUSG00000025511|64540|; Vamp8|IDBG-157267|ENSMUSG00000050732|22320|;
Golgi membrane	GO:0000139	cellular component	10090	27	342	0.0232933	0.199195	1190002N15Rik; 2610018G03Rik; A4galt; B3galt5; B3gnt3; B3gnt9-ps; Cav2; Chst15; Clcn5; Galnt13; Galnt7; Galntl4; Gbp2; Gcnt1; Leprot; Mal; Man2a2; Qpctl; Rab11fip5; Rnd3; Scara3; Srgn; St6galnac6; Tmem130; Tmem59l; Tnfrsf1a; Ust;	1190002N15Rik|IDBG-191283|ENSMUSG00000045414|68861|; 2610018G03Rik|IDBG-144889|ENSMUSG00000031112|70415|; A4galt|IDBG-168008|ENSMUSG00000047878|239559|; B3galt5|IDBG-179961|ENSMUSG00000074892|93961|; B3gnt3|IDBG-166964|ENSMUSG00000031803|72297|; B3gnt9-ps|IDBG-217060|ENSMUSG00000069920|97440|; Cav2|IDBG-128997|ENSMUSG00000000058|12390|; Chst15|IDBG-211054|ENSMUSG00000030930|77590|; Clcn5|IDBG-128…
hyaluronic acid binding	GO:0005540	molecular function	10090	4	22	0.0259622	0.20091	Cd44; Hapln1; Stab1; Tnfaip6;	Cd44|IDBG-193505|ENSMUSG00000005087|12505|; Hapln1|IDBG-170841|ENSMUSG00000021613|12950|; Stab1|IDBG-144883|ENSMUSG00000042286|192187|; Tnfaip6|IDBG-169327|ENSMUSG00000053475|21930|;
insulin-like growth factor binding	GO:0005520	molecular function	10090	4	22	0.0259622	0.20091	Esm1; Igfbp3; Igfbp5; Wisp1;	Esm1|IDBG-183557|ENSMUSG00000042379|71690|; Igfbp3|IDBG-148893|ENSMUSG00000020427|16009|; Igfbp5|IDBG-166131|ENSMUSG00000026185|16011|; Wisp1|IDBG-146803|ENSMUSG00000005124|22402|;
negative regulation of extrinsic apoptotic signaling pathway via death domain receptors	GO:1902042	biological process	10090	4	22	0.0259622	0.20091	Fga; Fgb; Fgg; Tmbim1;	Fga|IDBG-154534|ENSMUSG00000028001|14161|; Fgb|IDBG-154611|ENSMUSG00000033831|110135|; Fgg|IDBG-154510|ENSMUSG00000033860|99571|; Tmbim1|IDBG-166746|ENSMUSG00000006301|69660|;
response to ischemia	GO:0002931	biological process	10090	4	22	0.0259622	0.20091	Casr; Eif4ebp1; Rcan1; Rnls;	Casr|IDBG-158013|ENSMUSG00000051980|12374|; Eif4ebp1|IDBG-145947|ENSMUSG00000031490|13685|; Rcan1|IDBG-177629|ENSMUSG00000022951|54720|; Rnls|IDBG-158965|ENSMUSG00000071573|67795|;
transport vesicle membrane	GO:0030658	cellular component	10090	4	22	0.0259622	0.20091	Rab11fip5; Slc30a8; Sycn; Sytl4;	Rab11fip5|IDBG-163299|ENSMUSG00000051343|52055|; Slc30a8|IDBG-140142|ENSMUSG00000022315|239436|; Sycn|IDBG-394170|ENSMUSG00000084174|68416|; Sytl4|IDBG-170513|ENSMUSG00000031255|27359|;
voltage-gated ion channel activity	GO:0005244	molecular function	10090	4	22	0.0259622	0.20091	Kcnip3; Kcnk1; Tmem37; Trpm5;	Kcnip3|IDBG-260417|ENSMUSG00000079056|56461|; Kcnk1|IDBG-200794|ENSMUSG00000033998|16525|; Tmem37|IDBG-187894|ENSMUSG00000050777|170706|; Trpm5|IDBG-212683|ENSMUSG00000009246|56843|;
cellular response to insulin stimulus	GO:0032869	biological process	10090	8	67	0.0236764	0.201714	Acsl6; Apobec1; Egr1; Ghsr; Hdac9; Inhbb; Pparg; Src;	Acsl6|IDBG-172962|ENSMUSG00000020333|216739|; Apobec1|IDBG-185598|ENSMUSG00000040613|11810|; Egr1|IDBG-136414|ENSMUSG00000038418|13653|; Ghsr|IDBG-134399|ENSMUSG00000051136|208188|; Hdac9|IDBG-134566|ENSMUSG00000004698|79221|; Inhbb|IDBG-187384|ENSMUSG00000037035|16324|; Pparg|IDBG-179253|ENSMUSG00000000440|19016|; Src|IDBG-211273|ENSMUSG00000027646|20779|;
positive regulation of epithelial cell proliferation	GO:0050679	biological process	10090	8	67	0.0236764	0.201714	C5ar1; Fgf2; Glul; Igf1; Il6; Myc; Sox9; Tgfb1;	C5ar1|IDBG-146297|ENSMUSG00000049130|12273|; Fgf2|IDBG-140464|ENSMUSG00000037225|14173|; Glul|IDBG-199433|ENSMUSG00000026473|14645|; Igf1|IDBG-182955|ENSMUSG00000020053|16000|; Il6|IDBG-144970|ENSMUSG00000025746|16193|; Myc|IDBG-144556|ENSMUSG00000022346|17869|; Sox9|IDBG-213996|ENSMUSG00000000567|20682|; Tgfb1|IDBG-158292|ENSMUSG00000002603|21803|;
manganese ion binding	GO:0030145	molecular function	10090	6	43	0.0239513	0.203296	Arg1; Galnt3; Glul; Nudt7; Pim1; Tdp2;	Arg1|IDBG-139458|ENSMUSG00000019987|11846|; Galnt3|IDBG-174988|ENSMUSG00000026994|14425|; Glul|IDBG-199433|ENSMUSG00000026473|14645|; Nudt7|IDBG-194363|ENSMUSG00000031767|67528|; Pim1|IDBG-160725|ENSMUSG00000024014|18712|; Tdp2|IDBG-139097|ENSMUSG00000035958|56196|;
regulation of cell growth	GO:0001558	biological process	10090	6	43	0.0239513	0.203296	Esm1; Fam107a; Igfbp3; Igfbp5; Ndn; Wisp1;	Esm1|IDBG-183557|ENSMUSG00000042379|71690|; Fam107a|IDBG-131959|ENSMUSG00000021750|268709|; Igfbp3|IDBG-148893|ENSMUSG00000020427|16009|; Igfbp5|IDBG-166131|ENSMUSG00000026185|16011|; Ndn|IDBG-190587|ENSMUSG00000033585|17984|; Wisp1|IDBG-146803|ENSMUSG00000005124|22402|;
positive regulation of osteoblast differentiation	GO:0045669	biological process	10090	7	56	0.0266108	0.20558	Bmp2; Cthrc1; Fgf2; Igf1; Il6st; Npnt; Pdlim7;	Bmp2|IDBG-207600|ENSMUSG00000027358|12156|; Cthrc1|IDBG-136725|ENSMUSG00000054196|68588|; Fgf2|IDBG-140464|ENSMUSG00000037225|14173|; Igf1|IDBG-182955|ENSMUSG00000020053|16000|; Il6st|IDBG-182517|ENSMUSG00000021756|16195|; Npnt|IDBG-194680|ENSMUSG00000040998|114249|; Pdlim7|IDBG-156136|ENSMUSG00000021493|67399|;
steroid hormone receptor activity	GO:0003707	molecular function	10090	7	55	0.0243494	0.206291	Esrrg; Nr1d1; Nr1h3; Nr1h4; Nr2f2; Nr5a2; Pparg;	Esrrg|IDBG-208247|ENSMUSG00000026610|26381|; Nr1d1|IDBG-210758|ENSMUSG00000020889|217166|; Nr1h3|IDBG-190792|ENSMUSG00000002108|22259|; Nr1h4|IDBG-184281|ENSMUSG00000047638|20186|; Nr2f2|IDBG-192528|ENSMUSG00000030551|11819|; Nr5a2|IDBG-195757|ENSMUSG00000026398|26424|; Pparg|IDBG-179253|ENSMUSG00000000440|19016|;
