# Supplementary material for: Alternative exon splicing and differential expression in pancreatic islets reveals candidate genes and pathways implicated in early diabetes development
Source: Mamm Genome. 2021 Apr 20;32(3):153–72. doi: 10.1007/s00335-021-09869-1 (PMC8128753; doi:10.1007/s00335-021-09869-1)
Supplement: Supplementary file 6 — Supplementary file6 (XLSX 11 kb) [file 335_2021_9869_MOESM6_ESM.xlsx]

## Sheet: sign. Pathways
Table S6: List of all significantly enriched pathways related to alternatively spliced genes in pancreatic islets from NZO vs C3H
© 2000-2018 QIAGEN. All rights reserved.
Ingenuity Canonical Pathways	-log(p-value)	Ratio	Molecules
Granulocyte Adhesion and Diapedesis	3.95	0.067	IL33,IL1R2,GNAI3,CLDN10,CLDN11,Ppbp,SDC2,TNFRSF1A,PF4,CCL11,HRH3,Ccl9
Graft-versus-Host Disease Signaling	3.65	0.125	IL33,HLA-G,HLA-A,HLA-DRA,HLA-DQA1,HLA-DQB1
Antigen Presentation Pathway	3.23	0.132	HLA-G,HLA-A,HLA-DRA,HLA-DQA1,HLA-DQB1
Type I Diabetes Mellitus Signaling	3.01	0.0721	HLA-G,TNFRSF1A,HLA-A,GAD1,HLA-DRA,HLA-DQA1,IFNGR1,HLA-DQB1
NAD Salvage Pathway II	2.93	0.154	NT5C1A,NT5C,Acp5,PXYLP1
Neuroprotective Role of THOP1 in Alzheimer's Disease	2.82	0.0672	HLA-G,GZMK,ECE2,HLA-A,PRSS2,Prss34,CTRB2,PRSS41
Autoimmune Thyroid Disease Signaling	2.8	0.106	HLA-G,HLA-A,HLA-DRA,HLA-DQA1,HLA-DQB1
Sertoli Cell-Sertoli Cell Junction Signaling	2.79	0.0562	TUBB1,CLDN10,CLDN11,RRAS,TNFRSF1A,MAP3K20,MRAS,JAM2,IGSF5,ACTN4
PPAR Signaling	2.76	0.0737	IL33,PPARG,IL1R2,RRAS,TNFRSF1A,MRAS,NRIP1
Neuroinflammation Signaling Pathway	2.75	0.045	CD200,PLA2G2D,HLA-A,MAPK4,TNFRSF1A,GAD1,CREB3,HLA-DRA,PLA2G1B,HLA-DQA1,IFNGR1,HLA-DQB1,TIRAP,XIAP
T Helper Cell Differentiation	2.67	0.0822	TNFRSF1A,HLA-A,HLA-DRA,HLA-DQA1,IFNGR1,HLA-DQB1
Role of NFAT in Regulation of the Immune Response	2.65	0.0538	GNAI3,GNAS,RRAS,HLA-A,HLA-DRA,MRAS,HLA-DQA1,HLA-DQB1,FCGR2B,GATA4
Glutamate Degradation III (via 4-aminobutyrate)	2.5	0.4	GAD1,ALDH5A1
B Cell Development	2.44	0.114	HLA-A,HLA-DRA,HLA-DQA1,HLA-DQB1
IL-4 Signaling	2.24	0.0674	RRAS,HLA-A,HLA-DRA,MRAS,HLA-DQA1,HLA-DQB1
Endothelin-1 Signaling	2.09	0.0474	GNAI3,GNAS,PLA2G2D,ECE2,RRAS,MAPK4,PLA2G1B,MRAS,PAFAH1B3
Agranulocyte Adhesion and Diapedesis	2.07	0.0471	IL33,GNAI3,CLDN10,CLDN11,Ppbp,TNFRSF1A,PF4,CCL11,Ccl9
Chemokine Signaling	2.02	0.0704	GNAI3,CAMK1D,RRAS,MRAS,CCL11
CCR3 Signaling in Eosinophils	2.01	0.0538	GNAI3,GNAS,PLA2G2D,RRAS,PLA2G1B,MRAS,CCL11
Role of MAPK Signaling in the Pathogenesis of Influenza	2	0.0694	PLA2G2D,RRAS,PLA2G1B,MRAS,PAFAH1B3
Ketogenesis	1.87	0.2	HMGCL,HMGCS2
Synaptic Long Term Depression	1.84	0.046	GNAI3,GNAS,IGF1,PLA2G2D,RRAS,PLA2G1B,MRAS,PAFAH1B3
Estrogen-Dependent Breast Cancer Signaling	1.84	0.0633	HSD17B13,IGF1,RRAS,CREB3,MRAS
Methylthiopropionate Biosynthesis	1.74	1	ADI1
Glutamate Removal from Folates	1.74	1	GGH
Glutathione-mediated Detoxification	1.73	0.0968	GSTM1,GGH,GSTM4
Allograft Rejection Signaling	1.73	0.0595	HLA-G,HLA-A,HLA-DRA,HLA-DQA1,HLA-DQB1
Guanosine Nucleotides Degradation III	1.71	0.167	NT5C1A,NT5C
LPS/IL-1 Mediated Inhibition of RXR Function	1.68	0.0405	IL33,IL1R2,GSTM1,NR1H4,TNFRSF1A,GSTM4,FMO1,HMGCS2,ALDH5A1
Bladder Cancer Signaling	1.65	0.0568	RRAS,E2F1,FGF12,MRAS,FGF5
Nur77 Signaling in T Lymphocytes	1.65	0.0678	HLA-A,HLA-DRA,HLA-DQA1,HLA-DQB1
Urate Biosynthesis/Inosine 5'-phosphate Degradation	1.65	0.154	NT5C1A,NT5C
NAD Phosphorylation and Dephosphorylation	1.65	0.154	Acp5,PXYLP1
p38 MAPK Signaling	1.65	0.05	IL33,IL1R2,PLA2G2D,TNFRSF1A,CREB3,PLA2G1B
Altered T Cell and B Cell Signaling in Rheumatoid Arthritis	1.62	0.0556	IL33,HLA-A,HLA-DRA,HLA-DQA1,HLA-DQB1
OX40 Signaling Pathway	1.6	0.0549	HLA-G,HLA-A,HLA-DRA,HLA-DQA1,HLA-DQB1
Dendritic Cell Maturation	1.6	0.0415	IL33,TNFRSF1A,HLA-A,HLA-DRA,CREB3,HLA-DQA1,HLA-DQB1,FCGR2B
Communication between Innate and Adaptive Immune Cells	1.54	0.0532	IL33,HLA-G,HLA-A,HLA-DRA,Ccl9
Atherosclerosis Signaling	1.54	0.0472	IL33,PLA2G2D,PLA2G1B,CCL11,CLU,PAFAH1B3
GABA Receptor Signaling	1.53	0.0526	KCNN4,GNAS,GAD1,MRAS,ALDH5A1
Calcium-induced T Lymphocyte Apoptosis	1.49	0.0606	HLA-A,HLA-DRA,HLA-DQA1,HLA-DQB1
Melanocyte Development and Pigmentation Signaling	1.48	0.051	GNAS,RRAS,CREB3,MRAS,DCT
Adenosine Nucleotides Degradation II	1.48	0.125	NT5C1A,NT5C
Eicosanoid Signaling	1.47	0.0597	PTGES2,PLA2G2D,PLA2G1B,PAFAH1B3
Thyroid Cancer Signaling	1.44	0.075	PPARG,RRAS,MRAS
Palmitate Biosynthesis I (Animals)	1.44	0.5	OXSM
Fatty Acid Biosynthesis Initiation II	1.44	0.5	OXSM
Glutamate Dependent Acid Resistance	1.44	0.5	GAD1
Aryl Hydrocarbon Receptor Signaling	1.35	0.0426	GSTM1,E2F1,GSTM4,NRIP1,DCT,ALDH5A1
Purine Nucleotides Degradation II (Aerobic)	1.34	0.105	NT5C1A,NT5C
NF-κB Signaling	1.32	0.0387	IL33,IL1R2,RRAS,TNFRSF1A,MRAS,TDP2,TIRAP
