# Supplementary material for: Alternative exon splicing and differential expression in pancreatic islets reveals candidate genes and pathways implicated in early diabetes development
Source: Mamm Genome. 2021 Apr 20;32(3):153–72. doi: 10.1007/s00335-021-09869-1 (PMC8128753; doi:10.1007/s00335-021-09869-1)
Supplement: Supplementary file 7 — Supplementary file7 (XLSX 17 kb) [file 335_2021_9869_MOESM7_ESM.xlsx]

## Sheet: Sheet0
Table S7: List of all significantly regulated diseases and functions related to alternatively spliced genes in pancreatic islets from NZO vs C3H
© 2000-2018 QIAGEN. All rights reserved.
Category	p-value	Molecules
Endocrine System Disorders	4.45E-06-1.82E-02	IFI16,PRSS2,Acp5,HLA-DQB1,ANXA8/ANXA8L1,CTRB2,GPNMB,IL1R2,RORA,MGP,CPB2,PDZRN3,GPA33,CLRN3,SPINK1,AQP7,ADGB,RRAS,GM2A,PF4,KRT23,OPCML,IFNGR1,CAPG,TPD52,CUZD1,IL24,IL33,AMY2A,PEX2,E2F1,DPP6,LTN1,HSD11B1,REG1B,FGF5,RNPEP,PRDX2,LY6D,Oasl2,FAM107A,CLDN11,HLA-A,NR1H4,KCNE3,AKTIP,SREK1,SLC4A11,FLRT2,CUTA,HLA-DQA1,FCGR2B,COL6A6,HLA-G,IGF1,LEFTY1,HLA-DRA,EGLN3,PRRT3,ALDH5A1,ZNF274,PPARG,GSTM1,TUBB1,TMEM1…
Gastrointestinal Disease	4.45E-06-1.82E-02	CBX7,TMEM59L,TXNDC5,CTRB2,GPSM2,COX6A2,FKBP9,ASB13,MTX3,ECE2,ALDOB,DLX6,PKDCC,MGP,GPALPP1,CTU2,ANKRD34B,ANKRD45,TMBIM1,ZNF665,PDIA2,RGS19,EZH1,ARSG,ZFYVE21,ZBTB43,PIGR,DCAF17,AMY2A,PEX2,RAD18,LTN1,ADPGK,HSD11B1,REG1B,PRDX2,RABL2A,VILL,SLC1A5,NR1H4,HLA-DQA1,FILIP1L,TOR3A,FCGR2B,HRH3,LRRFIP1,PARP9,MPPED2,NT5C1A,BTBD9,ARMCX1,SCNN1B,ZNF274,CLDN10,APOBEC1,TXNIP,TNFRSF1A,RNF150,MLF1,CSGALNACT1,CCL11,CS…
Inflammatory Disease	4.45E-06-1.82E-02	PRSS2,IGSF5,HLA-DQB1,HMGCS2,CR1L,CDA,VDAC2,IL1R2,RORA,SPINK1,CD200,RRAS,CAPG,IFNGR1,CUZD1,PIGR,IL24,IL33,AMY2A,C1QTNF6,PLA2G2D,CLEC4E,SLC7A2,E2F1,DPP6,KRT18,ACTN4,HSD11B1,REG1B,PRDX2,KCNN4,MASP2,FRZB,HLA-A,NR1H4,HLA-DQA1,KCNIP3,FCGR2B,HRH3,ZMYND11,GLRB,HLA-G,RNF14,IGF1,SDC2,HLA-DRA,KCNC1,RPS3,ALDH5A1,PPARG,TUBB1,GSTM1,IL3RA,TNFRSF1A,UPP1,ANXA4,NMT2,CPA5,CSGALNACT1,CCL11,UBE2L6,XIAP,Ccl9,GRN,CYTIP…
Inflammatory Response	4.45E-06-1.82E-02	Acp5,HLA-DQB1,MARCH1,SPINK1,RRAS,CREB3,PIGR,AMY2A,CLEC4E,E2F1,KRT18,REG1B,HSD11B1,PRDX2,CELA1,HLA-A,KCNE3,SLC1A5,NR1H4,Mx1/Mx2,HLA-DQA1,FCGR2B,HRH3,PARP9,GLRB,IGF1,RNF14,HLA-DRA,TUBB1,APOBEC1,TNFRSF1A,TXNIP,ANXA4,CSGALNACT1,CCL11,GRN,GNAI3,NR1D2,LILRB4,LGALS9B,CTSE,TIRAP,ST3GAL4,CAMK1D,IFI16,PRSS2,IGSF5,HMGCS2,CR1L,RBP1,CDA,VDAC2,GPNMB,IL1R2,RORA,CPB2,GULP1,CD200,PF4,GM2A,CAPG,IFNGR1,CUZD1,IL24,I…
Organismal Injury and Abnormalities	4.45E-06-1.82E-02	CBX7,TMEM59L,TXNDC5,ANXA8/ANXA8L1,CTRB2,GPSM2,COX6A2,FKBP9,ASB13,MTX3,ALDOB,ECE2,MGP,PKDCC,DLX6,DTD2,ANKRD34B,CTU2,GPALPP1,ANKRD45,TMBIM1,ZNF665,GLT1D1,PDIA2,RGS19,EZH1,ARSG,ZFYVE21,ZBTB43,PIGR,DCAF17,AMY2A,PEX2,RAD18,LTN1,ADPGK,HSD11B1,REG1B,PRDX2,RABL2A,VILL,KCNE3,NR1H4,SLC1A5,HLA-DQA1,Cyp2g1,FILIP1L,FCGR2B,TOR3A,HRH3,LRRFIP1,PARP9,MPPED2,PHYKPL,NT5C1A,RPS9,BTBD9,ARMCX1,SCNN1B,ALDH5A1,ZNF274,FK…
Cancer	7.79E-06-1.82E-02	CBX7,TMEM59L,TXNDC5,CTRB2,ANXA8/ANXA8L1,GPSM2,COX6A2,FKBP9,ASB13,MTX3,ALDOB,ECE2,MGP,PKDCC,DLX6,DTD2,ANKRD34B,CTU2,GPALPP1,ANKRD45,ZNF665,TMBIM1,GLT1D1,PDIA2,RGS19,EZH1,ARSG,ZFYVE21,ZBTB43,PIGR,DCAF17,AMY2A,PEX2,RAD18,LTN1,ADPGK,HSD11B1,REG1B,PRDX2,RABL2A,VILL,NR1H4,SLC1A5,HLA-DQA1,FILIP1L,TOR3A,FCGR2B,HRH3,LRRFIP1,PARP9,MPPED2,NT5C1A,RPS9,BTBD9,ARMCX1,SCNN1B,ALDH5A1,ZNF274,FKBP3,CLDN10,APOBEC1,T…
Hematological System Development and Function	2.14E-05-1.82E-02	CAMK1D,IFI16,JAM2,Acp5,HLA-DQB1,RBP1,CR1L,GPNMB,PTGES2,MARCH1,RORA,MRAS,CPB2,TDP2,CD200,Ank2,Ppbp,RRAS,PF4,CREB3,CAPG,IFNGR1,TPD52,Serpina3g (includes others),IL24,PIGR,IL33,CLEC4E,DCLRE1C,PLA2G2D,GAD1,SLC7A2,E2F1,RAB3C,ACTN4,ELMO1,HSD11B1,PRDX2,KCNN4,KCNE3,SLC1A5,NR1H4,HLA-A,MPZL2,HLA-DQA1,KCNIP3,FCGR2B,HRH3,ETV6,GLRB,HLA-G,IGF1,GALNT3,HLA-DRA,EGLN3,RPS3,PPARG,GNAS,APOBEC1,IL3RA,TNFRSF1A,TXNIP,R…
Lymphoid Tissue Structure and Development	2.14E-05-1.82E-02	OSTF1,IFI16,JAM2,Acp5,HLA-DQB1,RBP1,CR1L,GPNMB,PTGES2,MARCH1,RORA,MRAS,TDP2,Ank2,RRAS,PF4,IFNGR1,TPD52,Serpina3g (includes others),IL24,PIGR,IL33,DCLRE1C,CLEC4E,PLA2G2D,GAD1,E2F1,PRDX2,KCNN4,NR1H4,HLA-A,MPZL2,HLA-DQA1,KCNIP3,FCGR2B,HRH3,ETV6,HLA-G,IGF1,RPS3,PPARG,APOBEC1,IL3RA,TNFRSF1A,TXNIP,RACGAP1,CCL11,XIAP,LILRB4,LGALS9B,REG3G,RASAL3,CYTIP,LGALS2,CTSE,TIRAP,ST3GAL4,GATA4,CLEC10A
Tissue Morphology	2.14E-05-1.82E-02	JAM2,Acp5,HLA-DQB1,PNRC2,RBP1,GPNMB,COX6A2,MARCH1,RORA,NPTX2,MGP,PKDCC,CPB2,TDP2,AQP7,CD200,Ank2,PF4,ARSG,IFNGR1,PIGR,IL24,PCDHGC4,EIF3M,IL33,EAPP,PLA2G2D,CLEC4E,DCLRE1C,GAD1,MAP3K20,E2F1,RAD18,KRT18,TRNP1,ACTN4,ELMO1,HSD11B1,PRDX2,KCNN4,FRZB,NR1H4,HLA-A,MPZL2,HLA-DQA1,KCNIP3,FCGR2B,HRH3,ETV6,HLA-G,HHAT,IGF1,GALNT3,PPARG,GNAS,FBLIM1,APOBEC1,TNFRSF1A,TXNIP,RACGAP1,PLA2G1B,RCOR1,CSGALNACT1,CCL11,SC…
Immunological Disease	4.99E-05-1.82E-02	IFI16,PRSS2,Acp5,IGSF5,HLA-DQB1,HMGCS2,CDA,GPNMB,VDAC2,IL1R2,MARCH1,HAL,PTGES2,TDP2,CD200,ARSG,CAPG,IFNGR1,Serpina3g (includes others),PIGR,IL24,IL33,C1QTNF6,DCLRE1C,PLA2G2D,CLEC4E,SLC7A2,E2F1,HSD11B1,REG1B,PRDX2,LY6D,Oasl2,FRZB,HLA-A,NR1H4,HLA-DQA1,FCGR2B,Plpp1,HRH3,ZMYND11,HLA-G,RNF14,IGF1,SDC2,HLA-DRA,RPS3,PPARG,TUBB1,IL3RA,TXNIP,TNFRSF1A,ANXA4,NMT2,CPA5,CSGALNACT1,CCL11,UBE2L6,XIAP,Ccl9,GRN,L…
Reproductive System Disease	5.43E-05-1.82E-02	CBX7,AHCYL1,TXNDC5,GHITM,CTRB2,ANXA8/ANXA8L1,FKBP9,HAL,C1orf100,MTX3,ALDOB,ECE2,MGP,CTU2,ZNF665,CLRN3,RGS19,TMIGD1,EZH1,RRAS,KRT23,TPD52,PEX2,NPRL3,MAP3K20,E2F1,PGM5,TRPM1,KRT18,FAM159B,LTN1,KHDRBS2,HSD11B1,REG1B,CLDN11,HLA-A,SREK1,HLA-DQA1,FILIP1L,GLRB,IGF1,NT5C1A,LEFTY1,MAL,ALDH5A1,ZNF274,GSTM1,ZNF292,TUBB1,GZMK,TXNIP,CSGALNACT1,NTM,STXBP6,LGI2,LILRB4,LGALS9B,NRIP1,TRIM25,BZW2,IFI16,MRPL47,JAM2…
Auditory and Vestibular System Development and Function	7.55E-05-7.55E-05	PEX2,GNAS,Ank2,RORA,GM2A,KCNC1,NDUFS4
Neurological Disease	8.92E-05-1.82E-02	AHCYL1,GHITM,HLA-DQB1,GPSM2,NIPAL4,FKBP9,FGF12,NPTX2,MGP,TDP2,CTU2,GLT1D1,PDIA2,Ank2,RRAS,ARSG,TPD52,AMY2A,PEX2,CLEC4E,E2F1,NPRL3,MBD4,KHDRBS2,PRDX2,RBM47,HLA-A,HLA-DQA1,FCGR2B,TOR1AIP1,HRH3,QSER1,GLRB,IGF1,RNF14,SLC6A17,MAL,HLA-DRA,BTBD9,ALDH5A1,ZNF274,NDUFS4,MBOAT7,TUBB1,TNFRSF1A,ELOVL4,MLF1,FRRS1L,CSTB,GRN,ST8SIA3,TSFM,IGSF5,HMGCS2,GPNMB,RORA,ZNF717,CPB2,AQP7,FUCA1,CD200,GAS5,PF4,GM2A,IFT74,PS…
Cell Morphology	9.64E-05-1.82E-02	HLA-A,NR1H4,HLA-DQA1,JAM2,HLA-DQB1,FCGR2B,HLA-G,MARCH1,IGF1,GALNT3,TDP2,HMGCL,PPARG,TUBB1,GNAS,CD200,TXNIP,TNFRSF1A,ARSG,ELOVL4,IFNGR1,Serpina3g (includes others),PIGR,IL24,GRN,IL33,LILRB4,PLA2G2D,CYTIP,DCLRE1C,CXXC5,E2F1,RAD18,ACTN4,ST3GAL4,GATA4,LIN7C,PRDX2
Lipid Metabolism	1.15E-04-1.82E-02	SLC25A17,PIP4K2B,Acp5,HMGCS2,RBP1,CR1L,IL1R2,PTGES2,RORA,MRAS,GULP1,AQP7,GM2A,IFNGR1,IL24,IL33,PEX2,PLA2G2D,GAD1,E2F1,ELMO1,HSD11B1,PRDX2,KCNN4,NR1H4,KCNE3,FCGR2B,HRH3,IGF1,GALNT3,HMGCL,SCNN1B,ALDH5A1,MBOAT7,PPARG,APOBEC1,GNAS,TXNIP,TNFRSF1A,OXSM,ELOVL4,PLA2G1B,CCL11,AMPD2,NR1D2,GNAI3,LILRB4,SLC36A1,AP3M2,TIRAP,CLU,GATA4,ST8SIA3
Small Molecule Biochemistry	1.15E-04-1.82E-02	SLC25A17,CPA1,PIP4K2B,Acp5,HMGCS2,CDA,RBP1,CR1L,IL1R2,PTGES2,RORA,MRAS,CPB2,SLC7A5,GULP1,AQP7,GM2A,GGH,IFNGR1,DGUOK,IL24,IL33,PEX2,PLA2G2D,GAD1,E2F1,SLC7A2,ELMO1,HSD11B1,PRDX2,KCNN4,NR1H4,SLC1A5,KCNE3,NT5C,FCGR2B,HRH3,PXYLP1,IGF1,NT5C1A,GALNT3,SLC6A17,GSTM4,HMGCL,SCNN1B,ALDH5A1,MBOAT7,PPARG,GSTM1,GNAS,APOBEC1,TXNIP,TNFRSF1A,OXSM,UPP1,ELOVL4,PLA2G1B,CSGALNACT1,CCL11,STXBP6,AMPD2,GRN,NR1D2,GNAI3,LI…
Dermatological Diseases and Conditions	1.65E-04-9.1E-03	PPARG,TUBB1,KCNN4,IL3RA,HLA-A,TNFRSF1A,NR1H4,HLA-DQA1,CAPG,IFNGR1,HMGCS2,FCGR2B,IL24,VDAC2,IL33,HLA-G,C1QTNF6,PLA2G2D,CYTIP,HLA-DRA,CTSE,CLU
Carbohydrate Metabolism	1.98E-04-1.82E-02	AKR7A2,HLA-A,NR1H4,PIP4K2B,FCGR2B,PXYLP1,IL1R2,IGF1,ALDOB,RORA,ALDH5A1,MBOAT7,PPARG,AQP7,FUCA1,TNFRSF1A,GM2A,PF4,PLA2G1B,CSGALNACT1,AMY2A,PLA2G2D,TIRAP,ST3GAL4,ADPGK,ST8SIA3,PRDX2
Molecular Transport	2.07E-04-1.82E-02	SFXN1,SLC25A17,AHCYL1,Acp5,RBP1,CR1L,VDAC2,IL1R2,NIPAL4,PTGES2,RORA,FGF12,MRAS,CPB2,SLC7A5,GULP1,MIA3,AQP7,Ank2,SLC26A2,GM2A,IFNGR1,TPD52,DGUOK,PIGR,Slc22a21,IL33,PEX2,CLEC4E,PLA2G2D,GAD1,SLC7A2,E2F1,TRPM1,DPP6,RAB3C,SNX6,ELMO1,HSD11B1,LIN7C,PRDX2,SPIRE1,SNAPIN,KCNN4,HLA-A,SLC1A5,NR1H4,KCNE3,SLC4A11,AKTIP,SLC26A1,NT5C,KCNIP3,FCGR2B,HRH3,GLRB,IGF1,GALNT3,MAL,SLC6A17,FXYD3,KCNC1,NIPAL1,SCNN1B,MBOAT…
Cellular Assembly and Organization	3.3E-04-1.82E-02	SPIRE1,SNAPIN,FBLIM1,IL33,GRN,IGF1,TMEM230,LGALS2,SDC2,ALDOB,MAL,ACTN4,VAMP8,ELMO1,L3MBTL2
Ophthalmic Disease	3.36E-04-1.82E-02	CD200,CLEC4E,IL3RA,TNFRSF1A,SLC4A11,TRPM1,IFNGR1,CLU,NDUFS4
Nervous System Development and Function	5.05E-04-1.82E-02	PPARG,CLDN11,CD200,GNAS,Ank2,TNFRSF1A,GM2A,SLC4A11,ARSG,UPP1,OPCML,ELOVL4,NTM,RBP1,CSTB,GRN,PEX2,IGF1,RORA,LINGO1,NPTX2,E2F1,EGLN3,TRPM1,KHDRBS2,NDUFS4
Organ Morphology	5.05E-04-1.82E-02	CBX7,KCNN4,KCNE3,NR1H4,Acp5,FCGR2B,PNRC2,RBP1,CR1L,COX6A2,IGF1,RORA,LEFTY1,MGP,EGLN3,HMGCL,SCNN1B,NDUFS4,ZNF274,SPINK1,PPARG,AQP7,GNAS,Ank2,TNFRSF1A,GM2A,UPP1,ARSG,PLA2G1B,AMPD2,CSTB,EIF3M,IL33,GRN,PEX2,DCLRE1C,E2F1,RAD18,KRT18,ACTN4,KHDRBS2,ELMO1,CLU,GATA4,HSD11B1,PAFAH1B3,PRDX2,LIN7C
Organismal Development	5.05E-04-1.82E-02	Acp5,CR1L,RBP1,PNRC2,MARCH1,RORA,MGP,AQP7,Ank2,PF4,GM2A,ARSG,IFNGR1,EIF3M,PEX2,CLEC4E,PLA2G2D,DCLRE1C,E2F1,RAD18,KRT18,KHDRBS2,HSD11B1,PRDX2,LIN7C,KCNN4,NR1H4,KCNE3,SLC4A11,MPZL2,HLA-DQA1,FCGR2B,HLA-G,IGF1,LEFTY1,EGLN3,HMGCL,NDUFS4,ZNF274,PPARG,GNAS,TNFRSF1A,UPP1,PLA2G1B,CCL11,CSTB,GRN,LILRB4,LGALS9B,GATA4,PAFAH1B3
Renal and Urological Disease	7.26E-04-1.82E-02	PPARG,AQP7,TUBB1,GSTM1,KCNN4,TXNIP,NR1H4,TNFRSF1A,SLC26A1,IFNGR1,FCGR2B,AMPD2,CR1L,GPNMB,AMY2A,PHYKPL,MGP,CPB2,ACTN4,SCNN1B,ELMO1,CLU,ALDH5A1,LIN7C
Amino Acid Metabolism	7.62E-04-1.82E-02	IGF1,SLC1A5,GAD1,SLC6A17,CPA1,SLC7A2,SLC36A1,GGH,CPB2,SLC7A5,PQLC2,ALDH5A1
Cellular Movement	8.07E-04-1.82E-02	CAMK1D,JAM2,CR1L,RBP1,GPNMB,NPTX2,MGP,MRAS,CPB2,TDP2,MIA3,PDIA2,TMIGD1,CD200,RRAS,Ppbp,PF4,CREB3,ZFYVE21,TSNAX,IFNGR1,CAPG,PIGR,IL24,ADI1,IL33,PEX2,CLEC4E,GAD1,ACTN4,ELMO1,FGF5,PRDX2,LY6D,CLDN11,KCNN4,NR1H4,HLA-A,KCNE3,FLRT2,FCGR2B,PARP9,HRH3,ETV6,HLA-G,GLRB,IGF1,SDC2,LEFTY1,EGLN3,MBOAT7,PPARG,FBLIM1,GNAS,TNFRSF1A,RACGAP1,PLA2G1B,CCL11,XIAP,Ccl9,GRN,GNAI3,WARS,CYTIP,CXXC5,NOXA1,CTSE,TIRAP,ST3GAL4…
Immune Cell Trafficking	8.07E-04-1.82E-02	CAMK1D,JAM2,HLA-DQB1,CR1L,GPNMB,RORA,CPB2,MIA3,CD200,Ppbp,PF4,CREB3,IFNGR1,CAPG,PIGR,IL24,IL33,PLA2G2D,CLEC4E,SLC7A2,RAB3C,ACTN4,ELMO1,HSD11B1,KCNN4,HLA-A,KCNE3,HLA-DQA1,FCGR2B,HRH3,ETV6,HLA-G,GLRB,IGF1,HLA-DRA,EGLN3,PPARG,GNAS,TNFRSF1A,TXNIP,PLA2G1B,CCL11,Ccl9,GRN,GNAI3,LGALS9B,CYTIP,VAMP8,DCT,CTSE,TIRAP,ST3GAL4,CLU,CLEC10A
Infectious Diseases	9.02E-04-1.82E-02	AHCYL1,CAMK1D,PRSS2,HLA-DQB1,RRAGB,RAD23A,SAE1,PRPF38A,PDIA2,CD200,GM2A,PF4,CREB3,PSMC4,PSMD6,IFNGR1,NDUFAF2,AMY2A,CLEC4E,KRT18,SNX6,PRDX2,LIN7C,Oasl2,LY6D,KCNN4,SNAPIN,HLA-A,Mx1/Mx2,AKTIP,HLA-DQA1,KCNIP3,FCGR2B,FHL3,HRH3,PARP9,ZNF175,IGF1,SDC2,LEFTY1,PPARG,TUBB1,ZNF292,FBLIM1,TRMT6,IL3RA,TNFRSF1A,TXNIP,NOP56,RNF150,RACGAP1,CCL11,UBE2L6,XIAP,LGALS9B,LINGO1,Prss34,TEAD3,VAMP8,TRIM25,CGREF1,CLU,CLE…
Cell Death and Survival	1.44E-03-1.82E-02	PPARG,GSTM1,KCNN4,CD200,GAS5,TNFRSF1A,TXNIP,HLA-A,IFNGR1,2210010C04Rik,SCLY,XIAP,Ccl9,HLA-G,IGF1,GALNT3,E2F1,LINGO1,DCT,ELMO1,CLU,GATA4,HSPB6,PRDX2
Skeletal and Muscular System Development and Function	1.49E-03-1.82E-02	FRZB,SLC1A5,NR1H4,JAM2,Acp5,FCGR2B,COX6A2,GPNMB,IGF1,GALNT3,PKDCC,MGP,HSPB6,PPARG,FBLIM1,GNAS,TXNIP,TNFRSF1A,IFNGR1,CSGALNACT1,Ccl9,IL33,GRN,LILRB4,PEX2,E2F1,CXXC5,FAM213A,CLU,GATA4
Connective Tissue Development and Function	1.59E-03-1.82E-02	FRZB,NR1H4,SLC1A5,JAM2,Acp5,FCGR2B,PNRC2,HRH3,RBP1,GPNMB,IGF1,GALNT3,PKDCC,MGP,EGLN3,PPARG,AQP7,GNAS,FBLIM1,TNFRSF1A,PLA2G1B,IFNGR1,CSGALNACT1,IL24,EIF3M,Ccl9,IL33,GRN,LILRB4,PEX2,CXXC5,E2F1,FAM213A,CLU,HSD11B1
Tissue Development	1.59E-03-1.82E-02	IFI16,Acp5,HLA-DQB1,CR1L,RBP1,GPNMB,PTGES2,MARCH1,RORA,MGP,PKDCC,TDP2,CD200,RRAS,PF4,IFNGR1,TPD52,IL24,IL33,DCLRE1C,PLA2G2D,CLEC4E,E2F1,FAM213A,PRDX2,FRZB,SLC1A5,HLA-A,MPZL2,HLA-DQA1,FCGR2B,HRH3,ETV6,HLA-G,IGF1,GALNT3,PPARG,FBLIM1,GNAS,IL3RA,TNFRSF1A,RACGAP1,CSGALNACT1,CCL11,Ccl9,GRN,LILRB4,LGALS9B,CXXC5,TIRAP,GATA4,CLU
Cellular Function and Maintenance	1.65E-03-1.82E-02	KCNN4,HLA-A,MPZL2,JAM2,HLA-DQA1,HLA-DQB1,FCGR2B,HRH3,CR1L,GPNMB,HLA-G,MARCH1,IGF1,RORA,GULP1,PPARG,TUBB1,CD200,TNFRSF1A,TXNIP,CAPG,IFNGR1,STXBP6,PIGR,SNX5,IL24,GRN,IL33,GNAI3,LILRB4,LGALS9B,DCLRE1C,PLA2G2D,CLEC4E,E2F1,RAD18,RAB3C,VAMP8,TIRAP,ST3GAL4,ELMO1,GATA4,PRDX2
Cellular Development	1.93E-03-1.82E-02	IFI16,PIP4K2B,HLA-DQB1,CR1L,RBP1,GPNMB,MARCH1,RORA,MGP,MRAS,TDP2,CPB2,SLC7A5,GAS5,RRAS,PF4,IFNGR1,TPD52,Serpina3g (includes others),IL24,IL33,DCLRE1C,CLEC4E,PLA2G2D,GAD1,E2F1,FAM213A,ACTN4,REG1B,HSD11B1,PRDX2,KCNN4,HLA-A,SLC1A5,NR1H4,MPZL2,HLA-DQA1,KCNIP3,FCGR2B,HRH3,ETV6,HLA-G,IGF1,EGLN3,BTBD9,RPS3,PPARG,FBLIM1,GNAS,IL3RA,TXNIP,TNFRSF1A,RACGAP1,CCL11,XIAP,Ccl9,TIMM10B,GRN,LILRB4,LGALS9B,CYTIP,SL…
Cellular Growth and Proliferation	1.93E-03-1.82E-02	OSTF1,IFI16,PIP4K2B,TXNDC5,HLA-DQB1,RBP1,CR1L,GPNMB,MARCH1,PTGES2,RORA,MRAS,TDP2,CPB2,SLC7A5,GAS5,RRAS,PF4,IFNGR1,TPD52,Serpina3g (includes others),IL24,IL33,DCLRE1C,CLEC4E,PLA2G2D,GAD1,E2F1,ACTN4,REG1B,PRDX2,KCNN4,HLA-A,SLC1A5,NR1H4,MPZL2,HLA-DQA1,KCNIP3,FCGR2B,HRH3,ETV6,HLA-G,IGF1,BTBD9,RPS3,PPARG,APOBEC1,GNAS,IL3RA,TNFRSF1A,TXNIP,RACGAP1,CCL11,XIAP,TIMM10B,GRN,LILRB4,LGALS9B,CYTIP,SLC36A1,CDC4…
Tumor Morphology	1.93E-03-1.82E-02	PPARG,IGF1,GALNT3,XIAP
Digestive System Development and Function	2.03E-03-1.73E-02	KCNN4,KCNE3,NR1H4,SLC26A1,HLA-DQA1,Acp5,RBP1,IGF1,LEFTY1,EGLN3,CPB2,SLC7A5,HMGCL,PPARG,GNAS,GAS5,TNFRSF1A,ARSG,PLA2G1B,IFNGR1,PIGR,EIF3M,GRN,PEX2,REG3G,LGALS2,E2F1,KRT18,REG1B,GATA4
Organ Development	2.03E-03-1.82E-02	KCNE3,NR1H4,SLC26A1,MPZL2,HLA-DQA1,TXNDC5,FCGR2B,RBP1,CR1L,HLA-G,PTGES2,MARCH1,IGF1,RORA,CPB2,SLC7A5,PPARG,AQP7,GNAS,GAS5,TNFRSF1A,IFNGR1,CCL11,PIGR,IL24,GRN,LILRB4,PEX2,LGALS9B,REG3G,DCLRE1C,PLA2G2D,CLEC4E,LGALS2,E2F1,TIRAP,CLU,REG1B,GATA4,PRDX2
Hepatic System Development and Function	2.81E-03-1.73E-02	NR1H4,SLC26A1,HLA-DQA1,Acp5,RBP1,IGF1,LEFTY1,EGLN3,CPB2,SLC7A5,HMGCL,PPARG,GNAS,GAS5,TNFRSF1A,ARSG,PLA2G1B,IFNGR1,EIF3M,GRN,PEX2,E2F1,KRT18,GATA4,REG1B
Renal and Urological System Development and Function	2.95E-03-1.82E-02	AQP7,GNAS,NR1H4,TNFRSF1A,SLC4A11,ARSG,FCGR2B,AMPD2,CR1L,EIF3M,IGF1,MGP,ACTN4,SCNN1B,ELMO1,CLU,HSD11B1,LIN7C
Cardiovascular System Development and Function	2.98E-03-1.82E-02	KCNE3,TXNIP,NR1H4,PF4,CCM2,IGF1,LGALS2,SDC2,MGP,ACTN4,TMBIM1,GATA4,CLU,HSPB6
Metabolic Disease	3.13E-03-1.82E-02	Oasl2,LY6D,HSD17B13,HLA-A,NR1H4,IFI16,HLA-DQA1,TSFM,Acp5,HLA-DQB1,FCGR2B,PNRC2,GPNMB,IL1R2,IGF1,RORA,HLA-DRA,EGLN3,ALDH5A1,PPARG,AQP7,GNAS,TXNIP,TNFRSF1A,UPP1,CAPG,IFNGR1,NMT2,Ccl9,AMY2A,LILRB4,PEX2,E2F1,NRIP1,TIRAP,CLU,HSD11B1
Behavior	3.18E-03-3.18E-03	PEX2,NDUFS4
Cell-To-Cell Signaling and Interaction	3.18E-03-1.82E-02	IFI16,HLA-DQB1,CR1L,GPNMB,MARCH1,RORA,CPB2,GULP1,CD200,GAS5,Ppbp,PF4,OPCML,CAPG,IFNGR1,PIGR,IL24,IL33,PLA2G2D,CLEC4E,SLC7A2,RAB3C,KRT18,ELMO1,HSD11B1,LIN7C,CLDN11,KCNN4,FRZB,SLC1A5,HLA-A,SLC4A11,HLA-DQA1,FCGR2B,HRH3,HLA-G,IGF1,SDC2,HLA-DRA,PPARG,GNAS,FBLIM1,TNFRSF1A,TXNIP,CCL11,NTM,UBE2L6,STXBP6,Ccl9,GRN,LILRB4,LGALS9B,LGALS2,DCT,VAMP8,TIRAP,CLU
Nucleic Acid Metabolism	3.18E-03-1.82E-02	APOBEC1,NT5C1A,UPP1,NT5C,DGUOK,CDA
Hepatic System Disease	3.25E-03-1.68E-02	CBX7,HSD17B13,NR1H4,HLA-A,HLA-DQA1,FCGR2B,PNRC2,RBP1,CR1L,IGF1,RORA,LEFTY1,HLA-DRA,EGLN3,HMGCL,PPARG,GNAS,IL3RA,TXNIP,TNFRSF1A,UPP1,ARSG,IFNGR1,GRN,AMY2A,PEX2,E2F1,KRT18,NRIP1,CLU,HSD11B1,GATA4
Hypersensitivity Response	3.36E-03-1.82E-02	IL33,CD200,FCGR2B,CCL11,HSD11B1
Hematological Disease	4E-03-1.82E-02	PPARG,LY6D,AQP7,KCNN4,GNAS,TXNIP,NR1H4,TNFRSF1A,Plpp1,CCL11,XIAP,Ccl9,AMY2A,IGF1,CXXC5
Connective Tissue Disorders	4.06E-03-1.82E-02	KCNN4,FRZB,HLA-A,HLA-DQA1,Acp5,IGSF5,HLA-DQB1,FCGR2B,CR1L,CDA,ZMYND11,IL1R2,HLA-G,RNF14,IGF1,SDC2,HLA-DRA,MGP,PKDCC,RPS3,HSPB6,PPARG,GNAS,SLC26A2,TNFRSF1A,IFNGR1,NMT2,CSGALNACT1,CPA5,CCL11,UBE2L6,XIAP,Ccl9,IL33,GRN,C1QTNF6,CLEC4E,E2F1,CXXC5,SLC7A2,CLU,PRDX2
Skeletal and Muscular Disorders	4.06E-03-1.82E-02	FRZB,KCNE3,HLA-A,HLA-DQA1,TSFM,Acp5,IGSF5,HLA-DQB1,FCGR2B,CR1L,TOR1AIP1,CDA,ZMYND11,IL1R2,HLA-G,IGF1,RNF14,SDC2,HLA-DRA,MGP,PKDCC,RPS3,PPARG,GNAS,SLC52A3,SLC26A2,TNFRSF1A,IFNGR1,NMT2,CPA5,CSGALNACT1,CCL11,AMPD2,UBE2L6,XIAP,Ccl9,IL33,GRN,C1QTNF6,CLEC4E,E2F1,CXXC5,SLC7A2,CLU,PRDX2
Vitamin and Mineral Metabolism	4.34E-03-1.82E-02	FRZB,NR1H4,RORA,CXXC5,SLC26A1,RBP1
Protein Synthesis	4.71E-03-1.42E-02	NR1H4,KCNE3,SLC26A1,HLA-DQB1,FCGR2B,CR1L,HRH3,PNRC2,IGF1,GALNT3,EGLN3,CPB2,TMBIM1,PPARG,GNAS,APOBEC1,TNFRSF1A,PLA2G1B,IFNGR1,PIGR,IL33,LILRB4,PEX2,REG3G,CLEC4E,RASAL3,LGALS2,E2F1,CTSE,TIRAP,HSD11B1,CLEC10A
Developmental Disorder	4.72E-03-1.82E-02	PPARG,KCNN4,GNAS,SLC26A2,SLC4A11,IFT74,FCGR2B,FRRS1L,ZMYND11,SRSF10,CCM2,GRN,SLC6A17,LEFTY1,FGF12,TRPM1,DPP6,TIRAP,ALDH5A1,GATA4,CLU,MBOAT7
Free Radical Scavenging	4.87E-03-1.82E-02	PPARG,PDIA2,GZMK,GNAS,RRAS,TXNIP,TNFRSF1A,Acp5,CCL11,IL24,CSTB,ETV6,XIAP,COX6A2,GRN,IL33,IGF1,RORA,E2F1,NOXA1,CLU,HSPB6,PRDX2
Visual System Development and Function	4.88E-03-4.88E-03	GRN,E2F1,ELOVL4,TRPM1
Antimicrobial Response	5.44E-03-6.42E-03	Oasl2,APOBEC1,TNFRSF1A,NR1H4,HLA-A,IFI16,Mx1/Mx2,CREB3,PLA2G1B,IFNGR1,CCL11,PARP9,ZMYND11,HLA-G,IL33,CLEC4E,CLU
Hematopoiesis	6.06E-03-1.82E-02	HLA-A,IFI16,MPZL2,HLA-DQA1,HLA-DQB1,FCGR2B,RBP1,HRH3,CR1L,ETV6,HLA-G,MARCH1,IGF1,RORA,TDP2,PPARG,IL3RA,RRAS,TNFRSF1A,RACGAP1,PF4,IFNGR1,TPD52,CCL11,IL24,IL33,LILRB4,LGALS9B,PLA2G2D,CLEC4E,DCLRE1C,E2F1,GATA4,PRDX2
Embryonic Development	6.52E-03-1.82E-02	PPARG,TXNIP,MPZL2,HLA-DQA1,IFNGR1,CCL11,FCGR2B,CR1L,CSTB,HLA-G,LILRB4,LGALS9B,MARCH1,CLEC4E,PLA2G2D,DCLRE1C,IGF1,RORA,E2F1,NRIP1,GATA4,PRDX2
Hereditary Disorder	6.52E-03-1.82E-02	KCNN4,KCNE3,SLC4A11,TSFM,FCGR2B,GPSM2,ZMYND11,SLC6A17,FGF12,TDP2,ALDH5A1,MBOAT7,PPARG,AQP7,SLC52A3,GNAS,SLC26A2,TNFRSF1A,IFT74,IFNGR1,FRRS1L,AMPD2,GRN,CCM2,NPRL3,TRPM1,DPP6,ACTN4,TIRAP,HSD11B1,GATA4
Reproductive System Development and Function	6.52E-03-1.82E-02	AQP7,IGF1,RAB3C,CCL11,PNRC2,CLU,LIN7C,NDUFS4,EIF3M
Cell-mediated Immune Response	7.14E-03-1.82E-02	PPARG,MPZL2,HLA-DQA1,IFNGR1,FCGR2B,CR1L,HLA-G,LILRB4,LGALS9B,MARCH1,IGF1,CLEC4E,DCLRE1C,PLA2G2D,RORA,E2F1,GATA4,PRDX2
Antigen Presentation	7.79E-03-7.79E-03	LILRB4,MARCH1,CD200,HLA-A,GM2A,UBE2L6
Cellular Compromise	8.07E-03-1.82E-02	IGF1,TNFRSF1A,E2F1,IL24,STAMBP,SCLY,XIAP,CLU,NDUFS4
DNA Replication, Recombination, and Repair	8.07E-03-1.76E-02	UPP1,DGUOK,FBXO6,PARP9,IL24,ETV6,RAD23A,KCTD13,DCLRE1C,IGF1,NT5C1A,MBD4,E2F1,RAD18,TDP2,RPS3,CLU
Gene Expression	8.18E-03-8.18E-03	PPARG,CAMK1D,NR1H4,IFI16,ANXA4,RPL7A,ETV6,XIAP,STAMBP,IL33,IGF1,CYTIP,RNF14,RORA,E2F1,MRAS,TDP2,ACTN4,NRIP1,KHDRBS2,TIRAP,GATA4,HSD11B1
Cell Cycle	8.59E-03-1.82E-02	PPARG,IGF1,TNFRSF1A,TXNIP,E2F1,NRIP1,REG1B,CLU,CSTB,MDGA2
Cardiovascular Disease	8.83E-03-1.82E-02	KCNN4,KCNE3,NR1H4,FCGR2B,TOR1AIP1,SRSF10,IGF1,LEFTY1,MGP,SCNN1B,ALDH5A1,ZNF274,PPARG,MIA3,TUBB1,APOBEC1,TNFRSF1A,PF4,CREB3,IFNGR1,IL24,XIAP,IL33,CCM2,AMY2A,CAMTA1,ACTN4,SEZ6L,CLU,GATA4,PRDX2
Endocrine System Development and Function	9.03E-03-1.35E-02	PPARG,AQP7,GNAS,IGF1,KCNE3,E2F1,SCNN1B,ST3GAL4,HSD11B1,CLU
Hair and Skin Development and Function	9.1E-03-1.82E-02	PPARG,GRN,IGF1,IL24
Drug Metabolism	1.01E-02-1.82E-02	IL1R2,PPARG,PTGES2,PLA2G2D,IGF1,TNFRSF1A,PF4,Cyp2g1,FCGR2B,HRH3,STXBP6,CLU
Humoral Immune Response	1.09E-02-1.42E-02	PPARG,MASP2,TNFRSF1A,IFNGR1,HLA-DQB1,FCGR2B,CR1L,PIGR,IL33,LILRB4,REG3G,CLEC4E,LGALS2,CPB2,CTSE,TIRAP,CLU
Respiratory System Development and Function	1.2E-02-1.82E-02	IGF1,RAB3C,PIGR,LIN7C,NDUFS4
Post-Translational Modification	1.26E-02-1.26E-02	HHAT,ZDHHC18,NMT2
Nutritional Disease	1.44E-02-1.82E-02	PPARG,AQP7,CD200,IGF1,Mx1/Mx2,KCNC1,ELOVL4,TDP2,ACTN4,PNRC2,GATA4,HSD11B1
Cell Signaling	1.69E-02-1.69E-02	RASAL3,IGF1,RRAS,MRAS,STAMBP
Respiratory Disease	1.77E-02-1.82E-02	HLA-G,IL33,GSTM1,TUBB1,IL3RA,HLA-A,HLA-DQA1,NMT2,Cyp2g1,CPA5,FCGR2B,CCL11,ALDH5A1
Auditory Disease	1.82E-02-1.82E-02	SLC52A3,GPSM2
Psychological Disorders	1.82E-02-1.82E-02	GRN,SPINK1
